# Supplementary material for: Isostructural behaviour in ammonium and potassium salt forms of sulfonated azo dyes
Source: Acta Crystallogr C Struct Chem. 2024 Feb 15;80(Pt 3):66–79. doi: 10.1107/S2053229624001293 (PMC10913082; doi:10.1107/S2053229624001293)
Supplement: Supplementary file 1 [file c-80-00066-sup1.cif]

##############################################################################
#                                                                            #
# This CIF contains the data in a paper accepted for publication in          #
# Acta Crystallographica Section C. It conforms to the requirements of       #
# Notes for Authors for Acta Crystallographica Section C, and has been       #
# peer reviewed under the auspices of the IUCr Commission on Journals.       #
#                                                                            #
# Full details of the Crystallographic Information File format               #
# are given in the paper "The Crystallographic Information File (CIF):       #
# a New Standard Archive File for Crystallography" by S. R. Hall, F. H.      #
# Allen and I. D. Brown [Acta Cryst. (1991), A47, 655-685].                  #
#                                                                            #
# The current version of the core CIF dictionary is obtainable from          #
# ftp://ftp.iucr.org/pub/cif_core.dic.                                       #
#                                                                            #
# Software is freely available for graphical display of the structure(s)     #
# in this CIF. For information consult the CIF software page                 #
# http://www.iucr.org/resources/cif/software.                                #
#                                                                            #
# This file may be used for bona fide research purposes within the           #
# scientific community so long as proper attribution is given to the journal # 
# article from which it was obtained.                                        #
#                                                                            #
##############################################################################
data_NH41
_audit_creation_method     'SHELXL-2018/3'
_chemical_name_systematic
;
Ammonium 4-[2-(4-hydroxyphenyl)diazen-1-yl]benzenesulfonate
;
_chemical_name_common     ?
_chemical_formula_moiety     'N H4 +, C12 H9 N2 O4 S -'
_chemical_formula_sum     'C12 H13 N3 O4 S'
_chemical_formula_iupac     'N H4 +, C12 H9 N2 O4 S -'
_chemical_formula_weight     295.31
_chemical_melting_point     ?
_chemical_absolute_configuration     ?
_space_group_crystal_system     monoclinic
_space_group_name_H-M_alt     'P 21'
_space_group_name_Hall     'P 2yb'
loop_
    _space_group_symop_operation_xyz
    'x, y, z'
    '-x, y+1/2, -z'
_cell_length_a     5.81630(10)
_cell_length_b     6.92180(10)
_cell_length_c     15.6295(2)
_cell_angle_alpha     90
_cell_angle_beta     93.3540(10)
_cell_angle_gamma     90
_cell_volume     628.154(16)
_cell_formula_units_Z     2
_cell_measurement_reflns_used     12251
_cell_measurement_theta_min     2.8110
_cell_measurement_theta_max     71.3830
_cell_measurement_temperature     100(2)
_exptl_crystal_description     'broken tablet'
_exptl_crystal_colour     yellow
_exptl_crystal_size_max     0.22
_exptl_crystal_size_mid     0.12
_exptl_crystal_size_min     0.06
_exptl_crystal_density_diffrn     1.561
_exptl_crystal_density_meas     ?
_exptl_crystal_density_method     ?
_exptl_crystal_F_000     308
_exptl_absorpt_coefficient_mu     2.481
_exptl_absorpt_correction_type     multi-scan
_exptl_absorpt_process_details
;
(<i>CrysAlis PRO</i>; Rigaku OD, 2019)
;
_exptl_absorpt_correction_T_min     0.85863
_exptl_absorpt_correction_T_max     1.00000
_diffrn_ambient_temperature     100(2)
_diffrn_source     'microsource tube'
_diffrn_radiation_type     CuK\a
_diffrn_radiation_wavelength     1.54184
_diffrn_measurement_device_type     'Rigaku Synergy-i'
_diffrn_measurement_method     'omega scans'
_diffrn_detector_area_resol_mean     ?
_diffrn_reflns_number     10144
_diffrn_reflns_av_R_equivalents     0.0544
_diffrn_reflns_av_unetI/netI     0.0233
_diffrn_reflns_theta_min     2.832
_diffrn_reflns_theta_max     71.816
_diffrn_reflns_theta_full     70.000
_diffrn_measured_fraction_theta_max     0.989
_diffrn_measured_fraction_theta_full     0.998
_diffrn_reflns_limit_h_min     -7
_diffrn_reflns_limit_h_max     7
_diffrn_reflns_limit_k_min     -8
_diffrn_reflns_limit_k_max     8
_diffrn_reflns_limit_l_min     -18
_diffrn_reflns_limit_l_max     19
_diffrn_standards_number     0
_diffrn_standards_interval_count     0
_diffrn_standards_decay_%     0
_refine_special_details
;
 Refined as a 2-component inversion twin.
;
_reflns_number_total     2345
_reflns_number_gt     2336
_reflns_threshold_expression     'I > 2\s(I)'
_refine_ls_structure_factor_coef     Fsqd
_refine_ls_matrix_type     full
_refine_ls_R_factor_all     0.0293
_refine_ls_R_factor_gt     0.0289
_refine_ls_wR_factor_gt     0.0791
_refine_ls_wR_factor_ref     0.0837
_refine_ls_goodness_of_fit_ref     1.084
_refine_ls_restrained_S_all     1.083
_refine_ls_number_reflns     2345
_refine_ls_number_parameters     203
_refine_ls_number_restraints     1
_refine_ls_hydrogen_treatment     mixed
_refine_ls_weighting_scheme     calc
_refine_ls_weighting_details
              'w=1/[\s^2^(Fo^2^)+(0.0492P)^2^+0.3416P] where P=(Fo^2^+2Fc^2^)/3'
_atom_sites_solution_hydrogens     mixed
_atom_sites_solution_primary     ?
_atom_sites_solution_secondary     ?
_refine_ls_shift/su_max     0.000
_refine_ls_shift/su_mean     0.000
_refine_diff_density_max     0.263
_refine_diff_density_min     -0.334
_refine_ls_extinction_method
;
SHELXL2018 (Sheldrick, 2015<i>b</i>)
;
_refine_ls_extinction_coef     0.0059(10)
_refine_ls_extinction_expression
                                  'Fc^*^=kFc[1+0.001xFc^2^\l^3^/sin(2\q)]^-1/4^'
_refine_ls_abs_structure_details
;
 Refined as an inversion twin.
;
_refine_ls_abs_structure_Flack     0.00(2)
loop_
    _atom_type_symbol
    _atom_type_description
    _atom_type_scat_dispersion_real
    _atom_type_scat_dispersion_imag
    _atom_type_scat_source
    'S' 'S' 0.3331 0.5567
                         'International Tables Vol C Tables 4.2.6.8 and 6.1.1.4'
    'O' 'O' 0.0492 0.0322
                         'International Tables Vol C Tables 4.2.6.8 and 6.1.1.4'
    'N' 'N' 0.0311 0.0180
                         'International Tables Vol C Tables 4.2.6.8 and 6.1.1.4'
    'C' 'C' 0.0181 0.0091
                         'International Tables Vol C Tables 4.2.6.8 and 6.1.1.4'
    'H' 'H' 0.0000 0.0000
                         'International Tables Vol C Tables 4.2.6.8 and 6.1.1.4'
_computing_data_collection
;
<i>CrysAlis PRO</i> (Rigaku OD, 2019)
;
_computing_cell_refinement
;
<i>CrysAlis PRO</i> (Rigaku OD, 2019)
;
_computing_data_reduction
;
<i>CrysAlis PRO</i> (Rigaku OD, 2019)
;
_computing_structure_solution
;
SHELXT (Sheldrick, 2015<i>a</i>)
;
_computing_structure_refinement
;
SHELXL2018 (Sheldrick, 2015<i>b</i>)
;
_computing_molecular_graphics     ?
_computing_publication_material
;
SHELXL2018 in WinGX (Farrugia, 2012)
;
loop_
    _atom_site_type_symbol
    _atom_site_label
    _atom_site_fract_x
    _atom_site_fract_y
    _atom_site_fract_z
    _atom_site_U_iso_or_equiv
    _atom_site_adp_type
    _atom_site_calc_flag
    _atom_site_occupancy
    _atom_site_disorder_assembly
    _atom_site_disorder_group
    S S1 0.35361(10) 0.29158(10) 0.12661(3) 0.0123(2) Uani d 1 . .
    O O1 0.4130(4) 0.4665(3) 0.08089(13) 0.0173(5) Uani d 1 . .
    O O2 0.4932(4) 0.1276(3) 0.10136(13) 0.0182(5) Uani d 1 . .
    O O3 0.1084(3) 0.2481(4) 0.12008(12) 0.0230(6) Uani d 1 . .
    O O4 1.1582(3) 0.3583(3) 0.85733(13) 0.0162(5) Uani d 1 . .
    N N1 0.6429(4) 0.3448(4) 0.49689(15) 0.0138(5) Uani d 1 . .
    N N2 0.8571(4) 0.3609(4) 0.51273(15) 0.0138(5) Uani d 1 . .
    N N3 -0.2044(4) 0.3231(4) -0.01967(16) 0.0159(6) Uani d 1 . .
    C C1 0.4303(5) 0.3311(4) 0.23627(17) 0.0134(6) Uani d 1 . .
    C C2 0.2832(4) 0.2720(5) 0.29837(16) 0.0127(5) Uani d 1 . .
    H H2 0.134187 0.223460 0.282173 0.015 Uiso calc 1 . .
    C C3 0.3571(4) 0.2850(5) 0.38439(15) 0.0127(5) Uani d 1 . .
    H H3 0.256899 0.248354 0.427438 0.015 Uiso calc 1 . .
    C C4 0.5780(5) 0.3516(4) 0.40746(18) 0.0130(6) Uani d 1 . .
    C C5 0.7218(5) 0.4191(4) 0.34458(17) 0.0126(6) Uani d 1 . .
    H H5 0.868874 0.471605 0.360730 0.015 Uiso calc 1 . .
    C C6 0.6473(5) 0.4084(4) 0.25935(18) 0.0130(6) Uani d 1 . .
    H H6 0.743184 0.453318 0.216382 0.016 Uiso calc 1 . .
    C C7 0.9258(5) 0.3512(4) 0.60152(17) 0.0123(6) Uani d 1 . .
    C C8 1.1468(5) 0.4181(4) 0.62395(17) 0.0132(6) Uani d 1 . .
    H H8 1.243125 0.460308 0.580605 0.016 Uiso calc 1 . .
    C C9 1.2272(5) 0.4236(4) 0.70920(17) 0.0135(6) Uani d 1 . .
    H H9 1.376389 0.472961 0.724518 0.016 Uiso calc 1 . .
    C C10 1.0875(5) 0.3560(4) 0.77230(17) 0.0127(6) Uani d 1 . .
    C C11 0.8704(4) 0.2800(5) 0.74958(16) 0.0142(5) Uani d 1 . .
    H H11 0.778425 0.229619 0.792613 0.017 Uiso calc 1 . .
    C C12 0.7882(4) 0.2777(5) 0.66469(16) 0.0139(5) Uani d 1 . .
    H H12 0.639877 0.226653 0.649335 0.017 Uiso calc 1 . .
    H H1H 1.268(8) 0.444(8) 0.861(3) 0.037(12) Uiso d 1 . .
    H H1N -0.260(7) 0.214(7) -0.038(2) 0.018(9) Uiso d 1 . .
    H H2N -0.114(7) 0.362(6) -0.060(3) 0.025(10) Uiso d 1 . .
    H H3N -0.122(8) 0.301(8) 0.027(3) 0.043(12) Uiso d 1 . .
    H H4N -0.312(9) 0.414(8) -0.008(3) 0.051(14) Uiso d 1 . .
loop_
    _atom_site_aniso_label
    _atom_site_aniso_U_11
    _atom_site_aniso_U_22
    _atom_site_aniso_U_33
    _atom_site_aniso_U_12
    _atom_site_aniso_U_13
    _atom_site_aniso_U_23
    S1 0.0123(3) 0.0150(3) 0.0093(3) 0.0001(3) -0.0010(2) 0.0009(3)
    O1 0.0233(10) 0.0151(11) 0.0137(9) 0.0022(9) 0.0038(8) 0.0041(8)
    O2 0.0259(11) 0.0153(11) 0.0131(10) 0.0039(9) -0.0018(8) -0.0026(8)
    O3 0.0152(10) 0.0391(16) 0.0142(9) -0.0059(10) -0.0029(7) 0.0036(10)
    O4 0.0157(10) 0.0205(11) 0.0121(9) -0.0028(9) -0.0014(7) -0.0014(8)
    N1 0.0132(11) 0.0146(13) 0.0133(11) -0.0003(9) -0.0003(9) -0.0014(9)
    N2 0.0137(11) 0.0146(11) 0.0130(11) -0.0006(10) -0.0003(9) -0.0005(9)
    N3 0.0156(11) 0.0176(16) 0.0142(12) -0.0015(10) -0.0007(10) 0.0003(10)
    C1 0.0140(12) 0.0154(16) 0.0108(12) 0.0033(10) 0.0000(9) -0.0001(10)
    C2 0.0114(11) 0.0126(14) 0.0139(12) 0.0005(12) -0.0011(9) -0.0001(12)
    C3 0.0139(11) 0.0117(12) 0.0128(11) 0.0023(13) 0.0034(9) 0.0006(12)
    C4 0.0151(13) 0.0130(13) 0.0109(12) 0.0015(11) 0.0014(10) -0.0009(10)
    C5 0.0118(12) 0.0107(14) 0.0154(13) -0.0002(11) 0.0006(10) -0.0009(11)
    C6 0.0124(12) 0.0119(14) 0.0150(13) -0.0017(11) 0.0036(10) 0.0010(11)
    C7 0.0130(12) 0.0127(14) 0.0112(12) 0.0012(11) 0.0002(10) -0.0019(10)
    C8 0.0131(12) 0.0122(14) 0.0144(13) 0.0007(11) 0.0026(10) -0.0006(11)
    C9 0.0094(12) 0.0152(15) 0.0158(13) -0.0012(11) 0.0002(10) -0.0016(12)
    C10 0.0162(13) 0.0114(13) 0.0105(12) 0.0017(11) -0.0001(10) -0.0021(10)
    C11 0.0144(12) 0.0151(14) 0.0135(11) -0.0001(13) 0.0025(9) 0.0008(13)
    C12 0.0132(12) 0.0137(14) 0.0147(12) -0.0017(13) 0.0007(9) -0.0017(13)
_geom_special_details
;
 All esds (except the esd in the dihedral angle between two l.s. planes)
 are estimated using the full covariance matrix.  The cell esds are taken
 into account individually in the estimation of esds in distances, angles
 and torsion angles; correlations between esds in cell parameters are only
 used when they are defined by crystal symmetry.  An approximate (isotropic)
 treatment of cell esds is used for estimating esds involving l.s. planes.
;
loop_
    _geom_bond_atom_site_label_1
    _geom_bond_atom_site_label_2
    _geom_bond_site_symmetry_2
    _geom_bond_distance
    _geom_bond_publ_flag
    S1 O3 . 1.456(2) ?
    S1 O1 . 1.457(2) ?
    S1 O2 . 1.463(2) ?
    S1 C1 . 1.767(3) ?
    O4 C10 . 1.368(3) ?
    O4 H1H . 0.87(5) ?
    N1 N2 . 1.261(3) ?
    N1 C4 . 1.427(4) ?
    N2 C7 . 1.423(4) ?
    N3 H1N . 0.86(4) ?
    N3 H2N . 0.88(4) ?
    N3 H3N . 0.86(5) ?
    N3 H4N . 0.91(5) ?
    C1 C2 . 1.392(4) ?
    C1 C6 . 1.399(4) ?
    C2 C3 . 1.390(3) ?
    C2 H2 . 0.9500 ?
    C3 C4 . 1.392(4) ?
    C3 H3 . 0.9500 ?
    C4 C5 . 1.407(4) ?
    C5 C6 . 1.379(4) ?
    C5 H5 . 0.9500 ?
    C6 H6 . 0.9500 ?
    C7 C8 . 1.392(4) ?
    C7 C12 . 1.402(4) ?
    C8 C9 . 1.386(4) ?
    C8 H8 . 0.9500 ?
    C9 C10 . 1.395(4) ?
    C9 H9 . 0.9500 ?
    C10 C11 . 1.394(4) ?
    C11 C12 . 1.384(3) ?
    C11 H11 . 0.9500 ?
    C12 H12 . 0.9500 ?
loop_
    _geom_angle_atom_site_label_1
    _geom_angle_atom_site_label_2
    _geom_angle_atom_site_label_3
    _geom_angle_site_symmetry_1
    _geom_angle_site_symmetry_3
    _geom_angle
    _geom_angle_publ_flag
    O3 S1 O1 . . 113.38(13) ?
    O3 S1 O2 . . 112.19(14) ?
    O1 S1 O2 . . 111.15(12) ?
    O3 S1 C1 . . 106.90(12) ?
    O1 S1 C1 . . 107.07(13) ?
    O2 S1 C1 . . 105.62(12) ?
    C10 O4 H1H . . 105(3) ?
    N2 N1 C4 . . 113.0(2) ?
    N1 N2 C7 . . 113.9(2) ?
    H1N N3 H2N . . 105(4) ?
    H1N N3 H3N . . 108(4) ?
    H2N N3 H3N . . 109(4) ?
    H1N N3 H4N . . 115(4) ?
    H2N N3 H4N . . 112(4) ?
    H3N N3 H4N . . 107(4) ?
    C2 C1 C6 . . 121.0(2) ?
    C2 C1 S1 . . 120.0(2) ?
    C6 C1 S1 . . 118.8(2) ?
    C3 C2 C1 . . 119.2(2) ?
    C3 C2 H2 . . 120.4 ?
    C1 C2 H2 . . 120.4 ?
    C2 C3 C4 . . 120.0(2) ?
    C2 C3 H3 . . 120.0 ?
    C4 C3 H3 . . 120.0 ?
    C3 C4 C5 . . 120.4(3) ?
    C3 C4 N1 . . 115.5(2) ?
    C5 C4 N1 . . 124.1(3) ?
    C6 C5 C4 . . 119.4(3) ?
    C6 C5 H5 . . 120.3 ?
    C4 C5 H5 . . 120.3 ?
    C5 C6 C1 . . 119.8(3) ?
    C5 C6 H6 . . 120.1 ?
    C1 C6 H6 . . 120.1 ?
    C8 C7 C12 . . 120.0(2) ?
    C8 C7 N2 . . 115.6(2) ?
    C12 C7 N2 . . 124.4(2) ?
    C9 C8 C7 . . 120.4(2) ?
    C9 C8 H8 . . 119.8 ?
    C7 C8 H8 . . 119.8 ?
    C8 C9 C10 . . 119.5(3) ?
    C8 C9 H9 . . 120.2 ?
    C10 C9 H9 . . 120.2 ?
    O4 C10 C11 . . 117.9(2) ?
    O4 C10 C9 . . 121.9(3) ?
    C11 C10 C9 . . 120.2(2) ?
    C12 C11 C10 . . 120.4(2) ?
    C12 C11 H11 . . 119.8 ?
    C10 C11 H11 . . 119.8 ?
    C11 C12 C7 . . 119.4(2) ?
    C11 C12 H12 . . 120.3 ?
    C7 C12 H12 . . 120.3 ?
loop_
    _geom_torsion_atom_site_label_1
    _geom_torsion_atom_site_label_2
    _geom_torsion_atom_site_label_3
    _geom_torsion_atom_site_label_4
    _geom_torsion_site_symmetry_1
    _geom_torsion_site_symmetry_2
    _geom_torsion_site_symmetry_3
    _geom_torsion_site_symmetry_4
    _geom_torsion
    _geom_torsion_publ_flag
    C4 N1 N2 C7 . . . . -179.0(2) ?
    O3 S1 C1 C2 . . . . 15.9(3) ?
    O1 S1 C1 C2 . . . . 137.7(2) ?
    O2 S1 C1 C2 . . . . -103.8(2) ?
    O3 S1 C1 C6 . . . . -169.0(2) ?
    O1 S1 C1 C6 . . . . -47.2(3) ?
    O2 S1 C1 C6 . . . . 71.3(3) ?
    C6 C1 C2 C3 . . . . -2.0(4) ?
    S1 C1 C2 C3 . . . . 173.0(2) ?
    C1 C2 C3 C4 . . . . -1.7(5) ?
    C2 C3 C4 C5 . . . . 4.5(5) ?
    C2 C3 C4 N1 . . . . -175.2(3) ?
    N2 N1 C4 C3 . . . . 163.8(3) ?
    N2 N1 C4 C5 . . . . -16.0(4) ?
    C3 C4 C5 C6 . . . . -3.8(4) ?
    N1 C4 C5 C6 . . . . 176.0(3) ?
    C4 C5 C6 C1 . . . . 0.1(4) ?
    C2 C1 C6 C5 . . . . 2.8(4) ?
    S1 C1 C6 C5 . . . . -172.3(2) ?
    N1 N2 C7 C8 . . . . -163.7(3) ?
    N1 N2 C7 C12 . . . . 17.3(4) ?
    C12 C7 C8 C9 . . . . -3.9(4) ?
    N2 C7 C8 C9 . . . . 177.0(3) ?
    C7 C8 C9 C10 . . . . 1.9(4) ?
    C8 C9 C10 O4 . . . . -179.9(3) ?
    C8 C9 C10 C11 . . . . 1.3(4) ?
    O4 C10 C11 C12 . . . . 178.7(3) ?
    C9 C10 C11 C12 . . . . -2.4(5) ?
    C10 C11 C12 C7 . . . . 0.4(5) ?
    C8 C7 C12 C11 . . . . 2.7(4) ?
    N2 C7 C12 C11 . . . . -178.3(3) ?
loop_
    _geom_hbond_atom_site_label_D
    _geom_hbond_atom_site_label_H
    _geom_hbond_atom_site_label_A
    _geom_hbond_site_symmetry_A
    _geom_hbond_distance_DH
    _geom_hbond_distance_HA
    _geom_hbond_distance_DA
    _geom_hbond_angle_DHA
    _geom_hbond_publ_flag
    N3 H4N O2 2 0.91(5) 2.30(5) 2.940(4) 127(4) yes
    N3 H4N O1 1_455 0.91(5) 2.21(5) 2.969(3) 141(4) yes
    N3 H3N O3 . 0.86(5) 1.96(5) 2.808(3) 170(4) yes
    N3 H1N O1 2_545 0.86(4) 2.03(5) 2.889(4) 176(4) yes
    N3 H2N O4 1_454 0.88(4) 2.10(4) 2.946(3) 159(4) yes
    O4 H1H O2 2_756 0.87(5) 1.95(5) 2.802(3) 167(4) yes
_shelx_space_group_comment
;
The symmetry employed for this shelxl refinement is uniquely defined
by the following loop, which should always be used as a source of
symmetry information in preference to the above space-group names.
They are only intended as comments.
;
_shelx_estimated_absorpt_T_min     ?
_shelx_estimated_absorpt_T_max     ?
_shelx_hkl_file
;
   0  -8   1 64.2163 27.0273  49
   0  -8   5 4668.76 130.222  25
   0  -8   5 2544.79 92.3510  47
   0  -8   6 866.000 53.6880  25
   0  -7   4 708.873 75.7257  25
   0  -7   5 6608.84 223.745  25
   0  -7   6 8759.96 248.451  25
   0  -7   6 8732.46 236.776  28
   0  -7   7 3732.40 154.663  25
   0  -7   7 3978.18 151.177  28
   0  -7   7 3930.58 141.423  47
   0  -7   8 1359.47 86.0390  28
   0  -7   8 1393.06 87.8771  25
   0  -7   9 6610.19 177.849  25
   0  -7   9 6554.76 175.280  28
   0  -7  10 4863.13 135.265  28
   0  -7  10 5451.27 140.942  25
   0  -6   0 23626.6 791.044  10
   0  -6   0 22416.6 726.761  56
   0  -6   1 19933.2 728.253  10
   0  -6  -1 18425.7 695.041  10
   0  -6  -1 18382.0 654.810  56
   0  -6   2 17224.7 669.736  10
   0  -6  -2 16134.3 640.323  10
   0  -6   2 15329.1 641.715   8
   0  -6   3 14478.8 609.311  10
   0  -6   4 29097.0 514.167  28
   0  -6   5 20400.0 425.450  28
   0  -6   6 1435.29 115.360  25
   0  -6   6 1693.61 109.155  47
   0  -6   7 4845.38 170.138  43
   0  -6   7 3713.29 182.562  25
   0  -6   8 2540.84 143.602  25
   0  -6   8 2545.22 122.440  43
   0  -6   8 2714.91 128.900  49
   0  -6   8 2815.23 133.127  47
   0  -6   9 9492.21 269.368  25
   0  -6   9 10327.9 277.134  28
   0  -6   9 9781.04 238.824  49
   0  -6  10 2641.76 129.727  25
   0  -6  10 2320.12 108.476  43
   0  -6  10 2361.19 125.078  28
   0  -6  11 9107.82 208.625  43
   0  -6  11 9598.57 238.849  28
   0  -6  11 9348.09 228.977  25
   0  -6  12 11687.5 232.784  25
   0  -6  12 12579.1 249.649  28
   0  -6  13 2551.47 91.7082  28
   0  -5   0 24.1657 42.3072   8
   0  -5   0 3.97101 32.0476  67
   0  -5   0-4.51506 36.4384  56
   0  -5   0 18.0625 29.9996  16
   0  -5   1 19149.9 554.864  16
   0  -5   1 17907.3 510.848  21
   0  -5  -1 19641.8 542.141  16
   0  -5   1 19911.8 676.544   8
   0  -5   2 32459.6 849.264   8
   0  -5  -2 26657.8 666.331  67
   0  -5   2 23352.7 635.325  67
   0  -5   2 32208.1 783.048  56
   0  -5   2 21003.1 578.804  21
   0  -5   2 33159.7 740.605  16
   0  -5   3 33639.1 899.883   8
   0  -5   3 42730.0 868.659  67
   0  -5   3 38479.4 823.269  16
   0  -5   3 30287.1 723.664  21
   0  -5   3 34763.1 836.889  56
   0  -5   4 150.514 62.5030  56
   0  -5  -4 68.8169 50.8105  56
   0  -5   4 126.854 65.8195   8
   0  -5   4 254.592 79.1148  10
   0  -5   4 135.687 55.1865  67
   0  -5   4 151.295 32.8197  43
   0  -5   4 176.990 69.6445  11
   0  -5   4 156.462 57.8144  21
   0  -5   4 211.816 64.0206  16
   0  -5   5 12671.1 271.589  43
   0  -5   5 13589.7 578.847   8
   0  -5   5 14357.3 501.670  16
   0  -5   5 11756.2 540.607  11
   0  -5   6 14997.9 522.470  16
   0  -5   6 15825.8 633.168  11
   0  -5   6 19217.7 587.510  21
   0  -5   6 16907.4 546.827  67
   0  -5   6 17615.7 666.566   8
   0  -5   6 14506.3 300.629  43
   0  -5   6 13784.8 338.174  28
   0  -5   7 11443.5 547.690  11
   0  -5   7 13822.8 592.654   8
   0  -5   7 14705.4 508.060  67
   0  -5   7 11992.0 473.868  21
   0  -5   7 11419.5 312.615  25
   0  -5   7 10443.6 267.133  47
   0  -5   7 13159.9 293.747  43
   0  -5   7 11579.6 318.759  28
   0  -5   8 364.413 59.9669  28
   0  -5   8 227.008 80.0842  55
   0  -5   8 385.935 54.6586  47
   0  -5   8 363.064 59.7454  25
   0  -5   8 350.030 51.5090  43
   0  -5   8 342.001 101.399  11
   0  -5   9 4189.04 185.258  25
   0  -5   9 4752.42 165.991  37
   0  -5   9 4169.63 185.542  28
   0  -5   9 4193.11 164.221  47
   0  -5  10 1865.37 114.914  23
   0  -5  10 1884.07 120.581  25
   0  -5  10 1658.07 104.024  43
   0  -5  10 2041.33 108.884  37
   0  -5  10 1682.26 115.186  28
   0  -5  10 2005.37 114.009  47
   0  -5  11 28132.2 461.177  23
   0  -5  11 26832.5 469.421  25
   0  -5  11 25778.0 429.116  43
   0  -5  11 27886.1 428.189  37
   0  -5  11 25249.2 459.480  28
   0  -5  11 24558.5 415.788  47
   0  -5  12 9385.40 232.123  43
   0  -5  12 10104.7 233.500  37
   0  -5  12 9656.67 245.245  25
   0  -5  12 10009.9 246.999  23
   0  -5  12 10144.9 260.075  28
   0  -5  13 18879.6 323.101  43
   0  -5  13 19617.2 321.975  37
   0  -5  13 19141.3 330.825  23
   0  -5  14 814.791 58.3048  28
   0  -5  14 858.704 59.3224  23
   0  -5  15 2640.21 89.4086  23
   0  -4   0 49419.8 893.153   8
   0  -4   0 47949.0 785.834  21
   0  -4  -1 12411.8 421.202   8
   0  -4   1 16407.4 496.161   8
   0  -4  -1 19297.2 438.007  21
   0  -4   1 19431.7 458.914  21
   0  -4  -1 13910.1 407.773  67
   0  -4   2 10245.1 404.653   8
   0  -4   2 11047.5 353.333  21
   0  -4   3 26116.4 615.637  56
   0  -4   3 28251.3 690.761  11
   0  -4   4 15728.7 472.429  56
   0  -4   4 15960.9 537.534   8
   0  -4   4 14506.9 507.203  11
   0  -4   4 13646.0 421.539  16
   0  -4   5 7755.91 186.731  43
   0  -4   5 6989.55 364.299   8
   0  -4   5 6563.04 292.545  16
   0  -4   5 7337.94 375.609  11
   0  -4   6 2917.09 221.709  55
   0  -4   6 3103.41 207.283  21
   0  -4   6 2938.97 248.033  11
   0  -4   6 2813.85 113.665  43
   0  -4   6 3011.65 245.275   8
   0  -4   7 10950.8 496.587   8
   0  -4   7 16384.7 342.754  28
   0  -4   7 13980.3 507.414  55
   0  -4   7 18347.7 529.096  21
   0  -4   7 13375.6 549.532  11
   0  -4   7 14244.9 275.674  37
   0  -4   7 14358.5 283.982  43
   0  -4   7 15208.2 319.897  23
   0  -4   8 41150.1 1007.26  11
   0  -4   8 36752.8 592.716  25
   0  -4   8 39388.5 571.171  23
   0  -4   8 31477.8 754.211  21
   0  -4   8 38935.7 807.398  67
   0  -4   8 34853.9 508.807  47
   0  -4   8 38450.7 518.626  37
   0  -4   8 33203.5 508.849  43
   0  -4   8 41850.9 605.301  28
   0  -4   9 10137.6 285.894  28
   0  -4   9 12214.5 300.707  23
   0  -4   9 11767.0 303.361  25
   0  -4   9 14012.9 501.610  21
   0  -4   9 11617.8 271.012  47
   0  -4   9 14251.4 299.522  43
   0  -4   9 11088.2 257.185  37
   0  -4   9 11631.6 534.592  11
   0  -4  10 2614.30 145.066  28
   0  -4  10 2244.68 226.403  55
   0  -4  10 2185.52 116.129  47
   0  -4  10 2147.30 117.943  43
   0  -4  10 2493.96 120.542  37
   0  -4  10 3020.32 278.021  11
   0  -4  10 2612.12 136.535  23
   0  -4  10 2196.09 128.135  25
   0  -4  11 43731.4 646.058  23
   0  -4  11 40862.6 640.800  28
   0  -4  11 47791.8 625.753  37
   0  -4  11 49836.3 644.782  43
   0  -4  12 12920.0 305.802  23
   0  -4  12 12910.7 310.569  28
   0  -4  12 13228.7 295.763  43
   0  -4  13 785.037 69.0624  37
   0  -4  13 1006.95 78.9089  43
   0  -4  13 956.843 78.5640  28
   0  -4  13 863.838 75.5207  23
   0  -4  14 1078.61 75.3730  37
   0  -4  14 1382.68 86.1206  43
   0  -4  14 1300.80 85.9343  23
   0  -4  15 6314.41 169.823  37
   0  -4  15 6177.65 173.456  23
   0  -4  16 15493.3 249.533  37
   0  -4  16 14410.2 249.543  23
   0  -3   0 46.6847 30.1411  67
   0  -3   0 2.24504 23.2527   8
   0  -3   0-1.69516 21.2458  17
   0  -3   0 7.98708 20.0208  21
   0  -3   0 1.82268 23.1209  55
   0  -3   1 10882.9 307.943  67
   0  -3  -1 14334.3 364.383   8
   0  -3   1 14235.7 381.528   8
   0  -3  -1 12903.4 311.318  17
   0  -3  -1 11972.0 294.550  21
   0  -3   1 16235.4 385.118  11
   0  -3   1 11390.2 294.954  21
   0  -3  -1 15212.6 343.079  55
   0  -3   2 13905.9 390.204   8
   0  -3  -2 19375.1 412.559   8
   0  -3  -2 15110.8 343.412  17
   0  -3   2 11980.3 318.038  21
   0  -3  -2 14148.3 319.942  21
   0  -3   2 18583.8 438.882  11
   0  -3   3 18160.7 458.546   8
   0  -3   3 17537.1 388.828  21
   0  -3   4 17647.3 475.613   8
   0  -3   4 16029.3 463.204  11
   0  -3   4 19109.4 420.554  21
   0  -3   4 17484.1 422.541  56
   0  -3   5 34831.0 711.800   8
   0  -3   5 36017.7 639.363  21
   0  -3   6 31814.6 637.467  67
   0  -3   6 40046.0 775.939  55
   0  -3   6 33614.1 758.558  11
   0  -3   6 45203.2 704.353  16
   0  -3   6 38489.9 690.436  21
   0  -3   6 33798.2 742.788   8
   0  -3   7 8569.48 378.895   8
   0  -3   7 11009.4 351.432  67
   0  -3   7 8033.21 345.700  55
   0  -3   7 11036.6 362.577  21
   0  -3   7 10906.7 221.762  47
   0  -3   7 10994.9 216.730  37
   0  -3   7 11072.2 225.545  43
   0  -3   7 9572.27 402.936  11
   0  -3   7 9884.94 362.702  12
   0  -3   8 40051.1 729.459  67
   0  -3   8 22707.1 649.627  55
   0  -3   8 33142.1 696.755  21
   0  -3   8 32408.1 485.129  23
   0  -3   8 30861.8 479.643  25
   0  -3   8 37721.4 469.991  47
   0  -3   8 31213.6 483.215  28
   0  -3   8 35036.1 848.373  11
   0  -3   8 30869.6 708.803  12
   0  -3   9 4921.45 295.553  55
   0  -3   9 5724.08 189.099  28
   0  -3   9 5392.03 183.068  23
   0  -3   9 4889.84 156.492  37
   0  -3   9 5265.06 167.651  43
   0  -3   9 5110.84 292.680  12
   0  -3   9 4545.13 301.956  11
   0  -3  10 5839.57 340.831  55
   0  -3  10 8517.06 243.200  28
   0  -3  10 9443.82 236.039  43
   0  -3  10 7738.61 208.404  37
   0  -3  10 7431.50 373.557  12
   0  -3  10 7191.21 394.519  11
   0  -3  10 8049.51 233.805  23
   0  -3  11 63058.0 799.673  28
   0  -3  11 60482.5 785.341  23
   0  -3  11 60961.0 1191.43  12
   0  -3  11 60960.7 752.146  43
   0  -3  12 13385.4 315.779  23
   0  -3  12 13828.0 545.017  12
   0  -3  12 13865.3 304.090  43
   0  -3  12 12903.9 289.356  37
   0  -3  13 45378.2 616.768  37
   0  -3  13 44890.7 625.867  43
   0  -3  14 6487.08 197.922  43
   0  -3  14 6129.88 190.682  37
   0  -3  14 6807.80 211.422  23
   0  -3  15 15703.1 302.429  37
   0  -3  15 15511.1 313.244  23
   0  -3  16 3867.90 133.046  37
   0  -3  16 3959.65 134.117  43
   0  -3  16 4087.99 141.615  23
   0  -3  17 5782.49 144.239  43
   0  -3  17 6466.48 158.078  23
   0  -2   0 999999. 5837.64  55
   0  -2   0 880939. 5710.64  63
   0  -2   0 987650. 5870.53  67
   0  -2   1 51300.3 664.132   8
   0  -2  -1 48496.2 566.035  21
   0  -2  -1 45719.8 566.056  17
   0  -2   1 49853.6 640.414  11
   0  -2   1 49398.2 586.677  21
   0  -2   1 44289.9 602.828  67
   0  -2   2 3470.01 155.980   8
   0  -2   2 4052.25 129.213  63
   0  -2   2 4263.72 132.158  57
   0  -2   2 3535.77 134.047  21
   0  -2   3 16438.1 363.640   8
   0  -2   3 16868.5 319.015  57
   0  -2   3 19840.1 356.052  56
   0  -2   3 13883.7 296.113  21
   0  -2   3 19561.7 395.611  11
   0  -2   4 21629.1 383.219  56
   0  -2   4 20850.1 381.644  21
   0  -2   5 4624.61 208.029   8
   0  -2   5 5394.17 206.347  12
   0  -2   5 5064.73 187.998  21
   0  -2   5 5236.39 231.586  11
   0  -2   6 10313.3 325.368  55
   0  -2   6 8492.89 263.298  67
   0  -2   6 10447.9 326.646   8
   0  -2   6 9998.51 305.538  12
   0  -2   6 11233.3 301.766  21
   0  -2   6 8252.67 313.970  11
   0  -2   7 32923.0 593.173  21
   0  -2   7 32755.4 576.732  20
   0  -2   7 33299.2 639.947  12
   0  -2   7 31432.1 677.718  11
   0  -2   8 138627. 1586.44  21
   0  -2   8 144234. 1759.96  11
   0  -2   8 140926. 1699.23  12
   0  -2  -9 28781.1 643.059  65
   0  -2   9 30118.9 709.463  55
   0  -2  -9 35242.5 698.960  54
   0  -2   9 29570.5 446.192  23
   0  -2   9 33626.4 431.665  37
   0  -2   9 31434.7 432.332  43
   0  -2   9 30696.8 417.989  39
   0  -2   9 27983.0 675.059  12
   0  -2 -10 675.857 101.888  65
   0  -2 -10 652.441 101.507  54
   0  -2  10 595.385 59.3170  23
   0  -2  10 608.690 53.8057  50
   0  -2  10 588.365 54.7637  37
   0  -2  10 654.916 57.9351  39
   0  -2  10 654.811 57.7506  43
   0  -2  10 674.063 107.269  12
   0  -2 -11 85136.0 1315.68  54
   0  -2  11 82555.3 920.124  23
   0  -2  11 81669.6 889.284  43
   0  -2  11 84990.8 885.582  37
   0  -2  11 81138.0 1366.62  12
   0  -2 -12 18282.7 580.169  65
   0  -2 -12 17288.7 564.422  54
   0  -2  12 16034.7 340.983  23
   0  -2  12 13379.3 295.818  50
   0  -2  12 18383.4 342.199  39
   0  -2  12 15247.8 314.545  37
   0  -2  12 17240.9 335.952  43
   0  -2  12 16405.7 584.655  12
   0  -2  13 7322.68 224.984  23
   0  -2  13 7212.71 394.792  12
   0  -2 -13 7420.10 371.206  59
   0  -2  13 7147.65 210.026  37
   0  -2  13 7316.70 213.684  43
   0  -2  13 7239.82 213.689  39
   0  -2  14 8912.99 236.439  37
   0  -2  14 9326.52 254.438  23
   0  -2  15 6885.45 199.295  37
   0  -2  15 6628.12 205.673  23
   0  -2  16 15780.6 298.078  43
   0  -2  16 16180.1 313.392  23
   0  -2  17 5085.78 143.405  37
   0  -2  17 5488.28 157.329  23
   0  -2  18 717.134 48.3641  23
   0  -1   0 3.52863 3.49512  58
   0  -1   0 22.6288 9.03603  63
   0  -1   0 23.4155 8.35462  57
   0  -1   0 3.11436 12.5672  55
   0  -1   0 4.90741 7.21410  64
   0  -1   0 6.58044 8.82472  17
   0  -1   0 25.5177 11.8091  21
   0  -1   0 5.71385 10.9582  11
   0  -1   1 42510.8 362.171  64
   0  -1   1 53362.4 465.647  67
   0  -1   1 40715.4 356.153  22
   0  -1   1 36847.4 398.221  63
   0  -1   1 33634.1 423.034  55
   0  -1   1 45048.6 410.135  57
   0  -1   1 36254.9 450.295   8
   0  -1   1 41059.1 370.971   1
   0  -1   1 43273.2 429.722  21
   0  -1   1 34552.1 441.911  11
   0  -1   2 68752.9 602.816  22
   0  -1   2 67886.9 620.923   1
   0  -1   2 68376.7 701.648  11
   0  -1   3 73902.5 691.134  22
   0  -1   3 65722.6 677.433  56
   0  -1   3 70109.4 756.487  55
   0  -1   3 66845.6 612.282  53
   0  -1   3 74726.2 719.298   1
   0  -1   3 63264.9 734.130   8
   0  -1   3 83152.4 806.316  11
   0  -1   3 64665.6 693.843  21
   0  -1   4 8857.80 200.379  22
   0  -1   4 9839.54 239.016  55
   0  -1   4 8808.14 183.123  56
   0  -1  -4 8431.83 171.702  61
   0  -1   4 8561.59 215.310   1
   0  -1   4 6705.31 196.130   8
   0  -1   4 9887.87 243.625  11
   0  -1   4 11821.7 230.551  21
   0  -1   4 8522.34 216.887  12
   0  -1   5 24604.5 385.928  67
   0  -1   5 20822.6 365.689  22
   0  -1   5 19701.9 357.042  21
   0  -1   5 25135.6 437.899  55
   0  -1   5 22103.2 407.062   1
   0  -1   5 21683.3 395.128   8
   0  -1   5 23649.1 429.116  11
   0  -1   5 24277.9 424.056  12
   0  -1   5 22767.3 372.525  20
   0  -1   6 101646. 1047.70  67
   0  -1   6 88359.1 1036.35  22
   0  -1   6 104917. 1077.06  21
   0  -1   6 92637.8 1118.96  55
   0  -1   6 91672.0 1103.93   1
   0  -1   6 97262.0 1048.00  20
   0  -1   6 98383.8 1134.92  11
   0  -1   6 96986.0 1116.96  12
   0  -1   7 106065. 1115.58  67
   0  -1   7 94045.2 1096.11  21
   0  -1   7 91536.1 1112.68  22
   0  -1   7 93443.9 1172.56  55
   0  -1  -7 103889. 1167.72  54
   0  -1   7 97330.3 1207.31   1
   0  -1   7 87441.9 1137.66  11
   0  -1   7 87964.4 1070.49  20
   0  -1   7 94488.6 1165.57  12
   0  -1  -8 10364.7 331.781  65
   0  -1   8 11636.5 340.467  22
   0  -1   8 11224.4 360.784  55
   0  -1   8 11618.1 377.357   1
   0  -1   8 10780.4 354.252  12
   0  -1   8 11467.1 326.031  20
   0  -1  -9 4931.14 240.784  65
   0  -1   9 4156.10 220.188  22
   0  -1   9 4603.80 220.741  20
   0  -1   9 4470.74 240.671  12
   0  -1   9 4345.68 248.571   1
   0  -1  10 11311.2 258.361   4
   0  -1  10 11059.1 239.428   6
   0  -1  10 12122.2 450.641   1
   0  -1 -10 13106.5 432.228  65
   0  -1  10 11314.9 391.304  22
   0  -1  10 10703.8 241.153  23
   0  -1  10 11302.2 232.195  50
   0  -1  10 11435.9 229.435  37
   0  -1  10 10172.5 224.379  43
   0  -1  10 11075.5 411.388  12
   0  -1  11 34347.6 526.743   4
   0  -1  11 35919.2 853.427   1
   0  -1  11 35156.9 500.452   6
   0  -1  11 33722.6 501.360  23
   0  -1  11 35133.5 770.790  22
   0  -1  11 36021.5 482.952  37
   0  -1  11 34819.1 805.634  12
   0  -1 -12 2300.28 201.616  65
   0  -1 -12 3083.06 233.527  54
   0  -1  12 2406.26 120.354   6
   0  -1  12 2467.54 131.877   4
   0  -1  12 2415.83 228.186   1
   0  -1  12 2505.63 205.856  22
   0  -1  12 2280.39 117.927  23
   0  -1  12 2414.18 112.960  37
   0  -1  12 2438.35 214.435  12
   0  -1 -13 8447.60 403.846  65
   0  -1 -13 8974.99 403.356  59
   0  -1 -13 11584.2 474.060  54
   0  -1  13 10280.8 456.095  12
   0  -1  13 11302.9 259.387  37
   0  -1  13 9500.33 243.336  43
   0  -1  13 10474.1 266.931  40
   0  -1 -13 9506.55 428.470   3
   0  -1  13 9164.85 459.943   1
   0  -1  13 10060.7 279.808   4
   0  -1  13 9767.11 260.404  23
   0  -1  14 15453.5 333.698  30
   0  -1  14 14534.1 305.465  37
   0  -1  14 14787.1 328.410  40
   0  -1  14 14239.7 306.358  43
   0  -1  14 14591.8 348.069   4
   0  -1  14 14783.4 324.509  23
   0  -1  15 17967.0 353.770  23
   0  -1  15 17331.3 353.305  30
   0  -1  15 18332.0 364.088  40
   0  -1  15 17848.0 340.994  43
   0  -1  16 4607.77 162.442  23
   0  -1  16 4701.97 166.596  30
   0  -1  16 4790.69 170.300  40
   0  -1  17 3254.06 124.728  23
   0  -1  17 3181.91 126.160  30
   0  -1  18 12611.8 239.774  45
   0  -1  18 12245.9 223.460  23
   0  -1  18 12289.7 230.123  30
   0  -1  18 12158.6 229.482  29
   0  -1  19 1405.43 59.1986  29
   0   0   1 2377.62 45.6145  68
   0   0   1 1837.55 41.6931  21
   0   0   1 2098.09 48.0349  22
   0   0   1 2350.69 47.0362  53
   0   0  -1 1766.85 41.3704  61
   0   0   1 2213.15 42.1433   8
   0   0   1 2098.57 49.8728   1
   0   0   1 2301.31 46.1363  11
   0   0   1 2239.25 47.9741  20
   0   0   2 12695.2 164.031  67
   0   0   2 12821.5 164.550  68
   0   0   2 10474.3 164.794  22
   0   0   2 12069.8 160.196  21
   0   0  -2 11399.5 162.696  62
   0   0  -2 11084.8 159.206  61
   0   0   2 10858.6 158.508  53
   0   0   2 11129.9 148.310   8
   0   0   2 11686.0 178.852   1
   0   0   2 10534.2 155.671  11
   0   0   2 11168.2 164.688  20
   0   0   2 10951.7 168.600  12
   0   0   2 10615.4 112.524  16
   0   0  -2 11680.1 132.509  14
   0   0   3 2878.74 86.0032  21
   0   0   3 2857.59 95.3049  22
   0   0   3 2831.48 88.5719  53
   0   0  -3 2993.95 90.9719  62
   0   0  -3 2714.13 86.0659  61
   0   0   3 2822.41 79.1856   8
   0   0   3 2816.06 99.5085   1
   0   0   3 3463.42 55.8367  16
   0   0   3 2604.03 84.1695  11
   0   0  -3 3271.69 70.3378  14
   0   0   3 3127.02 99.7478  12
   0   0   3 3027.86 94.7754  20
   0   0   4 85753.7 773.787  68
   0   0   4 82095.8 773.097  21
   0   0   4 77955.2 805.761  22
   0   0   4 78504.6 780.579  53
   0   0  -4 70277.4 764.620  61
   0   0  -4 68114.1 763.460  62
   0   0   4 76641.8 732.142   8
   0   0   4 79341.5 834.645   1
   0   0   4 78132.9 808.423  12
   0   0   4 80243.9 796.217  20
   0   0   4 80088.1 777.140  11
   0   0   5 129823. 1170.63  68
   0   0   5 117892. 1220.26  22
   0   0   5 127696. 1201.28  53
   0   0  -5 126163. 1210.69  62
   0   0  -5 139167. 1216.42  61
   0   0   5 116239. 1245.61   1
   0   0   5 121788. 1234.31  12
   0   0   5 120601. 1211.30  20
   0   0   5 124742. 1183.30  11
   0   0   6 15422.5 337.562  22
   0   0  -6 16905.0 324.639  61
   0   0   6 15221.0 311.201  53
   0   0   6 17104.2 379.605   1
   0   0   6 16770.1 340.811  20
   0   0   6 16995.1 357.737  12
   0   0  -7 2107.74 130.759  65
   0   0   7 1669.11 116.196  22
   0   0   7 1632.83 105.882  53
   0   0   7 1750.75 132.748   1
   0   0   7 1877.08 120.040  20
   0   0   7 1670.82 119.034  12
   0   0   8 283053. 2717.15  22
   0   0   8 278244. 2782.96   1
   0   0   8 291154. 2722.07  12
   0   0   8 283417. 2670.24  20
   0   0  -8 288274. 2721.16  65
   0   0   9 3478.87 203.015  12
   0   0   9 3437.26 191.547  20
   0   0   9 3435.00 220.522   1
   0   0   9 3667.17 204.108  22
   0   0  10 13217.0 425.744  22
   0   0  10 12971.6 408.242  20
   0   0  10 12751.8 426.403  12
   0   0 -10 13903.3 404.012  13
   0   0  10 12438.6 248.635  50
   0   0  10 12649.9 244.751  43
   0   0  10 12654.1 254.309  41
   0   0  10 13931.5 264.349  39
   0   0  10 12678.4 459.396   1
   0   0  10 13152.6 262.762   6
   0   0  11 40776.0 845.568  22
   0   0  11 41417.5 549.340  23
   0   0  11 43047.7 936.327   1
   0   0  11 41577.1 559.064   6
   0   0  11 42626.3 591.313   4
   0   0  11 41395.9 534.444  43
   0   0  11 41102.5 851.246  12
   0   0 -12 1380.30 153.708  65
   0   0  12 1247.08 85.0661  23
   0   0  12 1191.25 146.209  22
   0   0  12 1329.48 91.6139  40
   0   0  12 1324.10 89.5762   6
   0   0  12 1350.07 168.912   1
   0   0  12 1216.85 92.9674   4
   0   0 -13 3418.47 256.748   3
   0   0  13 3296.66 159.831   4
   0   0  13 3328.36 277.057   1
   0   0 -13 4175.06 276.556  65
   0   0 -13 3812.38 275.759  54
   0   0  13 3212.52 142.888  23
   0   0  13 3449.83 153.473  40
   0   0  13 3423.72 149.814  30
   0   0  14 385.046 53.1388  30
   0   0  14 212.881 45.3673  50
   0   0  14 344.893 51.7682  40
   0   0  14 407.027 60.0920   4
   0   0  14 334.631 48.9445  23
   0   0  15 2080.60 128.008   4
   0   0  15 2096.69 112.419  23
   0   0  15 2106.48 119.109  30
   0   0  15 2325.08 127.602  40
   0   0  16 6769.53 196.030  23
   0   0  16 6734.42 208.202  30
   0   0  16 7081.59 216.718  40
   0   0  17 1524.55 84.6740  23
   0   0  17 1630.45 95.4814  40
   0   0  17 1588.03 88.8288  29
   0   0  17 1535.22 91.6374  30
   0   0  18 89.0126 24.5720  40
   0   0  18 93.4616 24.3404  30
   0   0  18 85.7109 21.5430  29
   0   0  19 35352.1 406.017  30
   0   1   0 0.51505 8.73091  68
   0   1   0 6.47211 9.55979  60
   0   1   0 8.78192 6.23803  53
   0   1   0 34.1973 14.0874   9
   0   1   0 19.9202 10.2990  15
   0   1   0-0.55787 9.20102  14
   0   1   0 5.44859 4.85406  13
   0   1   0 4.44651 8.81036  18
   0   1   1 35944.9 341.391  69
   0   1   1 39560.0 429.795  68
   0   1   1 38728.0 345.304  22
   0   1   1 39043.3 402.611  53
   0   1   1 39862.7 415.533  60
   0   1   1 39280.9 350.609   1
   0   1  -1 35721.9 421.349  14
   0   1   1 39349.0 389.956  14
   0   1   1 36996.2 355.972  18
   0   1   2 63126.4 579.404  69
   0   1   2 68488.8 690.180  68
   0   1  -2 65553.0 607.028  65
   0   1   2 67745.6 623.309  22
   0   1   2 66839.7 665.202  60
   0   1  -2 62383.4 680.587  61
   0   1   2 68957.7 673.499  53
   0   1  -2 68864.9 679.003  62
   0   1   2 68210.0 632.017   1
   0   1  -2 71830.1 692.196  14
   0   1   2 69780.5 596.334  12
   0   1   2 69448.9 588.075  14
   0   1   3 72224.9 754.428  68
   0   1   3 70075.1 705.282  22
   0   1   3 71667.2 745.683  53
   0   1  -3 72666.2 769.578  61
   0   1   3 71141.8 739.252  60
   0   1  -3 71236.1 739.247  54
   0   1   3 70304.6 720.082   1
   0   1   3 72061.0 677.760  12
   0   1   4 9025.21 219.128  68
   0   1   4 8323.29 198.182  22
   0   1   4 8590.14 213.353  53
   0   1  -4 8599.58 208.414  62
   0   1   4 9154.50 216.888  60
   0   1  -4 9418.63 233.361  61
   0   1   4 8894.67 217.125   1
   0   1  -4 8645.72 200.319  14
   0   1   4 8996.96 191.696  12
   0   1   5 19820.4 370.945  68
   0   1   5 19810.4 358.984  22
   0   1   5 20179.3 373.008  53
   0   1  -5 21335.4 399.981  61
   0   1   5 19908.8 374.232  60
   0   1   5 20502.2 388.539   1
   0   1   5 20632.5 348.445  12
   0   1  -5 20335.1 343.530  14
   0   1   6 86700.5 1001.94  68
   0   1   6 85391.4 995.869  22
   0   1   6 90017.6 1019.72  53
   0   1   6 92936.3 1072.34   1
   0   1   6 89339.0 977.808  12
   0   1   7 92718.6 1087.94  68
   0   1   7 85551.3 1071.43  22
   0   1  -7 87490.5 1107.97  61
   0   1   7 91511.6 1097.05  53
   0   1   7 89965.7 1149.84   1
   0   1  -7 95089.1 1091.11  18
   0   1  -8 12240.4 345.196  65
   0   1   8 11859.7 350.167  22
   0   1  -8 11125.0 349.901  54
   0   1   8 11243.9 341.826  53
   0   1  -8 12793.6 375.482  61
   0   1   8 11070.2 366.209   1
   0   1  -8 12034.2 349.002  13
   0   1  -9 3834.22 210.266  65
   0   1   9 3702.55 204.039  53
   0   1   9 3653.14 205.832  22
   0   1  -9 3628.75 204.485  13
   0   1   9 3591.99 224.525   1
   0   1 -10 9314.73 354.977  13
   0   1  10 10606.1 372.000  53
   0   1  10 10441.5 376.642  22
   0   1  10 10078.1 228.606  51
   0   1  10 10254.9 237.986  40
   0   1  10 10338.9 229.836  41
   0   1  10 10191.6 410.862   1
   0   1  10 10150.1 242.836   4
   0   1  10 10443.3 233.056   6
   0   1  11 33033.8 484.489  30
   0   1 -11 31232.1 759.223  54
   0   1  11 32179.9 733.464  22
   0   1  11 31830.5 496.606   4
   0   1  11 32469.9 476.248   6
   0   1  11 31780.3 799.749   1
   0   1  11 33054.5 494.802  40
   0   1 -11 32722.4 738.826  13
   0   1  12 2516.67 124.525  30
   0   1  12 2428.67 202.612  22
   0   1  12 2538.80 128.772  40
   0   1 -12 2940.35 222.276  13
   0   1  12 2488.57 131.299   4
   0   1 -12 2185.19 198.262   3
   0   1  12 2351.64 119.557   6
   0   1  12 2257.32 217.625   1
   0   1  13 9541.82 255.463  30
   0   1  13 10083.4 268.745  40
   0   1 -13 8759.59 407.577  13
   0   1  13 9113.59 453.625   1
   0   1  13 9203.15 265.974   4
   0   1 -13 9385.12 425.228   3
   0   1  14 15438.9 358.265   4
   0   1  14 16612.9 358.394  40
   0   1  14 15923.3 343.842  30
   0   1  15 18450.6 378.255  40
   0   1  15 17698.2 362.954  30
   0   1  16 5231.08 185.468  40
   0   1  16 4790.61 173.541  30
   0   1  17 3994.81 149.501  40
   0   1  17 3793.66 141.421  30
   0   1  18 13353.2 252.997  40
   0   1  18 12759.8 242.262  30
   0   1  19 1034.36 53.0137  30
   0   2   0 846295. 6116.15  60
   0   2   0 839390. 6082.67  18
   0   2   1 48302.7 587.003  60
   0   2  -1 48247.9 591.682  60
   0   2   1 48302.4 548.649  53
   0   2   1 42035.9 582.082   9
   0   2  -1 48358.9 615.910   9
   0   2   1 47981.9 574.089  14
   0   2   1 47399.6 531.664  18
   0   2  -1 47838.5 601.463  18
   0   2  -1 55871.2 647.739  14
   0   2  -1 51059.0 552.903  15
   0   2   1 48244.7 609.371  68
   0   2   2 4187.32 148.633  60
   0   2   2 4115.22 138.412  53
   0   2  -2 4409.73 136.539  54
   0   2  -2 4362.14 126.030  13
   0   2  -2 4197.77 157.828  18
   0   2   2 4112.06 128.920  14
   0   2  -2 4245.08 158.886  14
   0   2   2 4063.50 154.372  68
   0   2   3 15996.9 319.586  60
   0   2   3 16863.4 321.934  53
   0   2  -3 17588.7 355.573  18
   0   2  -3 16038.1 334.062  14
   0   2   3 17068.3 348.626  68
   0   2   4 15731.4 333.481  60
   0   2   4 15472.1 335.237  53
   0   2  -4 14803.6 355.788  18
   0   2  -4 14698.3 308.274  13
   0   2   4 15031.1 349.058  68
   0   2   5 4396.06 184.887  53
   0   2   5 4558.90 188.132  60
   0   2  -5 4458.40 176.098  13
   0   2  -5 4614.48 204.639  18
   0   2   5 4495.93 195.112  68
   0   2   6 9354.49 296.201  53
   0   2   6 9562.42 296.085  60
   0   2  -6 11193.5 337.327  61
   0   2  -6 6315.70 257.305  18
   0   2  -6 8942.53 276.566  14
   0   2  -6 7005.72 244.392  13
   0   2   6 9190.11 298.433  68
   0   2   7 31347.1 605.689  53
   0   2   7 29830.9 589.290  60
   0   2  -7 26139.3 577.680  18
   0   2  -7 27293.9 555.638  13
   0   2   7 29946.9 599.321  68
   0   2  -8 146654. 1775.95  61
   0   2   8 149195. 1754.90  68
   0   2   9 26126.6 618.592  68
   0   2  -9 22322.4 593.803  54
   0   2   9 27759.8 634.661  53
   0   2  -9 32369.9 705.447  61
   0   2   9 25180.9 402.151  51
   0   2   9 27155.9 406.095  40
   0   2  -9 29101.2 643.518  13
   0   2  10 705.602 60.9045  30
   0   2 -10 547.335 58.6801  31
   0   2  10 743.537 106.134  53
   0   2  10 700.010 60.5081  27
   0   2  10 673.820 57.8311  26
   0   2  10 716.166 65.7411  51
   0   2  10 678.355 62.7490  40
   0   2 -10 679.947 102.572  13
   0   2  11 86661.9 930.706  30
   0   2  11 82980.2 940.581  51
   0   2  11 86592.7 1328.76  53
   0   2  11 84779.6 940.611  40
   0   2  12 13529.9 302.158  30
   0   2 -12 14118.8 311.748  31
   0   2  12 13206.1 312.627  51
   0   2 -12 14781.2 538.439  54
   0   2  12 14266.0 504.417  53
   0   2  12 13514.6 314.831  40
   0   2 -13 7137.71 217.874  31
   0   2  13 6583.06 211.940  30
   0   2  13 6525.01 214.986  51
   0   2  13 6397.53 342.571  53
   0   2  13 6908.52 222.159  40
   0   2 -13 6867.14 370.074  13
   0   2  14 9150.79 258.256  51
   0   2  14 10532.5 279.111  40
   0   2 -14 10346.5 265.315  31
   0   2  14 9592.43 257.910  30
   0   2  15 7448.17 227.954  40
   0   2  15 6900.82 211.429  30
   0   2  16 16130.6 327.950  40
   0   2  16 15849.9 314.317  30
   0   2  17 5075.94 159.145  40
   0   2  18 803.406 53.8149  40
   0   2 -18 636.830 48.0196  33
   0   3   0 16.8628 19.4063  14
   0   3   0 4.68860 17.0325  18
   0   3   0 5.89522 22.4281   9
   0   3   0 28.0390 21.6944  60
   0   3  -1 12318.6 332.305  14
   0   3   1 11854.5 304.636  14
   0   3  -1 11551.1 307.190  18
   0   3  -1 12992.6 336.654   9
   0   3   1 13217.8 337.954   9
   0   3  -1 12319.7 310.867  60
   0   3   1 12377.0 313.144  60
   0   3   2 14101.2 364.362  68
   0   3  -2 12942.6 342.181  18
   0   3  -2 13604.3 360.500  14
   0   3  -2 12733.2 327.400  60
   0   3   2 13571.4 337.044  60
   0   3   3 19343.2 451.648  68
   0   3  -3 18672.0 439.819  14
   0   3  -3 18000.5 436.897  18
   0   3  -3 19081.7 445.754   9
   0   3   3 18168.4 404.613  60
   0   3   3 19090.4 394.331  53
   0   3  -3 18344.6 414.636  60
   0   3   4 16971.2 441.474  68
   0   3  -4 16135.1 422.453  14
   0   3  -4 16986.2 445.595   9
   0   3   4 16908.9 404.804  60
   0   3   4 17179.5 400.472  53
   0   3   5 29788.5 628.520  68
   0   3  -5 29077.5 605.898  14
   0   3  -5 30505.8 650.994   9
   0   3   5 29886.0 583.449  53
   0   3   5 29796.5 585.092  60
   0   3   6 35695.7 675.226  53
   0   3   6 35110.4 677.135  60
   0   3  -6 31430.5 697.287  18
   0   3  -6 31836.1 613.376  13
   0   3   6 33762.9 709.122  68
   0   3   7 8882.66 337.937  60
   0   3   7 8838.39 340.075  53
   0   3   7 8204.46 213.002  51
   0   3   7 8952.79 202.338  48
   0   3  -7 11371.8 400.941  18
   0   3  -7 11715.9 371.930  13
   0   3  -7 9316.19 344.867  14
   0   3   7 8577.70 355.151  68
   0   3   8 32797.1 752.937  68
   0   3   8 32124.6 716.065  60
   0   3   8 33199.8 715.494  53
   0   3   8 32255.7 451.619  26
   0   3   8 32698.4 448.846  27
   0   3   8 29720.1 466.093  51
   0   3   8 32674.1 445.598  48
   0   3  -8 28553.4 707.182  18
   0   3  -8 30597.3 462.203  31
   0   3   9 4308.52 271.278  68
   0   3   9 4613.80 268.943  53
   0   3   9 4153.59 149.271  26
   0   3   9 4497.20 153.198  27
   0   3   9 4064.21 159.777  51
   0   3  -9 4134.82 251.941  13
   0   3  -9 4101.30 265.876  18
   0   3  -9 3907.42 153.501  31
   0   3  10 7598.16 373.678  68
   0   3  10 7233.06 358.760  53
   0   3  10 7179.98 207.555  26
   0   3  10 7429.12 209.473  27
   0   3  10 7139.55 222.522  51
   0   3 -10 8264.67 379.878  13
   0   3 -10 8692.25 237.422  31
   0   3  11 58762.8 745.287  27
   0   3  11 58681.6 747.337  26
   0   3  11 57857.2 1125.33  53
   0   3  12 13414.1 300.358  26
   0   3  12 13154.7 507.472  53
   0   3  13 49105.8 652.582  26
   0   3 -13 52327.3 704.933  31
   0   3  14 7966.87 217.813  26
   0   3 -14 10412.5 264.040  31
   0   3 -15 17376.1 335.589  31
   0   3 -16 4541.16 147.940  31
   0   3 -17 5618.98 154.086  33
   0   3 -18 6011.83 132.560  33
   0   4   0 58223.4 903.465  60
   0   4   0 54777.6 893.812  14
   0   4   1 15211.4 417.218  60
   0   4  -1 14466.7 405.397  60
   0   4  -1 14052.0 429.145   9
   0   4  -1 14245.5 424.042  14
   0   4   2 9350.64 327.356  60
   0   4  -2 8805.86 316.606  60
   0   4  -2 8960.84 338.905   9
   0   4  -2 9143.11 326.733  18
   0   4  -2 8539.44 339.096  14
   0   4  -3 29247.7 609.748  60
   0   4   3 29012.1 603.586  60
   0   4  -3 28309.9 651.171   9
   0   4  -4 13367.6 270.834  73
   0   4   4 12521.0 404.291  60
   0   4   4 12735.9 256.925  44
   0   4   4 12271.0 248.322  48
   0   4  -4 13680.4 444.896  18
   0   4  -4 11657.1 417.327  14
   0   4  -4 13664.3 454.523   9
   0   4   5 5797.65 307.047  68
   0   4  -5 5968.55 178.330  72
   0   4   5 5923.62 282.660  60
   0   4   5 5940.90 170.645  27
   0   4   5 6454.34 178.016  44
   0   4   5 6248.19 175.983  48
   0   4  -5 5671.95 296.855  14
   0   4  -5 5701.02 294.107  18
   0   4  -5 6124.85 317.263   9
   0   4   6 2907.51 224.084  68
   0   4  -6 3611.67 141.035  72
   0   4   6 3190.77 215.635  60
   0   4   6 3203.93 126.098  27
   0   4   6 3017.25 121.113  26
   0   4   6 3089.84 126.297  48
   0   4   6 3340.38 129.317  44
   0   4  -6 3357.49 234.240  18
   0   4  -6 2917.45 216.559  14
   0   4  -6 3239.83 239.473   9
   0   4  -7 15002.0 538.412   9
   0   4   7 14420.6 527.118  68
   0   4   7 15372.3 499.464  60
   0   4   7 14449.4 474.313  53
   0   4   7 14624.6 293.440  27
   0   4   7 14307.0 290.828  26
   0   4   7 14673.3 296.876  48
   0   4   7 15006.6 294.365  44
   0   4  -7 16944.6 556.987  18
   0   4  -7 15659.4 526.178  14
   0   4  -7 15867.3 319.220  31
   0   4  -8 41066.1 958.220   9
   0   4   8 39808.3 938.025  68
   0   4   8 42516.0 899.000  60
   0   4   8 39547.9 859.817  53
   0   4   8 42334.7 577.641  26
   0   4   8 41623.7 568.251  27
   0   4   8 42795.5 574.996  48
   0   4  -8 41909.0 945.301  18
   0   4  -9 11911.9 518.553   9
   0   4   9 10773.1 475.937  68
   0   4   9 11096.2 448.169  53
   0   4   9 10827.1 266.471  26
   0   4   9 11447.7 266.105  27
   0   4   9 11491.3 266.654  48
   0   4  -9 10775.2 459.069  18
   0   4  -9 10069.3 267.938  31
   0   4  10 2457.40 212.905  53
   0   4  10 2424.40 123.902  26
   0   4  10 2478.01 123.260  27
   0   4 -10 2728.92 251.954   9
   0   4  10 2459.02 120.253  48
   0   4 -10 1931.36 116.055  31
   0   4  11 46589.7 642.918  27
   0   4  11 44756.8 642.492  26
   0   4  12 11387.2 271.224  27
   0   4  12 11142.9 274.646  26
   0   4 -13 946.763 79.5747  33
   0   4 -13 863.218 77.4248  31
   0   4  13 897.301 73.8258  26
   0   4 -14 1463.37 94.2264  33
   0   4  14 1314.26 83.2552  26
   0   4 -15 5898.54 172.676  33
   0   4 -15 5585.75 167.300  31
   0   4  15 5497.81 157.094  26
   0   4 -16 16853.8 274.908  31
   0   5   0 7.07553 28.5512  60
   0   5   0 52.7526 25.3450  24
   0   5   0 1.30795 17.7372  27
   0   5   0-3.89832 20.9741  73
   0   5   0 7.90126 19.9661  36
   0   5  -1 19839.1 594.156   9
   0   5  -1 20247.0 358.118  73
   0   5   1 21243.7 355.938  73
   0   5   1 18711.9 528.861  60
   0   5  -1 18246.2 527.022  60
   0   5   1 18719.2 354.389  24
   0   5  -1 19383.0 362.687  24
   0   5   1 19653.1 354.315  27
   0   5   1 19909.9 348.024  44
   0   5  -1 20226.1 582.189  14
   0   5   1 19143.0 350.125  36
   0   5  -2 31366.7 767.609   9
   0   5  -2 29176.7 457.692  73
   0   5   2 28929.1 679.859  60
   0   5   2 29626.6 452.808  27
   0   5   2 32023.2 464.718  44
   0   5  -2 28233.0 719.006  14
   0   5   2 28679.2 441.812  36
   0   5  -3 30262.9 768.134   9
   0   5  -3 33879.9 497.457  73
   0   5   3 31970.9 732.453  60
   0   5   3 31442.8 479.005  27
   0   5   3 33588.5 488.525  44
   0   5   3 31786.2 465.512  48
   0   5  -3 28406.8 746.665  14
   0   5   3 31797.3 465.054  36
   0   5  -4 131.395 56.1025   9
   0   5  -4 154.134 39.0974  73
   0   5   4 120.499 51.0529  60
   0   5   4 166.456 34.5584  27
   0   5   4 229.853 41.0089  44
   0   5   4 158.674 33.6482  48
   0   5  -4 151.615 52.7329  18
   0   5  -4 122.224 55.3475  14
   0   5   4 169.789 34.7535  36
   0   5  -5 12565.7 291.775  73
   0   5   5 12268.8 458.747  60
   0   5   5 11781.8 273.971  27
   0   5   5 11759.0 276.594  44
   0   5   5 12211.4 277.222  48
   0   5  -5 13292.2 494.291  18
   0   5  -5 11233.7 473.508  14
   0   5  -5 11030.4 470.559   9
   0   5  -6 14974.9 329.460  73
   0   5   6 15045.6 523.773  60
   0   5   6 15407.2 319.819  27
   0   5   6 15877.5 326.187  48
   0   5   6 15675.6 324.397  44
   0   5  -6 14133.1 539.539  14
   0   5  -6 15662.0 555.842  18
   0   5  -6 14526.1 570.588   9
   0   5  -7 16573.8 343.501  73
   0   5   7 14527.5 529.207  60
   0   5   7 14178.8 306.110  26
   0   5   7 15150.0 318.543  27
   0   5   7 14821.1 313.759  44
   0   5   7 14909.8 320.509  48
   0   5  -7 13902.8 539.508  14
   0   5  -7 12653.5 501.204  18
   0   5  -7 13760.0 550.722   9
   0   5  -8 328.256 51.8119  73
   0   5   8 303.029 81.3617  60
   0   5   8 310.226 45.7053  44
   0   5   8 345.822 49.4038  48
   0   5  -8 232.600 78.2076   9
   0   5  -8 431.045 96.0351  14
   0   5   8 329.216 48.0237  26
   0   5   8 375.805 50.3045  27
   0   5  -9 2720.56 137.395  31
   0   5   9 3060.20 139.535  26
   0   5   9 3035.16 137.652  27
   0   5   9 2996.28 137.644  48
   0   5 -10 1391.14 97.3645  31
   0   5  10 1272.91 88.8374  27
   0   5  10 1178.28 87.2787  26
   0   5  10 1380.80 92.8012  48
   0   5 -11 26605.9 455.726  31
   0   5  11 27812.2 451.634  26
   0   5  11 27214.8 439.106  27
   0   5  11 28003.8 437.433  48
   0   5  12 9618.60 238.368  26
   0   5  12 9827.43 233.109  27
   0   5  13 18465.9 323.857  26
   0   5 -13 17440.5 325.184  31
   0   5  14 374.195 40.3935  26
   0   5 -14 383.467 43.4546  31
   0   5  15 3047.90 96.7698  26
   0   5 -15 3615.54 109.298  31
   0   6   0 23235.2 420.545  27
   0   6   0 21975.5 406.902  36
   0   6   1 19937.5 389.012  27
   0   6  -1 20231.4 393.265  27
   0   6   1 21863.0 390.107  44
   0   6  -1 21981.9 404.816  73
   0   6   1 19745.9 379.533  36
   0   6  -1 18846.4 381.746  36
   0   6   2 15752.6 331.955  44
   0   6  -2 15794.3 342.336  27
   0   6   2 16002.2 337.920  27
   0   6   2 15392.0 529.208  60
   0   6  -2 14402.5 335.487  36
   0   6   2 15719.6 326.368  36
   0   6  -3 15992.1 343.195  73
   0   6   3 13824.6 506.480  60
   0   6   3 13980.3 315.998  44
   0   6   3 14454.5 310.022  36
   0   6  -3 14512.1 326.244  27
   0   6   3 14957.9 324.011  27
   0   6  -3 13269.2 530.471  14
   0   6   4 24095.6 429.925  27
   0   6   4 24711.6 421.608  48
   0   6   4 25364.1 441.348  44
   0   6   5 18795.7 366.615  27
   0   6   5 18184.0 356.708  48
   0   6   5 19389.9 374.132  44
   0   6   6 2028.18 113.170  27
   0   6  -6 1995.09 118.819  73
   0   6   6 2032.77 113.543  48
   0   6   6 2038.55 113.981  44
   0   6   7 3170.35 140.428  27
   0   6  -7 3235.84 147.875  73
   0   6   7 3196.38 140.836  44
   0   6   7 3183.17 141.659  48
   0   6   8 3423.92 142.444  27
   0   6  -8 3321.26 145.563  73
   0   6   8 3362.50 139.628  44
   0   6   8 3424.80 144.341  48
   0   6   9 10100.7 244.288  27
   0   6   9 10267.9 237.356  44
   0   6   9 10323.5 248.871  48
   0   6  10 2483.22 111.989  26
   0   6  10 2560.25 113.944  27
   0   6  10 2585.95 115.102  48
   0   6  11 10814.0 228.642  27
   0   6  11 10970.8 232.951  26
   0   6  11 11284.7 232.438  48
   0   6  12 10220.9 208.923  26
   0   7   0-6.01875 21.2382  27
   0   7   0-2.79465 18.7507  36
   0   7  -1 9146.15 245.249  27
   0   7   1 8839.06 239.881  27
   0   7  -1 8682.06 233.051  36
   0   7   1 9052.08 232.602  36
   0   7  -2 14480.7 315.938  27
   0   7   2 14496.4 312.897  27
   0   7   2 14880.4 298.083  36
   0   7  -2 14157.0 309.252  36
   0   7   2 15476.6 311.288  44
   0   7  -3 7918.41 225.414  27
   0   7   3 8637.51 231.360  27
   0   7  -3 7877.31 223.626  36
   0   7   3 7893.09 218.208  44
   0   7   4 710.106 66.1840  27
   0   7  -4 668.298 65.3626  27
   0   7  -4 674.092 67.1054  36
   0   7   4 728.010 66.1947  44
   0   7   5 6585.78 194.389  44
   0   7  -5 7171.48 209.129  73
   0   7   5 6689.57 193.996  27
   0   7  -5 6325.23 194.913  27
   0   7  -5 5912.16 193.350  36
   0   7   6 7447.88 200.032  44
   0   7   6 7153.59 196.224  27
   0   7  -6 6903.69 198.110  27
   0   7  -6 6964.76 209.183  36
   0   7   7 4130.58 140.559  44
   0   7  -7 4535.05 151.787  73
   0   7   7 3865.34 136.963  27
   0   7  -7 3460.67 132.518  27
   0   7  -7 3078.70 134.104  36
   0   7  -8 1181.37 73.2638  27
   0   7   8 1250.05 73.0742  27
   0   7  -8 1168.76 73.6094  73
   0   7   8 1302.17 74.0770  44
   0   7   9 5887.99 145.908  44
   0   7   9 6149.24 153.787  27
   0   7 -10 3947.74 124.400  36
   0   7  10 4929.14 123.020  27
   0   8   0 2113.11 93.5787  27
   0   8   1 876.942 60.1442  27
   0   8  -1 892.038 61.0114  27
   0   8  -2 9195.89 190.097  36
   0   8   2 9601.68 201.188  27
   0   8  -2 9559.46 202.118  27
   0   8  -3 5294.77 139.728  36
   0   8  -3 5491.20 146.268  27
   0   8   3 5391.91 145.268  27
   0   8  -4 6126.66 146.999  36
   0   8  -4 6174.65 151.307  27
   0   8  -5 3853.91 111.486  36
   0   8  -5 3897.62 111.076  27
   0   8   6 979.789 52.1447  27
  -1  -8   4 80.0347 25.7748  49
  -1  -8   3 41.0813 28.6802  49
   1  -8   2 3052.02 118.623  25
   1  -8   3 123.172 24.3113  49
   1  -8   3 79.9415 24.8114  35
   1  -8   4 4792.64 138.619  25
   1  -8   4 1748.77 74.9612  49
   1  -8   5 5149.02 139.803  25
  -1  -7  10 16780.2 265.267  25
  -1  -7  10 16808.1 255.803  28
  -1  -7  10 17367.8 253.797  43
  -1  -7   9 911.489 63.3086  25
  -1  -7   9 841.164 56.2396  43
  -1  -7   8 2210.33 106.144  25
  -1  -7   8 2328.68 98.8905  43
  -1  -7   7 1736.74 102.555  25
  -1  -7   7 2168.21 101.042  43
  -1  -7   6 3543.32 146.981  25
  -1  -7   6 3826.26 137.543  43
   1  -7   3 7120.67 227.011  28
   1  -7   4 14109.6 325.172  28
   1  -7   5 800.996 66.1795  47
   1  -7   5 707.530 72.5962  28
   1  -7   6 7227.62 217.562  28
   1  -7   6 6164.48 206.636  25
   1  -7   7 9859.08 219.772  49
   1  -7   7 7898.99 198.400  47
   1  -7   7 9901.20 242.038  28
   1  -7   7 7691.38 220.742  25
   1  -7   8 5808.04 157.308  47
   1  -7   8 5742.27 173.547  28
   1  -7   8 5567.57 171.736  25
   1  -7   8 5513.22 153.490  38
   1  -7   9 13327.0 253.745  28
   1  -7   9 12608.0 241.876  25
   1  -7  10 18369.9 266.591  25
   1  -7  10 18369.5 278.087  28
   1  -7  10 17749.7 258.152  47
  -1  -6  13 3460.88 104.700  25
  -1  -6  13 3660.00 108.914  28
  -1  -6  12 1365.10 72.7539  43
  -1  -6  12 1514.58 79.8715  25
  -1  -6  12 1566.29 81.0902  28
  -1  -6  11 1427.45 76.4036  37
  -1  -6  11 1527.50 83.3132  43
  -1  -6  11 1738.17 93.8676  28
  -1  -6  11 1700.93 94.1470  25
  -1  -6  10 5388.84 161.011  37
  -1  -6  10 5147.36 181.845  25
  -1  -6  10 4929.24 173.148  28
  -1  -6   9 1272.99 80.3485  37
  -1  -6   9 1026.94 85.9978  25
  -1  -6   9 1198.25 90.5141  28
  -1  -6   8 2399.06 114.160  37
  -1  -6   8 1987.11 111.292  43
  -1  -6   8 2195.84 128.454  25
  -1  -6   8 2356.36 129.406  28
  -1  -6   7 5958.77 185.487  37
  -1  -6   7 6495.92 199.799  43
  -1  -6   7 6765.75 235.851  25
  -1  -6   7 6414.12 216.703  28
  -1  -6   6 5956.45 195.764  43
  -1  -6   6 7196.02 243.431  25
  -1  -6   5 3118.83 138.093  43
  -1  -6   5 2601.34 145.943  25
  -1  -6   4 19240.3 408.547  25
  -1  -6   1 3342.88 287.021  10
  -1  -6   0 21116.9 737.802  10
   1  -6   0 23860.6 791.512   8
  -1  -6  -1 45538.0 1059.05  56
  -1  -6  -1 44384.6 1077.65  10
   1  -6   1 47361.6 1154.49   8
   1  -6   3 1023.90 81.5476  47
   1  -6   4 10859.1 276.333  47
   1  -6   5 24009.1 422.004  47
   1  -6   5 20863.6 429.084  23
   1  -6   6 10160.0 300.545  28
   1  -6   6 11184.1 301.835  23
   1  -6   7 5571.46 189.899  49
   1  -6   7 5344.11 200.769  23
   1  -6   8 6747.80 230.261  28
   1  -6   8 6988.79 206.010  38
   1  -6   8 7547.43 237.863  25
   1  -6   8 7280.50 228.924  23
   1  -6   9 12856.5 277.843  49
   1  -6   9 13600.7 315.760  28
   1  -6   9 13178.1 308.610  25
   1  -6   9 13485.7 305.477  23
   1  -6  10 18354.3 318.989  49
   1  -6  10 17552.5 317.039  47
   1  -6  10 14731.4 318.627  28
   1  -6  10 17506.0 308.398  38
   1  -6  10 17102.2 328.954  23
   1  -6  10 15782.4 314.662  25
   1  -6  11 281.838 39.8193  47
   1  -6  11 281.419 37.9323  49
   1  -6  11 269.691 40.2879  28
   1  -6  11 297.894 40.5646  23
   1  -6  11 257.651 35.6070  38
   1  -6  12 9487.49 203.056  28
   1  -6  12 9613.54 194.060  47
   1  -6  13 674.866 43.3121  23
  -1  -5  15 3816.83 107.827  28
  -1  -5  15 3614.32 103.359  37
  -1  -5  14 825.546 56.5801  25
  -1  -5  14 757.350 55.1669  43
  -1  -5  14 670.844 52.2153  37
  -1  -5  13 6801.03 188.152  25
  -1  -5  13 7055.56 195.615  28
  -1  -5  13 6583.97 179.396  43
  -1  -5  13 7229.75 186.530  37
  -1  -5  12 2426.54 122.455  28
  -1  -5  12 2367.90 120.103  25
  -1  -5  12 2321.44 111.780  43
  -1  -5  12 2474.57 115.571  37
  -1  -5  11 3447.29 156.640  28
  -1  -5  11 3545.81 157.548  25
  -1  -5  11 3315.12 141.098  43
  -1  -5  11 3165.45 136.105  37
  -1  -5  10 10758.0 289.791  25
  -1  -5  10 10174.4 260.854  43
  -1  -5   9 10454.6 298.823  25
  -1  -5   9 11935.4 317.445  28
  -1  -5   9 10408.5 257.744  37
  -1  -5   9 11948.7 286.801  43
  -1  -5   8 2597.17 148.367  25
  -1  -5   8 2620.79 126.265  37
  -1  -5   8 2538.12 125.459  43
  -1  -5   8 2775.23 145.576  28
  -1  -5   7 10360.2 282.872  28
  -1  -5   7 9128.64 280.864  25
  -1  -5   7 9243.84 238.012  37
  -1  -5   7 8425.14 459.317  11
  -1  -5   7 7820.57 450.327   8
  -1  -5   6 8512.17 251.954  28
  -1  -5   6 5945.00 322.015  16
  -1  -5   6 8145.39 440.794  11
  -1  -5   6 9358.93 401.649  21
  -1  -5   6 8142.42 220.380  43
  -1  -5   6 7827.21 212.952  37
  -1  -5   6 6645.62 412.510   8
  -1  -5   5 16213.4 315.284  37
  -1  -5   5 16426.7 367.130  25
  -1  -5   4 10051.8 474.265  10
  -1  -5   4 10204.4 232.678  37
  -1  -5   3 1682.02 162.617  21
  -1  -5   3 2274.91 215.916  10
  -1  -5   3 2058.93 218.666   8
  -1  -5   2 23965.2 630.616  21
  -1  -5   2 21983.1 678.121  10
  -1  -5   2 18301.9 653.223   8
  -1  -5   2 18423.4 612.502  56
  -1  -5   1 22763.0 714.676  10
  -1  -5   1 19423.6 569.841  21
   1  -5  -1 20704.1 661.065   8
  -1  -5   1 24484.0 699.234  56
  -1  -5   0 18367.8 575.642  67
   1  -5   0 19400.3 583.660  70
   1  -5   0 21672.7 683.563   8
  -1  -5   0 25266.8 635.689  21
  -1  -5   0 22338.3 708.868  10
   1  -5   0 24442.1 634.828  16
   1  -5   1 2616.49 198.595  67
   1  -5   1 2665.08 239.772   8
  -1  -5  -1 2281.67 182.818  21
  -1  -5  -1 2709.43 244.796  10
   1  -5   2 29167.2 727.147  67
  -1  -5  -2 44820.7 917.989  17
   1  -5   2 36832.8 817.292  16
  -1  -5  -2 30123.9 705.667  21
  -1  -5  -2 39191.5 908.740  10
   1  -5   2 36273.1 922.289   8
   1  -5   3 24752.1 650.458  67
   1  -5   3 25981.1 731.455  55
   1  -5   3 20006.0 673.649  11
   1  -5   3 29434.2 731.216  16
   1  -5   3 18986.6 667.181   8
   1  -5   4 25042.0 661.426  67
   1  -5   4 22949.8 704.034  55
   1  -5   4 22307.5 619.456  21
   1  -5   4 19493.6 686.217  11
   1  -5   4 27996.0 716.375  16
   1  -5   4 18731.7 685.854   8
   1  -5   5 5485.10 308.233  67
   1  -5   5 3477.29 247.781  21
   1  -5   5 4685.60 191.689  23
   1  -5   5 5534.69 183.619  47
   1  -5   5 3634.38 298.161  11
   1  -5   5 3738.62 260.194  16
   1  -5   5 4233.81 323.285   8
   1  -5   6 903.756 131.712  67
   1  -5   6 777.998 136.609  55
   1  -5   6 949.942 80.2548  49
   1  -5   6 1101.03 84.7698  47
   1  -5   6 1456.68 162.923  16
   1  -5   6 863.486 152.292  11
   1  -5   6 1076.07 164.913   8
   1  -5   6 1036.64 92.0634  23
   1  -5   6 1307.89 157.490  21
   1  -5   7 10390.1 295.967  23
   1  -5   7 10094.0 518.772  11
   1  -5   7 11042.9 278.149  49
   1  -5   8 10209.8 262.405  49
   1  -5   8 10603.7 271.872  47
   1  -5   8 10171.8 309.107  28
   1  -5   9 5882.12 198.144  47
   1  -5   9 5797.66 193.225  49
   1  -5   9 4917.63 198.517  28
   1  -5   9 4758.87 175.639  38
   1  -5   9 4466.10 185.823  25
   1  -5   9 5123.11 201.502  23
   1  -5  10 61014.6 736.565  47
   1  -5  10 53226.2 695.662  49
   1  -5  10 52031.3 737.807  28
   1  -5  10 59068.5 708.344  38
   1  -5  10 56783.1 691.037  43
   1  -5  10 52849.3 741.013  23
   1  -5  11 7668.37 229.810  28
   1  -5  11 7468.34 203.307  43
   1  -5  11 8096.24 237.374  23
   1  -5  12 13212.1 286.485  28
   1  -5  12 13838.6 299.762  23
   1  -5  13 2604.42 107.863  47
   1  -5  13 2554.36 104.584  43
   1  -5  13 2512.17 112.061  23
   1  -5  14 280.411 33.3759  43
   1  -5  14 256.513 34.2036  23
   1  -5  15 7938.03 155.751  23
  -1  -4  16 2117.24 82.3650  43
  -1  -4  16 2443.45 88.1991  37
  -1  -4  15 5550.00 155.609  23
  -1  -4  15 5093.81 151.361  28
  -1  -4  14 10620.9 237.717  37
  -1  -4  14 10889.4 240.255  43
  -1  -4  14 10508.2 250.933  28
  -1  -4  14 11167.0 247.938  23
  -1  -4  13 19573.2 348.315  37
  -1  -4  13 18502.7 365.479  28
  -1  -4  13 19129.1 359.319  25
  -1  -4  12 14300.3 305.062  43
  -1  -4  12 15310.9 334.007  25
  -1  -4  12 15162.0 343.337  28
  -1  -4  11 21408.5 385.430  37
  -1  -4  11 21928.0 421.385  25
  -1  -4  11 22051.5 427.486  28
  -1  -4  10 7514.30 240.038  28
  -1  -4  10 8442.13 234.490  43
  -1  -4  10 8230.73 224.713  37
  -1  -4  10 8553.48 458.574  11
  -1  -4   9 24123.8 445.866  28
  -1  -4   9 22985.6 436.033  25
  -1  -4   9 21259.4 385.633  43
  -1  -4   9 19896.1 368.925  37
  -1  -4   9 21613.4 735.357  11
  -1  -4   8 1890.31 117.632  28
  -1  -4   8 2173.10 126.493  25
  -1  -4   8 2113.33 216.850   8
  -1  -4   8 1931.36 104.522  43
  -1  -4   8 2331.92 112.958  37
  -1  -4   8 2137.43 223.155  11
  -1  -4   7 13232.4 305.325  28
  -1  -4   7 10020.1 281.804  25
  -1  -4   7 13025.9 532.011   8
  -1  -4   7 11931.5 259.620  37
  -1  -4   7 16875.9 303.210  43
  -1  -4   7 10877.6 402.185  21
  -1  -4   7 14651.9 577.206  11
  -1  -4   6 25537.9 443.862  28
  -1  -4   6 25216.3 739.138   8
  -1  -4   6 26015.4 447.763  25
  -1  -4   6 26282.9 393.959  37
  -1  -4   6 25700.6 752.334  11
  -1  -4   5 25789.1 720.515  11
  -1  -4   5 31222.1 660.139  21
  -1  -4   5 23420.8 618.217  56
  -1  -4   5 29003.5 766.705   8
  -1  -4   5 19793.8 530.002  67
  -1  -4   5 21698.9 348.224  37
  -1  -4   5 26172.2 421.549  28
  -1  -4   4 30784.7 765.700  11
  -1  -4   4 30833.2 785.037   8
  -1  -4   3 6432.45 287.467  67
  -1  -4   3 5392.01 293.953  11
  -1  -4   3 5586.89 264.343  21
  -1  -4   3 5672.61 325.200   8
  -1  -4   3 6270.24 304.608  56
  -1  -4   2 5272.55 293.326  10
  -1  -4   2 5092.41 294.023   8
   1  -4  -2 4439.22 242.745  55
  -1  -4   1 169913. 1723.14  21
   1  -4  -1 159856. 1706.50  16
  -1  -4   1 132911. 1778.43   8
  -1  -4   0 1315.42 146.838  10
  -1  -4   0 1245.52 120.075  21
  -1  -4   0 1282.19 130.059  17
   1  -4   0 1129.96 116.367  16
   1  -4   0 1329.46 122.723  67
  -1  -4   0 1244.66 133.716  56
   1  -4   0 957.048 116.481  55
   1  -4   1 76251.8 1245.23  11
   1  -4   1 92733.6 1240.71  16
  -1  -4  -1 86511.3 1188.01  21
  -1  -4  -1 93355.3 1257.88  17
   1  -4   1 78672.9 1283.61   8
   1  -4   1 89599.6 1293.05  55
   1  -4   2 12961.2 392.960  70
   1  -4   2 9210.89 337.064  67
  -1  -4  -2 9202.54 361.962  56
   1  -4   2 9745.50 406.395   8
   1  -4   2 10126.0 405.364  11
  -1  -4  -2 8714.49 339.629  17
  -1  -4  -2 11895.6 435.634  10
   1  -4   2 12603.7 404.056  16
   1  -4   2 15189.4 408.455  21
  -1  -4  -2 12907.0 389.176  21
  -1  -4  -3 2838.83 195.822  56
   1  -4   3 3054.40 227.911   8
   1  -4   3 3506.71 243.086  11
  -1  -4  -3 2243.73 162.070  21
  -1  -4  -3 2826.71 213.486  10
  -1  -4  -3 3608.10 214.816  17
   1  -4   3 3668.41 220.465  16
   1  -4   4 364.815 90.6089  55
   1  -4   4 507.544 102.327  11
   1  -4   4 657.060 93.4830  21
  -1  -4  -4 661.559 96.2442  17
   1  -4   4 640.767 95.5193  16
   1  -4   4 486.801 94.9218   8
   1  -4   5 8395.42 343.906  67
   1  -4   5 6264.08 178.243  47
   1  -4   5 7048.49 318.560  21
   1  -4   5 6258.96 202.125  23
   1  -4   5 9202.19 366.063  16
   1  -4   5 4842.15 310.727  11
  -1  -4  -5 7196.25 323.737  17
   1  -4   5 6810.99 358.508   8
   1  -4   6 2408.97 190.928  67
   1  -4   6 2972.92 126.522  47
   1  -4   6 3733.74 239.474  21
   1  -4   6 3119.25 142.831  23
   1  -4   6 2540.08 193.553  16
   1  -4   6 3174.14 259.504  11
   1  -4   6 3374.60 256.148   8
   1  -4   7 7359.00 229.861  23
   1  -4   7 7607.19 360.309  21
   1  -4   7 5727.68 181.583  49
   1  -4   7 6455.04 384.005  11
   1  -4   7 6491.27 323.424  67
   1  -4   8 13050.1 291.770  47
   1  -4   8 12167.9 306.790  28
   1  -4   8 13361.3 570.480  11
   1  -4   8 12143.9 308.694  23
   1  -4   8 12770.2 495.682  21
   1  -4   9 14257.4 607.426  11
   1  -4   9 16545.3 554.733  67
   1  -4   9 16395.5 367.932  23
   1  -4   9 15075.6 543.829  21
   1  -4   9 17514.0 344.686  49
   1  -4   9 18376.4 343.353  38
   1  -4   9 17884.7 340.555  43
   1  -4   9 14202.9 347.517  28
   1  -4  10 7332.22 244.266  28
   1  -4  10 5587.26 354.924  55
   1  -4  10 9645.38 278.146  23
   1  -4  10 11879.5 262.694  37
   1  -4  10 9750.25 246.821  43
   1  -4  10 8402.49 462.009  11
   1  -4  10 12723.8 285.075  49
   1  -4  11 2042.70 114.881  47
   1  -4  11 1880.40 117.945  23
   1  -4  11 1748.16 104.526  43
   1  -4  12 10636.9 258.587  47
   1  -4  12 10181.0 273.097  23
   1  -4  12 8899.08 231.237  37
   1  -4  12 9413.25 244.038  43
   1  -4  13 2436.33 116.185  47
   1  -4  13 2205.92 117.835  23
   1  -4  13 2218.39 109.303  37
   1  -4  14 1811.56 99.2323  23
   1  -4  14 1806.92 94.4957  43
   1  -4  14 1711.55 90.8000  37
   1  -4  15 2167.60 97.7452  23
   1  -4  15 2072.76 92.3171  43
   1  -4  16 6505.61 149.419  23
  -1  -3  17 12763.4 223.052  23
  -1  -3  17 10328.1 199.404  39
  -1  -3  16 8006.62 196.294  23
  -1  -3  16 8650.28 198.340  39
  -1  -3  15 501.425 52.9702  50
  -1  -3  15 445.589 51.4742  23
  -1  -3  15 401.894 47.0113  37
  -1  -3  15 432.377 50.2394  39
  -1  -3  14 2939.71 129.821  50
  -1  -3  14 3377.02 144.741  23
  -1  -3  14 3309.77 142.151  28
  -1  -3  14 3059.87 130.121  37
  -1  -3  14 3275.44 136.862  43
  -1  -3  14 3640.57 146.749  39
  -1  -3  13 18579.6 353.621  50
  -1  -3  13 20109.9 384.969  28
  -1  -3  13 20115.6 382.798  23
  -1  -3  13 19595.3 360.545  37
  -1  -3  13 18946.9 360.382  43
  -1  -3  12 79267.1 861.078  50
  -1  -3  12 73210.4 849.868  43
  -1  -3  12 80625.7 885.641  39
  -1  -3  12 76744.8 887.535  25
  -1  -3  12 75834.1 886.301  23
  -1  -3  12 75686.0 901.185  28
   1  -3 -11 5742.11 315.070  59
  -1  -3  11 5097.26 182.476  23
  -1  -3  11 4772.50 187.252  28
  -1  -3  11 4947.51 185.225  25
  -1  -3  11 5627.91 177.342  50
  -1  -3  11 4936.74 170.806  37
  -1  -3  11 5846.34 186.667  39
  -1  -3  11 5940.16 187.505  43
  -1  -3  11 4914.00 310.448  12
  -1  -3  10 7148.77 221.774  28
   1  -3 -10 6527.34 324.395  59
  -1  -3  10 7205.42 209.230  23
  -1  -3  10 6854.86 214.525  25
  -1  -3  10 7794.82 205.920  50
  -1  -3  10 6634.83 194.375  39
  -1  -3  10 6931.90 198.068  37
  -1  -3  10 6210.24 190.039  43
  -1  -3  10 6644.13 380.491  11
   1  -3  -9 51016.8 927.534  59
  -1  -3   9 51490.7 680.107  25
  -1  -3   9 50099.3 618.572  50
  -1  -3   9 53509.1 634.801  39
  -1  -3   9 53606.2 637.578  37
  -1  -3   9 48197.5 627.172  43
  -1  -3   9 49602.2 1066.40  11
  -1  -3   8 31956.5 507.510  28
   1  -3  -8 39931.9 759.316  59
  -1  -3   8 39358.7 821.078  55
  -1  -3   8 40072.5 900.153  11
  -1  -3   8 36424.6 487.391  37
  -1  -3   8 44614.5 519.484  43
  -1  -3   8 41139.9 886.443   8
  -1  -3   8 34109.5 528.163  25
  -1  -3   7 13309.9 498.061  11
  -1  -3   7 13890.8 255.890  37
  -1  -3   7 13550.3 251.255  39
  -1  -3   7 14491.9 258.899  43
  -1  -3   7 13959.9 491.113   8
  -1  -3   6 218.937 66.1004   8
  -1  -3   6 166.293 44.9251  21
  -1  -3   6 207.407 67.1741  11
  -1  -3   6 206.978 55.4089  55
  -1  -3   6 172.883 52.5854  56
  -1  -3   5 16842.6 405.406  21
  -1  -3   5 15992.2 492.549  11
   1  -3  -4 127794. 1405.99  70
  -1  -3   4 126995. 1608.30   8
  -1  -3   3 48054.6 736.648  67
   1  -3  -3 41120.5 690.745  70
  -1  -3   3 48596.8 856.887   8
  -1  -3   3 57124.1 877.829  10
  -1  -3   3 49330.0 837.145  11
  -1  -3   3 43089.4 702.841  21
  -1  -3   3 61254.7 867.913  56
  -1  -3   2 81994.5 1020.23  67
   1  -3  -2 80719.5 1017.34  70
  -1  -3   2 91274.0 1191.41   8
  -1  -3   2 66847.5 1045.45  10
  -1  -3   2 82442.4 1009.17  21
   1  -3  -2 78641.4 971.710  16
  -1  -3   2 80927.8 1095.78  11
   1  -3  -2 91711.4 1058.07  63
  -1  -3   2 78823.7 1081.44  56
  -1  -3   1 102081. 1180.49  67
   1  -3  -1 91494.5 1085.85  67
  -1  -3   1 103659. 1276.56   8
   1  -3  -1 100548. 1134.61  16
  -1  -3   1 98776.6 1152.60  21
  -1  -3   1 105009. 1222.64  11
  -1  -3   1 111520. 1308.45  10
  -1  -3   1 92423.1 1184.57  56
   1  -3  -1 106083. 1166.97  63
   1  -3   0 20252.9 403.049  67
  -1  -3   0 13378.4 383.312   8
  -1  -3   0 15863.3 379.947  17
  -1  -3   0 17291.9 441.314  10
   1  -3   0 12206.6 296.924  21
   1  -3   0 15176.1 366.136  16
  -1  -3   0 15841.8 372.762  21
  -1  -3   0 13603.1 380.418  56
   1  -3   0 13908.9 366.514  55
   1  -3   1 10850.6 302.430  67
   1  -3   1 11286.0 310.464  63
   1  -3   1 10292.4 293.378  57
   1  -3   1 12626.7 378.474  11
   1  -3   1 11478.2 325.153  16
  -1  -3  -1 11646.9 361.754  10
   1  -3   1 11928.4 303.734  21
  -1  -3  -1 12715.1 342.131  17
   1  -3   2 19768.3 496.647  11
   1  -3   2 20895.6 455.196  16
   1  -3   2 18828.0 404.428  21
  -1  -3  -2 22143.9 468.771  17
   1  -3   3 3597.09 179.626  57
   1  -3   3 4138.35 224.292   8
   1  -3   3 3442.65 182.707  16
   1  -3   3 3869.53 221.301  11
   1  -3   3 3884.93 184.569  21
  -1  -3  -3 4019.84 209.454  10
   1  -3   4 3444.12 195.134  57
   1  -3   4 3637.31 233.359  11
   1  -3   4 3510.38 188.181  16
   1  -3   4 3104.31 195.861   8
   1  -3   5 2740.41 201.321  11
   1  -3   5 2645.90 168.448  16
   1  -3   5 2853.64 190.114   8
   1  -3   6 2758.80 188.646  21
   1  -3   6 2512.41 179.155  63
   1  -3   6 2296.88 189.850  11
   1  -3   6 2549.05 168.707  16
   1  -3   7 27350.4 684.409  55
   1  -3   7 34576.1 744.576  21
   1  -3   7 27973.7 457.402  23
   1  -3   7 30866.2 434.431  47
   1  -3   7 35695.9 453.829  49
   1  -3   7 31112.0 427.057  43
   1  -3   7 25026.7 686.632  11
   1  -3   8 6712.84 313.208  67
   1  -3   8 7094.75 345.626  55
   1  -3   8 7551.13 349.340  21
   1  -3   8 6582.43 206.964  23
   1  -3   8 6959.71 181.407  37
   1  -3   8 7762.28 197.856  43
   1  -3   8 6689.35 306.112  20
   1  -3   8 6632.57 325.749  12
   1  -3   8 6921.19 364.871  11
   1  -3   9 3247.43 243.795  55
   1  -3   9 3330.66 149.949  23
   1  -3   9 3369.59 235.274  21
   1  -3   9 3116.36 129.627  49
   1  -3   9 3199.65 132.806  47
   1  -3   9 3534.00 131.801  37
   1  -3   9 3137.08 128.574  43
   1  -3   9 3319.33 240.987  12
   1  -3   9 3427.73 226.356  20
   1  -3   9 3059.59 251.565  11
   1  -3  10 36685.5 888.330  55
   1  -3  10 35730.6 524.009  49
   1  -3  10 39578.2 553.196  47
   1  -3  10 38842.2 858.706  21
   1  -3  10 34947.4 567.062  23
   1  -3  10 44146.7 555.308  37
   1  -3  10 39542.8 544.107  43
   1  -3  10 33508.4 780.546  20
   1  -3  10 38415.7 902.714  12
   1  -3  11 11877.0 274.546  49
   1  -3  11 14475.2 304.989  47
   1  -3  11 12346.3 307.844  23
   1  -3  11 13408.5 293.689  43
   1  -3  11 10962.9 262.887  37
   1  -3  11 12878.5 520.414  12
   1  -3  12 3401.72 147.379  43
   1  -3  12 3626.90 148.866  47
   1  -3  13 3531.64 154.845  23
   1  -3  13 3837.69 152.859  37
   1  -3  14 7174.76 206.179  37
   1  -3  14 6719.17 202.207  43
   1  -3  15 10362.6 243.079  23
   1  -3  15 10380.6 239.145  43
   1  -3  15 9992.01 233.127  37
   1  -3  16 5024.25 149.310  23
   1  -3  16 5298.66 150.427  37
   1  -3  16 5172.58 150.994  43
   1  -3  17 641.852 44.9333  23
   1  -3  17 666.730 45.9950  37
   1  -3  17 659.249 46.6993  43
  -1  -2  18 9015.37 179.718  29
  -1  -2  18 8838.88 180.065  23
  -1  -2  17 1044.36 68.4908  23
  -1  -2  17 950.947 64.9360  39
  -1  -2  16 4779.66 162.392  23
  -1  -2  16 5235.30 168.000  39
  -1  -2  15 11648.3 269.773  50
  -1  -2  15 11653.1 278.013  23
  -1  -2  15 11795.6 274.242  39
  -1  -2  14 9112.98 239.652  50
  -1  -2  14 8727.43 244.183  23
  -1  -2  14 9026.38 228.307  37
  -1  -2  13 10599.8 260.339  50
  -1  -2  13 10823.3 253.179  37
  -1  -2  13 10588.1 272.549  23
   1  -2 -12 14497.2 516.207  59
  -1  -2  12 14116.4 313.573  28
  -1  -2  12 13788.0 311.207  23
  -1  -2  12 14235.2 302.229  50
  -1  -2  12 13582.6 531.638  12
   1  -2 -11 37994.7 832.089  59
  -1  -2  11 38369.7 553.515  28
  -1  -2  11 40164.0 557.193  23
  -1  -2  11 39611.9 528.469  50
  -1  -2  11 39661.0 541.890  39
  -1  -2  11 38966.5 524.179  43
  -1  -2  11 38527.8 887.026  12
   1  -2 -10 19006.8 541.280  59
  -1  -2  10 19780.3 349.200  23
  -1  -2  10 17116.4 331.958  25
  -1  -2  10 19090.2 352.700  28
  -1  -2  10 18615.5 322.370  50
  -1  -2  10 19757.4 325.463  37
  -1  -2  10 17944.6 323.563  39
  -1  -2  10 18663.3 325.335  43
  -1  -2  10 18869.5 575.478  12
  -1  -2   9 25081.8 408.770  28
  -1  -2   9 27134.3 417.848  25
  -1  -2   9 25646.8 396.600  23
  -1  -2   9 28430.7 388.474  37
  -1  -2   9 28667.8 397.071  43
  -1  -2   9 27914.4 670.450  12
  -1  -2   9 24058.6 652.374  11
   1  -2  -9 25540.6 603.551  59
  -1  -2   8 299.234 71.4507  11
  -1  -2   8 257.957 61.7349  12
   1  -2  -8 209.529 52.1955  59
  -1  -2   8 229.235 65.3774  55
  -1  -2   7 15260.1 444.718   8
  -1  -2   7 12973.5 422.696  11
  -1  -2   7 14234.6 410.519  12
   1  -2  -7 12441.7 359.717  59
  -1  -2   6 40675.9 674.996  12
  -1  -2   6 40098.1 758.793  11
  -1  -2   5 38214.8 700.220   8
  -1  -2   5 38961.6 628.979  12
  -1  -2   5 39756.9 579.778  21
   1  -2  -5 38068.2 592.627  59
  -1  -2   5 39910.7 647.845  56
   1  -2  -4 34531.8 510.323  70
  -1  -2   4 39120.3 659.455   8
  -1  -2   4 32445.8 534.944  10
  -1  -2   4 27726.1 471.722  21
  -1  -2   4 30751.8 596.187  11
  -1  -2   4 33652.1 529.828  12
   1  -2  -4 32621.6 496.565  59
  -1  -2   4 32298.8 531.380  55
  -1  -2   4 32037.1 557.787  56
   1  -2  -3 7673.97 219.313  70
  -1  -2   3 6738.65 197.472  67
  -1  -2   3 9929.24 225.299  64
  -1  -2   3 6870.07 252.327   8
  -1  -2   3 8397.60 254.339  10
  -1  -2   3 5642.03 183.674  21
  -1  -2   3 8883.95 283.962  11
  -1  -2   3 7935.39 227.463  55
   1  -2  -3 8372.80 218.971  58
   1  -2  -3 7947.90 204.891  59
  -1  -2   3 8055.19 246.854  56
  -1  -2   2 16872.2 297.215  64
   1  -2  -2 16409.5 330.018  70
  -1  -2   2 21496.1 430.922   8
   1  -2  -2 19479.3 329.795  16
  -1  -2   2 17194.8 383.329  10
  -1  -2   2 16454.1 374.973  11
  -1  -2   2 14482.1 305.288  21
   1  -2  -2 18171.6 312.159  58
   1  -2  -2 18246.1 346.458  57
  -1  -2   2 18385.9 378.114  56
  -1  -2   2 15643.3 306.439  55
   1  -2  -1 306372. 2518.58  70
  -1  -2   1 273693. 2571.20   8
  -1  -2   1 315661. 2521.70  17
  -1  -2   1 270827. 2528.88  11
   1  -2  -1 273460. 2460.44  16
  -1  -2   1 261558. 2558.82  10
   1  -2  -1 294751. 2419.69  58
   1  -2  -1 307624. 2484.10  57
  -1  -2   1 297180. 2561.64  56
   1  -2   0 11144.8 265.556  70
  -1  -2   0 15706.7 289.049  64
   1  -2   0 6824.35 195.252  67
  -1  -2   0 9798.07 262.671   8
  -1  -2   0 9989.60 239.964  11
  -1  -2   0 9642.46 274.616  10
   1  -2   0 10873.9 220.469  21
  -1  -2   0 10929.1 257.669  17
   1  -2   0 9527.19 238.096  16
   1  -2   0 9782.53 233.533  57
  -1  -2   0 9976.42 258.456  56
   1  -2   0 12856.8 274.941  63
   1  -2   1 118799. 1186.60  70
   1  -2   1 126531. 1188.71  67
  -1  -2  -1 125321. 1207.63   8
   1  -2   1 136741. 1221.02  57
   1  -2   1 102346. 1088.31  58
   1  -2   1 89743.4 1142.58  55
  -1  -2  -1 122368. 1214.68  56
   1  -2   1 115060. 1174.33  63
   1  -2   1 121412. 1204.78  16
  -1  -2  -1 135277. 1311.94  10
   1  -2   1 115334. 1138.87  21
  -1  -2  -2 6946.62 205.742  56
   1  -2   2 7143.67 214.623  57
   1  -2   2 6649.53 204.027  63
   1  -2   2 7970.50 218.030  21
  -1  -2  -2 7253.06 235.794  10
   1  -2   2 6907.31 202.693  70
  -1  -2  -2 7789.06 191.996  66
   1  -2   2 7429.51 216.981  67
   1  -2   3 11670.2 290.229  57
  -1  -2  -3 11756.9 258.491  66
   1  -2   3 11315.2 277.867  67
   1  -2   3 9785.94 251.315  70
   1  -2   3 11486.9 283.826  16
   1  -2   3 10145.0 307.388  11
  -1  -2  -3 11381.5 283.369  10
   1  -2   4 10178.8 280.283  67
   1  -2   4 12814.6 310.244  21
   1  -2   4 6697.95 247.294  55
   1  -2   4 8925.90 282.034  57
   1  -2   4 9937.33 291.059   8
   1  -2   4 10470.5 277.686  16
   1  -2   4 8774.81 300.087  11
   1  -2   5 7128.51 251.393  67
   1  -2   5 7854.79 265.675  21
   1  -2   5 8354.23 288.379  57
   1  -2   5 9196.32 302.011  63
   1  -2   5 6878.87 252.357   8
   1  -2   5 8984.27 264.247  16
   1  -2   5 10427.9 338.054  11
   1  -2   6 2546.62 156.616  67
  -1  -2  -6 2403.22 142.511  65
   1  -2   6 2336.52 169.968  11
   1  -2   7 4226.97 227.666  55
   1  -2   7 4324.87 224.560  21
   1  -2   7 3923.01 207.137  67
  -1  -2  -7 4283.72 206.339  65
   1  -2   7 3979.65 207.461  20
   1  -2   8 12662.5 400.504  67
  -1  -2  -8 10989.4 366.005  65
  -1  -2  -8 11398.7 363.605  66
   1  -2   8 14368.7 433.908  21
   1  -2   8 12036.0 240.105  49
   1  -2   8 12472.7 244.907  47
   1  -2   8 13026.2 244.568  43
   1  -2   8 12256.6 233.097  37
   1  -2   8 12343.5 391.299  20
   1  -2   8 12390.7 414.382  12
  -1  -2  -9 16549.9 480.486  65
   1  -2   9 16266.9 505.597  55
   1  -2   9 16816.0 328.922  23
   1  -2   9 17322.1 509.032  21
   1  -2   9 18542.7 317.265  47
   1  -2   9 19300.4 318.717  49
   1  -2   9 14868.5 283.205  37
   1  -2   9 17177.3 303.719  43
   1  -2   9 17637.8 493.126  20
   1  -2   9 16149.3 506.087  12
   1  -2  10 19981.5 597.954  55
   1  -2  10 19674.5 371.534  23
   1  -2  10 19970.6 349.879  47
   1  -2  10 21267.8 358.794  43
   1  -2  10 21800.6 356.394  37
   1  -2  10 20283.4 566.296  20
   1  -2  10 20962.6 612.362  12
   1  -2  11 4047.30 276.183  55
  -1  -2 -11 3574.77 249.926  65
  -1  -2 -11 4105.91 254.369  66
   1  -2  11 4731.66 162.499  37
   1  -2  11 5011.39 169.390  43
   1  -2  11 4629.13 275.694  20
   1  -2  11 4514.40 293.715  12
   1  -2  11 4194.64 165.753  23
   1  -2  12 5325.05 184.096  43
   1  -2  12 5097.94 176.869  37
   1  -2  12 5086.30 185.631  23
   1  -2  12 4989.53 321.367  12
   1  -2  13 4051.37 163.129  23
   1  -2  13 3705.63 153.518  43
   1  -2  13 3603.70 149.806  37
   1  -2  14 4390.01 167.281  23
   1  -2  14 4100.69 160.545  43
   1  -2  14 4424.40 166.283  37
   1  -2  15 5378.47 177.340  23
   1  -2  15 5846.77 184.997  43
   1  -2  15 5618.54 179.625  37
   1  -2  16 5593.87 166.681  23
   1  -2  16 6039.69 175.337  30
   1  -2  16 5576.81 167.422  37
   1  -2  17 10688.5 215.651  43
   1  -2  17 11577.5 218.293  23
   1  -2  18 11163.4 204.790  45
  -1  -1  19 1576.56 63.8755  29
  -1  -1  18 927.515 59.6191  23
  -1  -1  18 947.418 60.8314  29
  -1  -1  18 1038.23 64.7651  40
  -1  -1  17 15034.5 288.540  23
  -1  -1  17 15121.5 292.926  29
  -1  -1  17 15366.4 297.115  40
  -1  -1  16 14507.2 300.953  39
  -1  -1  16 14421.8 311.244  40
  -1  -1  15 300.539 48.4161  39
  -1  -1  15 324.564 50.2192  40
  -1  -1  15 282.388 45.7583  23
  -1  -1  15 294.319 46.3919  50
  -1  -1  14 2787.71 136.250  23
  -1  -1  14 2614.37 129.247  39
  -1  -1  14 2636.98 131.475   6
  -1  -1  13 28911.8 791.693  12
   1  -1 -13 27826.3 728.880  59
  -1  -1  13 29094.5 477.622  23
  -1  -1  13 27258.8 732.482  22
  -1  -1  13 26989.8 451.235  50
  -1  -1  13 31646.4 486.065  39
   1  -1 -13 24909.2 710.240   2
  -1  -1  13 29784.3 479.513   6
  -1  -1  12 165839. 2161.67  12
   1  -1 -12 150842. 2012.21  59
  -1  -1  12 174737. 2117.95  22
  -1  -1  12 171933. 1608.24  23
  -1  -1  12 178417. 1587.35  50
  -1  -1  12 174323. 1590.32  41
  -1  -1  12 155552. 1571.35  39
   1  -1 -12 159722. 2076.61   2
  -1  -1  12 171660. 1599.26   6
  -1  -1  11 1083.61 76.7290   6
   1  -1 -11 930.844 122.815   2
   1  -1 -11 1054.36 131.257  65
   1  -1 -11 1007.66 125.644  59
  -1  -1  11 994.759 75.9669  23
  -1  -1  11 1105.40 131.956  22
  -1  -1  11 1085.23 74.5863  50
  -1  -1  11 1126.09 77.2283  41
  -1  -1  11 1055.06 137.211  12
  -1  -1  10 4427.44 262.854  12
   1  -1 -10 3925.79 232.952  59
  -1  -1  10 4187.38 145.125  28
  -1  -1  10 4635.75 152.182  23
  -1  -1  10 4694.83 251.342  22
  -1  -1  10 4585.19 144.006  50
  -1  -1  10 4582.46 147.739  39
  -1  -1  10 4488.30 147.736   6
  -1  -1  10 4500.54 160.859   4
   1  -1 -10 4512.05 252.479   2
  -1  -1  10 4152.76 266.902   1
  -1  -1   9 23435.0 543.025  22
  -1  -1   9 22813.9 600.622   1
  -1  -1   9 21347.4 560.683  12
   1  -1  -9 23380.5 547.080  59
  -1  -1   8 6415.55 257.176  22
  -1  -1   8 6283.34 286.132   1
  -1  -1   8 5925.81 270.110  11
  -1  -1   8 6946.48 285.958  12
   1  -1  -8 6443.55 255.770  59
  -1  -1   7 1017.00 95.4557  22
  -1  -1   7 903.345 95.4509   8
  -1  -1   7 968.177 105.150   1
  -1  -1   7 734.960 90.9610  11
  -1  -1   7 1096.17 108.800  12
   1  -1  -7 1106.80 99.0020  59
  -1  -1   6 15597.8 348.470  22
  -1  -1   6 15256.4 379.300   8
  -1  -1   6 15938.5 393.972   1
  -1  -1   6 15761.7 383.586  12
  -1  -1   6 15970.4 361.341  56
  -1  -1   5 9601.65 243.422  22
   1  -1  -5 9298.26 249.421   2
  -1  -1   5 11340.3 307.357   8
  -1  -1   5 8237.21 267.907  11
  -1  -1   5 9052.81 263.090  12
  -1  -1   5 9663.84 270.364  55
  -1  -1   5 8093.21 243.553  56
   1  -1  -5 9984.92 240.090  54
  -1  -1   4 226823. 2053.82  56
   1  -1  -4 239158. 2030.11  59
  -1  -1   4 225751. 2113.73   8
   1  -1  -4 238083. 2023.72   2
  -1  -1   4 244921. 1994.05  22
   1  -1  -4 237385. 1959.43  70
  -1  -1   4 242286. 1945.35  21
  -1  -1   4 239016. 2135.54  11
  -1  -1   4 222813. 2044.87  12
  -1  -1   3 7217.67 201.877  56
   1  -1  -3 7628.74 188.320  59
  -1  -1   3 7696.03 224.925   8
   1  -1  -3 7413.13 182.700   2
  -1  -1   3 6394.37 162.809  22
  -1  -1   3 6680.32 149.513  67
   1  -1  -3 8107.19 184.177  70
  -1  -1   3 7571.53 162.759  21
  -1  -1   3 8443.79 232.247  11
   1  -1  -3 6698.02 147.894  13
   1  -1  -3 8245.92 157.682  16
  -1  -1   3 7247.54 190.171  10
  -1  -1   3 7390.72 190.990  12
   1  -1  -2 85499.2 810.339  58
   1  -1  -2 79211.1 775.544  59
  -1  -1   2 80451.4 839.494  56
   1  -1  -2 81369.2 785.083   2
  -1  -1   2 65242.3 825.488   8
  -1  -1   2 83036.7 784.541  64
   1  -1  -2 80362.6 797.520  70
  -1  -1   2 90699.9 899.561  11
   1  -1  -2 83436.9 762.021  16
   1  -1  -2 64768.4 707.213  13
  -1  -1   2 77711.3 752.899  21
  -1  -1   2 70148.8 798.917  10
  -1  -1   2 80593.1 784.907  12
  -1  -1   1 413382. 3765.82  56
  -1  -1   1 409173. 3658.97  55
   1  -1  -1 559744. 3785.55  58
   1  -1  -1 437515. 3764.74  57
   1  -1  -1 528273. 3723.93  59
   1  -1  -1 554450. 3765.72   2
  -1  -1   1 580024. 3887.28   8
   1  -1  -1 453253. 3635.08  21
  -1  -1   1 552109. 3738.38  66
   1  -1  -1 514934. 3672.80  67
  -1  -1   1 405158. 3723.31  64
   1  -1  -1 409566. 3746.65  70
  -1  -1   1 475782. 3706.79  12
  -1  -1   1 456181. 3742.10  17
   1  -1  -1 479707. 3744.90  16
  -1  -1   1 583694. 3860.02  10
   1  -1   0 9624.36 199.578  57
   1  -1   0 11912.7 214.173  58
  -1  -1   0 10538.9 218.207  56
   1  -1   0 11832.1 223.099  63
   1  -1   0 11857.2 203.705   2
  -1  -1   0 12010.4 194.241   3
  -1  -1   0 8380.65 199.399   8
   1  -1   0 14325.2 204.075  21
  -1  -1   0 11193.2 154.998  65
   1  -1   0 12573.4 231.060  70
  -1  -1   0 11643.9 200.195  66
  -1  -1   0 11960.5 215.066  17
   1  -1   0 12840.7 228.954  16
  -1  -1   0 10896.2 231.701  10
  -1  -1   0 12385.9 226.206  11
   1  -1   1 62796.3 608.917  55
   1  -1   1 59044.4 604.338  58
   1  -1   1 58308.2 606.160  57
  -1  -1  -1 54374.2 578.109  56
   1  -1   1 55809.0 597.469  63
  -1  -1  -1 50378.8 544.131   3
   1  -1   1 53627.4 569.546   2
  -1  -1  -1 53927.5 569.152   8
  -1  -1  -1 50670.7 600.689  64
   1  -1   1 50904.3 584.879  70
   1  -1   1 58671.3 587.075  67
   1  -1   1 48378.9 580.285  16
  -1  -1  -1 55466.6 609.299  10
   1  -1   2 53090.3 618.172  55
   1  -1   2 53106.9 611.926  63
   1  -1   2 59954.7 642.993  57
   1  -1   2 65735.1 661.858  58
  -1  -1  -2 53978.7 580.214   3
   1  -1   2 53892.5 611.544  21
   1  -1   2 53286.7 594.363  70
  -1  -1  -2 43332.3 560.951  66
   1  -1   2 44913.2 579.908  67
  -1  -1  -2 62047.2 585.459  65
   1  -1   2 54353.3 615.656  16
  -1  -1  -2 46633.2 578.479  10
   1  -1   3 100742. 1034.99  57
  -1  -1  -3 111186. 1003.88   3
   1  -1   3 106969. 993.832   1
  -1  -1  -3 100070. 964.958  10
   1  -1   3 89275.8 1005.74  21
   1  -1   3 100272. 968.263  70
  -1  -1  -3 110272. 996.501  65
  -1  -1  -3 96229.0 967.511  66
   1  -1   3 81587.0 950.822  16
   1  -1   4 105207. 1191.66  63
  -1  -1  -4 118287. 1185.05  61
   1  -1   4 122347. 1188.20   1
  -1  -1  -4 126401. 1187.89   3
   1  -1   4 105778. 1197.31  21
  -1  -1  -4 130939. 1196.38  65
   1  -1   4 115510. 1208.43  67
   1  -1   4 114743. 1146.25  16
  -1  -1  -5 48640.1 680.551  61
   1  -1   5 51979.1 658.630  53
   1  -1   5 59613.9 789.269  57
   1  -1   5 56224.6 770.482  63
   1  -1   5 64015.6 766.596  55
   1  -1   5 55039.2 724.297   1
  -1  -1  -5 53201.3 706.411   3
   1  -1   5 66364.3 784.788  21
   1  -1   5 52732.2 718.811  67
   1  -1   5 50395.4 731.710  11
   1  -1   5 50402.8 650.093  16
   1  -1   5 49348.0 712.216  20
  -1  -1  -6 53716.6 707.517  61
   1  -1   6 41961.8 717.986  63
  -1  -1  -6 47889.0 695.036   3
   1  -1   6 48532.1 710.338   1
   1  -1   6 53730.6 732.905  21
  -1  -1  -6 50813.4 670.950  66
   1  -1   6 34765.4 631.672  67
  -1  -1  -6 41650.7 657.096  65
   1  -1   6 41479.5 673.622  11
   1  -1   6 48121.1 703.814  20
  -1  -1  -7 234875. 2149.04  61
   1  -1   7 218579. 2174.48  55
   1  -1   7 226642. 2223.45   1
  -1  -1  -7 215621. 2159.59   3
   1  -1   7 199302. 2131.34  21
   1  -1   7 214744. 2182.21  67
  -1  -1  -7 201510. 2125.60  65
  -1  -1  -7 253501. 2168.21  66
   1  -1   7 224024. 2177.55  20
   1  -1   8 10339.5 355.969   1
  -1  -1  -8 10732.0 348.788   3
   1  -1   8 10597.9 351.985  55
  -1  -1  -8 11986.6 379.495  62
  -1  -1  -8 9010.98 324.138  65
   1  -1   8 12398.0 384.663  67
   1  -1   8 10908.7 358.357  12
   1  -1   8 10250.1 343.205  20
   1  -1   9 3624.99 228.266   1
  -1  -1  -9 3949.44 224.284   3
   1  -1   9 4074.44 133.827  43
   1  -1   9 3770.14 127.704  37
   1  -1   9 3887.13 229.484  12
   1  -1   9 4020.67 224.147  20
  -1  -1 -10 3306.11 220.323  65
  -1  -1 -10 1945.20 160.356  66
   1  -1  10 2514.48 188.880  20
   1  -1  10 2834.43 210.016  12
   1  -1  10 2809.01 114.387  37
   1  -1  10 2685.91 114.916  43
   1  -1  10 2682.70 212.919   1
  -1  -1 -10 2637.21 196.796   3
   1  -1  10 2543.20 115.511  23
   1  -1  11 13547.2 467.774  20
   1  -1  11 13400.0 487.771  12
   1  -1  11 12455.1 272.912  37
   1  -1  11 14383.8 535.004   1
   1  -1  11 13680.1 313.706   4
  -1  -1 -11 12697.0 459.229   3
   1  -1  11 12807.4 281.960  23
   1  -1  12 27444.8 745.403  12
   1  -1  12 27995.1 721.050  20
   1  -1  12 26429.6 441.510  23
   1  -1  12 27882.5 448.224  37
   1  -1  12 31597.7 478.647  43
   1  -1  12 25342.1 429.027  39
   1  -1  12 29499.3 499.807   4
  -1  -1 -12 26523.7 715.184   3
   1  -1  12 28712.0 808.162   1
  -1  -1 -13 9664.27 439.580  54
   1  -1  13 7900.56 400.509  12
   1  -1  13 9168.29 244.145  43
   1  -1  13 7637.77 225.040  37
   1  -1  13 7847.11 224.094  23
   1  -1  13 7992.40 249.916   4
   1  -1  13 7817.70 426.897   1
   1  -1  14 5888.69 213.623   4
   1  -1  14 5740.18 192.657  43
   1  -1  15 3000.61 148.732   4
   1  -1  15 2746.39 127.845  37
   1  -1  16 7824.73 215.625  30
   1  -1  16 7490.45 203.622  43
   1  -1  16 7729.03 228.869   4
   1  -1  17 3404.59 126.486  30
   1  -1  17 2971.73 114.344  43
   1  -1  18 6655.42 156.158  30
   1  -1  18 6804.98 165.783  45
  -1   0  19 13273.6 207.710  29
  -1   0  19 13486.2 210.757  30
  -1   0  18 13472.2 251.155  30
  -1   0  18 13478.0 247.001  29
  -1   0  18 13910.2 259.856  40
  -1   0  17 6642.26 190.451  30
  -1   0  17 6707.85 187.833  29
  -1   0  17 6905.57 196.695  40
  -1   0  17 6753.73 186.558  23
  -1   0  16 84.7667 30.4246  50
  -1   0  16 73.1697 30.6765  39
  -1   0  16 110.693 32.2476  40
  -1   0  16 92.5223 28.1244  23
  -1   0  16 85.4538 27.8849  29
  -1   0  16 80.0323 28.7729  30
  -1   0  15 8789.24 239.936  23
  -1   0  15 8587.32 248.387  40
  -1   0  15 8264.79 237.725   6
  -1   0  15 8170.43 238.253  30
  -1   0  14 2654.66 132.242  23
  -1   0  14 2661.36 134.177  30
  -1   0  14 2968.02 144.728  40
  -1   0  14 2629.65 131.384  39
  -1   0  14 2735.93 136.605   6
  -1   0  13 6971.19 216.878   6
   1   0 -13 6455.90 350.164   2
  -1   0  13 6962.55 213.873  23
  -1   0  13 6752.10 356.215  22
  -1   0  13 6689.56 211.877  30
  -1   0  13 6330.07 200.082  51
  -1   0  13 6997.03 210.435  39
  -1   0  13 7396.79 218.463  41
  -1   0  13 6422.23 355.802  12
  -1   0  12 2225.01 116.791   6
   1   0 -12 1917.82 183.533   2
  -1   0  12 2220.67 116.773  30
  -1   0  12 2143.82 114.982  23
  -1   0  12 1763.14 175.782  22
  -1   0  12 2109.45 107.949  50
  -1   0  12 2303.52 115.322  51
  -1   0  12 2251.93 115.346  41
  -1   0  12 2056.93 194.062  12
  -1   0  11 10692.4 423.155  12
  -1   0  11 10582.5 249.425   6
   1   0 -11 10647.0 415.482   2
  -1   0  11 10591.7 267.202   4
   1   0 -11 9548.65 378.096  65
   1   0 -11 11751.1 416.855  59
   1   0 -11 9210.68 400.490  54
  -1   0  11 11431.6 424.787  22
  -1   0  11 10710.3 250.254  23
  -1   0  11 10954.1 242.109  50
  -1   0  11 11249.6 249.978  51
  -1   0  11 10537.2 246.437  41
  -1   0  11 10929.7 250.249  30
  -1   0  10 3084.61 229.265   1
  -1   0  10 3114.22 122.117   6
  -1   0  10 2907.40 128.663   4
  -1   0  10 2921.64 118.824  30
   1   0 -10 2549.52 179.741  59
  -1   0  10 2894.45 118.882  23
  -1   0  10 3247.64 212.588  22
  -1   0  10 3201.27 116.239  50
  -1   0  10 3040.72 118.176  51
  -1   0  10 2859.62 117.542  41
   1   0 -10 2781.13 189.922  13
  -1   0  10 3481.08 224.495  12
  -1   0   9 103.551 40.6007  22
  -1   0   9 57.2348 38.9853   1
  -1   0   9 30.5247 28.0253  12
   1   0  -9 21.3741 25.6210  13
   1   0  -9 2.93797 26.9742  54
   1   0  -9 46.0270 31.7979  59
   1   0  -8 2133.85 142.452  59
  -1   0   8 2631.15 182.717   1
  -1   0   8 2802.75 167.491  22
  -1   0   8 2645.24 160.051  68
   1   0  -8 2526.42 154.658  13
  -1   0   8 2519.43 165.148  12
   1   0  -7 63.6189 29.8972  59
   1   0  -7 29.3998 29.0720  54
  -1   0   7 83.0764 36.9998   1
  -1   0   7 111.787 35.5618  22
  -1   0   7 103.759 37.2076  12
   1   0  -7 84.1438 33.1768  13
   1   0  -6 6259.28 215.140  54
  -1   0   6 5839.66 186.014  53
  -1   0   6 6206.96 239.144   1
  -1   0   6 5769.23 203.893  22
  -1   0   6 6625.43 219.252  68
  -1   0   6 6156.11 222.573  12
   1   0  -6 5960.99 204.956  13
  -1   0   6 6762.30 225.590  11
  -1   0   5 45490.8 583.528  53
   1   0  -5 56901.0 677.524  54
   1   0  -5 50729.3 648.511  59
  -1   0   5 50939.8 661.867  56
  -1   0   5 47566.2 693.029   1
  -1   0   5 51665.8 671.368   8
  -1   0   5 48660.0 638.616  22
  -1   0   5 53091.9 670.964  68
   1   0  -5 43815.9 611.707  13
  -1   0   5 49952.3 668.905  11
  -1   0   5 49175.9 670.494  12
  -1   0   4 59290.0 667.667  22
  -1   0   4 59871.9 628.858  10
   1   0  -4 56957.2 683.345   2
  -1   0   4 61867.3 717.120   8
   1   0  -4 56436.8 665.554  13
   1   0  -4 53977.4 586.380  19
  -1   0   4 57258.5 698.315  12
  -1   0   4 57803.2 631.032  53
  -1   0   4 59613.0 716.738  56
   1   0  -4 54047.8 657.087  59
   1   0  -4 57267.2 658.876  54
   1   0  -3 83448.3 836.925  59
  -1   0   3 66089.5 839.242  56
  -1   0   3 86611.6 839.886  10
  -1   0   3 83763.4 880.111   8
   1   0  -3 80887.0 841.419   2
  -1   0   3 97919.0 857.787  22
   1   0  -3 82803.5 792.661  70
  -1   0   3 83895.2 833.428  64
   1   0  -3 75053.9 819.523  13
  -1   0   3 75326.6 845.313  12
   1   0  -3 80710.4 796.396  19
   1   0  -2 21779.3 315.880   2
  -1   0   2 22220.4 322.339  10
  -1   0   2 19865.7 326.432   8
  -1   0   2 17612.8 277.486  64
  -1   0   2 25900.2 333.185  66
   1   0  -2 24883.2 309.834  70
  -1   0   2 21667.8 302.977  69
   1   0  -2 21171.1 303.609  58
   1   0  -2 19277.5 270.030  54
   1   0  -2 21899.3 306.462  59
  -1   0   2 24855.4 355.048  56
  -1   0   2 21211.5 316.496  12
   1   0  -2 16902.3 279.570  13
   1   0  -2 23968.7 309.509  16
   1   0  -2 23005.6 302.505  19
  -1   0   1 130.049 21.8082   3
  -1   0   1 143.907 26.7341  10
   1   0  -1 117.987 22.6473   2
  -1   0   1 159.237 22.7620  64
   1   0  -1 115.927 22.2155  70
  -1   0   1 105.370 19.5024  69
  -1   0   1 114.765 21.7675  66
  -1   0   1 136.087 27.4240  56
   1   0  -1 95.4651 15.3381  54
   1   0  -1 123.010 21.4867  58
  -1   0   1 105.057 15.5147  62
   1   0  -1 99.9832 22.1209  16
   1   0  -1 153.047 23.0505  13
   1   0  -1 109.970 21.9844  19
   1   0   0 26155.4 329.005   2
  -1   0   0 24074.9 308.868   3
  -1   0   0 22012.2 326.238  10
  -1   0   0 26513.0 317.982  64
  -1   0   0 23203.2 294.171  69
   1   0   0 27393.8 336.209  70
  -1   0   0 26404.6 330.999  56
   1   0   0 19530.2 293.905  58
   1   0   0 22982.7 281.691  63
   1   0   0 31057.3 313.577  57
   1   0   0 26038.9 342.164  16
  -1   0  -1 51210.0 623.904  10
   1   0   1 62673.8 651.755   2
  -1   0  -1 61913.9 633.743   3
  -1   0  -1 63329.7 612.617  69
  -1   0  -1 72859.6 651.556  66
  -1   0  -1 72451.5 638.158  65
   1   0   1 61912.3 638.757  70
   1   0   1 64551.1 523.864  60
   1   0   1 71792.0 662.251  58
   1   0   1 72147.9 622.086  63
  -1   0  -1 58227.9 655.691  62
   1   0   1 51740.3 629.838  16
  -1   0  -2 77107.3 762.317   3
  -1   0  -2 86626.6 759.900  10
   1   0   2 67967.4 767.210  67
   1   0   2 85472.6 757.235  70
  -1   0  -2 77341.5 759.997  66
  -1   0  -2 69225.4 742.495  65
   1   0   2 76869.3 755.902  57
   1   0   2 81163.1 756.968  63
   1   0   2 67319.8 775.346  58
  -1   0  -2 75641.0 801.591  62
   1   0   2 75140.7 640.047  60
  -1   0  -2 85236.9 786.644  61
   1   0   2 79807.0 778.634  16
   1   0   2 68942.1 678.277  15
   1   0   2 78978.2 748.710  20
  -1   0  -3 39053.8 420.755  10
  -1   0  -3 36126.5 468.967   3
   1   0   3 35475.1 462.855   1
   1   0   3 31812.1 479.292  67
   1   0   3 35976.6 419.944  70
  -1   0  -3 30866.8 447.280  65
  -1   0  -3 30675.3 429.372  66
  -1   0  -3 29731.7 449.922  61
   1   0   3 31962.9 465.518  57
  -1   0  -3 36482.7 513.389  62
   1   0   3 41001.5 474.890  16
   1   0   3 35325.8 461.635  20
  -1   0  -3 46655.3 438.278  18
   1   0   4 198.871 35.7554   1
  -1   0  -4 189.366 35.4161   3
  -1   0  -4 142.361 29.5694  66
   1   0   4 217.615 41.6982  57
   1   0   4 138.682 29.1611  55
  -1   0  -4 253.332 45.6258  62
  -1   0  -4 164.567 34.5033  61
   1   0   4 151.024 30.0833  53
   1   0   4 130.303 34.8241  63
   1   0   4 234.726 34.8376  16
   1   0   4 146.402 31.2988  20
   1   0   5 27002.8 453.459  20
   1   0   5 27554.4 465.237   1
  -1   0  -5 28156.9 465.670   3
   1   0   6 71916.6 889.128  53
   1   0   6 72672.4 907.885  20
   1   0   6 73642.3 928.305   1
  -1   0  -6 73355.7 928.209   3
   1   0   7 8270.29 287.762   1
  -1   0  -7 8081.06 275.148   3
  -1   0  -7 8348.10 249.113  66
   1   0   7 8218.26 261.905  53
  -1   0  -7 7572.77 265.293  61
   1   0   7 7717.81 258.671  12
   1   0   7 7856.89 272.429  20
  -1   0  -8 2835.55 175.881   3
   1   0   8 3112.32 190.392   1
  -1   0  -8 2759.84 176.257  65
  -1   0  -8 2731.30 171.305  61
   1   0   8 2917.61 166.403  53
   1   0   8 3133.82 178.258  12
   1   0   8 3151.79 184.778  20
  -1   0  -9 7905.01 319.017   3
   1   0   9 8587.26 348.361   1
  -1   0  -9 8212.58 320.840  65
   1   0   9 7597.77 300.341  12
   1   0   9 8110.96 325.908  20
   1   0   9 7694.25 293.315  53
   1   0  10 47843.3 587.806  40
   1   0  10 48623.0 886.199  20
  -1   0 -10 48445.3 894.532   3
   1   0  10 48253.6 941.878   1
  -1   0 -11 32460.4 699.543  66
  -1   0 -11 33675.0 778.115   3
   1   0  11 34127.2 530.843   4
   1   0  11 34888.3 852.144   1
   1   0  11 33295.0 498.060  40
   1   0  11 34009.9 769.492  20
  -1   0 -12 1560.71 170.028  65
  -1   0 -12 1341.00 144.891  66
   1   0  12 1665.25 103.230  40
   1   0  12 1391.60 92.6091  43
   1   0  12 1580.72 185.718   1
  -1   0 -12 1589.45 169.403   3
   1   0  12 1686.77 111.938   4
  -1   0 -12 1782.86 182.532  54
  -1   0 -13 48.3718 49.2001  65
   1   0  13 46.5658 28.9867  39
   1   0  13 40.5173 26.5747  37
   1   0  13 107.992 32.4809  43
   1   0  13 98.5999 33.8924  40
   1   0  13 58.5763 29.5500   4
   1   0  13 101.569 52.9716   1
  -1   0 -13 59.1295 46.2575  54
   1   0  14 4380.99 186.006   4
   1   0  14 4304.82 175.300  40
   1   0  15 6092.44 202.690  30
   1   0  15 6522.56 211.130  40
   1   0  15 6157.08 217.327   4
   1   0  16 1867.10 106.350  30
   1   0  16 1950.52 109.196  40
   1   0  16 1850.89 112.928   4
   1   0  16 1899.67 109.825  45
   1   0  17 11966.8 257.604  45
   1   0  17 11549.2 249.564  40
   1   0  18 5705.11 149.040  45
   1   0  18 5982.42 150.806  40
   1   0  18 5832.64 152.242  30
  -1   1  19 1637.69 66.5900  30
  -1   1  18 1076.47 66.8114  40
  -1   1  18 1064.92 66.0615  30
  -1   1  18 1065.02 62.3008  29
  -1   1  17 15112.4 298.867  40
  -1   1  17 14910.1 286.145  29
  -1   1  17 15197.9 299.013  30
  -1   1  16 13929.4 298.667  29
  -1   1  16 14347.1 313.332  30
  -1   1  15 397.790 54.0495  51
  -1   1  15 370.842 52.3779  30
  -1   1  15 377.956 51.0470  29
  -1   1  15 425.254 56.3707  40
  -1   1  15 374.238 51.0495  23
  -1   1  14 2268.57 121.308  23
  -1   1  14 2275.13 123.257  29
  -1   1  14 2112.79 122.057  30
  -1   1  14 2312.10 125.804  51
  -1   1  14 2331.14 127.251  40
  -1   1  14 2348.91 124.655   6
  -1   1  13 26247.4 449.994   6
   1   1 -13 23528.9 689.973   2
  -1   1  13 26211.8 447.034  23
  -1   1  13 25325.0 707.791  22
  -1   1  13 26102.8 460.158  30
  -1   1  13 26487.2 455.401  51
  -1   1  13 28292.9 473.916  40
  -1   1  13 27257.1 455.873  41
   1   1 -13 29218.1 778.958  13
  -1   1  12 174559. 1628.95   6
   1   1 -12 180262. 2171.25   2
  -1   1  12 173431. 1624.24  23
  -1   1  12 166853. 2112.84  22
  -1   1  12 175577. 1646.85  30
  -1   1  12 166899. 1624.94  51
  -1   1  12 165745. 1613.03  41
  -1   1  11 1174.19 80.4834   6
   1   1 -11 1098.68 133.498   2
  -1   1  11 1096.43 78.7012  23
  -1   1  11 1141.86 134.463  22
  -1   1  11 1159.27 81.4178  30
  -1   1  11 1261.63 85.6873  51
  -1   1  11 1228.89 82.1407  41
  -1   1  11 1317.94 82.9870  39
   1   1 -11 1287.55 146.521  13
  -1   1  10 4122.78 141.931   6
   1   1 -10 4181.89 244.355   2
  -1   1  10 3815.87 148.282   4
  -1   1  10 3999.80 143.807  30
  -1   1  10 4542.17 249.636  22
  -1   1  10 4105.15 142.808  23
  -1   1  10 4141.21 144.813  51
  -1   1  10 4253.16 145.506  41
   1   1 -10 3773.78 235.547  13
  -1   1   9 21289.2 510.102  53
  -1   1   9 23604.9 563.522  68
  -1   1   9 22398.0 538.426  22
  -1   1   9 21598.1 582.500   1
   1   1  -9 24379.9 570.825  13
  -1   1   9 22846.2 542.318  12
  -1   1   8 5583.89 233.597  53
  -1   1   8 6214.40 258.841  68
  -1   1   8 6161.68 253.350  22
  -1   1   8 5697.57 271.150   1
   1   1  -8 6317.31 261.323  13
  -1   1   8 5886.40 249.082  12
   1   1  -7 1114.34 93.8732  59
  -1   1   7 867.849 87.1715  53
  -1   1   7 1065.68 101.066  68
  -1   1   7 971.592 94.1119  22
  -1   1   7 995.901 104.990   1
   1   1  -7 973.481 96.7167  13
  -1   1   7 987.665 96.0179  12
   1   1  -6 14018.6 318.711  59
  -1   1   6 14815.4 344.553  53
  -1   1   6 15785.0 372.309  68
  -1   1   6 14052.7 337.720  22
  -1   1   6 14874.9 382.237   1
   1   1  -6 16516.6 372.508  13
  -1   1   6 15778.0 361.599  12
  -1   1   5 8099.94 232.314  53
   1   1  -5 9025.25 226.651  59
  -1   1   5 8511.95 251.699  68
  -1   1   5 8151.83 224.536  22
   1   1  -5 7550.26 221.988   2
   1   1  -5 9357.55 254.083  13
  -1   1   5 7848.08 233.392  12
   1   1  -4 234299. 2001.85  59
  -1   1   4 244624. 2061.85  53
  -1   1   4 228634. 2096.05  68
   1   1  -4 221436. 2012.48   2
  -1   1   4 238528. 2061.50  12
  -1   1   4 224674. 2002.75  22
  -1   1   3 7527.06 206.052  68
  -1   1   3 7456.28 181.831  69
  -1   1   3 6707.26 168.506  22
   1   1  -3 8855.40 195.714   2
   1   1  -3 8116.66 205.206  13
   1   1  -3 6764.28 188.758  19
  -1   1   2 74874.7 749.424  60
  -1   1   2 65887.9 769.534  68
  -1   1   2 70042.3 745.165  69
  -1   1   2 68824.2 730.554  22
   1   1  -2 70975.8 789.486  19
   1   1  -2 75267.6 748.547   2
   1   1  -1 519341. 4156.25   2
  -1   1   1 552160. 4165.67   3
   1   1  -1 553803. 4138.84   9
  -1   1   1 469984. 4112.17  60
  -1   1   1 564101. 4140.61  62
  -1   1   1 546952. 4063.99  61
   1   1  -1 547340. 4202.75  54
  -1   1   1 439538. 4153.63  68
  -1   1   1 577128. 4205.74  69
   1   1  -1 565633. 4194.04  13
   1   1  -1 544910. 4264.51  19
   1   1   0 9274.03 166.473   9
   1   1   0 11353.7 197.371   2
  -1   1   0 11080.2 188.569   3
  -1   1   0 11757.8 189.432   9
  -1   1   0 12244.6 163.820  60
   1   1   0 10170.4 167.917  58
  -1   1   0 12500.1 190.947  61
  -1   1   0 11945.9 210.818  62
  -1   1   0 11404.2 191.278  68
  -1   1   0 9532.51 193.100  65
  -1   1   0 9720.68 202.609  69
  -1   1   0 12606.0 205.279  66
   1   1   0 11053.8 207.127  13
   1   1   0 11162.5 216.062  15
   1   1   0 9100.33 211.670  19
  -1   1   0 13504.2 228.201  18
   1   1   1 51704.8 558.572   2
  -1   1  -1 54973.5 546.666   9
  -1   1  -1 52621.2 544.177   3
   1   1   1 51769.9 550.814  60
   1   1   1 52770.4 549.226  53
  -1   1  -1 49567.7 447.762  60
  -1   1  -1 47828.2 555.501  61
  -1   1  -1 55048.6 573.752  65
  -1   1  -1 49188.7 475.874  68
   1   1   1 53241.1 583.026  15
   1   1   1 50810.6 590.839  19
  -1   1  -1 48642.2 567.831  18
  -1   1  -2 55202.2 595.126   3
   1   1   2 53809.8 583.617   1
   1   1   2 55017.3 583.806  60
  -1   1  -2 42477.0 617.562  62
  -1   1  -2 54738.8 540.907  54
  -1   1  -2 57866.5 643.191  61
   1   1   2 56793.3 614.558  53
  -1   1  -2 51503.0 527.760  64
  -1   1  -2 52320.6 596.246  65
  -1   1  -2 61657.5 655.897  18
   1   1   2 53903.9 602.910  15
   1   1   2 63526.0 650.750  19
   1   1   3 104601. 1012.74   1
  -1   1  -3 103365. 1019.67   3
   1   1   3 113631. 1003.96  60
   1   1   3 105711. 1045.98  53
  -1   1  -3 94200.4 969.305  54
  -1   1  -3 101120. 1106.97  62
  -1   1  -3 99611.8 1063.90  61
  -1   1  -3 102578. 1026.34  65
   1   1   3 97202.9 1017.20  19
   1   1   3 107604. 1020.95  15
   1   1   3 103816. 1038.91  20
  -1   1  -3 120913. 1065.71  18
   1   1   4 125023. 1209.37   1
  -1   1  -4 127464. 1217.93   3
   1   1   4 121263. 1161.59  60
  -1   1  -4 122425. 1188.45  54
  -1   1  -4 120033. 1253.42  61
   1   1   4 127596. 1244.53  53
  -1   1  -4 132956. 1172.25  66
  -1   1  -4 129864. 1236.38  65
   1   1   4 121713. 1230.79  20
   1   1   5 50678.0 697.870   1
  -1   1  -5 52566.6 707.793   3
   1   1   5 51531.8 719.159  53
   1   1   5 55127.8 675.028  60
  -1   1  -5 50677.6 687.396  54
  -1   1  -5 56834.3 762.494  61
   1   1   5 52480.4 687.969  68
   1   1   5 49850.2 712.983  20
  -1   1  -5 58720.6 731.666  14
  -1   1  -5 62479.0 713.393  18
   1   1   6 43825.9 685.172   1
  -1   1  -6 46243.8 689.836   3
   1   1   6 46265.5 695.561  53
  -1   1  -6 48110.3 691.480  54
  -1   1  -6 34938.2 672.920  62
  -1   1  -6 39214.4 675.181  61
  -1   1  -6 56347.5 673.977  66
  -1   1  -6 54194.5 676.839  18
   1   1   6 45510.4 705.404  20
   1   1   7 227530. 2245.53   1
  -1   1  -7 221612. 2198.50   3
   1   1   7 227021. 2212.17  53
  -1   1  -7 220036. 2201.80  65
   1   1   7 221832. 2230.96  20
  -1   1  -8 9038.56 320.574   3
   1   1   8 8256.28 311.663   1
  -1   1  -8 8501.55 308.541  54
   1   1   8 8488.76 308.871  53
  -1   1  -8 8317.89 308.594  65
   1   1   9 3846.25 233.054   1
  -1   1  -9 3931.72 227.044   3
  -1   1  -9 3643.82 219.162  54
   1   1   9 3922.30 222.158  53
  -1   1  -9 4066.98 243.949  61
   1   1   9 3779.03 136.601  40
  -1   1  -9 4007.72 225.537  65
   1   1  10 1887.90 103.705  40
   1   1  10 1989.68 167.434  53
  -1   1 -10 2228.30 192.821  61
   1   1  10 1928.77 180.715   1
  -1   1 -10 1843.97 165.522   3
   1   1  11 12138.8 286.847  40
   1   1  11 12718.7 452.859  53
   1   1  11 11889.4 482.922   1
   1   1  11 12478.1 295.596   4
  -1   1 -11 11828.4 443.264   3
   1   1  12 25298.0 454.883  40
  -1   1 -12 27545.0 721.287   3
   1   1  12 28462.3 484.545   4
   1   1  12 28195.9 796.738   1
  -1   1 -12 25009.6 680.090  13
  -1   1 -13 7110.75 361.524  13
   1   1  13 7989.66 244.820  40
   1   1  13 7985.54 426.555   1
   1   1  13 7991.65 246.840   4
   1   1  14 6526.57 210.768  30
   1   1  14 6891.56 225.001  40
   1   1  14 6227.78 219.528   4
   1   1  14 6658.20 221.268  45
   1   1  15 1977.11 111.980  30
   1   1  15 2091.93 120.398  40
   1   1  15 1870.67 117.287   4
   1   1  15 1828.82 111.804  45
   1   1  16 7353.34 208.484  30
   1   1  16 7776.26 221.945  40
   1   1  16 7135.34 218.325   4
   1   1  16 7443.74 211.925  45
   1   1  17 3764.83 138.655  40
   1   1  18 7343.48 171.359  40
  -1   2  18 9200.81 186.626  30
   1   2 -17 1248.66 76.3468  33
  -1   2  17 972.572 67.5173  40
  -1   2  16 4899.52 168.871  30
  -1   2  16 5262.07 172.442  40
  -1   2  15 12315.6 278.483  29
  -1   2  15 12671.4 295.829  30
  -1   2  15 13099.3 296.847  40
  -1   2  14 8525.72 251.378  51
  -1   2  14 8342.45 234.635  29
  -1   2  14 8588.65 247.528  30
  -1   2  14 8471.31 242.349  40
  -1   2  13 9823.01 273.273  51
  -1   2  13 9841.06 261.510  40
  -1   2  13 9986.02 254.878  41
  -1   2  13 9908.69 267.475  30
  -1   2  13 9713.12 254.788  29
  -1   2  12 13166.5 305.877  30
  -1   2  12 13232.6 297.290  29
   1   2 -12 12926.5 515.773  54
  -1   2  12 12778.2 294.359  23
  -1   2  12 13545.6 315.214  51
  -1   2  12 13933.1 300.359  41
  -1   2  11 40718.0 548.968  29
   1   2 -11 26635.2 478.845  31
  -1   2  11 39786.9 557.992  30
  -1   2  11 39110.2 834.954  53
   1   2 -11 28039.1 759.772  54
  -1   2  11 39553.4 544.708  23
  -1   2  11 39835.8 560.056  51
  -1   2  11 37716.0 518.147  36
  -1   2  11 40790.1 541.220  41
   1   2 -11 48266.0 971.044  13
  -1   2  10 19687.7 578.438  68
  -1   2  10 18667.4 539.640  53
  -1   2  10 19023.3 342.245  23
  -1   2  10 19149.1 358.929  51
  -1   2  10 19759.0 340.934  41
  -1   2  10 19142.9 331.358  36
  -1   2  10 18961.3 348.141  30
  -1   2  10 18842.9 340.355  29
  -1   2   9 26182.9 637.594  68
  -1   2   9 25332.0 602.107  53
  -1   2   9 24596.2 367.581  26
  -1   2   9 24686.5 380.757  23
  -1   2   9 24884.6 394.686  51
  -1   2   9 25527.9 372.035  36
  -1   2   9 25211.6 390.683  30
  -1   2   9 24926.6 381.622  29
  -1   2   8 252.927 58.3412  53
   1   2  -8 194.918 60.0217  54
   1   2  -8 321.590 67.0642  13
  -1   2   8 274.696 64.2267  68
   1   2  -7 14001.8 407.698  13
  -1   2   7 12901.7 396.833  68
  -1   2   6 36423.6 629.469  53
   1   2  -6 35200.2 591.625  14
  -1   2   6 35983.8 656.443  68
  -1   2   5 37441.7 603.863  60
  -1   2   5 36538.5 595.105  53
   1   2  -5 35696.1 573.189  14
  -1   2   5 36301.6 623.383  68
  -1   2   4 29755.1 516.801  53
  -1   2   4 31437.1 523.881  60
   1   2  -4 31389.5 520.817  13
   1   2  -4 31644.7 524.760  14
  -1   2   4 32034.9 466.073  69
  -1   2   4 29540.0 531.953  68
  -1   2   3 9612.26 248.908  60
  -1   2   3 9090.23 262.559  68
  -1   2   3 9857.99 227.383  69
   1   2  -3 10084.3 254.640  13
   1   2  -3 8925.53 251.140  14
   1   2  -2 21023.6 379.196   9
  -1   2   2 21280.5 359.688  60
  -1   2   2 24191.5 366.431  69
  -1   2   2 19149.7 375.801  68
   1   2  -2 23474.7 380.195  13
   1   2  -2 21511.3 381.396  15
  -1   2   2 22058.6 364.898  14
   1   2  -2 21687.1 403.951  14
  -1   2   1 299868. 2482.25   9
   1   2  -1 280893. 2455.03   9
  -1   2   1 291180. 2412.08  60
  -1   2   1 244559. 2400.19  69
  -1   2   1 292086. 2471.15  68
   1   2  -1 320616. 2553.41  19
   1   2  -1 317266. 2427.90  13
   1   2  -1 297937. 2497.76  15
  -1   2   1 276594. 2475.49  14
  -1   2   1 282388. 2430.53  18
  -1   2   0 10164.0 236.887   9
   1   2   0 9135.06 221.185   9
  -1   2   0 9022.06 207.338  61
   1   2   0 8909.89 237.604  60
  -1   2   0 10220.7 206.959  60
  -1   2   0 10522.8 221.045  68
  -1   2   0 9733.92 231.486  69
   1   2   0 8799.74 199.833  13
   1   2   0 10525.7 253.424  15
  -1   2   0 9193.84 246.708  14
   1   2   0 9806.79 249.460  19
  -1   2   0 8211.13 213.599  18
  -1   2  -1 123406. 1180.32   9
   1   2   1 115110. 1084.78  53
  -1   2  -1 105353. 1189.38  62
   1   2   1 120181. 1183.10  60
  -1   2  -1 123310. 1164.63  61
  -1   2  -1 111566. 1110.59  65
   1   2   1 114200. 1176.03  15
  -1   2  -1 117574. 1227.88  14
   1   2   1 124999. 1206.01  19
  -1   2  -1 100077. 1131.77  18
  -1   2  -2 10639.6 264.446   9
   1   2   2 9960.44 247.208  60
   1   2   2 9399.66 226.773  53
  -1   2  -2 10170.4 273.888  62
  -1   2  -2 11610.5 276.781  61
  -1   2  -2 9819.62 227.100  65
  -1   2  -2 9972.54 253.232  18
   1   2   2 9385.12 246.807  15
  -1   2  -2 8735.74 262.604  14
   1   2   2 9592.69 243.293  19
  -1   2  -3 9127.23 258.709   9
   1   2   3 11044.9 264.487  53
  -1   2  -3 9283.55 272.829  61
   1   2   3 10680.7 263.760  60
  -1   2  -3 11957.1 312.176  14
  -1   2  -3 9976.21 237.399  65
   1   2   4 8878.96 246.012  60
  -1   2  -4 7573.80 265.462  61
   1   2   4 8249.44 248.564  53
  -1   2  -4 7210.06 248.673  18
  -1   2  -4 8726.79 283.526  14
   1   2   5 6055.85 212.762  60
   1   2   5 5593.97 218.578  53
  -1   2  -5 4661.44 220.104  61
  -1   2  -5 5793.18 234.281  14
  -1   2  -5 6225.46 237.152  18
  -1   2  -5 4665.12 182.736  65
   1   2   6 2382.57 143.577  60
   1   2   6 2528.64 157.528  53
  -1   2  -6 2463.43 172.620  61
  -1   2  -6 2602.17 158.636  18
  -1   2  -6 2509.48 158.890  14
   1   2   6 2390.40 155.337  68
   1   2   7 3782.08 192.874  60
  -1   2  -7 3339.25 202.074  62
   1   2   7 3773.99 208.724  53
  -1   2  -7 3762.75 226.890  61
  -1   2  -7 3499.44 194.842  18
   1   2   7 3576.48 198.613  68
   1   2   8 9954.93 229.501  40
   1   2   8 10317.7 373.660  53
   1   2   9 14664.1 300.443  40
   1   2   9 15676.1 294.288  27
  -1   2  -9 15691.9 519.900  61
   1   2   9 16033.9 489.987  53
   1   2  10 18857.2 365.034  40
   1   2  10 19056.1 339.753  26
   1   2  10 19154.7 349.019  27
   1   2  10 18680.6 560.689  53
   1   2  11 4370.80 156.324  26
   1   2  11 4447.47 278.375  53
  -1   2 -11 4826.84 310.151  61
   1   2  11 4451.65 174.071  40
  -1   2 -12 4524.51 174.818  31
   1   2  12 4347.89 159.606  26
   1   2  12 4577.78 182.159  40
  -1   2 -12 4730.02 296.025  13
   1   2  12 4538.96 290.403  53
   1   2  13 3152.54 153.555  40
  -1   2 -13 3308.41 149.996  31
   1   2  14 4011.66 170.522  40
  -1   2 -14 3778.83 159.989  31
   1   2  15 5792.14 198.252  40
  -1   2 -15 5786.01 188.759  31
   1   2  16 6629.98 197.490  40
  -1   2 -16 7159.18 195.914  31
   1   2  17 12999.4 255.567  40
   1   2  18 11432.8 204.238  40
   1   3 -15 452.755 52.1234  31
   1   3 -14 3791.41 160.434  33
   1   3 -14 3613.61 151.168  31
  -1   3  14 3392.14 145.782  30
  -1   3  13 16484.2 366.866  51
  -1   3  13 16627.2 346.375  30
   1   3 -13 16899.2 351.683  31
  -1   3  13 16176.3 328.864  26
  -1   3  12 80176.3 953.746  51
   1   3 -12 72914.9 903.202  33
   1   3 -12 70956.0 885.613  31
  -1   3  12 79515.7 871.674  36
  -1   3  12 79571.1 890.625  26
  -1   3  11 4644.75 168.063  26
  -1   3  11 4602.44 307.350  68
  -1   3  11 4653.67 185.149  51
  -1   3  11 4657.10 163.177  36
   1   3 -10 5765.49 335.893  18
   1   3 -10 7091.25 361.139  13
  -1   3  10 6046.67 188.617  26
  -1   3  10 6167.86 345.768  68
  -1   3  10 6110.80 204.805  51
  -1   3  10 5762.19 178.756  36
   1   3 -10 7204.82 215.899  31
   1   3  -9 57649.3 1089.96  18
   1   3  -9 56673.3 1042.01  13
  -1   3   9 54773.2 664.928  26
  -1   3   9 56226.6 1067.54  68
  -1   3   9 53212.3 689.260  51
  -1   3   9 54692.3 646.780  36
   1   3  -8 35051.5 769.363  13
   1   3  -8 36272.1 522.508  73
  -1   3   8 38865.9 843.443  68
  -1   3   8 38852.0 511.264  26
  -1   3   8 36728.5 524.622  51
  -1   3   8 39785.1 499.259  36
   1   3  -8 35967.9 512.539  31
  -1   3   7 13606.7 433.358  60
  -1   3   7 13109.9 451.327  68
   1   3  -7 14841.8 291.511  73
  -1   3   7 13520.5 252.567  48
  -1   3   7 12617.3 265.115  51
  -1   3   7 13822.5 254.930  36
   1   3  -7 11986.3 406.897  13
  -1   3   6 396.637 76.3684  68
   1   3  -6 584.428 84.0753  13
   1   3  -6 617.706 85.9221  14
   1   3  -6 486.125 82.1210   9
  -1   3   6 466.183 76.4966  60
  -1   3   5 11411.1 381.044  68
   1   3  -5 12535.1 381.462  14
   1   3  -5 11387.8 371.236   9
  -1   3   5 11967.3 363.343  60
  -1   3   4 130688. 1540.50  68
   1   3  -4 129967. 1524.77  14
   1   3  -4 131403. 1523.55   9
  -1   3   3 55547.4 838.307  68
   1   3  -3 58464.4 806.702  15
   1   3  -3 56359.9 847.220  14
   1   3  -3 56128.7 848.184   9
  -1   3   3 55403.4 785.036  60
  -1   3   2 83771.8 1038.37  68
   1   3  -2 83234.4 1004.58  15
   1   3  -2 78841.5 1046.57  14
   1   3  -2 81520.2 1035.09   9
  -1   3   2 79453.1 965.884  60
   1   3  -2 80947.7 1050.62  60
   1   3  -1 115456. 1266.53  15
  -1   3   1 123477. 1311.96  14
   1   3  -1 103911. 1279.64  14
  -1   3   1 112880. 1201.42  18
   1   3  -1 122258. 1309.86   9
   1   3  -1 114191. 1319.85  60
  -1   3   1 113450. 1217.21  60
  -1   3   0 11223.0 288.194  69
   1   3   0 11826.1 325.816  60
   1   3   0 13473.0 340.922   9
  -1   3   0 12701.0 333.544   9
  -1   3   0 11105.5 323.649  14
   1   3   0 12004.6 318.365  15
  -1   3   0 10956.8 296.289  18
   1   3   1 10224.9 298.582  60
  -1   3  -1 10439.8 308.724   9
   1   3   1 11243.1 312.809  15
  -1   3  -1 11585.4 338.422  14
   1   3   2 20962.5 455.785  60
  -1   3  -2 21949.3 481.533   9
  -1   3  -2 24352.1 523.497  14
  -1   3  -2 26234.5 500.660  18
   1   3   3 5140.49 216.492  60
  -1   3  -3 5281.35 235.205   9
  -1   3  -3 5363.23 226.174  18
  -1   3  -3 5530.64 250.896  14
  -1   3  -4 3166.91 192.705  61
   1   3   4 3262.70 174.751  60
   1   3   4 3570.20 180.248  53
  -1   3  -4 3577.14 192.726  18
  -1   3  -4 3813.68 214.581  14
  -1   3  -5 2957.88 196.199  61
   1   3   5 2723.61 166.235  60
   1   3   5 2863.09 173.729  53
  -1   3  -5 2731.67 185.567   9
  -1   3  -5 2971.08 183.090  18
  -1   3  -5 2398.74 176.124  14
  -1   3  -6 2042.59 158.645  18
  -1   3  -6 1623.24 148.932  14
   1   3   6 1785.64 146.344  53
   1   3   6 1847.39 144.943  60
  -1   3  -6 1566.32 150.843  61
  -1   3  -7 36172.3 480.220  72
  -1   3  -7 36002.4 799.534  61
   1   3   7 33976.1 691.482  60
   1   3   7 34115.7 718.416  53
   1   3   7 32477.7 456.290  26
   1   3   7 33263.2 455.747  27
   1   3   7 32924.8 463.451  48
  -1   3  -7 34899.1 715.210  18
  -1   3  -7 33315.0 728.164  14
  -1   3  -7 34140.7 766.318   9
   1   3   8 4940.34 261.596  60
   1   3   8 4942.69 272.548  53
   1   3   8 5191.58 164.438  26
   1   3   8 5163.53 162.393  27
   1   3   8 5264.61 165.967  48
  -1   3  -8 4614.59 258.740  18
  -1   3  -8 5426.56 269.372  13
  -1   3  -8 4615.33 156.752  72
   1   3   9 3369.98 235.920  53
   1   3   9 3129.59 132.396  26
   1   3   9 3327.38 135.882  27
   1   3   9 2993.67 127.615  48
  -1   3  -9 3027.17 136.214  31
  -1   3  -9 2833.86 208.463  18
  -1   3  -9 3270.00 223.605  13
   1   3  10 40236.3 570.693  27
   1   3  10 39703.2 563.734  26
   1   3  10 39617.1 881.672  53
   1   3  10 36816.4 568.401  40
  -1   3 -10 42800.6 900.586  13
   1   3  11 12475.1 291.887  26
   1   3  11 12536.3 296.381  27
   1   3  11 12512.1 494.697  53
   1   3  11 12663.8 309.819  40
   1   3  12 2770.90 132.376  26
  -1   3 -12 2740.95 141.796  31
   1   3  12 2909.46 143.717  40
   1   3  13 3528.58 146.546  26
   1   3  13 3522.09 157.538  40
   1   3  14 7303.17 203.963  26
   1   3  14 7429.93 221.988  40
  -1   3 -15 10458.9 251.278  31
   1   3  15 10028.0 247.135  40
  -1   3 -16 5487.15 158.926  31
   1   3  16 5300.24 159.157  40
  -1   3 -17 650.872 46.8436  31
   1   4 -16 2917.29 101.106  31
   1   4 -15 4640.03 148.750  31
   1   4 -15 5038.18 158.860  33
   1   4 -14 10111.5 249.900  31
   1   4 -14 9751.35 247.395  33
  -1   4  14 10119.3 236.359  26
   1   4 -13 17407.7 354.709  31
   1   4 -13 16980.3 351.649  33
  -1   4  12 14862.2 320.641  26
   1   4 -12 13791.2 319.651  31
  -1   4  12 14606.6 298.990  36
  -1   4  11 22595.7 410.352  26
   1   4 -11 23446.6 433.318  31
   1   4 -11 22679.6 420.003  33
   1   4 -10 5507.94 201.246  73
  -1   4  10 6472.79 208.996  26
   1   4 -10 5775.88 359.431   9
  -1   4  10 6562.54 195.799  36
   1   4 -10 8228.39 238.750  31
   1   4 -10 8065.12 232.088  33
   1   4  -9 25316.7 751.547  18
   1   4  -9 21485.2 425.542  73
  -1   4   9 23163.9 713.317  68
  -1   4   9 23624.9 412.935  26
   1   4  -9 20646.1 678.421   9
  -1   4   9 23265.3 395.967  48
  -1   4   9 23310.7 389.562  36
   1   4  -9 24677.7 422.718  33
   1   4  -9 24834.8 436.995  31
   1   4  -8 2754.71 240.832  18
   1   4  -8 2427.84 218.763   9
   1   4  -8 2672.71 136.345  73
  -1   4   8 2353.66 218.306  68
  -1   4   8 2486.68 120.103  26
  -1   4   8 2606.41 120.432  48
  -1   4   8 2534.58 116.924  36
   1   4  -8 2595.60 129.494  31
   1   4  -7 14323.1 530.632  18
   1   4  -7 14537.1 521.807   9
  -1   4   7 13482.6 514.357  68
   1   4  -7 15585.6 333.589  73
  -1   4   7 13380.0 476.495  60
  -1   4   7 13659.1 288.356  26
  -1   4   7 14219.0 291.324  48
  -1   4   7 14454.4 288.702  36
   1   4  -7 16538.6 324.654  31
   1   4  -6 25271.2 681.754   9
  -1   4   6 24239.4 670.452  68
   1   4  -6 26443.0 438.187  73
  -1   4   6 25810.9 637.571  60
  -1   4   6 24961.0 396.018  26
  -1   4   6 25336.8 400.086  48
  -1   4   6 25318.1 394.681  44
  -1   4   6 25121.1 393.731  36
   1   4  -6 25027.0 404.957  31
   1   4  -5 22647.5 630.379  18
   1   4  -5 25288.9 640.195  14
   1   4  -5 24393.7 634.367   9
   1   4  -5 20476.4 376.134  73
  -1   4   5 22823.4 623.760  68
   1   4  -5 21588.9 606.853  60
  -1   4   5 23831.0 581.024  60
  -1   4   5 22274.3 360.493  26
  -1   4   5 22940.6 359.358  27
  -1   4   5 23672.5 374.254  48
  -1   4   5 22584.8 363.271  44
  -1   4   5 23304.7 367.588  36
   1   4  -5 27308.0 396.465  31
  -1   4   4 29703.2 687.335  68
   1   4  -4 28909.8 675.619  60
  -1   4   4 30449.1 638.338  60
   1   4  -4 29410.0 679.720   9
  -1   4   4 27583.4 410.234  44
  -1   4   4 30798.1 425.049  48
   1   4  -4 28942.6 685.445  18
   1   4  -4 27723.6 666.030  14
  -1   4   4 29428.3 417.495  36
  -1   4   3 5935.75 284.562  68
  -1   4   3 6268.29 265.208  60
   1   4  -3 6005.56 287.632  60
   1   4  -3 5972.34 284.951   9
  -1   4   3 5842.66 161.971  48
  -1   4   3 5768.43 162.176  44
  -1   4   3 5932.67 164.010  36
   1   4  -3 5575.75 275.552  18
   1   4  -3 6841.19 309.455  14
  -1   4   2 3730.11 127.016  44
  -1   4   2 3619.96 126.072  36
   1   4  -2 3298.35 208.668  60
   1   4  -2 3340.58 204.456   9
   1   4  -1 131450. 1642.26  60
   1   4  -1 130468. 1593.64  15
   1   4   0 980.713 112.127  60
  -1   4   0 982.067 112.436  14
   1   4   1 82425.4 1173.63  60
  -1   4  -1 86150.8 1209.68   9
  -1   4  -1 82332.7 1210.13  14
   1   4   2 8388.42 322.800  60
  -1   4  -2 8108.03 339.189  14
   1   4   2 7477.05 196.347  44
  -1   4  -2 8343.05 331.736   9
  -1   4  -3 2793.08 198.810   9
  -1   4  -3 2985.69 116.878  73
   1   4   3 2775.19 187.987  60
   1   4   3 2773.07 111.567  48
   1   4   3 2713.85 117.362  44
  -1   4  -3 2701.79 201.159  14
  -1   4  -3 2439.56 178.942  18
  -1   4  -4 913.937 119.105   9
  -1   4  -4 773.065 64.5311  72
   1   4   4 992.008 113.324  60
   1   4   4 1015.14 68.3019  27
   1   4   4 1044.89 71.2965  48
   1   4   4 1060.03 75.6167  44
  -1   4  -4 1115.45 126.162  18
  -1   4  -5 6546.52 326.176   9
   1   4   5 6595.64 299.787  60
   1   4   5 6629.97 181.504  27
   1   4   5 6244.14 182.521  48
   1   4   5 6787.20 195.443  44
  -1   4  -5 6703.54 318.820  18
  -1   4  -5 6488.41 336.927  14
  -1   4  -6 2408.46 208.340   9
  -1   4  -6 2582.27 123.177  72
   1   4   6 2440.42 188.385  60
   1   4   6 2446.04 111.028  26
   1   4   6 2363.75 110.580  27
   1   4   6 2461.87 117.038  48
   1   4   6 2518.28 118.550  44
  -1   4  -6 2637.27 214.900  14
  -1   4  -7 7458.44 378.611   9
  -1   4  -7 7375.19 217.897  72
   1   4   7 7781.85 349.892  60
   1   4   7 7131.42 202.330  26
   1   4   7 7785.41 210.778  27
   1   4   7 7724.94 216.862  48
   1   4   7 7457.15 211.519  44
  -1   4  -7 7839.24 378.212  14
  -1   4  -7 8406.43 378.168  18
  -1   4  -8 12959.3 516.363   9
   1   4   8 12505.8 464.314  60
   1   4   8 13307.9 289.574  26
   1   4   8 13226.8 288.936  27
   1   4   8 13277.1 293.540  48
  -1   4  -8 13896.5 513.846  14
  -1   4  -8 12510.2 288.113  31
  -1   4  -9 18773.0 646.898   9
  -1   4  -9 18706.0 375.244  72
   1   4   9 17566.3 577.112  53
   1   4   9 17823.8 356.451  26
   1   4   9 18069.5 358.060  27
   1   4   9 18064.4 357.780  48
  -1   4 -10 9276.27 255.753  72
   1   4  10 9988.14 435.728  53
   1   4  10 9855.01 254.156  48
  -1   4 -10 10485.6 275.128  31
   1   4  10 9977.98 260.657  26
   1   4  10 10233.6 263.420  27
  -1   4 -10 9526.11 467.281   9
   1   4  11 1934.17 107.764  48
  -1   4 -11 1570.09 106.616  31
   1   4  11 1931.40 112.612  26
   1   4  11 1790.63 107.990  27
  -1   4 -12 7603.98 235.128  31
   1   4  12 9645.81 248.811  26
  -1   4 -13 2186.88 120.334  31
   1   4  13 3117.40 133.293  26
  -1   4 -14 2078.60 107.889  31
   1   4  14 2486.18 111.296  26
  -1   4 -15 1915.35 93.1116  31
   1   4  15 2098.81 91.7930  26
  -1   4 -16 5606.25 140.371  31
  -1   4 -16 5510.87 136.231  33
   1   5 -15 4293.35 117.963  31
   1   5 -14 1178.43 71.0824  31
   1   5 -13 6172.44 182.570  31
  -1   5  13 5728.59 169.322  26
  -1   5  12 2472.47 108.143  36
   1   5 -12 2773.68 128.705  31
  -1   5  12 2574.41 120.528  26
   1   5 -11 2757.55 134.828  73
  -1   5  11 3182.59 139.228  26
  -1   5  11 3156.16 127.436  36
   1   5 -11 2928.42 138.685  31
  -1   5  10 10782.0 259.168  48
  -1   5  10 10418.4 265.418  26
  -1   5  10 10711.7 250.288  36
   1   5  -9 14423.8 333.876  73
  -1   5   9 13661.4 299.460  48
  -1   5   9 14180.1 312.164  26
  -1   5   9 13473.6 286.036  36
   1   5  -8 1992.27 122.233  73
  -1   5   8 2300.54 121.170  26
  -1   5   8 2196.34 113.754  44
  -1   5   8 2184.26 117.421  48
  -1   5   8 2226.81 113.556  36
   1   5  -8 1981.87 117.535  31
   1   5  -7 8599.64 426.166   9
   1   5  -7 9639.47 268.165  73
  -1   5   7 8421.76 400.164  60
  -1   5   7 9164.89 242.267  26
  -1   5   7 9089.12 234.146  27
  -1   5   7 8675.44 233.161  44
  -1   5   7 9341.09 245.700  48
  -1   5   7 8960.05 233.266  36
   1   5  -6 7310.27 382.266   9
   1   5  -6 7120.04 229.798  73
   1   5  -6 7524.38 383.843  60
  -1   5   6 7861.35 377.579  60
  -1   5   6 8071.22 219.738  27
  -1   5   6 8247.82 226.972  44
  -1   5   6 8319.54 229.495  48
  -1   5   6 7988.55 219.459  36
   1   5  -6 8091.37 409.970  18
   1   5  -5 15467.0 338.096  73
   1   5  -5 14656.5 527.520  60
  -1   5   5 15449.9 518.240  60
  -1   5   5 15278.6 312.518  27
  -1   5   5 16265.6 326.761  44
  -1   5   5 15374.6 318.241  48
  -1   5   5 16129.1 323.376  36
   1   5  -5 15151.3 546.028   9
   1   5  -4 11952.1 289.570  73
   1   5  -4 11098.7 451.584  60
  -1   5   4 11854.8 270.564  27
  -1   5   4 12174.7 272.275  48
  -1   5   4 11846.2 273.864  44
  -1   5   4 11924.6 272.453  36
   1   5  -3 1975.85 111.558  73
   1   5  -3 1845.14 176.287  60
  -1   5   3 1970.37 105.795  27
  -1   5   3 2052.12 105.304  48
  -1   5   3 2104.77 109.153  44
   1   5  -3 2082.01 194.130   9
  -1   5   3 1961.41 106.727  36
   1   5  -2 20076.1 365.809  73
   1   5  -2 18829.5 581.151  60
  -1   5   2 19099.9 365.524  24
  -1   5   2 19782.3 360.164  27
  -1   5   2 19504.1 353.068  44
  -1   5   2 20423.2 348.584  48
  -1   5   2 19614.0 363.208  36
   1   5  -1 24643.4 659.765  60
  -1   5   1 24616.8 429.159  24
  -1   5   1 25736.5 418.144  27
  -1   5   1 26687.2 413.597  44
   1   5  -1 24818.8 411.802  73
  -1   5   1 26852.5 435.975  36
  -1   5   0 20973.2 385.406  24
  -1   5   0 20309.0 363.199  27
   1   5   0 20380.3 356.787  27
   1   5   0 21383.4 596.188  60
   1   5   1 2845.75 214.145  60
  -1   5  -1 2369.03 123.508  24
   1   5   1 2563.18 118.416  27
   1   5   1 2431.30 118.053  44
  -1   5  -1 2214.55 196.124  14
  -1   5  -1 2660.60 128.671  36
   1   5   2 37458.7 824.677  60
   1   5   2 36103.8 517.954  27
  -1   5  -2 37840.4 553.695  24
   1   5   2 38527.4 550.928  44
  -1   5  -2 38032.9 863.266  14
  -1   5  -2 35151.5 826.887   9
  -1   5  -3 24346.3 422.833  72
  -1   5  -3 29312.6 443.979  73
   1   5   3 23933.8 637.208  60
  -1   5  -3 26326.1 441.521  24
   1   5   3 24812.2 407.921  27
   1   5   3 22378.4 406.292  44
  -1   5  -3 22211.5 673.473  14
  -1   5  -3 19616.8 581.330  18
  -1   5  -3 24442.2 687.105   9
  -1   5  -4 19850.5 369.701  73
  -1   5  -4 18673.4 374.472  72
   1   5   4 19849.4 592.332  60
  -1   5  -4 20919.6 388.345  24
   1   5   4 21073.9 375.721  27
   1   5   4 20872.9 374.604  48
   1   5   4 22619.3 400.560  44
  -1   5  -4 21206.3 660.916  14
  -1   5  -4 21402.8 611.113  18
  -1   5  -4 18625.2 606.615   9
  -1   5  -5 5897.16 203.420  72
   1   5   5 4941.08 289.372  60
   1   5   5 4929.02 173.373  27
   1   5   5 4967.48 175.954  48
   1   5   5 5061.06 182.249  44
  -1   5  -5 4799.59 316.748  14
  -1   5  -5 5386.38 309.993  18
  -1   5  -5 4687.21 304.434   9
  -1   5  -6 1181.27 93.9147  72
   1   5   6 1255.58 150.041  60
   1   5   6 1252.71 88.4826  27
   1   5   6 1319.31 94.6244  44
   1   5   6 1193.07 88.3680  48
  -1   5  -6 1187.10 160.104  14
  -1   5  -6 1261.19 154.413  18
  -1   5  -6 1132.78 156.081   9
   1   5   7 11047.9 452.786  60
   1   5   7 12069.9 290.822  48
   1   5   7 11867.4 284.211  44
  -1   5  -7 10423.0 484.832   9
  -1   5  -7 11034.9 490.581  14
   1   5   7 11402.9 276.854  27
   1   5   8 11089.5 271.091  44
   1   5   8 11019.5 277.906  48
   1   5   8 11188.0 273.451  26
   1   5   8 11171.5 275.203  27
  -1   5  -9 4687.83 185.343  72
   1   5   9 5131.86 183.275  48
   1   5   9 4873.15 177.392  26
   1   5   9 4918.39 177.804  27
   1   5  10 54011.8 682.929  48
   1   5  10 53857.1 683.789  26
   1   5  10 53933.4 685.496  27
   1   5  11 9237.04 231.916  48
   1   5  11 9020.23 233.583  27
   1   5  11 9080.18 234.221  26
   1   5  12 11738.7 249.024  48
   1   5  12 11505.1 256.268  26
  -1   5 -13 2972.10 118.145  31
   1   5  13 2705.07 110.799  26
  -1   5 -14 322.688 37.0607  31
   1   5  14 240.953 31.4653  26
  -1   5 -15 7761.41 153.732  31
   1   5  15 7938.10 152.116  26
   1   6 -12 1662.90 80.8230  31
   1   6 -11 1758.86 90.6039  31
   1   6 -11 2017.40 98.4520  73
   1   6 -10 3703.05 143.490  73
  -1   6  10 3999.61 132.389  36
   1   6 -10 3956.82 145.440  31
  -1   6   9 1413.38 84.3081  44
  -1   6   9 1241.31 77.5069  36
   1   6  -9 1546.24 98.6642  73
  -1   6   8 2519.89 119.309  44
  -1   6   8 2337.37 112.209  27
  -1   6   8 2388.07 111.225  36
   1   6  -8 2412.07 128.425  73
  -1   6   7 5856.18 189.185  44
  -1   6   7 5853.89 185.335  27
  -1   6   7 5743.99 180.385  36
  -1   6   6 5474.40 186.779  44
  -1   6   6 5475.77 184.256  27
  -1   6   6 5207.63 177.030  36
   1   6  -6 5603.00 201.938  73
  -1   6   5 3229.31 144.961  44
  -1   6   5 3154.16 140.879  27
  -1   6   5 3103.80 138.975  36
  -1   6   4 22202.8 405.453  44
  -1   6   4 22449.2 404.510  27
  -1   6   4 22247.9 402.479  36
  -1   6   3 17490.4 349.823  27
   1   6  -3 17853.2 370.309  73
  -1   6   3 17559.4 355.978  36
  -1   6   3 17388.5 352.506  44
  -1   6   2 5719.92 193.601  27
  -1   6   2 5381.05 195.019  24
  -1   6   2 5663.12 191.304  44
   1   6  -2 5497.90 194.703  73
  -1   6   2 5432.90 188.321  36
   1   6  -1 3835.37 272.296  60
  -1   6   1 3842.34 159.759  27
  -1   6   1 3564.60 160.557  24
   1   6  -1 3959.91 158.887  27
  -1   6   1 3924.80 155.354  44
   1   6  -1 4013.38 161.247  73
  -1   6   1 3881.54 159.568  36
  -1   6   0 22645.0 435.499  24
   1   6   0 24157.8 420.510  27
  -1   6   0 23559.9 425.970  27
  -1   6   0 23940.3 432.307  36
   1   6   0 23295.9 683.970  60
   1   6   1 49334.3 664.079  44
  -1   6  -1 52339.7 719.278  24
  -1   6  -1 51155.1 694.104  27
   1   6   1 53243.1 680.057  27
  -1   6  -1 49911.8 694.966  36
   1   6   1 48936.9 1018.34  60
  -1   6  -2 11717.0 298.109  36
  -1   6  -2 12696.0 312.945  24
  -1   6  -2 12127.1 296.760  27
   1   6   2 12045.8 286.649  27
  -1   6  -3 1067.60 90.1934  36
   1   6   3 1232.35 89.1040  27
   1   6   4 8047.26 237.073  44
   1   6   4 8504.21 236.969  27
  -1   6  -4 7830.10 245.125  36
   1   6   5 20699.9 380.458  48
   1   6   5 19991.5 378.625  27
   1   6   6 10620.1 265.532  48
   1   6   6 10248.2 265.967  44
   1   6   6 9947.72 257.295  27
   1   6   7 5256.69 181.865  44
   1   6   7 5638.67 188.107  48
   1   6   7 5146.58 177.507  27
   1   6   8 7637.25 211.440  44
   1   6   8 7728.48 218.375  48
   1   6   8 7424.79 210.435  27
   1   6   9 14223.2 280.902  44
   1   6   9 14404.9 295.776  48
   1   6   9 14269.1 291.589  27
   1   6  10 16056.2 299.976  48
   1   6  10 16037.5 300.160  27
   1   6  11 295.903 37.1812  48
   1   6  11 226.898 32.2968  26
   1   6  12 9402.78 183.701  48
   1   6  12 9154.17 183.906  26
   1   6  13 368.088 31.8724  26
   1   7 -10 12433.0 218.923  36
   1   7  -9 1363.85 75.0205  73
  -1   7   8 1939.65 85.4929  27
   1   7  -8 1945.73 96.0239  73
  -1   7   8 1807.61 80.2138  36
  -1   7   7 1885.77 86.8192  36
  -1   7   7 1946.07 91.2389  27
  -1   7   6 3714.89 129.642  36
  -1   7   6 3995.21 141.797  44
  -1   7   6 3850.67 135.386  27
  -1   7   5 11300.3 253.919  44
  -1   7   5 10799.2 243.320  27
  -1   7   5 10930.9 240.701  36
   1   7  -5 10575.8 255.847  73
  -1   7   4 692.647 63.5147  44
  -1   7   4 668.577 61.2391  27
  -1   7   4 708.493 61.3925  36
   1   7  -4 677.008 66.6491  73
  -1   7   3 449.521 51.1406  36
  -1   7   3 465.424 53.8612  27
  -1   7   3 455.491 52.0084  44
  -1   7   2 13651.1 296.529  27
  -1   7   2 13314.3 288.593  36
   1   7  -2 13242.4 289.798  34
  -1   7   2 13739.9 288.955  44
  -1   7   1 1130.45 82.5995  27
   1   7  -1 1121.41 80.7017  27
  -1   7   1 1133.31 83.2107  36
   1   7  -1 1083.15 78.5580  34
  -1   7   0 7918.97 224.226  27
   1   7   0 7623.78 212.540  27
  -1   7   0 7697.45 218.330  36
  -1   7  -1 4672.72 171.738  27
   1   7   1 4473.44 161.904  27
  -1   7  -1 4720.48 170.698  36
   1   7   2 6244.39 191.072  27
  -1   7  -2 6599.74 203.687  27
  -1   7  -2 6726.83 207.678  36
   1   7   2 5969.88 186.195  44
  -1   7  -3 7180.67 213.839  27
   1   7   3 7201.70 204.191  27
  -1   7  -3 7178.98 213.510  36
   1   7   3 7230.98 206.279  44
  -1   7  -4 13128.7 295.822  27
   1   7   4 13982.6 286.838  27
  -1   7  -4 13788.8 299.055  36
   1   7   4 13489.2 286.519  44
  -1   7  -5 1046.96 78.7040  27
   1   7   5 1043.00 73.4295  27
  -1   7  -5 979.413 80.3465  36
   1   7   5 1125.13 78.2536  44
  -1   7  -6 5537.02 176.205  27
   1   7   6 5580.65 166.975  27
  -1   7  -6 5115.65 172.030  36
   1   7   6 5638.45 169.628  44
   1   7   6 5485.71 160.763  48
  -1   7  -7 8574.69 214.763  27
   1   7   7 9080.14 207.908  27
  -1   7  -7 8925.23 219.789  36
   1   7   7 8892.76 203.172  48
   1   7   7 9452.79 212.528  44
  -1   7  -8 5556.51 160.558  27
   1   7   8 5820.67 156.196  27
  -1   7  -8 6085.79 167.866  36
   1   7   8 5817.63 153.879  48
   1   7   8 6091.45 156.503  44
   1   7   9 12501.2 223.163  27
  -1   7  -9 11726.8 228.201  27
  -1   7  -9 11793.2 228.437  36
   1   7   9 12698.4 214.755  44
   1   7   9 12956.4 225.023  48
  -1   7 -10 17751.8 263.699  27
   1   8  -6 5711.18 125.491  34
   1   8  -5 2458.73 85.5769  34
  -1   8   5 2825.28 87.9746  27
  -1   8   4 1762.63 73.0837  27
   1   8  -4 1625.91 71.3755  34
  -1   8   4 1651.21 68.3437  36
  -1   8   3 7045.98 158.760  27
  -1   8   3 6928.49 152.108  36
  -1   8   2 11875.6 221.490  27
  -1   8   2 11797.9 213.592  36
  -1   8   1 461.357 43.3622  27
  -1   8   1 453.907 41.8994  36
  -1   8   0 2467.82 97.6565  27
  -1   8   0 2384.79 94.2582  36
  -1   8  -1 4200.20 128.058  27
   1   8   1 3878.46 117.551  27
  -1   8  -1 4205.31 126.394  36
  -1   8  -2 3271.08 111.127  27
   1   8   2 3171.10 103.793  27
  -1   8  -2 3132.25 107.883  36
  -1   8  -3 311.218 35.3650  27
   1   8   3 323.494 33.4251  27
  -1   8  -3 298.270 35.0534  36
  -1   8  -4 4970.22 130.352  27
   1   8   4 4799.94 122.059  27
  -1   8  -4 4925.35 130.814  36
   1   8   4 4496.33 119.244  44
  -1   8  -5 4078.94 113.106  27
   1   8   5 4045.37 106.401  27
  -1   8  -5 3915.02 111.006  36
   1   8   5 4150.12 109.196  44
   2  -8   2 1460.38 74.4472  25
   2  -8   3 5277.72 139.882  25
  -2  -7   6 450.771 47.6985  43
  -2  -7   6 108.305 30.1511  47
   2  -7   1 7728.66 230.443  23
   2  -7   2 212.652 42.3782  23
   2  -7   3 5943.46 196.132  23
   2  -7   4 11535.9 276.053  23
   2  -7   5 5093.94 171.308  23
   2  -7   5 5214.62 153.713  38
   2  -7   5 5008.36 175.517  28
   2  -7   5 4639.02 144.925  49
   2  -7   6 4624.46 154.326  23
   2  -7   6 4461.87 156.849  25
   2  -7   6 4563.52 140.678  38
   2  -7   6 4899.24 166.837  28
   2  -7   6 4609.94 139.617  49
   2  -7   7 5557.02 166.037  25
   2  -7   7 5693.69 161.716  23
   2  -7   7 5950.84 154.302  38
   2  -7   8 11339.2 226.596  28
   2  -7   8 11120.9 203.911  49
   2  -7   8 11643.1 204.904  47
   2  -7   9 8995.52 177.834  28
   2  -7   9 8560.45 167.150  23
  -2  -6  12 3920.61 109.553  37
  -2  -6  12 3734.95 107.259  43
  -2  -6  12 3883.86 113.247  28
  -2  -6  12 4061.79 118.363  25
  -2  -6  11 10619.3 211.249  43
  -2  -6  11 10513.4 213.392  28
  -2  -6  10 1699.95 87.3572  43
  -2  -6  10 1635.72 91.8163  25
  -2  -6   9 1854.73 94.9735  37
  -2  -6   9 1762.10 101.342  25
  -2  -6   8 1464.17 88.0196  37
  -2  -6   8 1467.25 97.5112  25
  -2  -6   7 1733.83 101.526  43
  -2  -6   7 1575.22 93.7077  37
  -2  -6   7 1597.61 103.319  25
  -2  -6   6 1836.45 103.126  37
  -2  -6   5 1274.19 86.9683  37
  -2  -6   4 934.590 73.4091  37
  -2  -6   3 61019.6 737.574  37
   2  -6   3 9977.13 250.598  38
   2  -6   4 221.308 43.0652  38
   2  -6   4 258.919 52.6893  23
   2  -6   4 211.338 43.6511  49
   2  -6   5 6106.47 223.415  23
   2  -6   5 6040.81 193.910  49
   2  -6   6 18019.1 344.969  38
   2  -6   6 17663.3 384.316  23
   2  -6   6 15684.2 322.927  49
   2  -6   6 15527.7 317.581  47
   2  -6   7 17431.0 370.207  23
   2  -6   7 20583.7 362.616  38
   2  -6   7 15886.8 315.474  35
   2  -6   7 15144.2 357.928  28
   2  -6   7 18873.1 342.934  47
   2  -6   7 16764.1 330.751  49
   2  -6   8 5692.60 195.121  23
   2  -6   8 6126.67 183.966  38
   2  -6   8 5636.44 197.852  28
   2  -6   8 5616.31 170.955  35
   2  -6   8 5750.80 178.970  49
   2  -6   8 5810.69 179.226  47
   2  -6   9 1920.75 106.722  23
   2  -6   9 2030.25 100.055  38
   2  -6   9 1867.45 106.592  28
   2  -6   9 1719.40 93.0231  47
   2  -6   9 1901.63 98.5437  49
   2  -6  10 3095.62 124.602  23
   2  -6  10 3305.97 117.972  38
   2  -6  10 3008.11 122.324  28
   2  -6  10 3358.41 122.059  47
   2  -6  11 34339.5 424.877  49
   2  -6  11 33788.0 439.509  23
   2  -6  12 338.781 32.8048  23
  -2  -5  14 2377.40 91.7243  28
  -2  -5  14 2173.77 86.4073  25
  -2  -5  13 5226.83 146.483  37
  -2  -5  13 5658.95 161.800  28
  -2  -5  13 5464.04 158.558  25
  -2  -5  12 312.971 42.6661  37
  -2  -5  12 296.077 40.6718  43
  -2  -5  12 305.126 44.8038  25
  -2  -5  12 273.547 41.9709  28
  -2  -5  11 11660.6 257.915  37
  -2  -5  11 11435.3 257.371  43
  -2  -5  11 13221.3 296.244  25
  -2  -5  11 12651.3 284.607  28
  -2  -5  10 2412.58 126.618  28
  -2  -5  10 2304.75 127.057  25
  -2  -5   9 4016.78 157.196  37
  -2  -5   9 4292.26 162.033  43
  -2  -5   9 3900.72 168.389  25
  -2  -5   9 3690.35 159.668  28
  -2  -5   8 8138.32 225.407  43
  -2  -5   8 6605.03 204.640  37
  -2  -5   8 6769.80 226.894  25
  -2  -5   8 8054.94 238.826  28
  -2  -5   7 4999.11 174.551  37
  -2  -5   7 5224.92 177.964  43
  -2  -5   6 168.662 39.4107  25
  -2  -5   6 124.780 34.2332  43
  -2  -5   6 156.733 34.7555  37
  -2  -5   6 119.217 64.9959   8
   2  -5  -6 101.124 59.8535  55
  -2  -5   6 92.2025 60.9932  56
  -2  -5   5 1454.93 92.6862  37
  -2  -5   5 1267.09 179.598   8
  -2  -5   4 6927.46 382.815  10
  -2  -5   4 7214.82 414.537   8
  -2  -5   4 6509.58 335.852  21
   2  -5  -3 6542.54 346.797  70
  -2  -5   3 5799.19 318.788  21
  -2  -5   3 5675.78 346.257  10
   2  -5  -3 5517.84 341.122  55
  -2  -5   2 6791.62 379.923  10
   2  -5  -2 7463.26 403.592  55
   2  -5  -1 6231.47 341.469  70
   2  -5  -1 6825.51 385.592  55
   2  -5   0 73033.6 1290.01  70
   2  -5   0 92705.1 1579.43   8
  -2  -5   0 87139.9 1457.49  10
   2  -5   0 78038.4 1295.24  16
  -2  -5   0 82146.4 1309.90  21
   2  -5   1 7205.57 368.394  70
   2  -5   1 8695.68 392.376  16
  -2  -5  -1 6191.70 357.810  10
  -2  -5  -1 7997.78 372.193  21
   2  -5   1 5492.37 365.179   8
  -2  -5  -1 7398.90 382.980  56
   2  -5   2 5536.06 321.660  16
  -2  -5  -2 5555.94 311.465  21
   2  -5   2 4817.45 344.460   8
  -2  -5  -3 1230.69 157.750  17
   2  -5   3 1538.18 170.087  16
   2  -5   3 1135.55 164.978  11
  -2  -5  -3 1074.44 139.205  21
   2  -5   4 21566.7 380.798  38
  -2  -5  -4 15700.6 569.739  17
   2  -5   4 15863.8 571.163  16
   2  -5   4 19284.2 693.684  11
  -2  -5  -4 17966.8 576.998  21
   2  -5   4 23159.7 750.339   8
   2  -5   5 5393.13 212.429  23
   2  -5   5 5506.34 190.043  38
   2  -5   5 4397.06 336.885  11
   2  -5   5 4530.76 335.921   8
   2  -5   6 14035.4 311.043  38
   2  -5   6 12383.7 336.566  23
   2  -5   7 3379.31 166.500  23
   2  -5   7 3255.77 146.689  38
   2  -5   7 3077.01 141.269  35
   2  -5   7 2948.45 139.401  47
   2  -5   7 3546.22 152.420  49
   2  -5   8 51506.2 743.799  23
   2  -5   8 47845.9 662.470  38
   2  -5   8 49922.8 723.626  28
   2  -5   8 53228.6 676.170  35
   2  -5   9 1682.41 112.684  23
   2  -5   9 1645.57 101.368  38
   2  -5   9 1550.28 101.111  49
   2  -5   9 1692.55 105.965  47
   2  -5  10 4864.11 172.020  47
   2  -5  10 4671.93 168.445  49
   2  -5  10 4548.35 179.136  23
   2  -5  11 1859.55 101.513  49
   2  -5  11 1874.40 102.169  47
   2  -5  11 1891.60 108.385  23
   2  -5  12 14005.0 268.300  49
   2  -5  12 13802.8 272.705  47
   2  -5  13 9551.37 201.182  23
   2  -5  13 7690.12 175.182  49
   2  -5  14 4316.40 112.569  23
  -2  -4  16 1010.83 53.9842  28
  -2  -4  16 876.423 49.5880  39
  -2  -4  15 2289.52 92.9026  25
  -2  -4  15 2375.63 97.4065  28
  -2  -4  15 2235.74 86.7968  37
  -2  -4  14 19203.2 328.947  25
  -2  -4  14 19116.1 333.066  28
  -2  -4  14 18788.8 307.449  37
  -2  -4  13 10297.5 235.318  50
  -2  -4  13 10777.0 256.536  25
  -2  -4  13 10358.8 255.091  28
  -2  -4  13 11086.7 244.944  37
  -2  -4  12 1125.93 78.9215  50
  -2  -4  12 1142.81 87.0526  25
  -2  -4  12 1119.24 87.6882  28
  -2  -4  12 1006.62 75.6874  37
  -2  -4  12 969.614 78.3903  39
  -2  -4  11 1415.56 92.8394  50
  -2  -4  11 1597.66 97.2905  43
  -2  -4  11 1508.99 94.7889  37
  -2  -4  11 1742.32 104.428  39
  -2  -4  11 1685.31 110.584  25
  -2  -4  11 1659.70 109.399  28
  -2  -4  10 16592.0 331.701  37
  -2  -4  10 16292.9 361.327  25
  -2  -4   9 13415.8 326.997  25
  -2  -4   9 13745.1 324.419  28
  -2  -4   9 11848.6 278.708  43
  -2  -4   9 13426.3 569.337   8
  -2  -4   9 13199.4 577.675  11
  -2  -4   8 909.966 82.6279  25
  -2  -4   8 951.688 83.2887  28
  -2  -4   8 764.194 139.802  11
  -2  -4   8 1146.10 82.4556  43
  -2  -4   8 847.041 70.7940  37
  -2  -4   8 933.147 153.209   8
  -2  -4   7 2436.99 242.452   8
   2  -4  -7 1916.23 192.270  63
  -2  -4   7 2204.11 124.930  25
  -2  -4   7 2257.67 121.987  28
  -2  -4   7 2071.15 105.838  50
  -2  -4   7 2051.60 105.892  37
  -2  -4   7 2155.35 222.212  11
  -2  -4   6 9320.05 449.939  11
  -2  -4   6 10880.4 457.789  56
   2  -4  -6 10150.7 428.809  63
  -2  -4   6 10102.0 266.833  25
  -2  -4   6 11408.0 251.977  37
  -2  -4   6 10287.5 484.125   8
  -2  -4   5 17102.8 576.170  56
   2  -4  -5 16424.1 538.630  63
  -2  -4   5 17539.6 600.268  11
  -2  -4   5 13761.1 457.022  21
  -2  -4   5 18776.7 318.818  50
  -2  -4   5 20297.1 337.212  39
  -2  -4   5 15970.4 538.902  10
  -2  -4   5 21887.4 687.147   8
  -2  -4   4 6042.75 346.340   8
   2  -4  -4 4590.92 272.712  63
   2  -4  -4 6279.11 307.611  70
  -2  -4   4 5915.14 163.820  50
  -2  -4   4 4709.03 152.855  39
  -2  -4   4 4497.58 250.249  21
  -2  -4   4 4742.29 287.447  10
   2  -4  -3 21769.9 584.296  70
  -2  -4   3 23099.0 351.308  50
  -2  -4   3 20870.8 643.110   8
  -2  -4   3 26315.1 606.589  21
  -2  -4   3 18193.8 572.613  10
   2  -4  -3 18292.4 569.024  55
   2  -4  -3 23511.4 616.937  63
   2  -4  -2 52358.8 951.573  70
  -2  -4   2 50875.5 1005.66   8
  -2  -4   2 50067.1 888.635  21
  -2  -4   2 51565.2 991.705  10
   2  -4  -2 53145.6 948.573  63
   2  -4  -1 31487.9 680.141  16
  -2  -4   1 33036.1 766.026  10
  -2  -4   1 25937.3 620.997  21
   2  -4  -1 28456.5 668.409  63
   2  -4  -1 29599.2 714.453  55
  -2  -4   0 5290.31 286.418  17
   2  -4   0 7477.21 365.166  11
   2  -4   0 8125.21 334.958  16
  -2  -4   0 6751.91 337.713  10
  -2  -4   0 6089.39 293.620  21
  -2  -4   0 6554.36 322.568  56
   2  -4   0 5164.77 279.015  63
   2  -4   1 82.3101 44.3023  70
  -2  -4  -1-3.96856 34.7392  10
  -2  -4  -1 32.1873 34.2941  17
   2  -4   1-3.49653 24.6764  16
  -2  -4  -1 67.8216 40.3747  21
   2  -4   1 4.53112 30.7233  11
   2  -4   1-8.41326 33.9493  55
  -2  -4  -1-3.80881 26.8803  56
   2  -4   1 37.9313 34.4162  63
  -2  -4  -2 3319.96 224.491  17
   2  -4   2 2836.10 239.568  11
   2  -4   2 3209.56 217.220  16
  -2  -4  -2 2936.10 218.686  10
   2  -4   3 10969.8 391.995  67
   2  -4   3 9112.43 414.491  55
   2  -4   3 9427.64 388.028  63
   2  -4   3 11603.8 476.889   8
  -2  -4  -3 10533.6 410.210  17
   2  -4   3 10413.4 463.575  11
   2  -4   3 11765.0 432.800  16
   2  -4   4 4480.17 257.312  67
   2  -4   4 4161.19 146.555  49
  -2  -4  -4 4492.06 272.983  17
   2  -4   4 4502.06 311.455  11
   2  -4   4 4994.32 282.861  16
   2  -4   4 4577.43 298.436   8
   2  -4   5 1739.39 182.054  63
   2  -4   5 2054.25 107.061  47
   2  -4   5 1660.37 95.5891  49
   2  -4   5 1522.32 162.181  21
   2  -4   5 1788.54 100.261  38
  -2  -4  -5 1463.59 161.673  17
   2  -4   5 2141.92 188.805  16
   2  -4   5 1933.09 208.969  11
   2  -4   6 28059.9 730.818  67
   2  -4   6 29001.3 512.515  23
   2  -4   6 23974.3 422.376  47
   2  -4   6 29478.2 456.721  38
  -2  -4  -6 29553.9 765.552  17
   2  -4   6 28179.7 726.406  16
   2  -4   6 25025.9 779.942  11
   2  -4   7 8399.80 395.674  67
   2  -4   7 6957.24 376.520  63
   2  -4   7 10123.6 286.602  23
   2  -4   7 11814.8 464.980  21
   2  -4   7 9952.55 254.432  49
   2  -4   7 10376.1 256.555  38
  -2  -4  -7 9210.05 423.562  17
   2  -4   7 8043.72 440.019  11
   2  -4   8 952.075 139.928  67
   2  -4   8 1021.21 151.331  55
   2  -4   8 1088.26 86.6743  47
   2  -4   8 1121.43 151.355  21
   2  -4   8 1244.91 100.492  23
   2  -4   8 1212.08 87.9868  38
   2  -4   8 1272.44 178.046  11
   2  -4   8 1118.88 143.016  20
   2  -4   9 10559.1 267.738  38
   2  -4   9 10559.8 273.788  47
   2  -4   9 13278.2 301.947  49
   2  -4   9 12659.2 319.789  23
   2  -4  10 18385.3 363.690  38
   2  -4  10 19365.8 377.991  49
   2  -4  10 21866.1 399.289  47
   2  -4  10 21418.6 420.486  23
   2  -4  11 10860.3 270.673  47
   2  -4  11 10555.0 279.301  23
   2  -4  12 153.688 37.0505  49
   2  -4  12 200.794 40.7033  47
   2  -4  12 233.804 42.0268  23
   2  -4  13 7582.94 203.484  47
   2  -4  13 7119.92 193.778  49
   2  -4  14 3360.12 123.071  47
   2  -4  14 4085.92 132.627  23
   2  -4  15 6544.69 150.734  47
   2  -4  15 7299.00 156.904  23
  -2  -3  17 6741.98 146.320  39
  -2  -3  16 21178.5 326.633  39
  -2  -3  16 20439.0 316.764  28
  -2  -3  15 6737.23 185.983  39
  -2  -3  15 6876.91 182.137  25
  -2  -3  15 6774.83 188.444  28
  -2  -3  14 11402.7 265.307  28
  -2  -3  14 11590.7 261.445  25
  -2  -3  13 2525.82 125.922  39
  -2  -3  13 2433.38 114.592  37
  -2  -3  13 2338.46 116.274  50
  -2  -3  13 2450.67 124.590  25
  -2  -3  13 2483.03 128.153  28
  -2  -3  12 9116.06 232.670  37
  -2  -3  12 9853.59 258.477  39
  -2  -3  12 10091.6 271.529  28
  -2  -3  12 9556.80 261.999  25
  -2  -3  11 27086.2 428.718  37
  -2  -3  11 27095.9 447.737  39
  -2  -3  11 26507.8 437.871  50
  -2  -3  11 27325.8 472.235  25
  -2  -3  11 27016.6 466.972  28
  -2  -3  10 2081.25 112.227  50
  -2  -3  10 2099.73 120.215  28
  -2  -3  10 1999.90 116.426  25
  -2  -3  10 1745.82 97.6036  37
  -2  -3  10 1931.40 108.227  39
  -2  -3  10 2163.20 225.542  11
  -2  -3   9 19426.8 662.429  11
  -2  -3   9 18543.7 367.268  25
  -2  -3   9 15548.1 341.569  28
  -2  -3   9 19753.9 350.518  51
  -2  -3   9 18575.7 337.334  50
  -2  -3   9 16120.3 315.438  37
  -2  -3   9 19146.5 350.506  39
  -2  -3   9 16366.6 594.905   8
   2  -3  -8 27345.5 701.015  57
  -2  -3   8 29669.5 787.993   8
  -2  -3   8 28094.2 466.134  25
  -2  -3   8 29744.0 471.236  28
  -2  -3   8 29615.0 429.445  37
  -2  -3   8 27046.3 773.811  11
  -2  -3   7 40124.7 846.317  56
  -2  -3   7 40797.8 922.366   8
  -2  -3   7 38765.6 554.633  25
  -2  -3   7 38883.4 547.346  28
  -2  -3   7 43653.1 526.891  37
  -2  -3   7 42438.5 947.844  11
  -2  -3   6 19015.4 340.704  28
   2  -3  -6 20972.9 558.158  57
  -2  -3   6 19582.2 606.199  11
  -2  -3   6 21924.4 370.351  25
  -2  -3   6 18177.6 304.531  37
  -2  -3   6 22569.2 651.659   8
  -2  -3   5 1045.84 126.714  56
   2  -3  -5 862.175 107.441  57
  -2  -3   5 1185.22 127.980  10
  -2  -3   5 884.248 125.500   8
  -2  -3   5 769.108 115.988  11
   2  -3  -5 1096.77 126.564  63
   2  -3  -4 7552.84 303.301  57
  -2  -3   4 8895.96 346.977  10
  -2  -3   4 9473.12 389.456   8
  -2  -3   4 8152.68 354.609  11
  -2  -3   4 9902.42 317.239  21
   2  -3  -4 8133.01 330.369  63
   2  -3  -4 7688.51 308.677  70
  -2  -3   3 354.074 75.7077  56
   2  -3  -3 328.737 64.2238  57
  -2  -3   3 484.339 87.1900   8
  -2  -3   3 488.515 82.0105  10
  -2  -3   3 395.090 76.6676  11
  -2  -3   3 319.372 59.7034  21
   2  -3  -3 342.111 68.6278  70
  -2  -3   2 49547.1 912.991   8
   2  -3  -2 53222.1 886.371  63
   2  -3  -2 57897.0 882.626  57
  -2  -3   2 59476.0 964.748  10
  -2  -3   2 54561.9 916.706  11
  -2  -3   2 64495.3 890.393  21
   2  -3  -1 9556.54 329.585  63
   2  -3  -1 8306.55 314.854  55
   2  -3  -1 9178.64 311.615  57
  -2  -3   1 8789.50 334.624   8
  -2  -3   1 10542.4 348.618  17
   2  -3  -1 9132.28 310.596  16
  -2  -3   1 7826.30 320.971  10
  -2  -3   1 5739.03 244.623  21
   2  -3  -1 7482.00 293.076  70
   2  -3   0 54123.9 855.426  57
   2  -3   0 51997.4 867.570  55
  -2  -3   0 53850.4 857.364  17
   2  -3   0 52545.9 846.760  16
  -2  -3  -1 1508.07 132.471  56
   2  -3   1 1540.92 129.922  57
   2  -3   1 1514.26 132.245  63
  -2  -3  -1 1610.85 133.398  17
   2  -3   1 1890.48 144.760  16
  -2  -3  -1 1294.26 125.993  10
   2  -3   2 7459.88 309.889  55
   2  -3   2 7104.37 285.819  57
   2  -3   2 7831.13 277.416  67
  -2  -3  -2 8111.15 306.787  17
   2  -3   2 7517.19 296.075  16
   2  -3   3 16188.4 444.572  21
   2  -3   3 23087.9 543.190  57
   2  -3   3 18601.1 480.802  70
   2  -3   3 22906.8 525.670  67
  -2  -3  -3 21130.8 526.618  17
   2  -3   3 18503.5 489.278  16
  -2  -3  -4 451.485 83.2407  64
   2  -3   4 415.006 85.7795  55
   2  -3   4 387.657 77.3855  57
   2  -3   4 471.468 80.7512  21
   2  -3   4 500.990 47.9568  38
   2  -3   4 414.114 86.8766  11
   2  -3   4 515.154 81.9290  16
   2  -3   5 3370.45 214.953  67
   2  -3   5 2921.69 209.622  57
   2  -3   5 3817.33 226.462  21
   2  -3   5 4390.96 144.812  47
   2  -3   5 4416.02 140.943  49
   2  -3   5 2785.97 114.202  38
   2  -3   5 3281.76 241.905  11
   2  -3   5 3742.57 222.658  16
   2  -3   6 19669.0 607.996  11
   2  -3   6 16671.5 483.307  16
   2  -3   6 14971.7 477.435  67
  -2  -3  -6 14899.0 452.051  61
   2  -3   6 12585.0 308.337  23
   2  -3   6 18045.1 519.767  21
   2  -3   6 19929.6 331.540  38
   2  -3   6 16270.7 296.690  35
   2  -3   7 628.378 113.168  11
  -2  -3  -7 717.647 117.445  64
  -2  -3  -7 665.035 114.094  62
   2  -3   7 454.281 92.1705  55
   2  -3   7 587.428 105.713  63
   2  -3   7 627.356 65.2166  23
   2  -3   7 802.234 114.148  21
   2  -3   7 666.473 60.8163  38
   2  -3   7 548.978 53.9133  35
   2  -3   8 49012.9 1021.09  63
  -2  -3  -8 57795.9 1108.71  62
   2  -3   8 52538.4 1004.50  21
   2  -3   8 41954.5 630.668  23
   2  -3   8 45020.1 612.879  47
   2  -3   8 47647.0 613.035  38
   2  -3   8 44349.8 914.696  20
   2  -3   8 49967.4 1045.12  11
   2  -3   9 4439.17 179.518  23
   2  -3   9 4799.85 168.272  38
   2  -3   9 4592.96 299.310  12
   2  -3   9 4846.77 293.114  20
   2  -3   9 4705.55 172.782  47
   2  -3  10 13138.0 314.372  23
   2  -3  10 13397.0 527.533  12
   2  -3  10 12250.1 294.110  47
   2  -3  11 2022.35 110.870  43
   2  -3  11 1676.10 99.8856  37
   2  -3  11 1865.00 114.931  23
   2  -3  11 2115.90 119.630  47
   2  -3  12 13655.1 296.693  37
   2  -3  12 14179.1 304.790  43
   2  -3  12 13236.9 308.571  23
   2  -3  12 14552.4 313.076  49
   2  -3  12 13933.0 315.748  47
   2  -3  13 6396.68 191.312  43
   2  -3  13 6535.74 199.243  23
   2  -3  14 5570.49 169.884  37
   2  -3  14 7063.24 188.927  43
   2  -3  14 6373.25 182.636  23
   2  -3  14 7031.23 199.055  47
   2  -3  14 5161.42 166.182  49
   2  -3  15 1717.82 85.3504  43
  -2  -2  17 41.8357 19.0891  40
  -2  -2  17 41.4477 20.7166  39
  -2  -2  17 46.8866 18.8523  23
  -2  -2  17 78.6124 21.9647  50
  -2  -2  16 672.887 60.0802  40
  -2  -2  16 596.995 55.9432  39
  -2  -2  16 677.546 57.5460  23
  -2  -2  16 756.882 59.8675  50
  -2  -2  15 5044.53 168.504  39
  -2  -2  15 4501.81 158.158  23
  -2  -2  15 4677.50 160.995  28
  -2  -2  15 4726.52 161.114  50
  -2  -2  14 14503.8 309.213  23
  -2  -2  14 14188.7 304.440  25
  -2  -2  14 14979.0 316.705  28
  -2  -2  14 15120.9 310.143  50
  -2  -2  13 62178.0 776.463  39
  -2  -2  13 61871.1 780.592  28
  -2  -2  13 62528.1 775.763  25
  -2  -2  13 61250.9 767.428  23
  -2  -2  12 8164.50 233.541  25
  -2  -2  12 8627.30 242.911  28
  -2  -2  12 8123.89 230.391  51
  -2  -2  12 8581.22 234.223  39
  -2  -2  12 8085.37 412.550  12
   2  -2 -11 6780.65 352.585  58
   2  -2 -11 6683.10 345.860  59
  -2  -2  11 6545.60 208.089  25
  -2  -2  11 6358.10 205.711  28
  -2  -2  11 7009.69 209.041  51
  -2  -2  11 6182.15 191.248  50
  -2  -2  11 6447.33 197.770  39
  -2  -2  11 6193.85 350.965  12
   2  -2 -10 17525.3 552.215  58
   2  -2 -10 18442.3 565.141  59
  -2  -2  10 17996.5 353.663  25
  -2  -2  10 17589.0 347.734  28
  -2  -2  10 16209.6 317.163  50
  -2  -2  10 16490.6 324.781  51
  -2  -2  10 18110.9 580.920  12
   2  -2  -9 15583.4 493.940  59
   2  -2  -9 19687.3 557.336  58
  -2  -2   9 17224.1 334.130  25
  -2  -2   9 16319.8 328.222  28
  -2  -2   9 18083.0 323.843  51
  -2  -2   9 18574.2 576.660   8
  -2  -2   9 20254.8 628.832  11
  -2  -2   9 17954.4 551.275  12
   2  -2  -8 3078.19 203.198  59
   2  -2  -8 2413.56 183.777  58
  -2  -2   8 2666.26 119.934  25
  -2  -2   8 2794.40 121.515  28
  -2  -2   8 2778.99 116.187  51
  -2  -2   8 2628.04 207.452   8
  -2  -2   8 2817.58 221.444  11
  -2  -2   8 2536.97 191.584  12
  -2  -2   7 585.493 53.3676  51
  -2  -2   7 641.350 101.945   8
  -2  -2   7 616.829 101.536  11
  -2  -2   7 553.655 85.5192  12
  -2  -2   7 523.269 90.3241  56
   2  -2  -7 681.387 89.5698  59
   2  -2  -7 584.988 87.1934  58
  -2  -2   6 7739.28 337.740   8
  -2  -2   6 7556.35 293.320  12
  -2  -2   6 8119.90 322.126  56
   2  -2  -6 7809.23 285.740  59
   2  -2  -6 8656.79 315.355  58
  -2  -2   5 124276. 1460.57  10
  -2  -2   5 122994. 1584.34  11
   2  -2  -5 119895. 1391.72  59
   2  -2  -5 119752. 1418.48  58
   2  -2  -4 11228.0 335.949  70
  -2  -2   4 11511.3 380.856   8
  -2  -2   4 11695.7 382.040  11
  -2  -2   4 13251.4 389.274  56
   2  -2  -4 12584.5 344.468  58
   2  -2  -3 3042.13 170.232  63
  -2  -2   3 4124.87 220.837   8
  -2  -2   3 3258.24 182.520  10
  -2  -2   3 3616.23 161.300  21
  -2  -2   3 3352.30 192.354  11
  -2  -2   3 3846.03 199.871  56
   2  -2  -3 3797.72 179.071  58
   2  -2  -3 2828.37 162.838  57
   2  -2  -2 51570.1 791.266  70
  -2  -2   2 54456.3 845.962  10
  -2  -2   2 54591.5 834.016   8
   2  -2  -2 54257.8 737.346  16
  -2  -2   2 57726.0 843.116  11
  -2  -2   2 47819.1 777.150  56
   2  -2  -2 56557.3 769.841  58
   2  -2  -2 51277.2 774.999  63
   2  -2  -2 44359.1 714.688  57
   2  -2  -1 53732.3 766.877  70
  -2  -2   1 47077.7 754.382  10
  -2  -2   1 46397.6 739.915   8
  -2  -2   1 50909.7 702.208  17
   2  -2  -1 48642.1 701.707  16
   2  -2  -1 44092.7 699.336  63
   2  -2  -1 46471.3 694.274  58
   2  -2  -1 44679.1 692.177  57
  -2  -2   0 58726.2 860.328  10
  -2  -2   0 55588.4 810.259   8
  -2  -2   0 57723.1 788.036  17
   2  -2   0 59399.4 820.685  57
   2  -2   0 56875.1 787.146  58
   2  -2   1 3121.16 166.028  70
   2  -2   1 2744.93 157.089  57
   2  -2   1 3000.84 160.752  63
   2  -2   1 2131.35 132.292  55
   2  -2   1 3700.84 170.672  58
  -2  -2  -1 2715.94 161.140  10
  -2  -2  -1 2335.11 136.828  17
   2  -2   1 2119.38 133.158  16
  -2  -2  -2 19875.7 486.507  64
   2  -2   2 40322.8 616.119  21
   2  -2   2 33680.7 579.314  58
   2  -2   2 30916.7 570.525  57
  -2  -2  -2 29715.3 564.317  10
   2  -2   2 23453.3 494.925  16
   2  -2   3 4670.63 207.758  70
   2  -2   3 7351.24 254.926  67
   2  -2   3 6085.29 229.930  21
   2  -2   3 4547.40 213.170  57
   2  -2   3 9247.25 290.983  16
  -2  -2  -3 7123.11 267.935  10
   2  -2   4 6581.80 252.783  16
   2  -2   4 4095.28 217.768  57
   2  -2   5 3500.21 209.490  63
  -2  -2  -5 3254.48 186.174  61
   2  -2   5 2688.05 184.200  57
  -2  -2  -5 1649.94 134.229  66
   2  -2   5 3669.86 202.329  67
   2  -2   5 2568.72 189.653  11
   2  -2   5 2536.55 163.630  16
   2  -2   5 3035.28 185.266  21
  -2  -2  -6 36041.8 700.959  61
   2  -2   6 44914.7 836.696  63
   2  -2   6 35494.5 758.937  57
   2  -2   6 42705.7 791.213  21
   2  -2   6 47765.5 819.566  67
   2  -2   6 35687.2 776.569  11
   2  -2   7 16005.0 501.263  63
  -2  -2  -7 13876.8 429.770  61
  -2  -2  -7 15814.2 509.529  64
   2  -2   7 16057.9 290.282  49
   2  -2   7 12831.2 259.502  38
   2  -2   7 14837.4 446.383  20
  -2  -2  -8 11068.2 439.964  62
  -2  -2  -8 8599.84 347.377  61
  -2  -2  -8 13317.0 489.337  64
   2  -2   8 10796.7 242.353  47
   2  -2   8 8027.90 207.351  38
   2  -2   8 10121.9 386.501  20
   2  -2   9 4140.82 152.750  49
   2  -2   9 4169.83 260.811  20
   2  -2   9 3615.28 138.605  43
   2  -2   9 4315.43 283.775  63
  -2  -2 -10 7180.22 358.081  66
   2  -2  10 8306.19 228.129  49
   2  -2  10 8088.35 221.639  43
   2  -2  10 7683.04 382.735  12
   2  -2  10 7301.04 359.240  20
   2  -2  11 6152.21 202.131  49
   2  -2  11 6057.10 195.423  37
   2  -2  11 6522.74 363.161  12
   2  -2  11 6248.03 339.235  20
   2  -2  12 1825.51 113.009  47
   2  -2  12 1540.86 100.316  37
   2  -2  12 1873.15 108.646  43
   2  -2  13 19188.3 369.598  49
   2  -2  13 19210.2 376.392  47
   2  -2  14 6291.56 192.372  37
   2  -2  14 6050.86 189.443  43
   2  -2  15 4701.46 155.208  37
   2  -2  15 5027.88 160.768  43
   2  -2  16 730.026 59.5703  45
   2  -2  16 620.582 52.8630  30
   2  -2  16 612.025 51.7252  43
   2  -2  17 4456.87 119.639  30
   2  -2  17 4359.17 124.065  45
  -2  -1  18 2415.70 88.2890  29
  -2  -1  18 2591.50 95.5016  40
  -2  -1  17 4088.18 134.728  23
  -2  -1  17 4308.17 146.209  40
  -2  -1  17 4261.68 136.787  29
  -2  -1  16 8155.02 213.468  29
  -2  -1  16 7906.06 201.643  50
  -2  -1  16 8012.68 210.810  23
  -2  -1  16 8688.72 227.873  40
  -2  -1  16 8448.76 213.036  39
  -2  -1  16 8185.46 215.677   6
  -2  -1  15 12413.3 282.609  29
  -2  -1  15 11355.0 264.270  50
  -2  -1  15 12511.2 276.807  51
  -2  -1  15 12589.9 285.326  23
  -2  -1  15 13671.1 290.816  39
  -2  -1  15 12828.3 290.215   6
  -2  -1  14 1748.29 106.091  29
  -2  -1  14 1706.58 104.098  23
  -2  -1  14 1700.50 101.692  28
  -2  -1  14 1625.36 101.293  39
  -2  -1  14 1635.24 103.686   6
  -2  -1  14 1671.45 100.499  51
  -2  -1  14 1727.02 102.078  50
  -2  -1  13 7705.90 225.492  23
  -2  -1  13 7422.80 214.967  25
  -2  -1  13 7392.99 218.617  28
  -2  -1  13 6882.12 204.511  50
  -2  -1  13 7148.73 215.535  51
  -2  -1  13 7465.21 224.812   6
   2  -1 -12 536.950 104.800  58
   2  -1 -12 495.747 100.149  59
  -2  -1  12 621.737 63.2539  23
  -2  -1  12 631.575 63.9235  28
  -2  -1  12 626.122 63.2826  25
  -2  -1  12 488.959 96.8801  22
  -2  -1  12 532.647 60.8499  51
  -2  -1  12 547.259 56.6569  50
  -2  -1  12 611.002 62.7262   6
   2  -1 -12 524.096 106.009   2
  -2  -1  12 640.063 116.714  12
   2  -1 -11 2479.36 208.473  59
   2  -1 -11 2529.11 214.624  58
  -2  -1  11 2496.82 121.837  28
  -2  -1  11 2485.70 120.876  25
  -2  -1  11 2182.87 190.964  22
  -2  -1  11 2456.54 119.028  23
  -2  -1  11 2728.73 119.710  50
  -2  -1  11 2610.47 124.118  51
   2  -1 -11 2332.14 204.825   2
  -2  -1  11 2664.17 226.105  12
   2  -1 -10 1354.43 145.992  59
   2  -1 -10 1316.34 147.034  58
  -2  -1  10 1391.11 87.7556  25
  -2  -1  10 1441.59 89.6911  28
  -2  -1  10 1470.77 150.203  22
  -2  -1  10 1262.39 81.3721  23
  -2  -1  10 1283.18 79.4083  50
  -2  -1  10 1297.61 85.9451  51
   2  -1 -10 1315.20 146.952   2
  -2  -1  10 1465.80 160.000  12
   2  -1  -9 3941.08 238.135  59
   2  -1  -9 4302.46 249.161  58
  -2  -1   9 4039.53 145.261  25
  -2  -1   9 4565.98 152.762  28
  -2  -1   9 4594.73 249.233  22
  -2  -1   9 4618.48 150.645  51
  -2  -1   9 4389.64 141.319  50
   2  -1  -9 4482.43 254.169   2
  -2  -1   9 4632.92 268.675  12
  -2  -1   8 3171.72 200.143  68
   2  -1  -8 3118.13 196.733  59
   2  -1  -8 2964.70 197.249  58
  -2  -1   8 3111.42 191.218  22
  -2  -1   8 3644.81 119.713  50
  -2  -1   8 3315.14 121.660  51
  -2  -1   8 3205.97 215.382   8
   2  -1  -8 3341.76 206.630   2
  -2  -1   8 3304.54 213.044  12
  -2  -1   7 1196.33 114.400  22
   2  -1  -7 1335.47 122.379  59
   2  -1  -7 1424.77 127.883  58
   2  -1  -7 1378.72 126.068   2
  -2  -1   7 1428.47 135.354   8
  -2  -1   7 1640.22 139.871  12
  -2  -1   6 4839.07 234.913  56
   2  -1  -6 4522.70 210.860  59
   2  -1  -6 4122.20 205.655  58
  -2  -1   6 4882.80 241.312   8
   2  -1  -6 4840.64 220.364   2
  -2  -1   6 4722.97 223.584  12
  -2  -1   5 782.231 78.9549  22
  -2  -1   5 874.056 96.4068  56
   2  -1  -5 820.826 83.7746  59
   2  -1  -5 848.994 90.1528  58
  -2  -1   5 770.757 84.0794  10
  -2  -1   5 918.969 101.969   8
   2  -1  -5 746.752 83.6331   2
  -2  -1   5 683.314 81.0211  12
   2  -1  -4 1464.74 104.913  70
  -2  -1   4 1714.46 112.613  22
  -2  -1   4 1686.60 129.857  56
   2  -1  -4 1789.08 119.939  58
  -2  -1   4 1919.62 127.088  10
  -2  -1   4 1888.83 137.820   8
   2  -1  -4 1655.30 115.615   2
  -2  -1   4 1527.36 111.749  12
  -2  -1   3 16582.0 352.444  64
  -2  -1   3 16237.8 346.545  66
   2  -1  -3 19147.0 396.753  70
  -2  -1   3 19889.5 384.288  22
  -2  -1   3 19169.7 388.710  12
   2  -1  -3 19127.5 379.333  16
   2  -1  -3 16809.6 346.232  13
  -2  -1   3 21938.9 452.603  56
   2  -1  -3 21905.4 419.661  58
   2  -1  -3 20869.2 415.973   2
  -2  -1   3 19955.7 424.752  10
  -2  -1   3 19305.8 434.460   8
   2  -1  -2 25778.5 451.195  57
  -2  -1   2 25597.3 482.205  56
   2  -1  -2 23686.1 436.526  58
   2  -1  -2 24853.1 439.040  63
   2  -1  -2 26206.8 449.925  16
   2  -1  -2 21483.0 426.652   2
  -2  -1   2 24108.2 468.532  10
  -2  -1   2 22893.0 466.990   8
  -2  -1   1 21399.7 419.533  56
   2  -1  -1 19719.2 392.743  58
   2  -1  -1 19346.6 378.203  63
   2  -1  -1 23690.9 407.455  57
  -2  -1   1 21713.2 354.684  69
  -2  -1   1 20497.9 387.576  66
  -2  -1   1 18457.8 370.206  64
  -2  -1   1 19878.1 343.306  17
   2  -1  -1 18177.8 379.111  16
  -2  -1   1 23199.1 439.224   8
  -2  -1   1 23079.2 399.470   3
   2  -1  -1 21174.7 396.451   2
  -2  -1   1 22066.4 446.220  10
   2  -1   0 24362.3 416.378  63
   2  -1   0 24996.1 440.248  58
   2  -1   0 20931.1 395.315  57
  -2  -1   0 20270.8 394.627  66
  -2  -1   0 21375.8 366.667  17
   2  -1   0 24099.7 431.852  16
  -2  -1   0 20019.8 427.876  10
  -2  -1   0 26381.7 418.360   3
   2  -1   0 21632.0 407.796   2
  -2  -1   0 19801.5 398.697   8
   2  -1   1 9853.27 243.790  67
   2  -1   1 8664.56 261.684  70
  -2  -1  -1 9684.32 273.807  64
  -2  -1  -1 14509.1 310.698  56
   2  -1   1 9251.53 229.395  55
   2  -1   1 12672.5 290.673  63
  -2  -1  -1 11956.9 304.703  62
   2  -1   1 8288.09 243.591  57
  -2  -1  -1 10420.9 257.162   3
   2  -1   1 10125.5 272.193   2
  -2  -1  -1 11673.8 302.901  10
   2  -1   2 13258.3 354.978  58
   2  -1   2 22010.0 423.936  57
   2  -1   2 21557.6 426.765  70
   2  -1   2 30739.9 483.945  67
  -2  -1  -2 20143.1 428.960  64
   2  -1   2 30203.2 490.623  16
  -2  -1  -2 23716.0 447.693  10
  -2  -1  -2 22420.1 409.735   3
   2  -1   3 186.547 47.3389  58
  -2  -1  -3 236.285 52.0737  62
   2  -1   3 232.745 46.9810  57
   2  -1   3 209.859 45.4883  63
  -2  -1  -3 169.243 38.7482  65
  -2  -1  -3 115.742 39.6153  66
   2  -1   3 212.883 43.3643  70
  -2  -1  -3 308.722 57.3704  64
   2  -1   3 224.334 44.7640  16
  -2  -1  -3 273.912 48.8988  10
  -2  -1  -3 181.763 38.9588   3
  -2  -1  -4 4518.35 197.617  61
   2  -1   4 4959.53 205.451  63
  -2  -1  -4 4793.45 226.019  62
   2  -1   4 3813.04 188.625  57
   2  -1   4 4525.16 203.764  67
   2  -1   4 4891.42 199.729  16
  -2  -1  -4 3897.47 180.121   3
   2  -1   4 3946.39 177.363   1
   2  -1   5 14976.8 400.061  63
  -2  -1  -5 12520.0 354.261  61
   2  -1   5 14348.5 405.066  67
  -2  -1  -5 13247.8 362.899  66
   2  -1   5 13969.1 365.181  20
  -2  -1  -5 13939.7 364.298   3
   2  -1   5 13351.7 358.067   1
  -2  -1  -6 3996.74 229.534  62
   2  -1   6 3546.54 202.959  63
   2  -1   6 2630.61 182.422  57
   2  -1   6 2992.34 166.822  53
  -2  -1  -6 3562.46 194.814  61
  -2  -1  -6 3327.96 191.341  66
   2  -1   6 3396.12 188.599  20
   2  -1   6 3425.72 188.980   1
  -2  -1  -6 3418.66 188.166   3
   2  -1   7 7718.12 320.626  63
  -2  -1  -7 6430.86 281.578  61
   2  -1   7 7354.78 277.272  53
   2  -1   7 7093.56 297.106   1
  -2  -1  -7 7705.02 300.184   3
  -2  -1  -7 5889.61 266.784  65
  -2  -1  -7 7861.45 309.166  66
   2  -1   7 7887.39 306.643  20
  -2  -1  -8 25971.3 613.753  65
  -2  -1  -8 25043.9 599.123  61
   2  -1   8 27843.7 647.278   1
  -2  -1  -8 26908.4 619.867   3
   2  -1   8 27729.7 408.912  47
   2  -1   8 25150.8 380.946  43
   2  -1   8 28228.6 636.699  20
  -2  -1  -9 1358.17 155.635  64
  -2  -1  -9 1604.67 156.906  61
   2  -1   9 1623.01 92.4093  49
   2  -1   9 1701.57 97.7694  47
  -2  -1  -9 1621.80 155.138   3
   2  -1   9 1556.98 159.734   1
   2  -1   9 1693.12 97.6248   5
   2  -1   9 1394.90 84.9743  43
   2  -1   9 1645.96 158.608  20
  -2  -1 -10 4354.13 270.756  66
  -2  -1 -10 4760.25 304.851  64
   2  -1  10 5137.80 173.594  49
  -2  -1 -10 4922.70 284.097   3
   2  -1  10 4626.57 289.864   1
   2  -1  10 4918.81 166.456  43
   2  -1  10 4711.31 281.171  12
   2  -1  10 4963.98 287.895  20
  -2  -1 -11 1079.14 140.304  66
   2  -1  11 851.927 126.255  12
   2  -1  11 837.532 125.194  20
   2  -1  11 951.265 81.0168  47
   2  -1  11 841.747 73.4384  49
   2  -1  11 748.414 69.3060  43
   2  -1  11 869.946 134.144   1
  -2  -1 -11 765.869 118.191   3
   2  -1  12 13187.7 301.946  49
  -2  -1 -12 14072.0 536.001  54
   2  -1  12 14068.2 308.837  43
   2  -1  13 6587.59 208.600  43
   2  -1  13 7702.45 246.517   4
   2  -1  13 6800.48 213.381  47
   2  -1  13 7376.61 219.101  49
   2  -1  14 8879.08 240.810  43
   2  -1  14 9398.11 268.116   4
   2  -1  15 731.994 66.1626  43
   2  -1  15 799.957 73.8849   4
   2  -1  15 767.697 71.8846  45
   2  -1  16 4383.75 150.696  30
   2  -1  16 4338.47 158.152   4
   2  -1  17 3555.09 118.121  30
   2  -1  17 3782.07 125.207  45
  -2   0  18 2115.19 84.0367  30
  -2   0  18 2173.05 87.4653  29
  -2   0  18 2393.39 93.8721  40
  -2   0  17 1887.68 92.7034  51
  -2   0  17 2061.09 100.271  40
  -2   0  17 1947.60 89.7211  39
  -2   0  17 2002.17 96.7800  29
  -2   0  17 1943.04 94.1816  30
  -2   0  16 4090.05 153.037  29
  -2   0  16 4376.39 157.044  30
  -2   0  16 3871.42 148.026  51
  -2   0  16 4306.72 154.222  23
  -2   0  16 4279.47 159.908  40
  -2   0  16 4278.05 147.677  39
  -2   0  16 4050.24 152.787   6
  -2   0  15 15.0550 21.4531  30
  -2   0  15-1.49226 22.0523  29
  -2   0  15 25.2161 23.4076  51
  -2   0  15 10.3564 21.5010  50
  -2   0  15 4.43785 20.0606  23
  -2   0  15 4.15140 21.1549  39
  -2   0  15 15.2335 20.8723   6
  -2   0  14 37820.0 567.290  29
  -2   0  14 38075.2 568.184  30
  -2   0  14 38553.3 566.365  23
  -2   0  14 39311.9 566.150  51
  -2   0  14 37059.9 531.301  50
  -2   0  14 36860.6 556.139  41
  -2   0  14 36566.8 539.927  39
  -2   0  14 39058.6 574.719   6
  -2   0  13 79834.8 930.215   6
   2   0 -13 77247.3 1397.44   2
  -2   0  13 81679.9 930.766  29
  -2   0  13 76245.6 916.978  30
   2   0 -13 73725.8 1313.56  58
  -2   0  13 74516.9 868.385  50
  -2   0  13 81749.7 920.282  51
  -2   0  13 75952.2 1378.97  12
  -2   0  13 80348.8 920.357  41
  -2   0  13 85811.0 914.730  39
  -2   0  13 80110.0 920.772  23
  -2   0  12 27114.4 453.525   6
   2   0 -12 26299.4 732.670   2
  -2   0  12 28286.0 462.307  29
  -2   0  12 27417.4 456.444  30
  -2   0  12 27142.9 449.708  23
  -2   0  12 28045.4 445.651  28
  -2   0  12 26581.2 715.312  22
  -2   0  12 28566.7 460.406  51
  -2   0  12 25885.4 445.426  41
  -2   0  12 25674.8 733.636  12
   2   0 -11 350.771 83.5234   2
  -2   0  11 320.735 47.7637  30
   2   0 -11 276.494 70.4851  59
   2   0 -11 389.356 85.8422  58
  -2   0  11 440.755 51.6030  23
  -2   0  11 329.214 45.8580  28
  -2   0  11 326.044 44.3509  25
  -2   0  11 379.247 84.6660  22
  -2   0  11 402.678 51.0685  51
  -2   0  11 347.194 48.5510  41
  -2   0  11 318.557 78.1011  12
   2   0 -10 195.499 61.2402   2
  -2   0  10 162.100 32.0964  30
   2   0 -10 134.670 55.2969  58
  -2   0  10 160.105 31.2189  25
  -2   0  10 167.174 32.0917  23
  -2   0  10 165.470 32.4254  28
  -2   0  10 173.470 56.4392  22
  -2   0  10 151.494 33.1780  51
  -2   0  10 243.792 39.2872  41
  -2   0  10 220.074 65.3087  12
  -2   0   9 137.792 31.1873   7
   2   0  -9 142.659 50.9795   2
  -2   0   9 114.226 45.0977  68
   2   0  -9 173.081 54.1307  58
   2   0  -9 170.585 52.3446  59
  -2   0   9 126.544 47.1158  22
  -2   0   9 138.622 28.5931  23
  -2   0   9 120.889 28.5169  25
  -2   0   9 143.823 29.3473  28
  -2   0   9 145.105 31.3799  51
  -2   0   9 258.946 65.0476  12
   2   0  -9 140.002 47.1849  13
  -2   0   8 1045.53 114.532  68
  -2   0   8 975.485 107.250  22
   2   0  -8 1026.84 111.905  58
   2   0  -8 1138.43 120.812   2
  -2   0   8 911.788 112.223  12
   2   0  -8 1030.08 110.008  13
  -2   0   7 661.316 85.8557  68
  -2   0   7 705.172 84.6797  22
   2   0  -7 506.461 75.5804  59
   2   0  -7 604.507 82.0896  58
   2   0  -7 600.553 84.2974   2
  -2   0   7 575.910 84.0154  12
   2   0  -7 628.163 81.9155  13
  -2   0   6 87526.5 1123.50  68
  -2   0   6 76496.5 1023.91  22
  -2   0   6 90395.4 1155.44  56
   2   0  -6 81291.3 1056.90  58
   2   0  -6 85989.1 1106.19   2
  -2   0   6 84022.0 1122.12  12
   2   0  -6 93689.9 1096.60  13
  -2   0   5 73263.6 927.604  22
  -2   0   5 85258.6 1054.55  56
   2   0  -5 67880.2 928.170  58
   2   0  -5 78716.7 996.252   2
  -2   0   5 72308.2 986.044  12
   2   0  -5 76915.3 940.854  13
   2   0  -4 9089.43 251.592  70
  -2   0   4 9569.91 266.246  22
   2   0  -4 8956.86 255.459  13
  -2   0   4 9177.96 264.724  10
  -2   0   3 117247. 1300.61  56
   2   0  -3 124705. 1238.78  58
  -2   0   3 112954. 1221.92  66
   2   0  -3 112619. 1210.93  70
  -2   0   3 111333. 1194.44  64
   2   0  -3 109867. 1208.60  13
   2   0  -3 118991. 1223.01  19
   2   0  -3 123600. 1266.79   2
  -2   0   3 102125. 1223.97  10
  -2   0   2 29432.6 522.850  56
   2   0  -2 25407.6 420.218  57
   2   0  -2 30446.6 469.972  58
  -2   0   2 29372.7 436.788  64
  -2   0   2 27309.8 438.675  69
   2   0  -2 26180.2 449.197  70
  -2   0   2 28673.4 460.323  66
   2   0  -2 29041.2 431.852  63
   2   0  -2 24701.9 460.975  16
   2   0  -2 29102.1 479.149  13
   2   0  -2 33455.0 507.091  19
   2   0  -2 28367.3 478.893   2
  -2   0   2 22541.7 450.721  10
  -2   0   1 2886.38 147.108  56
   2   0  -1 4162.33 156.201  58
   2   0  -1 3039.15 116.557  63
   2   0  -1 2560.84 112.036  57
  -2   0   1 2703.99 119.241  64
  -2   0   1 3090.30 125.867  65
   2   0  -1 2403.46 124.200  70
  -2   0   1 3799.21 139.912  69
   2   0  -1 3053.72 147.864  16
   2   0  -1 2220.68 120.798  13
   2   0  -1 1946.01 117.574  19
   2   0  -1 3514.63 149.222   2
  -2   0   1 2846.61 129.345   3
  -2   0   1 3089.75 150.221  10
   2   0   0 42770.9 546.694  63
  -2   0   0 50773.8 653.278  56
   2   0   0 52413.2 651.247  58
  -2   0   0 53693.7 636.512  62
   2   0   0 37690.0 544.775  57
  -2   0   0 52197.8 660.850  66
  -2   0   0 49937.3 609.038  65
   2   0   0 44427.8 640.748  70
  -2   0   0 42679.7 574.796  69
  -2   0   0 47598.4 618.686   3
   2   0   0 47690.4 648.303   2
  -2   0   0 46089.5 661.489  10
   2   0   1 71982.9 806.364  58
   2   0   1 64980.7 697.161  63
  -2   0  -1 67261.2 785.306  62
  -2   0  -1 55129.5 743.495  66
  -2   0  -1 56038.7 722.893  64
   2   0   1 58082.9 764.288  70
  -2   0  -1 66272.6 752.796  65
  -2   0  -1 70334.8 748.574  69
   2   0   1 49545.1 769.307  16
   2   0   1 63663.0 793.153   2
  -2   0  -1 58829.0 742.218   3
  -2   0  -1 71978.5 837.200  10
   2   0   2 102411. 1144.24  58
  -2   0  -2 102845. 1168.10  62
  -2   0  -2 115622. 1166.66  61
   2   0   2 100504. 1067.34  57
   2   0   2 115435. 1157.53  70
  -2   0  -2 101209. 1068.64  69
   2   0   2 105623. 1200.11  16
   2   0   2 97435.1 1037.20  20
  -2   0  -2 102106. 1117.48   3
   2   0   2 101628. 1151.64   2
  -2   0  -2 91935.4 1097.63  10
   2   0   3 2929.40 158.931  58
   2   0   3 2449.29 127.379  63
  -2   0  -3 2829.05 155.823  62
  -2   0  -3 3730.40 163.775  61
   2   0   3 2687.97 134.877  57
  -2   0  -3 2062.03 119.850  66
  -2   0  -3 2555.52 137.244  64
   2   0   3 2916.14 138.658  70
  -2   0  -3 2937.70 138.950  65
  -2   0  -3 2746.29 125.321  69
   2   0   3 2819.42 150.915  16
   2   0   3 2792.33 128.894  20
  -2   0  -3 2764.51 141.544   3
  -2   0  -3 2564.98 132.610  10
  -2   0  -4 2943.83 171.285  62
  -2   0  -4 3139.25 161.608  61
   2   0   4 3053.60 147.254  70
   2   0   4 3297.40 152.571  20
  -2   0  -4 3534.16 168.509   3
   2   0   4 3400.07 161.412   1
  -2   0  -5 22065.7 520.913  62
   2   0   5 21905.2 463.347  63
   2   0   5 21189.4 448.535  53
   2   0   5 20682.8 461.602  57
   2   0   5 21728.2 452.194  20
  -2   0  -5 22035.9 465.902   3
   2   0   5 20422.9 448.348   1
  -2   0  -6 126267. 1434.47  62
  -2   0  -6 101971. 1263.50  61
   2   0   6 103428. 1222.15  53
  -2   0  -6 71510.9 1097.08  65
  -2   0  -6 86831.4 1164.76  66
   2   0   6 100003. 1234.40   1
  -2   0  -6 100610. 1221.31   3
   2   0   6 103560. 1224.03  20
   2   0   7 46131.8 798.674   1
  -2   0  -7 46981.1 797.882   3
   2   0   7 44932.2 780.588  20
   2   0   7 49957.3 798.398  53
  -2   0  -7 41880.1 774.671  61
   2   0   8 1355.13 130.231  53
   2   0   8 1328.64 135.025   1
  -2   0  -8 1312.47 131.103   3
   2   0   8 1289.17 78.1258  49
  -2   0  -8 1171.00 125.455  65
   2   0   8 1267.06 128.904  20
   2   0   9 4167.24 150.665  49
   2   0   9 4234.80 152.507  47
   2   0   9 4112.54 255.798   1
  -2   0  -9 3857.83 238.837   3
   2   0   9 3640.59 144.319   5
   2   0   9 4009.46 234.714  53
   2   0   9 4032.98 246.583  20
   2   0  10 14753.9 476.360  53
  -2   0 -10 13745.6 488.285  61
   2   0  10 13768.2 504.269   1
  -2   0 -10 13481.4 477.881   3
   2   0  10 14317.7 313.745   5
   2   0  10 14168.4 297.659  49
   2   0  10 14319.6 302.519  40
   2   0  10 14896.8 500.901  20
  -2   0 -11 4873.94 297.028  65
  -2   0 -11 4340.06 273.874  66
  -2   0 -11 5275.97 314.744  61
   2   0  11 5253.23 181.934  47
   2   0  11 5154.45 179.405  49
  -2   0 -11 4747.16 292.327   3
   2   0  11 5013.46 319.022   1
   2   0  11 5068.63 180.252  40
   2   0  11 4853.27 297.281  20
   2   0  12 373.184 52.9139  40
   2   0  12 424.087 100.441   1
   2   0  12 409.988 53.9638  49
   2   0  13 29187.5 487.912  40
   2   0  13 29508.3 514.073  45
   2   0  14 163.142 36.8659  40
   2   0  14 161.338 38.7493  43
   2   0  14 168.354 41.3401   4
   2   0  14 168.345 40.4861  45
   2   0  15 4668.95 180.603   4
   2   0  15 4278.75 170.273  45
   2   0  16 28.2322 23.2820   4
   2   0  16 6.90081 19.1027  43
   2   0  16 13.3040 19.6649  30
   2   0  16 22.6459 21.1831  45
   2   0  17 3358.01 125.763   4
   2   0  17 3672.36 126.566  45
   2   0  18 5816.64 129.931  30
  -2   1  18 2510.47 90.9280  40
  -2   1  18 2370.09 90.4188  30
  -2   1  18 2355.88 88.1296  29
  -2   1  17 4642.92 147.097  40
  -2   1  17 4668.87 149.784  30
  -2   1  17 4577.58 145.068  29
  -2   1  16 8285.78 216.210   6
  -2   1  16 8309.67 219.162  40
  -2   1  16 8017.16 219.990  30
  -2   1  16 8190.37 215.524  29
  -2   1  16 7755.15 214.316  51
  -2   1  15 13394.3 298.309   6
  -2   1  15 13305.1 300.546  40
  -2   1  15 12898.9 296.392  29
  -2   1  15 12711.2 300.578  30
  -2   1  15 13761.4 310.491  51
  -2   1  14 2158.80 118.519   6
  -2   1  14 2142.01 121.508  51
  -2   1  14 2041.31 115.898  41
  -2   1  14 2044.79 117.834  40
  -2   1  14 2009.21 118.690  30
  -2   1  14 1953.85 114.782  29
  -2   1  13 7561.69 227.896  23
  -2   1  13 7675.16 228.023   6
  -2   1  13 8005.18 237.687  51
  -2   1  13 7338.81 223.357  41
  -2   1  13 7569.33 233.053  30
  -2   1  13 7549.71 227.950  29
  -2   1  12 1174.08 88.2402  29
  -2   1  12 1248.67 91.6942  30
  -2   1  12 1170.59 88.4443  23
  -2   1  12 1287.25 154.700  22
  -2   1  12 1176.75 86.6600   6
   2   1 -12 1185.34 155.821   2
  -2   1  12 1208.68 89.5331  51
  -2   1  12 1121.90 85.0722  41
   2   1 -12 1214.18 154.425  13
   2   1 -11 2057.34 190.602  13
  -2   1  11 1912.52 183.425  68
  -2   1  11 1854.57 106.234  23
  -2   1  11 1741.74 171.717  22
   2   1 -11 1686.52 174.744   2
  -2   1  11 1831.61 105.724  51
  -2   1  11 1703.82 102.094  41
  -2   1  11 1829.04 105.382  29
  -2   1  11 1832.56 107.299  30
  -2   1  10 1229.58 143.609  12
   2   1 -10 1586.93 159.844  13
  -2   1  10 1413.30 152.916  68
   2   1 -10 1388.53 95.6738  73
  -2   1  10 1260.69 83.6045  23
  -2   1  10 1134.41 135.878  22
   2   1 -10 1333.62 147.343   2
  -2   1  10 1315.47 86.2655  51
  -2   1  10 1242.84 84.0128  41
   2   1 -10 1417.70 87.6927  33
  -2   1  10 1290.23 84.8806  29
  -2   1  10 1338.01 87.7446  30
  -2   1   9 4275.46 253.682  12
   2   1  -9 4771.25 261.828  13
  -2   1   9 4409.91 254.138  68
  -2   1   9 4295.68 146.383  23
  -2   1   9 4243.66 141.886  25
  -2   1   9 4325.65 143.369  28
  -2   1   9 3953.08 234.192  22
   2   1  -9 4206.08 246.030   2
  -2   1   9 4317.07 148.275  51
  -2   1   9 4368.53 150.181  41
  -2   1   9 3969.73 134.940  36
   2   1  -9 4925.36 154.525  33
  -2   1   9 4324.08 147.768  29
  -2   1   9 4302.53 150.329  30
  -2   1   8 4502.15 248.359  68
  -2   1   8 3561.40 123.638  46
  -2   1   8 4003.62 135.031  51
   2   1  -8 3957.85 224.996   2
  -2   1   8 4055.53 232.191  12
   2   1  -8 4358.79 235.858  13
  -2   1   8 3706.15 209.799  22
  -2   1   7 1330.09 127.774  68
   2   1  -7 1026.39 109.550   2
   2   1  -7 1231.49 120.054  13
  -2   1   7 1049.13 107.489  22
  -2   1   6 3587.32 179.444  22
   2   1  -6 3673.80 191.364   2
   2   1  -6 3386.75 190.232  13
  -2   1   5 1078.01 103.625  68
  -2   1   5 864.252 83.7872  22
   2   1  -5 1202.87 95.3139  58
   2   1  -5 1062.51 98.5103   2
   2   1  -5 1192.30 103.752  13
   2   1  -5 1056.19 94.2299  19
  -2   1   4 2214.92 139.769  68
  -2   1   4 2394.86 129.827  22
   2   1  -4 2506.78 126.146  58
   2   1  -4 2154.05 132.000   2
   2   1  -4 1961.07 124.545  13
   2   1  -4 2390.74 140.249  19
  -2   1   3 17134.8 367.924  69
   2   1  -3 20252.6 400.837  70
  -2   1   3 19288.7 353.684  64
  -2   1   3 19912.0 410.324  68
  -2   1   3 19243.9 383.339  22
   2   1  -3 21837.9 420.731   2
   2   1  -3 19681.6 356.049  58
   2   1  -3 20691.3 400.545  13
   2   1  -3 15782.9 381.082  19
   2   1  -2 21706.6 376.257  58
   2   1  -2 24066.9 435.354   2
   2   1  -2 19716.4 411.330  13
  -2   1   2 22510.9 418.638  68
   2   1  -2 23625.4 438.893  70
  -2   1   2 22918.9 373.184  64
  -2   1   2 23057.6 424.695  69
  -2   1   2 25984.7 442.496  66
  -2   1   1 22894.4 402.634   3
   2   1  -1 24390.4 422.777   2
   2   1  -1 23246.3 456.080  19
  -2   1   1 22186.3 394.400  68
  -2   1   1 24359.3 418.737  66
  -2   1   0 21854.5 383.905  62
  -2   1   0 22657.8 389.649   3
   2   1   0 22013.7 403.852   2
   2   1   0 21708.7 445.901  19
   2   1   0 21934.5 423.127  70
  -2   1   0 21380.0 391.019  66
  -2   1  -1 13289.8 322.620  62
  -2   1  -1 13802.4 286.109  61
  -2   1  -1 12421.3 283.231   3
   2   1   1 12510.2 302.071   2
   2   1   1 12621.0 288.497  15
   2   1   1 13676.4 341.166  19
  -2   1  -1 16629.0 329.855  66
   2   1   1 10460.5 287.700  70
  -2   1  -1 10219.1 271.479  65
  -2   1  -1 9652.06 266.367  69
  -2   1  -2 24537.7 471.827  62
  -2   1  -2 22697.1 412.799  61
  -2   1  -2 23513.1 418.349   3
   2   1   2 21854.3 399.406  15
   2   1   2 21477.7 448.475  19
  -2   1  -2 22733.0 421.718  69
  -2   1  -2 19486.6 393.818  65
  -2   1  -3 35.7298 26.2936  61
  -2   1  -3 58.8680 37.3477  62
  -2   1  -3 80.7876 29.3372   3
   2   1   3 71.9066 25.4977  15
   2   1   3 63.9788 32.3399  19
  -2   1  -3 104.771 34.5383  66
  -2   1  -3 78.7321 32.8614  65
  -2   1  -4 3698.54 174.129   3
   2   1   4 4024.32 174.877   1
  -2   1  -4 4527.30 201.336  61
   2   1   4 3966.37 179.240  53
   2   1   4 3900.30 169.951  20
   2   1   4 3731.29 188.091  19
  -2   1  -4 3245.83 156.511  18
   2   1   5 15862.1 398.675  53
  -2   1  -5 15462.8 414.252  61
  -2   1  -5 16547.2 397.168   3
   2   1   5 15568.3 380.556   1
   2   1   5 15936.4 385.447  20
  -2   1  -5 15492.6 370.121  66
   2   1   6 3489.89 195.722  53
  -2   1  -6 4189.49 240.404  62
  -2   1  -6 3537.20 205.975  61
   2   1   6 3447.93 186.567   1
  -2   1  -6 3736.95 197.177   3
   2   1   6 3541.17 191.445  20
   2   1   7 6555.46 282.046  53
  -2   1  -7 6318.87 289.784  61
   2   1   7 6726.25 282.700  20
   2   1   7 6170.24 274.614   1
  -2   1  -7 6721.64 282.767   3
   2   1   8 24321.4 587.990  20
   2   1   8 23396.8 587.221  53
  -2   1  -8 22787.7 593.868  61
   2   1   8 25231.4 385.826  47
   2   1   8 21794.5 380.381  45
   2   1   8 22881.4 379.674  40
   2   1   8 22262.0 581.125   1
  -2   1  -8 22988.4 569.883   3
   2   1   8 22266.5 370.191   5
   2   1   9 2394.35 188.388  53
  -2   1  -9 2375.85 198.604  61
   2   1   9 2133.99 102.274  26
   2   1   9 2344.56 112.950  47
   2   1   9 2278.35 112.563  49
   2   1   9 2342.69 119.723  45
   2   1   9 2368.76 117.345  40
  -2   1  -9 2361.79 186.308   3
   2   1   9 2946.31 218.184   1
   2   1   9 2755.39 125.616   5
   2   1  10 5229.63 177.151  47
   2   1  10 5697.15 195.468  45
  -2   1 -10 5051.07 287.765   3
   2   1  10 5318.59 312.318   1
   2   1  10 5106.94 181.036  40
   2   1  10 5166.85 289.873  53
  -2   1 -10 4649.75 299.678  61
   2   1  11 569.629 102.756  53
  -2   1 -11 678.671 129.068  61
   2   1  11 477.513 100.445   1
  -2   1 -11 678.085 112.305   3
   2   1  11 664.011 71.3880  45
   2   1  11 571.854 64.5967  40
  -2   1 -11 249.183 91.8276  65
   2   1  12 9907.24 279.054  45
   2   1  12 10103.0 473.131   1
   2   1  12 10975.5 286.413  40
   2   1  12 10490.7 443.614  53
  -2   1 -12 11291.7 497.977  61
   2   1  13 6271.98 215.401  40
   2   1  13 6613.94 226.232   4
   2   1  13 6277.19 219.934  45
   2   1  14 9344.71 259.029  40
   2   1  14 9287.47 263.958   4
   2   1  14 9092.87 259.909  45
   2   1  15 478.457 58.7196   4
   2   1  15 515.242 58.5866  40
   2   1  15 550.500 56.8734  30
   2   1  15 476.233 57.2547  45
   2   1  16 4063.56 146.535  40
   2   1  16 3837.35 146.225   4
   2   1  16 4033.01 146.521  45
   2   1  17 3046.85 110.971  45
  -2   2  18 2497.73 80.2917  29
  -2   2  17 117.485 26.3753  30
  -2   2  17 100.116 23.3015  29
  -2   2  16 589.450 57.9264  30
  -2   2  16 601.502 55.9034  29
   2   2 -16 644.408 59.3252  33
  -2   2  15 5010.64 166.048   6
  -2   2  15 4873.33 170.144  29
  -2   2  15 4701.77 172.785  30
  -2   2  15 5111.96 181.904  51
  -2   2  14 12107.6 278.700   6
  -2   2  14 12361.2 299.325  51
  -2   2  14 11616.7 290.716  30
  -2   2  14 12217.9 289.567  29
   2   2 -14 12911.7 298.533  33
  -2   2  14 11824.5 280.300  41
  -2   2  13 67261.0 828.573  51
  -2   2  13 66769.5 791.868  41
  -2   2  13 65736.0 819.095  30
  -2   2  13 65436.2 804.739  29
   2   2 -12 8959.86 248.547  33
  -2   2  12 8913.88 247.299  29
  -2   2  12 8851.60 252.827  30
  -2   2  12 8977.10 253.971  51
  -2   2  12 8794.95 240.815  41
   2   2 -12 9724.09 443.399  13
   2   2 -11 6847.12 366.182  13
   2   2 -11 6605.57 351.738  54
  -2   2  11 7329.54 223.242  51
   2   2 -11 6954.18 231.644  73
  -2   2  11 7433.25 380.235  68
  -2   2  11 6687.16 206.736  41
  -2   2  11 6838.08 201.959  36
   2   2 -11 7051.94 217.656  33
  -2   2  11 7350.56 219.015  29
  -2   2  11 7293.44 222.030  30
   2   2 -10 16358.3 552.097  13
  -2   2  10 18459.2 359.515  51
  -2   2  10 18777.4 600.956  68
  -2   2  10 18380.8 339.135  36
  -2   2  10 21234.3 371.598  41
  -2   2  10 18638.8 362.537  30
  -2   2  10 18926.2 360.626  29
   2   2 -10 22720.5 392.832  33
   2   2  -9 20855.3 597.366  13
  -2   2   9 19701.7 595.077  68
  -2   2   9 19139.9 348.361  51
  -2   2   9 17490.3 320.062  46
  -2   2   9 19181.1 342.422  41
  -2   2   9 18049.0 324.391  36
  -2   2   9 18881.6 352.036  30
  -2   2   9 18825.0 344.991  29
   2   2  -8 2418.17 187.273  13
  -2   2   8 2617.88 109.478  26
  -2   2   8 2569.87 109.107  25
  -2   2   8 2709.31 110.380  46
  -2   2   8 2517.05 110.670  51
   2   2  -8 2357.51 120.157  73
  -2   2   8 2595.95 202.062  68
  -2   2   8 2531.17 105.231  36
   2   2  -8 2080.87 104.098  33
  -2   2   8 2655.29 115.614  29
  -2   2   8 2508.30 114.537  30
  -2   2   7 887.357 112.128  68
  -2   2   7 918.966 60.7049  36
  -2   2   7 932.289 61.9106  46
   2   2  -7 966.595 113.842  13
   2   2  -6 4111.12 222.770  13
  -2   2   6 5819.30 273.879  68
  -2   2   5 127446. 1511.11  68
  -2   2   5 144468. 1460.99  69
   2   2  -4 12514.5 345.160  13
   2   2  -4 11445.8 349.521  19
  -2   2   4 12366.5 326.924  69
   2   2  -3 5026.30 201.325  13
   2   2  -3 4624.53 221.401  19
  -2   2   3 4795.26 195.429  69
   2   2  -2 63391.0 837.520  13
  -2   2   2 65270.4 820.330  69
   2   2  -1 47604.3 693.197  13
   2   2  -1 48457.9 718.993  15
  -2   2   0 58501.1 771.226  62
   2   2   0 57918.7 800.354  15
  -2   2   0 58484.0 788.877  69
   2   2   1 4094.38 170.431  60
   2   2   1 3620.65 175.051  15
   2   2   1 3626.84 194.229  19
  -2   2  -1 3061.30 158.478  65
  -2   2  -1 4604.72 198.978  69
   2   2   2 36779.8 573.439  53
  -2   2  -2 35376.5 616.486  62
   2   2   2 35859.3 597.867  15
   2   2   2 35136.7 637.469  19
  -2   2  -2 39307.5 627.683  18
  -2   2  -2 34482.6 585.568  65
  -2   2  -2 38054.3 637.453  69
   2   2   3 6347.58 230.605  53
  -2   2  -3 5822.18 243.396  62
  -2   2  -3 6409.04 240.824  61
   2   2   3 6257.96 233.720  15
   2   2   3 5339.02 235.427  19
  -2   2  -3 7463.32 259.668  18
  -2   2  -3 6603.73 246.282  65
   2   2   4 5701.01 233.380  53
  -2   2  -4 4871.21 240.447  62
  -2   2  -4 6127.50 253.432  61
   2   2   4 5260.46 222.394  15
  -2   2  -4 5554.20 226.520  18
  -2   2  -4 6059.78 240.764  65
   2   2   5 2018.17 146.808  53
  -2   2  -5 1851.37 153.389  14
  -2   2  -5 1706.68 133.880  65
   2   2   6 41454.2 758.112  53
  -2   2  -6 42282.3 814.267  14
  -2   2  -6 41886.0 720.446  18
   2   2   7 16911.2 487.237  53
  -2   2  -7 16637.4 536.455  62
   2   2   7 17168.8 320.196  45
   2   2   7 16241.6 306.234  48
   2   2   7 16488.9 311.903  40
  -2   2  -7 15655.1 450.662  65
   2   2   8 10864.1 403.983  53
  -2   2  -8 9176.52 411.157  61
   2   2   8 10210.6 232.730  27
   2   2   8 11204.9 263.721  45
   2   2   8 9362.53 239.481  48
   2   2   8 10306.8 253.033  40
  -2   2  -8 9351.48 362.010  65
  -2   2  -8 11764.6 262.384  72
   2   2   9 3207.04 144.399  45
   2   2   9 3485.32 140.455  26
   2   2   9 3806.12 156.503  40
   2   2   9 3713.70 247.953  53
  -2   2  -9 3111.19 250.598  61
   2   2  10 7955.38 239.117  45
   2   2  10 8174.45 222.648  26
   2   2  10 7705.49 375.079  53
  -2   2 -10 8109.19 419.796  61
   2   2  10 7715.98 234.892  40
   2   2  11 4585.02 183.813  45
   2   2  11 4826.28 187.908  40
   2   2  11 4547.62 297.093  53
  -2   2 -11 5050.84 335.049  61
   2   2  12 1754.93 114.040  45
   2   2  12 1456.86 94.9754  26
   2   2  12 1527.20 107.406  40
   2   2  13 22470.8 425.218  45
   2   2  13 21927.7 423.965  40
   2   2  14 4559.93 174.956  45
   2   2  14 4785.47 181.125  40
   2   2  15 4679.05 164.317  45
  -2   2 -15 4722.65 165.730  31
   2   2  15 4832.38 170.889  40
   2   2  16 666.897 55.2585  45
   2   3 -17 8387.59 172.528  33
   2   3 -16 19421.7 319.738  33
   2   3 -15 7552.07 206.451  33
  -2   3  15 6975.23 188.475  29
  -2   3  14 11017.4 278.478  51
  -2   3  14 11032.4 261.148  29
  -2   3  14 11426.8 272.482  30
  -2   3  13 3176.02 151.530  51
  -2   3  13 2959.08 140.533  30
  -2   3  13 2937.77 136.257  29
   2   3 -13 2918.63 134.572  31
  -2   3  12 10134.6 256.981  26
   2   3 -12 11182.9 295.897  73
  -2   3  12 10665.4 283.355  51
  -2   3  12 10031.2 250.638  36
   2   3 -12 9723.29 259.949  31
  -2   3  12 10308.3 273.509  30
  -2   3  12 10390.6 268.331  29
  -2   3  11 25306.1 433.343  26
   2   3 -11 28630.5 482.860  33
  -2   3  11 25764.8 446.078  29
   2   3 -11 24003.5 437.551  31
  -2   3  11 24973.9 448.445  30
  -2   3  11 25059.6 456.510  51
  -2   3  11 24931.4 420.287  36
   2   3 -11 28372.8 762.140  13
   2   3 -10 1191.32 153.890  13
  -2   3  10 1622.46 100.128  26
  -2   3  10 1509.48 178.020  68
  -2   3  10 1537.69 101.795  51
  -2   3  10 1702.48 97.8033  36
   2   3 -10 1920.78 115.819  33
   2   3 -10 1911.47 110.794  31
  -2   3  10 1522.66 101.098  30
  -2   3  10 1697.63 104.236  29
  -2   3   9 17833.1 344.536  26
  -2   3   9 18118.4 608.224  68
  -2   3   9 17336.1 350.364  51
  -2   3   9 17771.4 332.459  36
   2   3  -9 17482.3 354.020  31
  -2   3   9 18362.1 357.650  30
  -2   3   9 18813.0 358.429  29
   2   3  -8 26322.3 675.085  13
  -2   3   8 29500.8 456.259  26
  -2   3   8 30245.2 774.003  68
   2   3  -8 32522.5 508.467  73
  -2   3   8 28856.0 436.499  46
  -2   3   8 29515.6 441.506  36
  -2   3   8 29579.9 463.838  30
   2   3  -8 33008.8 491.789  33
   2   3  -8 34865.1 494.742  31
  -2   3   8 30169.2 463.397  29
   2   3  -7 38752.0 810.195  13
  -2   3   7 38987.4 526.723  26
  -2   3   7 40432.0 867.253  68
  -2   3   7 39820.5 516.341  36
  -2   3   7 39424.2 535.673  30
   2   3  -7 39544.2 544.536  33
  -2   3   7 38331.2 531.132  29
   2   3  -7 38095.4 539.212  31
   2   3  -6 18560.8 507.650  13
  -2   3   6 19166.6 331.463  26
  -2   3   6 20199.3 322.113  46
  -2   3   6 20064.7 569.193  68
  -2   3   6 21262.7 332.803  36
   2   3  -6 17161.7 321.889  33
   2   3  -6 19864.4 342.403  31
  -2   3   6 19883.7 337.268  29
  -2   3   5 923.775 114.713  68
   2   3  -5 904.772 69.3634  73
  -2   3   5 1012.50 65.6126  36
  -2   3   5 953.543 63.1864  44
  -2   3   5 955.722 62.0267  46
   2   3  -5 916.503 103.128  13
   2   3  -5 1049.00 115.113  15
   2   3  -4 8407.39 301.474  13
   2   3  -4 8323.16 318.252  15
  -2   3   4 7685.25 312.320  68
   2   3  -3 760.584 96.0065  15
  -2   3   3 545.976 72.9379  69
   2   3  -2 52200.1 866.776  15
   2   3  -2 54982.4 922.564  19
   2   3  -2 53905.1 869.392  60
  -2   3   1 10240.4 313.923  69
   2   3  -1 9998.17 337.186  15
  -2   3   1 9627.97 330.581  14
   2   3  -1 9471.44 338.303  19
   2   3  -1 9155.36 320.408  60
   2   3   0 55237.0 869.145  15
   2   3   0 53653.7 846.525  60
  -2   3  -1 2331.45 158.159  69
   2   3   1 2109.97 150.953  15
  -2   3  -1 2066.56 162.775  14
   2   3   1 2167.78 158.709  19
  -2   3  -1 1928.19 141.914  18
   2   3   1 2038.59 143.372  60
  -2   3  -2 6957.44 280.295  69
   2   3   2 6942.31 281.270  15
  -2   3  -2 7346.00 317.636  14
   2   3   2 7331.69 271.499  60
  -2   3  -3 20994.0 518.574  69
   2   3   3 20949.3 513.108  15
  -2   3  -3 21924.9 516.345  18
   2   3   3 21490.6 486.083  60
  -2   3  -4 104.527 46.2595  62
   2   3   4 72.8365 27.3073  35
   2   3   4 171.678 32.6373  48
   2   3   4 71.3215 26.4622  44
   2   3   4 51.7952 25.6197  42
  -2   3  -4 98.9245 41.4655  18
  -2   3  -4 98.3686 44.5391  14
  -2   3  -5 4192.93 147.632  72
  -2   3  -5 3278.72 227.223  62
  -2   3  -5 6459.28 311.120  61
   2   3   5 4721.52 157.866  45
   2   3   5 4460.85 156.620  48
   2   3   5 4478.07 160.336  44
  -2   3  -5 5636.04 300.587  14
  -2   3  -5 4261.33 232.138  18
  -2   3  -6 18378.1 556.819  14
  -2   3  -6 14239.6 449.744  18
  -2   3  -6 18845.4 338.281  72
   2   3   6 15432.7 467.928  53
   2   3   6 15459.0 295.699  26
   2   3   6 14137.3 299.280  45
   2   3   6 14468.6 303.400  48
   2   3   6 15008.3 306.452  40
   2   3   6 15323.3 310.830  44
   2   3   6 15534.0 285.545  34
  -2   3  -7 340.158 47.9774  72
   2   3   7 281.534 67.6679  53
  -2   3  -7 429.329 92.3798  62
   2   3   7 276.177 39.7761  27
   2   3   7 293.518 44.7148  45
   2   3   7 272.403 42.8526  48
   2   3   7 299.185 44.5494  40
  -2   3  -7 221.092 60.7077  18
  -2   3  -7 314.576 78.0878  14
   2   3   8 42936.4 890.678  53
  -2   3  -8 43432.7 986.881  61
   2   3   8 41798.3 565.740  27
   2   3   8 41741.4 588.806  48
   2   3   8 40671.1 594.844  45
   2   3   8 41622.1 596.824  40
  -2   3  -8 43570.1 594.400  72
   2   3   9 5339.36 311.105  53
  -2   3  -9 4968.41 332.701  61
   2   3   9 5461.67 181.150  27
   2   3   9 5246.81 181.112  26
   2   3   9 5538.33 187.768  48
   2   3   9 5205.93 191.112  45
   2   3   9 5066.63 189.639  40
   2   3  10 13344.9 508.834  53
  -2   3 -10 12876.5 548.539  61
   2   3  10 12561.0 310.694  45
   2   3  10 12771.7 296.247  48
   2   3  10 13480.6 306.378  26
   2   3  10 12653.8 313.841  40
   2   3  11 2419.12 131.732  45
   2   3  11 2452.56 126.490  26
   2   3  11 2319.69 131.183  40
   2   3  12 13080.8 311.345  45
   2   3  12 13431.7 323.051  40
   2   3  12 13479.6 303.880  26
   2   3  13 7035.70 222.705  40
   2   3  13 7047.68 206.194  26
  -2   3 -14 6427.13 196.319  31
   2   3  14 6509.39 184.759  26
  -2   3 -15 1606.07 89.7910  31
   2   3  15 1399.32 74.9365  26
   2   4 -16 1251.87 65.1579  33
   2   4 -15 2141.85 97.6854  33
   2   4 -15 2308.06 94.2704  31
   2   4 -14 15501.1 293.196  31
   2   4 -14 15954.7 307.131  33
   2   4 -13 12494.9 286.200  33
   2   4 -13 11847.9 272.278  31
   2   4 -12 946.759 83.6216  73
   2   4 -12 1067.30 84.4862  31
   2   4 -12 842.679 79.3699  33
  -2   4  12 946.634 73.4681  36
   2   4 -11 1492.30 108.761  73
  -2   4  11 1426.35 92.3180  36
   2   4 -11 1532.49 105.943  33
   2   4 -10 18074.9 390.781  73
  -2   4  10 17359.5 354.657  26
  -2   4  10 17596.6 339.124  36
  -2   4   9 14064.2 316.559  26
  -2   4   9 13582.1 295.392  36
   2   4  -9 14006.4 320.053  31
   2   4  -8 628.245 121.449  18
   2   4  -8 719.478 78.0946  73
  -2   4   8 918.931 140.060  68
  -2   4   8 743.042 69.9063  26
  -2   4   8 847.578 69.8962  36
   2   4  -8 862.568 78.3552  33
   2   4  -8 627.427 66.1148  31
   2   4  -7 2698.91 140.595  73
  -2   4   7 2448.76 220.813  68
  -2   4   7 2546.41 118.553  44
  -2   4   7 2583.83 125.049  26
  -2   4   7 2474.31 117.276  36
   2   4  -7 2828.53 132.511  33
   2   4  -7 3089.93 140.239  31
  -2   4   6 8439.77 396.147  68
   2   4  -6 8720.77 248.949  73
  -2   4   6 9243.45 237.803  26
  -2   4   6 8982.44 226.576  44
  -2   4   6 9819.42 236.213  36
  -2   4   6 9431.26 237.703  29
   2   4  -5 18608.3 595.216  60
   2   4  -5 20007.7 378.684  73
  -2   4   5 19901.3 349.226  44
  -2   4   5 18722.5 329.870  46
  -2   4   5 19332.9 343.129  36
  -2   4   5 19522.4 352.756  29
  -2   4   4 4938.63 155.829  46
  -2   4   4 4868.12 160.082  44
   2   4  -4 4782.31 283.131  60
   2   4  -4 4981.18 171.781  73
  -2   4   4 5165.81 162.523  36
   2   4  -3 19915.6 353.622  73
   2   4  -3 19534.4 570.059  60
   2   4  -3 18473.1 330.100  31
  -2   4   3 19558.9 334.243  36
   2   4  -3 18766.1 532.781  15
  -2   4   3 19529.2 339.998  44
  -2   4   3 20114.5 331.067  46
   2   4  -2 56638.8 1018.51  60
  -2   4   2 57013.5 671.533  44
   2   4  -2 58329.5 990.140  15
   2   4  -1 30752.4 695.620  60
  -2   4   1 28859.7 447.425  24
  -2   4   1 29251.1 423.573  44
   2   4  -1 28999.2 664.947  15
  -2   4   0 7333.12 192.580  36
   2   4   0 6880.68 307.084  60
  -2   4   0 6737.89 195.393  24
  -2   4   0 6570.50 175.533  44
   2   4   0 5937.75 183.580  44
   2   4   0 6525.80 304.736  15
   2   4   1 155.360 58.2380  15
  -2   4  -1 73.7143 43.6277  14
   2   4   1 72.7261 38.2843  60
  -2   4  -1 102.051 29.8705  71
  -2   4  -1 66.3255 24.2897  24
   2   4   1 70.7889 26.6672  44
   2   4   1 67.5763 23.4414  34
  -2   4  -2 3959.41 258.632  14
  -2   4  -2 4560.76 161.428  71
  -2   4  -2 3929.74 235.309  69
   2   4   2 4535.06 249.695  60
  -2   4  -2 4397.91 154.845  24
   2   4   2 4229.13 159.993  44
   2   4   2 4508.91 147.049  34
  -2   4  -3 9506.73 415.787  14
  -2   4  -3 8618.30 359.508  18
  -2   4  -3 8203.38 226.690  71
  -2   4  -3 10219.5 239.799  72
  -2   4  -3 7494.42 339.144  69
   2   4   3 10094.0 375.849  60
  -2   4  -3 10117.4 240.878  24
   2   4   3 9433.90 231.729  48
   2   4   3 9301.25 247.951  44
   2   4   3 9151.45 217.370  34
  -2   4  -4 4091.61 279.226  14
  -2   4  -4 4850.40 271.686  18
   2   4   4 3898.68 233.045  60
   2   4   4 4248.71 156.785  48
  -2   4  -4 4493.02 167.067  71
  -2   4  -4 4414.66 160.311  72
  -2   4  -4 4004.30 255.106  69
   2   4   4 4143.35 163.407  44
   2   4   4 4017.13 142.950  34
  -2   4  -5 2443.27 220.025  14
  -2   4  -5 2619.48 202.983  18
   2   4   5 2203.71 115.956  48
  -2   4  -5 2386.53 124.492  71
  -2   4  -5 2309.87 119.246  72
   2   4   5 2330.71 123.814  44
   2   4   5 2279.57 108.759  34
   2   4   6 32512.7 514.434  48
   2   4   6 33528.1 528.299  44
  -2   4  -6 33045.6 849.057  14
  -2   4  -6 34426.0 794.293  18
   2   4   7 10542.4 261.534  26
   2   4   7 10923.7 258.459  27
  -2   4  -7 10170.7 271.782  72
   2   4   7 10199.1 266.843  48
   2   4   7 10648.6 269.817  44
  -2   4  -7 10692.4 474.978  14
   2   4   8 1333.17 95.9084  48
  -2   4  -8 1081.37 88.3045  72
  -2   4  -8 1029.82 148.837  14
  -2   4  -8 1350.92 156.632  18
   2   4   8 1349.86 92.7484  26
   2   4   8 1318.50 89.2896  27
   2   4   9 14777.8 330.218  48
   2   4   9 14807.4 326.716  26
   2   4   9 15030.7 324.022  27
   2   4  10 23902.8 422.774  48
   2   4  10 24465.1 419.241  27
   2   4  10 23265.7 422.666  26
  -2   4 -10 23029.8 426.161  31
   2   4  11 8964.81 238.724  48
   2   4  11 9140.22 244.513  26
  -2   4 -11 8563.21 239.718  72
  -2   4 -11 8708.78 244.533  31
  -2   4 -12 229.174 42.4398  31
   2   4  12 232.423 37.8157  48
   2   4  12 173.277 35.7221  26
  -2   4 -13 9148.67 232.071  31
   2   4  13 9336.44 224.550  26
  -2   4 -14 4847.11 150.864  31
   2   4  14 4391.98 137.265  26
   2   4  15 8310.67 169.717  26
   2   5 -14 1720.44 78.5107  33
   2   5 -14 2001.21 86.1214  31
   2   5 -13 6874.75 174.966  33
   2   5 -13 5893.69 165.118  31
   2   5 -12 579.036 59.1847  73
   2   5 -12 571.716 57.9474  31
   2   5 -12 449.053 52.0621  33
  -2   5  12 565.435 51.4951  36
   2   5 -11 15495.4 328.560  73
   2   5 -11 14066.8 302.911  31
   2   5 -10 2230.87 128.164  73
  -2   5  10 2050.05 106.563  36
   2   5  -9 3981.91 165.288  31
  -2   5   9 3985.52 151.682  36
   2   5  -8 8596.73 264.741  73
  -2   5   8 7754.42 218.542  36
   2   5  -7 5331.34 206.855  73
  -2   5   7 4875.24 172.933  36
   2   5  -7 5574.22 195.711  31
   2   5  -6 67.2882 33.6101  73
  -2   5   6 53.8906 26.3708  46
   2   5  -6 87.2259 49.2050  60
  -2   5   6 153.912 35.7308  36
  -2   5   6 76.9134 27.9271  44
   2   5  -6 115.656 35.0907  31
  -2   5   5 1027.52 79.9770  44
   2   5  -5 980.988 145.607  60
  -2   5   5 1116.18 83.2249  36
   2   5  -5 1107.68 84.8977  31
   2   5  -4 6664.40 367.994  60
  -2   5   4 6986.62 210.546  44
  -2   5   4 7119.78 211.441  36
   2   5  -3 4247.36 287.480  60
  -2   5   3 3907.24 162.635  24
  -2   5   3 4225.93 160.378  44
   2   5  -3 3883.70 159.251  73
  -2   5   3 4350.63 162.360  36
  -2   5   2 8360.83 226.326  44
  -2   5   2 7377.91 227.717  24
   2   5  -2 7545.61 377.998  60
  -2   5   2 7967.16 222.134  36
  -2   5   1 7411.50 209.796  44
  -2   5   1 7105.20 223.078  24
   2   5  -1 7226.22 361.235  60
  -2   5   1 7412.71 215.729  36
  -2   5   0 74641.3 895.480  24
   2   5   0 76758.7 1273.07  60
  -2   5   0 75564.9 861.877  36
  -2   5  -1 6856.54 220.368  24
   2   5   1 6404.09 335.788  60
   2   5   1 7133.87 222.592  44
  -2   5  -1 6866.25 210.363  36
   2   5   1 7071.06 206.190  34
  -2   5  -2 5510.27 187.196  36
   2   5   2 5465.71 179.285  34
  -2   5  -2 5335.65 192.497  24
   2   5   2 5462.05 307.978  60
   2   5   2 5585.69 198.918  44
  -2   5  -2 5226.16 328.228  14
  -2   5  -3 589.028 64.7424  36
   2   5   3 713.349 64.7836  34
   2   5   3 658.562 107.338  60
  -2   5  -3 671.767 69.8872  24
  -2   5  -3 831.834 135.985  14
  -2   5  -3 780.680 118.521  18
  -2   5  -4 19142.6 652.613  14
  -2   5  -4 19667.6 382.612  72
   2   5   4 19785.0 590.369  60
   2   5   4 18474.1 362.561  48
   2   5   4 20125.1 363.540  34
   2   5   4 19032.8 391.224  44
  -2   5  -4 19608.8 384.323  24
  -2   5  -5 4792.96 183.673  72
   2   5   5 4588.76 183.519  44
  -2   5  -5 4995.42 335.996  14
   2   5   5 4196.94 166.783  48
   2   5   6 13093.0 305.504  48
   2   5   6 13391.2 314.136  44
   2   5   7 3314.55 149.967  48
   2   5   7 3643.04 148.537  27
   2   5   7 3633.17 158.093  44
  -2   5  -7 3597.63 163.479  72
  -2   5  -8 54393.3 735.192  72
   2   5   8 54654.2 699.618  44
   2   5   8 53822.9 708.937  48
   2   5   9 1327.55 92.5539  48
   2   5   9 1492.66 93.8583  27
   2   5   9 1271.74 87.5052  26
   2   5  10 4302.75 159.581  48
   2   5  10 4355.60 155.428  27
   2   5  10 4247.42 155.303  26
  -2   5 -11 1215.48 84.5415  72
   2   5  11 1498.46 87.9471  48
   2   5  11 1374.56 85.6009  26
   2   5  12 16268.3 283.078  48
   2   5  12 16214.1 289.027  26
   2   5  13 10495.1 206.358  26
   2   5  14 4427.52 112.440  26
   2   6 -12 3530.85 110.957  31
   2   6 -12 3620.05 111.964  73
   2   6 -11 8873.33 201.307  31
  -2   6  11 8928.07 185.244  36
   2   6 -10 2325.16 111.886  73
   2   6 -10 2257.53 105.695  31
  -2   6  10 2485.22 101.452  36
   2   6  -9 2580.86 123.845  73
   2   6  -9 2329.12 113.669  31
  -2   6   9 2601.10 109.778  36
   2   6  -8 1311.34 93.1684  73
   2   6  -8 1314.17 88.2772  31
  -2   6   8 1402.74 83.7278  36
   2   6  -7 1743.58 110.095  73
  -2   6   7 1798.68 98.7649  36
  -2   6   6 1949.00 105.264  36
  -2   6   5 931.087 75.8787  36
   2   6  -4 878.655 79.9129  73
  -2   6   4 824.428 72.3761  36
  -2   6   3 57052.1 711.452  36
  -2   6   3 51527.0 716.506  24
  -2   6   2 31413.3 481.229  46
  -2   6   2 31255.8 531.859  24
  -2   6   2 34393.5 520.968  36
   2   6  -2 36321.7 540.620  34
  -2   6   1 12574.7 283.184  46
  -2   6   1 12685.5 316.238  24
  -2   6   1 11924.0 285.480  36
  -2   6   0 10200.0 283.658  24
  -2   6   0 10280.1 261.945  27
  -2   6   0 10352.0 265.165  36
   2   6   0 10224.0 261.267  34
   2   6   1 10363.2 272.945  44
  -2   6  -1 11901.1 303.916  24
  -2   6  -1 11531.3 279.906  27
  -2   6  -1 13227.3 304.979  36
   2   6   1 12316.1 285.434  34
   2   6   2 7139.71 225.610  44
  -2   6  -2 7867.52 243.239  24
  -2   6  -2 7359.55 221.286  27
  -2   6  -2 7734.81 229.388  36
   2   6   2 7952.43 221.924  34
   2   6   3 8704.77 251.687  44
  -2   6  -3 9399.08 260.436  36
   2   6   3 9528.98 242.195  34
  -2   6  -3 9493.99 265.456  24
  -2   6  -4 143.337 39.3254  72
  -2   6  -4 169.561 37.7790  24
   2   6   4 169.737 41.0731  44
  -2   6  -4 169.066 38.5342  36
   2   6   5 6267.99 204.469  44
   2   6   5 6133.10 192.852  48
  -2   6  -5 5791.67 197.303  36
  -2   6  -5 6094.13 206.571  72
   2   6   6 18055.3 356.268  44
   2   6   6 17687.3 344.444  48
  -2   6  -6 18413.0 372.395  72
  -2   6  -6 18436.5 366.035  36
   2   6   7 17440.1 335.229  48
   2   6   7 17874.8 342.106  44
   2   6   7 18048.8 327.715  27
   2   6   8 6110.91 180.051  44
   2   6   8 5680.66 175.825  48
   2   6   8 5896.38 173.303  27
  -2   6  -8 5437.25 185.758  72
   2   6   9 2600.77 106.806  44
   2   6   9 2575.62 111.703  48
   2   6   9 2569.68 107.899  27
   2   6  10 4767.35 143.537  48
   2   6  11 32240.9 402.405  48
   2   7  -9 1511.03 67.6667  34
  -2   7   9 1472.34 64.0448  36
   2   7  -8 7024.36 163.615  34
  -2   7   8 7283.90 158.442  36
   2   7  -7 4992.54 146.085  34
  -2   7   7 5010.94 137.761  36
   2   7  -6 477.958 48.7036  34
  -2   7   6 460.567 44.4437  36
   2   7  -5 987.310 71.7342  73
   2   7  -5 1037.28 72.1848  34
   2   7  -4 4765.62 158.664  34
  -2   7   4 4959.77 154.189  36
   2   7  -3 7837.77 209.370  34
  -2   7   3 8698.84 212.331  36
   2   7  -2 1897.71 101.221  34
  -2   7   2 2194.65 106.628  36
   2   7  -1 9874.28 237.000  34
  -2   7   1 10380.9 242.213  36
  -2   7   0 21560.6 361.758  27
  -2   7   0 21348.9 364.629  36
   2   7   0 20579.7 355.594  34
  -2   7  -1 8011.42 209.259  27
  -2   7  -1 8491.52 217.736  36
   2   7   1 7959.68 205.671  34
  -2   7  -2 183.710 34.8834  27
  -2   7  -2 211.239 37.3134  36
  -2   7  -2 204.105 34.2239  46
   2   7   2 190.113 35.0470  44
  -2   7  -3 4771.52 159.213  27
  -2   7  -3 5184.77 164.692  36
   2   7   3 4942.17 161.347  44
  -2   7  -4 11659.9 254.314  27
  -2   7  -4 12225.8 255.220  36
   2   7   4 11889.0 254.236  44
  -2   7  -5 4920.25 153.301  36
   2   7   5 5016.15 156.085  44
  -2   7  -6 4514.15 144.343  27
   2   7   6 4782.46 145.188  44
  -2   7  -7 5239.87 148.308  27
   2   7   7 4828.43 132.245  48
   2   7   7 5300.09 143.129  44
   2   7   8 10708.1 193.874  44
   2   7   8 10676.3 191.799  48
  -2   7  -9 7625.31 157.209  27
   2   8  -3 25841.0 325.599  34
  -2   8   3 27083.7 322.374  36
   2   8  -2 5414.28 127.264  34
  -2   8   2 5662.34 128.505  36
   2   8  -1 4167.65 109.112  34
  -2   8   1 4036.46 110.009  36
  -2   8   0 12641.1 208.331  36
  -2   8  -1 1051.85 55.3345  36
  -2   8  -2 1013.82 51.9603  27
  -2   8  -2 1059.31 54.4562  36
  -3  -7   7 1406.23 63.4336  43
  -3  -7   6 1321.49 66.0985  43
  -3  -7   5 3719.88 113.203  37
  -3  -7   3 1724.60 98.9853  32
  -3  -7   3 1391.63 71.9800  37
  -3  -7   1 24178.9 404.854  32
  -3  -7   0 2696.36 122.534  32
   3  -7   0 2910.47 129.595  23
   3  -7   1 3296.67 137.223  23
   3  -7   2 4457.77 156.894  23
   3  -7   3 3672.29 119.464  35
   3  -7   3 4005.07 145.462  23
   3  -7   4 9975.41 225.617  23
   3  -7   5 1284.24 77.2140  28
   3  -7   5 1428.05 79.2175  23
   3  -7   6 2686.46 100.868  23
  -3  -6  11 8963.87 166.137  25
  -3  -6  11 9477.44 168.160  37
  -3  -6  10 206.549 29.2978  37
  -3  -6   9 1296.71 71.1794  43
  -3  -6   8 4162.90 136.657  37
  -3  -6   8 3532.68 122.955  39
  -3  -6   7 2106.07 102.334  37
  -3  -6   7 2398.64 106.184  39
  -3  -6   7 2156.84 115.012  32
  -3  -6   6 1045.76 74.0397  37
  -3  -6   6 1119.81 75.5550  39
  -3  -6   6 1173.66 91.5365  32
  -3  -6   6 1038.37 76.0094  51
  -3  -6   5 384.567 59.2798  32
  -3  -6   5 492.705 54.3633  37
  -3  -6   4 13755.4 286.556  37
  -3  -6   4 14177.7 290.770  39
  -3  -6   3 2978.51 126.784  39
  -3  -6   2 7062.45 199.213  39
  -3  -6   1 10592.1 252.204  39
   3  -6   1 1354.53 88.6658  35
   3  -6   2 4075.64 154.287  35
   3  -6   3 13148.9 327.995  23
   3  -6   4 6611.70 197.636  35
   3  -6   4 6648.63 200.300  42
   3  -6   5 3303.85 154.548  23
   3  -6   5 3195.65 132.810  35
   3  -6   5 2878.94 126.962  42
   3  -6   5 3431.60 134.448  38
   3  -6   6 2534.99 130.278  23
   3  -6   6 2307.11 108.975  35
   3  -6   6 2525.29 111.941  42
   3  -6   7 23174.5 402.112  23
   3  -6   7 24234.8 362.789  42
   3  -6   7 24503.1 372.020  38
   3  -6   7 22206.3 388.759  28
   3  -6   7 22390.3 358.768  35
   3  -6   8 7875.73 205.669  23
   3  -6   8 7646.41 181.096  35
   3  -6   8 8072.10 185.874  49
   3  -6   9 294.835 35.8513  38
   3  -6   9 344.946 41.3845  23
   3  -6  10 5372.40 128.124  38
   3  -6  10 4671.92 125.774  23
  -3  -5  13 4261.74 116.371  28
  -3  -5  13 4401.84 120.632  25
  -3  -5  12 243.105 34.8486  25
  -3  -5  12 240.125 33.0502  28
  -3  -5  11 4698.89 142.382  37
  -3  -5  11 4487.81 144.939  39
  -3  -5  10 8419.03 205.894  37
  -3  -5  10 8603.04 220.216  25
  -3  -5   9 985.815 74.7486  37
  -3  -5   9 1222.70 83.6283  39
  -3  -5   9 1194.51 85.5880  25
  -3  -5   9 1236.21 82.8485  51
  -3  -5   8 1176.04 84.8988  39
  -3  -5   8 1344.96 89.6240  37
  -3  -5   8 1166.87 84.3337  51
  -3  -5   7 3719.02 154.036  39
  -3  -5   7 3422.63 161.115  32
  -3  -5   7 3325.54 139.343  50
  -3  -5   6 1480.47 94.5087  37
  -3  -5   6 1112.73 84.3294  39
  -3  -5   5 964.010 77.4429  50
  -3  -5   4 40399.8 563.900  39
  -3  -5   4 37116.0 533.083  50
  -3  -5   3 6002.91 195.395  39
  -3  -5   3 5761.33 183.113  50
  -3  -5   2 18390.5 369.842  39
  -3  -5   2 24119.4 400.011  50
   3  -5   1 7704.84 219.307  35
   3  -5   2 11881.6 280.328  35
   3  -5   3 1486.39 98.8269  35
   3  -5   4 9882.38 263.200  42
   3  -5   4 9208.90 243.722  38
   3  -5   5 9089.91 276.123  23
   3  -5   5 7996.71 233.611  42
   3  -5   5 8226.99 233.865  38
   3  -5   5 8793.78 243.015  35
   3  -5   6 6063.58 220.470  23
   3  -5   6 6183.39 199.684  42
   3  -5   6 6253.68 201.654  38
   3  -5   6 5402.92 186.581  35
   3  -5   6 5348.96 182.282  49
   3  -5   7 11239.6 298.783  23
   3  -5   7 11066.8 259.612  42
   3  -5   7 11182.8 271.883  38
   3  -5   7 10594.0 259.119  35
   3  -5   7 11390.6 268.994  49
   3  -5   8 3957.85 166.874  23
   3  -5   8 3682.78 147.831  38
   3  -5   8 3755.82 144.935  35
   3  -5   8 3846.34 147.286  47
   3  -5   9 8829.76 238.417  23
   3  -5   9 7912.40 212.051  38
   3  -5   9 8365.46 208.596  35
   3  -5   9 7488.38 203.917  47
   3  -5   9 9564.31 229.331  49
   3  -5  10 17604.2 309.356  49
   3  -5  10 17313.4 303.823  38
   3  -5  11 1603.29 84.2201  47
   3  -5  11 1556.47 81.4195  49
   3  -5  11 1438.35 78.8732  23
   3  -5  11 1571.10 79.0178  38
   3  -5  12 5294.63 132.644  23
   3  -5  12 5600.71 132.717  38
  -3  -4  15 9683.80 178.492  28
  -3  -4  15 9757.78 177.555  25
  -3  -4  14 264.180 35.0603  28
  -3  -4  14 333.817 37.8364  25
  -3  -4  14 273.866 36.4841  39
  -3  -4  13 498.086 49.6976  50
  -3  -4  13 636.040 57.1776  25
  -3  -4  13 554.879 52.9089  28
  -3  -4  13 550.114 53.4437  39
  -3  -4  12 37871.2 506.313  50
  -3  -4  12 36633.0 516.667  28
  -3  -4  12 36189.6 517.409  25
  -3  -4  12 37281.5 522.327  39
  -3  -4  11 2022.06 106.818  50
  -3  -4  11 1957.22 110.817  25
  -3  -4  11 1870.88 107.206  28
  -3  -4  11 2161.70 105.125  37
  -3  -4  11 1692.72 100.693  39
  -3  -4  10 11685.3 276.458  51
  -3  -4  10 12197.8 268.458  37
  -3  -4  10 12534.8 286.388  39
  -3  -4  10 11624.4 286.389  25
  -3  -4  10 11783.9 281.032  28
  -3  -4   9 5863.02 187.052  37
  -3  -4   9 6314.85 207.153  25
  -3  -4   8 8025.65 230.066  39
  -3  -4   8 8714.47 247.250  25
  -3  -4   7 4663.53 328.380  56
   3  -4  -7 4650.08 314.720  63
  -3  -4   7 4894.10 194.993  32
  -3  -4   7 5234.30 175.644  37
  -3  -4   7 5401.65 364.840   8
  -3  -4   6-10.9850 37.2425  56
   3  -4  -6 5.31691 42.9100  55
   3  -4  -6 25.4533 39.8576  63
   3  -4  -6 55.5464 45.3022  57
  -3  -4   6 32.8242 29.6502  32
  -3  -4   6 44.5134 25.5427  50
  -3  -4   6 28.1173 22.8481  37
  -3  -4   6 34.0757 25.1667  39
  -3  -4   6 40.2774 46.4368   8
  -3  -4   5 5954.54 184.115  50
  -3  -4   5 5963.52 354.948  10
  -3  -4   5 6269.77 377.907   8
  -3  -4   5 6591.25 199.087  39
   3  -4  -5 3984.52 290.127  55
   3  -4  -5 5269.30 327.387  63
   3  -4  -5 4858.20 300.990  57
  -3  -4   4 74068.1 815.065  50
  -3  -4   4 79478.2 1365.78  10
  -3  -4   4 64888.1 1290.84   8
  -3  -4   4 64156.2 806.082  39
  -3  -4   4 85087.8 1424.25  56
   3  -4  -4 62128.1 1227.58  55
   3  -4  -4 77119.8 1311.80  63
   3  -4  -4 78654.1 1287.27  57
  -3  -4   3 7241.26 202.228  50
  -3  -4   3 7203.83 383.991  10
  -3  -4   3 4592.97 309.064  56
   3  -4  -3 6153.83 345.596  55
   3  -4  -3 7849.02 382.167  63
   3  -4  -3 5202.59 309.538  57
  -3  -4   2 15053.3 496.850  21
   3  -4  -2 16698.7 571.163  55
   3  -4  -2 21688.5 637.247  63
   3  -4  -2 23851.2 652.687  57
   3  -4  -1 11689.4 464.917  63
   3  -4  -1 12400.7 468.923  57
  -3  -4   0 21328.9 662.057  10
  -3  -4   0 22199.0 614.660  21
   3  -4   0 19196.7 616.300  55
   3  -4   0 18423.0 586.934  63
   3  -4   0 21994.2 646.356  57
   3  -4   1 841.298 69.7201  35
  -3  -4  -1 1060.40 142.386  17
   3  -4   1 785.520 119.756  16
  -3  -4  -1 846.675 120.223  21
   3  -4   1 928.105 138.051  55
   3  -4   1 1021.76 141.026  57
   3  -4   2 5546.42 177.449  35
  -3  -4  -2 3522.93 254.567  17
   3  -4   2 4149.02 320.899  11
   3  -4   2 5420.03 313.117  16
  -3  -4  -2 4829.56 306.271  10
   3  -4   2 4987.88 304.125  57
   3  -4   3 16205.1 332.906  35
   3  -4   3 19397.4 370.614  42
   3  -4   3 20868.9 366.186  38
  -3  -4  -3 16732.0 567.855  17
   3  -4   3 19833.5 708.099  11
   3  -4   3 22710.5 656.508  16
   3  -4   4 10754.0 263.790  35
   3  -4   4 8365.82 417.783  63
   3  -4   4 10729.7 476.165  57
   3  -4   4 12321.8 288.965  42
   3  -4   4 11848.8 274.532  38
  -3  -4  -4 7454.24 384.478  17
   3  -4   4 10241.3 508.093  11
   3  -4   4 10784.1 454.043  16
   3  -4   5 6798.51 208.931  35
  -3  -4  -5 6436.68 348.351  61
   3  -4   5 6017.60 228.657  23
   3  -4   5 5936.72 198.380  42
  -3  -4  -5 6867.51 368.611  17
   3  -4   5 6051.03 341.362  16
   3  -4   6 254.201 45.4284  35
   3  -4   6 262.610 88.4166  63
  -3  -4  -6 271.267 91.1043  62
   3  -4   6 243.617 85.3591  57
   3  -4   6 219.889 47.3472  49
   3  -4   6 269.097 48.1266  42
   3  -4   6 348.303 51.6612  38
   3  -4   6 286.877 90.5530  11
   3  -4   6 346.035 54.7417  23
   3  -4   7 37532.0 590.456  23
   3  -4   7 37867.1 545.122  42
   3  -4   8 7721.98 242.608  23
   3  -4   8 7828.29 221.431  42
   3  -4   8 8182.40 234.360  47
   3  -4   9 8640.46 249.914  23
   3  -4   9 9384.41 248.084  38
   3  -4   9 8742.19 233.062  35
   3  -4   9 9500.50 251.617  47
   3  -4  10 4578.94 169.765  47
   3  -4  10 4625.24 166.862  38
   3  -4  11 4738.97 165.468  49
   3  -4  11 5118.07 165.441  38
   3  -4  12 16487.3 305.767  47
   3  -4  12 13530.4 274.963  49
   3  -4  13 1742.88 87.1880  47
  -3  -3  16 291.094 31.7275  28
  -3  -3  16 308.380 30.9913  25
  -3  -3  16 241.747 29.3299  50
  -3  -3  15 11420.2 227.880  28
  -3  -3  15 11679.2 226.956  25
  -3  -3  14 2555.84 113.062  25
  -3  -3  14 2781.73 119.865  28
  -3  -3  14 2591.86 109.883  50
  -3  -3  14 2594.53 110.133  51
  -3  -3  13 3402.05 136.558  51
  -3  -3  13 3339.20 140.323  25
  -3  -3  13 3395.89 141.681  28
  -3  -3  13 3272.69 137.855  39
  -3  -3  12 6864.69 201.613  51
  -3  -3  12 6466.25 205.064  25
  -3  -3  12 6559.34 206.604  28
  -3  -3  12 6322.63 196.688  39
  -3  -3  11 21613.2 394.681  51
  -3  -3  11 20696.1 382.039  50
  -3  -3  11 22472.0 415.870  25
  -3  -3  11 21682.4 407.117  28
  -3  -3  11 23151.5 402.127  39
  -3  -3  10 23205.5 414.479  51
  -3  -3  10 21912.1 396.301  39
  -3  -3  10 22724.9 419.910  25
  -3  -3  10 22435.0 415.032  28
   3  -3  -9 153.828 67.3357  63
   3  -3  -9 179.321 66.8501  57
  -3  -3   9 158.873 38.9948  25
  -3  -3   9 133.801 35.9193  28
  -3  -3   9 137.192 34.8415  50
  -3  -3   9 125.238 35.3341  51
  -3  -3   9 137.061 38.6319  39
  -3  -3   9 187.200 72.8186   8
  -3  -3   8 6338.17 370.920  56
   3  -3  -8 6455.05 354.161  57
  -3  -3   8 7569.05 223.043  25
  -3  -3   8 7963.48 224.731  28
  -3  -3   8 8364.26 232.937  51
   3  -3  -8 7451.34 386.859  63
  -3  -3   8 6667.03 392.756   8
   3  -3  -7 23789.1 691.692  63
  -3  -3   7 23508.3 714.038  56
   3  -3  -7 22414.0 649.912  57
  -3  -3   7 22385.6 402.755  25
  -3  -3   7 23700.9 376.132  37
  -3  -3   7 22069.0 384.018  39
  -3  -3   6 36744.9 503.063  50
  -3  -3   6 36300.7 902.703   8
  -3  -3   6 38919.5 570.804  32
  -3  -3   6 30175.4 814.793  56
   3  -3  -6 27392.5 745.207  63
   3  -3  -6 37228.6 829.384  57
  -3  -3   5 10802.8 440.580  10
  -3  -3   5 12829.7 506.016   8
  -3  -3   5 12810.6 307.259  32
  -3  -3   5 13187.6 266.088  39
  -3  -3   5 10391.1 452.745  56
   3  -3  -5 12254.8 463.703  63
   3  -3  -5 11927.4 445.912  57
  -3  -3   4 5123.25 298.569  10
  -3  -3   4 5376.85 317.099   8
  -3  -3   4 4116.74 239.304  64
  -3  -3   4 4575.85 150.330  39
  -3  -3   4 3919.83 267.705  56
   3  -3  -4 4175.77 263.498  63
   3  -3  -4 4930.48 276.833  57
  -3  -3   3 21768.7 630.008  56
   3  -3  -3 23280.8 622.187  63
   3  -3  -3 24941.4 628.150  57
  -3  -3   3 23528.7 571.368  64
   3  -3  -3 26193.7 662.343  70
  -3  -3   3 25243.4 695.736  10
  -3  -3   3 25765.1 682.757   8
  -3  -3   2 52805.9 988.978  56
   3  -3  -2 46559.7 911.971  63
   3  -3  -2 53957.7 951.528  57
   3  -3  -2 44427.0 916.694  70
  -3  -3   2 50090.1 867.713  64
  -3  -3   2 56452.7 1040.24  10
  -3  -3   1 5416.04 304.313  10
   3  -3  -1 7169.56 321.144  55
   3  -3  -1 5974.08 297.226  63
   3  -3  -1 6201.72 302.726  57
   3  -3  -1 6997.91 315.029  16
  -3  -3   0 3084.05 228.491  10
   3  -3   0 3733.01 235.945  55
   3  -3   0 3266.44 218.357  57
  -3  -3   0 3310.81 217.602  17
   3  -3   0 3671.66 231.404  16
  -3  -3  -1 60356.5 1080.70  10
   3  -3   1 56597.9 1021.79  57
   3  -3   1 54941.7 671.958  42
  -3  -3  -1 60886.8 1003.98  17
   3  -3   2 10502.4 234.585  35
  -3  -3  -2 13179.1 464.650  10
   3  -3   2 9842.63 234.315  42
   3  -3   2 11223.0 420.317  57
  -3  -3  -2 8267.85 349.315  17
   3  -3   2 13613.3 462.576  16
   3  -3   3 11151.5 423.383  63
   3  -3   3 10544.8 423.349  57
   3  -3   3 11250.2 254.914  42
   3  -3   3 11626.4 256.839  38
  -3  -3  -3 11881.7 429.378  17
   3  -3   3 11861.0 443.372  16
   3  -3   4 3342.58 136.032  42
   3  -3   4 3043.19 130.792  38
  -3  -3  -4 3757.17 243.968  17
   3  -3   4 3282.89 234.983  16
   3  -3   4 3551.08 138.323  35
   3  -3   5 5509.96 324.654  63
  -3  -3  -5 5950.75 314.709  61
   3  -3   5 5573.17 331.001  57
   3  -3   5 5236.08 173.853  35
   3  -3   5 5010.54 171.512  42
   3  -3   5 6492.84 195.430  38
  -3  -3  -5 4993.47 291.727  17
   3  -3   5 5571.05 351.313  11
   3  -3   5 7120.93 348.064  16
   3  -3   6 5610.36 352.033  63
  -3  -3  -6 7178.86 348.876  61
   3  -3   6 7756.23 220.714  35
   3  -3   6 6000.68 188.694  47
   3  -3   6 6851.42 201.743  42
   3  -3   6 5595.73 189.363  38
   3  -3   6 6875.16 405.398  11
   3  -3   6 8377.00 388.301  16
   3  -3   6 5675.64 317.680  20
  -3  -3  -7 1962.62 188.069  61
   3  -3   7 1921.82 197.947  67
   3  -3   7 1367.00 91.6390  42
   3  -3   7 1886.31 110.258  38
   3  -3   7 1562.43 166.796  20
   3  -3   8 5427.87 356.070  63
   3  -3   8 5965.01 199.483  49
   3  -3   9 44829.2 631.187  38
   3  -3   9 46173.1 649.653  47
   3  -3   9 46313.0 642.639  49
   3  -3  10 19073.2 379.183  49
   3  -3  10 17968.3 363.024  38
   3  -3  11 2433.98 128.067  47
   3  -3  11 2645.58 125.525  38
   3  -3  12 10011.5 258.162  47
   3  -3  12 7905.24 222.633  49
   3  -3  14 4163.11 136.200  47
   3  -3  14 3592.84 126.227  49
   3  -3  15 567.919 44.4326  47
  -3  -2  17 3940.18 101.496  28
  -3  -2  16 5478.52 144.918  28
  -3  -2  16 5412.54 140.937  25
  -3  -2  16 5580.82 145.094  51
  -3  -2  15 10530.9 228.214  50
  -3  -2  15 11132.3 239.283  28
  -3  -2  15 11066.1 234.915  25
  -3  -2  14 4478.52 157.976  51
  -3  -2  14 4475.49 158.151  25
  -3  -2  14 4508.74 161.156  28
  -3  -2  14 4918.66 165.235  39
  -3  -2  13 10453.1 246.174  50
  -3  -2  13 9128.46 240.581  51
  -3  -2  13 9350.61 247.453  25
  -3  -2  13 9448.45 249.898  28
  -3  -2  13 10717.7 259.839  39
  -3  -2  12 23544.2 418.949  51
  -3  -2  12 23705.4 429.808  25
  -3  -2  12 24124.4 430.583  28
  -3  -2  12 22790.4 406.008  39
  -3  -2  11 327.234 48.2340  50
  -3  -2  11 265.429 46.4029  51
  -3  -2  11 314.029 48.4756  39
  -3  -2  11 279.851 47.9298  25
  -3  -2  11 262.901 45.9086  28
   3  -2 -10 9477.65 430.673  58
   3  -2 -10 8540.73 420.070  57
  -3  -2  10 11594.7 282.046  25
  -3  -2  10 10657.5 270.722  28
  -3  -2  10 10580.5 265.273  51
   3  -2  -9 13552.7 516.675  57
  -3  -2   9 12968.5 298.171  25
  -3  -2   9 13242.8 296.704  28
  -3  -2   9 14334.6 303.498  51
  -3  -2   8 7659.73 389.990  56
  -3  -2   8 7592.50 213.455  25
  -3  -2   8 6986.62 205.315  28
  -3  -2   8 7157.71 205.392  51
  -3  -2   7 9917.08 240.766  25
  -3  -2   7 9542.90 232.903  28
   3  -2  -7 9323.86 395.333  63
   3  -2  -7 9933.28 402.245  58
   3  -2  -7 9303.00 395.268  57
  -3  -2   6 13877.7 505.524  56
   3  -2  -6 12807.1 446.921  58
   3  -2  -6 14808.9 484.246  57
  -3  -2   6 15911.7 542.076   8
  -3  -2   6 15116.1 277.331  50
   3  -2  -6 17097.2 515.238  63
  -3  -2   6 13871.5 299.130  32
  -3  -2   5 24298.3 664.440  56
   3  -2  -5 25140.2 611.980  57
  -3  -2   5 26008.3 679.470   8
  -3  -2   5 25270.8 644.680  10
  -3  -2   5 23905.8 351.472  50
  -3  -2   5 25172.1 586.467  64
   3  -2  -5 24305.7 612.120  63
  -3  -2   4 64092.0 684.860  50
  -3  -2   4 53568.0 1026.55  56
   3  -2  -4 68625.1 1058.91  58
   3  -2  -4 59324.8 1003.26  63
   3  -2  -4 63210.2 1017.96  57
   3  -2  -4 70898.6 1081.33  70
  -3  -2   4 64316.1 1110.43   8
  -3  -2   4 77938.2 1167.50  10
   3  -2  -3 3913.43 224.575  58
   3  -2  -3 2753.36 186.864  63
   3  -2  -3 3366.02 207.043  57
   3  -2  -3 3400.65 212.120  70
  -3  -2   3 3582.87 198.140  64
  -3  -2   3 3004.42 211.288   8
  -3  -2   3 3111.89 213.427  10
   3  -2  -2 9701.01 357.961  58
   3  -2  -2 8860.68 332.993  63
   3  -2  -2 8063.12 317.211  57
   3  -2  -2 11782.4 390.397  16
  -3  -2   2 11594.8 399.710   8
  -3  -2   2 7790.06 341.714  10
  -3  -2   1 6213.49 298.290  10
  -3  -2   1 4898.93 236.628  64
   3  -2  -1 5276.56 260.801  70
   3  -2  -1 5934.70 281.414  58
   3  -2  -1 5901.61 273.511  16
  -3  -2   0 3095.52 209.333  10
   3  -2   0 2966.05 197.523  70
   3  -2   0 2880.61 193.193  16
   3  -2   0 3307.15 200.408  57
  -3  -2  -1 728.883 104.758  10
   3  -2   1 961.563 117.145  16
   3  -2   1 966.105 114.003  58
   3  -2   1 803.853 104.440  57
  -3  -2  -2 2914.40 202.147  10
   3  -2   2 2882.44 196.433  58
  -3  -2  -2 2980.78 202.655  62
   3  -2   2 2939.52 196.593  57
   3  -2   3 5973.44 280.510  70
   3  -2   3 7952.08 194.581  42
   3  -2   3 8047.03 193.776  38
   3  -2   3 7186.80 311.525  63
  -3  -2  -3 8431.91 353.453  62
   3  -2   3 5373.88 277.364  57
  -3  -2  -3 7993.03 308.200  17
   3  -2   3 7342.85 330.819  16
   3  -2   4 10448.5 232.574  42
   3  -2   4 11617.3 244.283  38
  -3  -2  -4 11290.1 410.377  61
   3  -2   4 10753.2 401.171  16
   3  -2   5 7753.10 355.692  63
  -3  -2  -5 9792.17 417.179  62
  -3  -2  -5 6456.79 309.949  61
   3  -2   5 7269.96 348.923  57
   3  -2   5 8478.15 211.891  35
   3  -2   5 8569.68 211.870  42
   3  -2   5 7549.01 201.603  38
   3  -2   5 8745.91 369.305  16
   3  -2   5 7479.49 320.617  20
   3  -2   6 6188.67 323.335  63
  -3  -2  -6 6102.78 339.954  62
   3  -2   6 5136.05 308.536  57
   3  -2   6 5364.03 171.098  35
   3  -2   6 6727.84 190.405  47
   3  -2   6 5148.94 166.962  49
   3  -2   6 5600.50 173.589  42
   3  -2   6 5563.36 176.416  38
   3  -2   6 5627.29 306.149  16
   3  -2   6 5633.18 286.291  20
   3  -2   7 32813.6 807.181  63
  -3  -2  -7 33803.4 788.875  61
   3  -2   7 30090.6 476.723  35
   3  -2   7 40674.0 542.454  47
   3  -2   7 40009.8 533.201  49
   3  -2   7 34140.7 495.432  42
   3  -2   7 30499.9 484.909  38
   3  -2   7 33460.1 762.263  20
  -3  -2  -8 6452.75 342.960  61
   3  -2   8 6693.05 207.710  47
   3  -2   8 7127.78 209.363  38
   3  -2   9 21647.9 693.132  63
  -3  -2  -9 22476.3 729.298  62
  -3  -2  -9 18776.0 614.267  61
   3  -2   9 24509.0 433.475  47
   3  -2   9 24971.2 432.541  49
  -3  -2  -9 19993.3 651.112  66
   3  -2   9 23975.9 421.685  38
   3  -2   9 21761.5 648.078  20
   3  -2  10 9080.79 258.193  47
   3  -2  10 8418.26 243.753  49
   3  -2  11 11677.6 295.872  47
   3  -2  11 9905.45 265.183  49
   3  -2  12 18736.7 375.286  47
   3  -2  12 17648.4 361.167  49
   3  -2  13 4953.04 172.926  47
   3  -2  13 3579.85 148.261  49
   3  -2  14 8115.40 208.928  47
   3  -2  15 15054.5 267.433  49
   3  -2  15 15841.0 270.320  47
   3  -2  16 9447.55 178.197  30
  -3  -1  17 13020.2 231.066  40
  -3  -1  17 12411.1 222.214  51
  -3  -1  16 988.995 63.7272  28
  -3  -1  16 967.178 66.0836   6
  -3  -1  16 1016.91 68.1783  51
  -3  -1  15 1904.68 97.0007  25
  -3  -1  15 1960.11 99.6521  28
  -3  -1  15 1977.07 102.902   6
  -3  -1  15 1752.49 96.8353  51
  -3  -1  14 7047.22 206.179  28
  -3  -1  14 7009.19 202.114  25
  -3  -1  14 7055.62 208.993   6
  -3  -1  14 7351.88 211.045  51
  -3  -1  14 6518.94 189.917  50
  -3  -1  13 3814.01 154.500  25
  -3  -1  13 3942.96 158.971  28
  -3  -1  13 3870.39 153.054  39
  -3  -1  13 3323.66 136.086  50
  -3  -1  13 3687.09 153.812  51
  -3  -1  13 3631.87 152.640   6
  -3  -1  12 128.255 35.6190  28
  -3  -1  12 138.881 36.3817  25
  -3  -1  12 97.4889 29.6399  50
  -3  -1  12 123.986 35.6472  51
  -3  -1  11 5643.25 177.611  50
  -3  -1  11 6194.58 202.520  51
  -3  -1  11 6138.93 201.004  25
  -3  -1  11 6112.46 201.318  28
  -3  -1  11 6567.00 353.099  22
   3  -1 -11 6299.62 360.943   2
  -3  -1  10 21589.0 363.273  50
   3  -1 -10 21025.0 654.374   2
  -3  -1  10 19860.6 380.125  25
  -3  -1  10 21172.8 389.798  28
  -3  -1  10 21036.8 623.227  22
   3  -1  -9 58.6600 41.8260  58
  -3  -1   9 78.3676 44.0658  22
  -3  -1   9 101.541 29.7412  28
  -3  -1   9 101.990 29.6142  25
  -3  -1   9 232.864 39.6691  51
  -3  -1   9 84.9956 27.8330   7
   3  -1  -9 97.3617 51.9799   2
  -3  -1   9 94.6142 49.6414  68
   3  -1  -8 627.218 102.674  58
  -3  -1   8 805.361 111.171  22
  -3  -1   8 768.233 66.3513  25
  -3  -1   8 734.123 64.5887  28
  -3  -1   8 781.125 66.2606  51
   3  -1  -8 811.424 119.318   2
  -3  -1   8 750.782 63.3855   7
  -3  -1   8 868.843 122.241  68
  -3  -1   7 5525.24 264.050  22
  -3  -1   7 3946.40 142.489  25
  -3  -1   7 4355.65 148.518  28
   3  -1  -7 4767.93 274.562   2
  -3  -1   7 3975.87 138.675   7
  -3  -1   7 4548.31 275.610  56
   3  -1  -7 5172.06 276.014  58
  -3  -1   6 18137.4 320.361  51
   3  -1  -6 18341.5 526.679   2
  -3  -1   6 20574.1 321.358   7
  -3  -1   6 14582.8 435.633  22
  -3  -1   6 22712.8 604.096  56
   3  -1  -6 19173.0 519.199  58
   3  -1  -6 13506.6 449.528  57
  -3  -1   5 7750.02 296.923  22
  -3  -1   5 9180.32 380.921  56
   3  -1  -5 8206.66 324.689  57
   3  -1  -5 8876.97 344.842   2
  -3  -1   5 8454.41 334.405  10
   3  -1  -5 8362.85 312.049  63
  -3  -1   4 17360.0 450.496  22
   3  -1  -4 22782.7 513.549  63
   3  -1  -4 18144.9 468.313  70
   3  -1  -4 14161.0 422.501  57
   3  -1  -4 21333.9 526.367   2
  -3  -1   4 22857.1 563.959  10
  -3  -1   3 9620.72 310.500  64
   3  -1  -3 8949.28 320.352  70
  -3  -1   3 9523.34 358.908  56
   3  -1  -3 9767.88 322.331  57
  -3  -1   3 9478.11 358.550  10
   3  -1  -3 9158.54 326.369   2
   3  -1  -2 6643.62 252.868  63
   3  -1  -2 7167.25 285.244  58
   3  -1  -2 5577.22 236.553  57
   3  -1  -2 5942.92 263.002  70
  -3  -1   2 7245.56 265.313  64
   3  -1  -2 7720.14 309.589  16
   3  -1  -2 6376.15 266.768   2
  -3  -1   2 4689.61 254.041  10
  -3  -1   1 2431.34 171.530  56
   3  -1  -1 2785.95 177.802  58
   3  -1  -1 3334.38 184.174  57
  -3  -1   1 3135.47 174.209  64
  -3  -1   1 2963.87 174.381  66
   3  -1  -1 2787.90 185.081  16
  -3  -1   1 2703.87 167.539   3
   3  -1  -1 3348.18 190.523   2
   3  -1   0 13710.8 367.268  63
   3  -1   0 15995.7 402.666  57
  -3  -1   0 15428.2 411.481  64
   3  -1   0 15587.4 427.913  70
  -3  -1   0 14919.7 412.600  66
   3  -1   0 15061.5 453.017  16
  -3  -1   0 14872.9 393.688   3
   3  -1   0 16455.4 436.266   2
   3  -1   1 259986. 2676.99  16
   3  -1   1 251911. 2527.27  57
  -3  -1  -1 254254. 2651.70  10
   3  -1   1 262494. 2624.37   2
   3  -1   2 1175.44 112.303  57
  -3  -1  -2 1337.26 128.180  66
   3  -1   2 1574.44 134.587  70
  -3  -1  -2 1445.84 129.182  64
   3  -1   2 1506.57 143.329  16
  -3  -1  -2 1297.19 115.777   3
  -3  -1  -2 1494.77 137.739  10
  -3  -1  -3 9268.63 347.786  62
  -3  -1  -3 7502.12 294.551  61
   3  -1   3 8538.41 311.027  57
   3  -1   3 7452.30 292.741  70
   3  -1   3 8604.90 344.675  16
  -3  -1  -3 8662.71 310.026   3
  -3  -1  -4 12357.9 426.307  62
  -3  -1  -4 9941.63 353.860  61
   3  -1   4 11404.9 387.788  57
  -3  -1  -4 12677.8 398.417   3
   3  -1   4 10804.6 361.968   1
  -3  -1  -4 9633.63 359.061  66
  -3  -1  -4 13971.4 432.262  64
   3  -1   4 14131.6 456.097  16
   3  -1   5 14300.2 463.728  16
  -3  -1  -5 17550.0 509.040  64
   3  -1   5 13872.2 443.398  63
  -3  -1  -5 13988.3 472.876  62
  -3  -1  -5 13764.2 438.283  61
  -3  -1  -5 12693.4 417.310   3
   3  -1   5 11491.5 389.237   1
   3  -1   5 15926.3 286.399  47
   3  -1   5 11285.8 241.504  49
   3  -1   5 12397.1 253.124  42
   3  -1   5 12563.6 259.635  38
   3  -1   5 13774.6 268.448  35
  -3  -1  -6 9242.80 382.137  64
   3  -1   6 9388.89 372.268  63
  -3  -1  -6 7940.12 350.173  61
   3  -1   6 9187.25 349.984  53
   3  -1   6 9812.23 392.490  57
   3  -1   6 8474.06 345.789   1
  -3  -1  -6 8605.38 351.285   3
   3  -1   6 7879.03 208.455   5
   3  -1   6 8200.90 211.862  47
   3  -1   6 8149.61 207.639  49
   3  -1   6 8030.71 206.217  42
   3  -1   6 7953.63 207.112  38
   3  -1   6 8417.55 210.056  35
   3  -1   7 25335.8 622.208  20
  -3  -1  -7 29541.7 726.147  64
   3  -1   7 21566.8 615.634  63
  -3  -1  -7 24652.3 705.859  62
  -3  -1  -7 23199.2 629.345  61
   3  -1   7 23773.9 600.518  53
   3  -1   7 22798.8 622.944   1
  -3  -1  -7 24351.2 630.363   3
   3  -1   7 22343.1 394.447   5
   3  -1   7 24038.5 405.229  47
   3  -1   7 25970.5 409.692  49
   3  -1   7 22289.4 379.338  42
   3  -1   7 23427.4 391.556  38
   3  -1   7 25633.0 402.174  35
  -3  -1  -8 31603.7 769.526  66
   3  -1   8 26573.5 659.743  53
  -3  -1  -8 34035.2 790.260  61
   3  -1   8 29337.1 742.997   1
  -3  -1  -8 28707.4 721.704   3
   3  -1   8 26631.0 449.805   5
   3  -1   8 21096.7 410.132  47
   3  -1   8 34634.3 489.823  49
   3  -1   8 27368.2 438.942  38
   3  -1   8 27863.5 684.746  20
  -3  -1  -9 124075. 1862.32  66
  -3  -1  -9 159695. 2062.67  64
  -3  -1  -9 160307. 2041.64  61
  -3  -1  -9 148657. 1953.68   3
   3  -1   9 152233. 2009.98   1
   3  -1   9 148340. 1462.39   5
   3  -1   9 151374. 1475.93  47
   3  -1   9 154328. 1465.96  49
   3  -1   9 133334. 1400.88  38
   3  -1   9 153208. 1951.59  20
  -3  -1 -10 5057.19 345.263  62
  -3  -1 -10 5192.88 319.326  61
   3  -1  10 7224.26 227.333  47
   3  -1  10 6437.78 212.062  49
  -3  -1 -10 6705.49 368.718  66
   3  -1  10 5876.49 330.492  20
  -3  -1 -10 5954.67 336.284   3
   3  -1  10 5951.02 350.588   1
   3  -1  10 6251.62 211.457   5
   3  -1  11 5596.18 200.066  47
   3  -1  11 5304.72 192.993  49
   3  -1  12 16407.1 351.679  47
   3  -1  12 17065.1 356.629  49
   3  -1  12 16825.2 356.658  45
   3  -1  13 8588.10 251.591   4
   3  -1  13 7816.55 226.284  47
   3  -1  13 7277.08 220.948  49
   3  -1  13 8042.24 232.164  45
   3  -1  14 7000.19 213.851   4
   3  -1  14 6523.21 196.064  49
   3  -1  14 7191.45 205.908  45
   3  -1  14 6285.10 189.034  47
   3  -1  15 11.2563 18.4825   4
   3  -1  15-9.86081 24.4519  49
   3  -1  15-4.24030 20.6455  47
   3  -1  15 19.2709 18.8274  45
   3  -1  16 8140.95 177.676  30
   3  -1  16 7727.73 181.843   4
   3  -1  16 7916.57 175.414  45
  -3   0  17 4537.23 129.266  40
  -3   0  17 4333.35 123.676  29
  -3   0  17 4513.21 130.548  51
  -3   0  16 8914.75 207.949  29
  -3   0  16 8968.22 212.868  51
  -3   0  16 9032.58 215.270  40
  -3   0  16 9484.63 217.697   6
  -3   0  15 1600.68 88.9054  28
  -3   0  15 1585.18 92.7201  29
  -3   0  15 1508.27 93.2606  51
  -3   0  15 1771.53 97.2683  41
  -3   0  15 1719.00 98.4464   6
  -3   0  14 715.018 66.2393  28
  -3   0  14 681.705 62.8826  25
  -3   0  14 611.221 62.4705  29
  -3   0  14 697.435 67.9815  51
  -3   0  14 729.545 67.1077  41
  -3   0  14 759.058 69.9424   6
  -3   0  13 7490.77 224.668   6
  -3   0  13 7965.59 225.289  28
  -3   0  13 7779.06 220.926  25
  -3   0  13 7615.28 224.116  51
  -3   0  13 7718.20 226.283  41
  -3   0  13 7640.65 223.027  29
  -3   0  12 7630.11 219.237  23
  -3   0  12 7709.35 224.300  25
  -3   0  12 7724.40 227.366  28
  -3   0  12 7579.67 231.068  51
  -3   0  12 7219.00 222.030  41
  -3   0  12 7758.33 225.187  29
   3   0 -11 2495.22 229.688   2
  -3   0  11 2636.09 225.224  68
  -3   0  11 2443.67 124.686  28
  -3   0  11 2639.45 129.077  25
  -3   0  11 1962.83 194.155  22
  -3   0  11 2563.41 127.926  51
  -3   0  11 3095.70 142.521  41
  -3   0  11 2444.85 122.357  29
  -3   0  10 523.610 102.456  68
   3   0 -10 479.591 92.8685  58
  -3   0  10 495.477 94.2156  22
  -3   0  10 394.667 51.7065  28
  -3   0  10 464.402 56.1117  25
  -3   0  10 501.432 57.3520  51
  -3   0  10 650.175 64.9572  41
   3   0 -10 424.204 96.5722   2
   3   0  -9 42.9453 40.4376  58
  -3   0   9 39.3948 23.4190  51
  -3   0   9 19.2886 33.7704  22
  -3   0   9 59.4034 25.2237  28
  -3   0   9 50.2547 23.9291  25
  -3   0   9 48.4721 24.1567   7
   3   0  -9 39.7796 38.6917   2
  -3   0   9 25.8500 34.7714  68
  -3   0   8 1726.71 96.7353  51
  -3   0   8 1864.44 166.612  22
  -3   0   8 1910.54 101.069  25
  -3   0   8 2004.54 103.513  28
   3   0  -8 1606.39 163.910   2
  -3   0   8 2028.72 103.324   7
  -3   0   8 2000.57 181.488  68
  -3   0   7 13338.0 456.736  68
  -3   0   7 12711.4 256.547  51
   3   0  -7 13768.6 466.554   2
  -3   0   7 12554.0 255.960   7
   3   0  -7 13369.4 441.219  13
  -3   0   7 11867.5 401.007  22
  -3   0   7 12293.8 257.054  25
  -3   0   7 12672.7 261.418  28
  -3   0   6 13990.4 442.539  68
  -3   0   6 13483.5 410.833  22
   3   0  -6 13935.6 451.179   2
  -3   0   6 13187.3 254.240   7
  -3   0   5 5482.87 246.766  22
   3   0  -5 4689.70 234.496  58
   3   0  -5 5410.22 269.600   2
  -3   0   5 5044.48 245.218  10
   3   0  -5 5261.15 259.230  13
  -3   0   4 302.134 58.4670  64
   3   0  -4 192.226 51.8895  70
  -3   0   4 275.544 58.0568  69
  -3   0   4 301.586 61.9472  22
   3   0  -4 215.709 58.0819  13
  -3   0   4 267.448 69.9341  56
   3   0  -4 217.608 55.0671  58
   3   0  -4 389.825 72.7763   2
  -3   0   4 293.407 62.0170  10
  -3   0   3 10767.6 338.811  66
   3   0  -3 10483.2 341.121  70
  -3   0   3 10610.2 325.157  69
  -3   0   3 9813.66 304.987  64
   3   0  -3 9967.58 334.082  13
   3   0  -3 10280.2 335.100  19
   3   0  -3 10425.7 349.718   2
   3   0  -2 14716.5 400.313  58
  -3   0   2 13451.6 355.729  69
   3   0  -2 13902.0 395.009  19
   3   0  -2 13819.7 393.241   2
  -3   0   2 14325.0 413.605  10
  -3   0   1 4689.30 195.485  64
   3   0  -1 4463.41 221.524  70
  -3   0   1 5156.22 227.633  66
   3   0  -1 4398.50 222.101  19
  -3   0   1 4658.82 215.837   3
   3   0  -1 4811.97 229.409   2
  -3   0   1 5034.52 238.638  10
  -3   0   0 5462.88 214.260  69
  -3   0   0 5572.10 214.325  64
  -3   0   0 4385.13 195.251  65
   3   0   0 5356.36 237.236  70
   3   0   0 6934.24 290.066  16
   3   0   0 4898.49 242.197  19
  -3   0   0 5631.51 233.120   3
   3   0   0 4880.88 231.239   2
  -3   0   0 6662.00 277.116  10
   3   0   1 47136.4 736.592  58
  -3   0  -1 37839.9 628.560  61
   3   0   1 32703.4 648.204  70
  -3   0  -1 36009.1 625.129  65
  -3   0  -1 39804.4 703.512  66
   3   0   1 37811.9 731.265  16
  -3   0  -1 35916.4 652.664   3
   3   0   1 39709.5 717.118   2
  -3   0  -1 43240.6 731.065  10
   3   0   2 40360.7 712.398  58
  -3   0  -2 29649.1 606.083  62
  -3   0  -2 31294.0 583.863  61
  -3   0  -2 33951.9 645.962  66
   3   0   2 25793.6 565.657  70
  -3   0  -2 32182.5 581.407  64
  -3   0  -2 20321.0 494.105  65
   3   0   2 28544.0 646.251  16
  -3   0  -2 32135.7 607.764   3
  -3   0  -2 31866.0 624.752  10
  -3   0  -3 27157.9 601.401  62
  -3   0  -3 28096.0 574.883  61
   3   0   3 25433.2 547.129  70
   3   0   3 26636.6 610.467  16
  -3   0  -3 24962.1 549.372   3
  -3   0  -4 6999.00 289.339  61
  -3   0  -4 6628.01 278.462   3
   3   0   4 6598.97 276.037   1
   3   0   4 6768.82 273.796  70
  -3   0  -4 7710.59 297.078  65
   3   0   4 6896.68 309.967  16
   3   0   5 57.0215 36.5560  16
  -3   0  -5 46.8159 32.8998   3
   3   0   5 26.8669 29.2175   1
  -3   0  -5 54.5242 36.0650  61
   3   0   5 38.6571 30.8007  53
  -3   0  -5 23.0631 36.8603  62
  -3   0  -5 16.1340 35.1675  66
  -3   0  -5 49.7508 38.4277  65
   3   0   5 41.6292 22.5940  49
   3   0   5 47.6344 23.8085  47
   3   0   5 64.8262 24.0813  42
   3   0   5 48.6536 22.1496  38
   3   0   5 43.7289 23.8428  35
  -3   0  -6 8088.93 378.513  62
   3   0   6 9435.55 356.686  53
   3   0   6 9772.36 228.018  35
   3   0   6 10200.8 235.809  47
   3   0   6 9052.87 220.763  49
   3   0   6 10628.2 237.015  42
   3   0   6 9654.24 227.971  38
  -3   0  -6 9145.18 364.912   3
   3   0   6 10184.9 236.955   5
   3   0   6 9846.46 370.774   1
   3   0   7 31627.2 729.263   1
  -3   0  -7 33752.6 754.402   3
   3   0   7 31902.0 483.746   5
  -3   0  -7 39538.4 826.363  61
   3   0   7 31719.6 714.221  53
  -3   0  -7 24334.5 434.944  72
  -3   0  -7 39788.3 783.625  65
   3   0   7 34260.3 495.764  47
   3   0   7 35541.5 494.092  49
   3   0   7 32881.8 475.872  42
   3   0   7 28787.1 451.166  38
   3   0   7 34803.0 488.569  35
   3   0   8 11342.6 272.735  47
   3   0   8 10873.2 265.852  49
   3   0   8 11136.1 270.216  45
   3   0   8 10699.3 420.928  53
  -3   0  -8 11011.9 443.473  61
   3   0   8 10510.1 430.328   1
  -3   0  -8 9807.87 412.227   3
   3   0   8 10222.4 263.858   5
   3   0   9 2293.80 124.020  47
   3   0   9 2173.52 119.615  49
   3   0   9 2377.46 126.303  45
   3   0   9 2090.81 198.845   1
  -3   0  -9 1961.84 189.237   3
   3   0   9 2388.08 126.705   5
   3   0   9 1922.54 182.539  53
  -3   0  -9 2650.60 243.896  62
  -3   0  -9 2274.88 215.486  61
   3   0  10 577.215 66.4060  47
   3   0  10 650.655 70.0325  45
   3   0  10 621.989 69.1291  49
  -3   0 -10 262.749 87.1079  66
  -3   0 -10 265.203 85.4005  65
   3   0  10 587.804 104.807  53
  -3   0 -10 601.667 124.795  62
  -3   0 -10 724.472 125.843  61
  -3   0 -10 568.237 108.060   3
   3   0  10 547.655 111.448   1
   3   0  10 628.786 68.2830   5
   3   0  11 6324.97 216.774  45
   3   0  11 6004.44 208.961  49
   3   0  12 4244.03 172.344  49
   3   0  12 4773.40 186.053  45
   3   0  13 1253.37 91.8869  49
   3   0  13 1335.58 96.4153  45
   3   0  13 1236.54 89.9938  47
   3   0  14 6004.81 185.461  47
   3   0  14 6371.60 193.884  49
   3   0  14 6568.95 204.027  45
   3   0  14 6330.50 208.659   4
   3   0  15 15923.1 293.642  49
   3   0  15 17136.9 328.113   4
   3   0  16 11222.0 223.523  45
   3   0  16 11049.2 229.554   4
  -3   1  17 12944.7 227.007  29
  -3   1  16 1046.48 71.2221  51
  -3   1  16 902.426 64.2527   6
  -3   1  16 947.875 65.8701  29
  -3   1  15 1555.21 93.6360  51
  -3   1  15 1513.24 90.8535   6
  -3   1  15 1860.57 99.6102  41
  -3   1  15 1480.52 92.2031  30
  -3   1  15 1636.08 94.8141  29
   3   1 -14 7409.22 229.176  73
  -3   1  14 7533.17 216.473   6
  -3   1  14 7848.69 226.588  51
  -3   1  14 7641.88 218.268  41
  -3   1  14 7434.58 221.407  30
  -3   1  14 7285.36 215.927  29
   3   1 -13 4168.23 178.050  73
  -3   1  13 3830.66 151.419  25
  -3   1  13 4019.14 161.012   6
  -3   1  13 4288.62 169.549  51
  -3   1  13 4236.71 167.926  41
  -3   1  13 3781.32 161.199  30
  -3   1  13 3895.08 160.546  29
   3   1 -12 98.3985 42.3963  73
  -3   1  12 68.8863 27.5027  28
  -3   1  12 74.8146 28.8505  25
  -3   1  12 73.1128 31.4249  51
  -3   1  12 67.5119 29.5202  41
  -3   1  12 102.822 33.7393  30
  -3   1  12 58.7036 26.9002  29
   3   1 -11 5600.37 329.989  13
  -3   1  11 5833.13 341.437  68
   3   1 -11 5975.45 220.863  73
  -3   1  11 6009.03 195.049  28
  -3   1  11 6016.02 197.139  25
  -3   1  11 5838.56 331.958  22
   3   1 -11 6019.91 351.403   2
  -3   1  11 5981.93 197.255  51
  -3   1  11 6499.56 210.569  41
  -3   1  11 6223.98 207.616  30
  -3   1  11 5714.04 195.752  29
   3   1 -10 22368.2 668.476  13
  -3   1  10 21089.4 660.129  68
   3   1 -10 20233.7 421.018  73
  -3   1  10 21861.6 391.885  28
  -3   1  10 21847.3 391.063  25
  -3   1  10 20989.5 631.408  22
   3   1 -10 20342.5 642.531   2
  -3   1  10 21587.0 389.335  51
  -3   1  10 22568.6 405.999  41
  -3   1  10 22177.3 405.434  30
  -3   1  10 21625.4 394.101  29
  -3   1   9 9.38018 18.1730   7
   3   1  -9 79.0766 49.3976   2
  -3   1   9 11.7910 25.5156  22
  -3   1   9 95.6640 29.7282  28
  -3   1   9 27.6347 22.4665  25
  -3   1   9 26.7261 36.9910  68
   3   1  -9 1.73006 27.5114  73
  -3   1   9 23.8177 19.0333  51
   3   1  -9 8.45968 27.4600  13
  -3   1   9 64.0768 26.8920  30
  -3   1   9 12.3893 18.2758  29
   3   1  -8 883.340 124.595   2
  -3   1   8 876.032 68.7726   7
  -3   1   8 839.708 68.7688  28
  -3   1   8 804.530 67.4532  25
  -3   1   8 867.659 123.928  68
   3   1  -8 1030.50 85.1179  73
  -3   1   8 793.938 63.9389  46
   3   1  -8 637.092 103.750  13
  -3   1   8 900.542 71.9087  30
  -3   1   8 784.884 65.6701  29
   3   1  -7 3314.88 228.562   2
  -3   1   7 2650.28 189.385  22
  -3   1   7 3103.40 125.297  28
  -3   1   7 3042.38 124.190  25
  -3   1   7 3300.64 231.156  68
  -3   1   7 3279.86 123.485  46
   3   1  -7 2582.37 196.221  13
  -3   1   7 2890.44 123.555  30
   3   1  -7 3762.54 137.884  33
  -3   1   7 3006.58 121.583  29
  -3   1   6 21276.9 566.551  68
  -3   1   6 19815.7 320.015  46
  -3   1   6 22221.3 340.368   7
   3   1  -6 22061.0 566.489  13
  -3   1   6 20355.3 512.888  22
  -3   1   5 8888.04 333.021  69
  -3   1   5 9147.54 353.849  68
   3   1  -5 9740.22 362.791   2
   3   1  -5 9819.67 369.974  13
  -3   1   5 8661.74 313.626  22
  -3   1   4 20641.6 518.379  68
  -3   1   4 22903.6 523.492  69
   3   1  -4 18755.9 506.482   2
   3   1  -4 22662.5 544.318  13
   3   1  -4 24009.5 559.177  19
  -3   1   4 18038.8 476.435  22
  -3   1   3 9952.26 324.448  69
  -3   1   3 10193.4 344.222  68
   3   1  -3 10637.9 350.972   2
   3   1  -2 6352.63 273.651  70
  -3   1   2 7970.73 284.993  69
  -3   1   2 8766.84 304.823  66
   3   1  -2 8047.98 304.601  13
   3   1  -2 5581.03 270.212  19
   3   1  -2 7684.57 294.053   2
  -3   1   1 3877.94 195.403  69
   3   1  -1 3476.77 210.698  19
  -3   1   1 3681.72 193.725   3
   3   1  -1 3652.89 199.979   2
   3   1   0 15433.0 396.780  58
   3   1   0 16615.9 440.195  70
   3   1   0 15618.7 396.940  15
   3   1   0 16619.5 464.108  19
  -3   1   0 15817.6 406.574   3
   3   1   0 15427.3 424.959   2
   3   1   1 251087. 2704.12  58
  -3   1  -1 316732. 2829.16  65
  -3   1  -1 300313. 2753.62  69
   3   1   1 274655. 2686.30  15
   3   1   1 285227. 2889.37  19
  -3   1  -1 290483. 2746.17   3
   3   1   1 277492. 2795.29   2
   3   1   2 2111.25 159.500  58
  -3   1  -2 2185.70 152.480  65
  -3   1  -2 2302.04 150.925  69
  -3   1  -2 2602.09 167.011  66
   3   1   2 2467.26 180.482  19
  -3   1  -2 2248.09 152.527   3
  -3   1  -3 9788.54 365.451  62
   3   1   3 9346.19 320.303  53
  -3   1  -3 10386.1 339.818  61
  -3   1  -3 10152.0 342.489  66
  -3   1  -3 9758.10 333.523  65
  -3   1  -3 8068.68 298.199  69
   3   1   3 8228.64 338.095  19
  -3   1  -3 9156.62 322.200   3
  -3   1  -4 12307.1 393.291  61
   3   1   4 11249.8 366.616  53
  -3   1  -4 11235.3 376.193   3
   3   1   4 10836.0 356.543   1
  -3   1  -4 11560.1 362.372  69
   3   1   4 11863.7 415.041  19
   3   1   5 10741.8 409.686  19
  -3   1  -5 12346.1 410.797   3
   3   1   5 12298.8 399.800   1
  -3   1  -5 12381.4 415.654  61
   3   1   5 12138.4 403.370  53
  -3   1  -5 13697.4 426.466  65
   3   1   5 13096.3 266.241  45
   3   1   5 11994.9 255.923  38
   3   1   5 11573.1 257.740  42
   3   1   5 13575.2 271.188  35
   3   1   6 9599.35 368.546   1
  -3   1  -6 9746.34 371.640   3
   3   1   6 9667.60 233.526   5
   3   1   6 9999.14 377.982  53
  -3   1  -6 11588.3 457.848  62
  -3   1  -6 11335.2 430.502  61
  -3   1  -6 10574.2 248.989  72
  -3   1  -6 8569.55 353.483  65
   3   1   6 7554.72 212.220  49
   3   1   6 10809.3 249.176  45
   3   1   6 8580.19 223.500  47
   3   1   6 11364.2 250.983  38
   3   1   6 10110.5 243.852  42
   3   1   6 10489.8 244.297  35
   3   1   7 24003.6 631.753   1
  -3   1  -7 24071.8 632.135   3
   3   1   7 24136.5 405.633   5
   3   1   7 23436.2 631.028  53
  -3   1  -7 29791.2 778.073  62
  -3   1  -7 23624.2 650.075  61
  -3   1  -7 23924.9 623.220  65
  -3   1  -7 28911.9 444.077  72
   3   1   7 25064.8 419.983  45
   3   1   7 20245.6 381.792  47
   3   1   7 23445.7 405.518  40
   3   1   7 23297.1 402.114  42
   3   1   7 24077.3 404.756  35
  -3   1  -8 28766.9 711.635  65
  -3   1  -8 30317.2 474.563  72
   3   1   8 28174.2 713.989  53
  -3   1  -8 24959.5 698.478  61
   3   1   8 27675.0 455.325  40
   3   1   8 25759.9 691.404   1
  -3   1  -8 26568.5 693.788   3
   3   1   8 26468.2 449.565   5
   3   1   8 26824.2 460.145  49
   3   1   8 31384.0 488.403  45
   3   1   8 24909.8 442.352  47
   3   1   9 154595. 1991.77  53
  -3   1  -9 155421. 2065.22  61
   3   1   9 142961. 1486.89  45
   3   1   9 162128. 1516.70  47
   3   1   9 151978. 1496.65  40
  -3   1  -9 145752. 1954.03   3
   3   1   9 150421. 2010.57   1
   3   1   9 151792. 1490.55   5
   3   1  10 4804.40 299.473  53
   3   1  10 4613.37 183.170  49
   3   1  10 5008.73 192.759  45
   3   1  10 4720.74 182.350  47
   3   1  10 4530.46 303.124   1
  -3   1 -10 4135.99 280.733   3
   3   1  10 4692.67 181.987   5
   3   1  10 4579.87 169.234  26
   3   1  10 4507.73 178.484  40
   3   1  11 5092.28 193.576  49
   3   1  11 5452.29 203.249  45
   3   1  11 5141.26 179.523  26
   3   1  11 5277.16 194.846  40
   3   1  12 15259.7 339.455  40
   3   1  12 16003.3 349.234  49
   3   1  12 14882.0 345.139  45
   3   1  13 6636.41 217.129  45
   3   1  13 6624.24 218.678   4
   3   1  14 6059.09 185.957  49
   3   1  14 6118.48 197.638   4
   3   1  15-3.66531 18.0549  45
   3   1  15 3.67068 16.0658   4
  -3   1 -15 1.10433 19.4541  31
   3   1  16 8387.96 183.033  45
   3   1  16 7437.85 175.496   4
  -3   2  17 3712.70 105.253  29
  -3   2  16 5158.29 146.954  29
  -3   2  15 11952.9 261.797  51
  -3   2  15 11519.7 251.867  29
  -3   2  15 12113.8 251.843  41
  -3   2  14 5023.97 175.071  51
  -3   2  14 4860.45 165.308  41
  -3   2  14 4718.98 172.695  30
  -3   2  14 4689.40 168.103  29
   3   2 -14 4317.76 160.118  33
   3   2 -13 11636.9 297.358  73
  -3   2  13 11554.1 285.568  51
  -3   2  13 11090.1 263.517   6
  -3   2  13 10869.2 268.297  41
  -3   2  13 11089.1 282.485  30
  -3   2  13 11613.8 281.399  29
  -3   2  12 21000.8 399.003  41
  -3   2  12 22105.2 421.723  30
   3   2 -12 20977.8 407.471  33
  -3   2  12 22815.0 417.695  29
  -3   2  12 23168.6 417.701  51
   3   2 -11 115.675 42.2038  73
  -3   2  11 140.991 34.4361  51
  -3   2  11 150.250 35.0403  41
  -3   2  11 163.885 39.1256  30
  -3   2  11 146.108 36.9362  29
   3   2 -11 141.305 39.0077  33
   3   2 -10 11210.3 481.134  13
  -3   2  10 10276.8 260.560  25
  -3   2  10 10447.1 465.261  68
   3   2 -10 10966.2 299.370  73
  -3   2  10 9921.55 251.727  46
  -3   2  10 10015.0 263.460  41
  -3   2  10 9896.61 243.473  36
  -3   2  10 10455.6 275.401  30
  -3   2  10 10362.0 269.370  29
  -3   2   9 12729.1 505.875  68
  -3   2   9 12408.6 278.790  46
  -3   2   9 13012.6 290.477  25
   3   2  -9 13122.2 508.698  13
  -3   2   9 12812.9 301.054  30
   3   2  -9 13293.3 307.111  33
  -3   2   9 12618.0 293.705  29
  -3   2   8 7191.27 363.006  68
   3   2  -8 7002.36 225.674  73
  -3   2   8 6469.01 190.123  46
  -3   2   8 6398.28 194.930  25
   3   2  -8 5897.94 326.470  13
   3   2  -8 6259.03 199.876  33
  -3   2   8 6407.55 198.413  29
  -3   2   8 6447.31 202.900  30
  -3   2   7 10371.9 422.120  68
  -3   2   7 9296.44 223.463  46
  -3   2   7 9657.30 238.109  25
   3   2  -7 10369.1 252.585  33
  -3   2   7 9713.02 245.923  30
  -3   2   7 10075.9 242.872  29
  -3   2   6 15729.5 505.281  68
  -3   2   6 16121.6 479.998  69
  -3   2   6 13938.2 277.529  46
  -3   2   6 14744.2 293.975  25
   3   2  -6 17287.9 526.673  13
   3   2  -6 18542.8 318.275  31
  -3   2   6 15064.0 292.609  32
  -3   2   6 15431.9 300.285  29
  -3   2   5 25916.4 623.771  68
  -3   2   5 31368.4 643.524  69
   3   2  -5 32869.6 718.531  13
   3   2  -5 25334.6 616.692  19
   3   2  -5 19537.8 357.447  33
   3   2  -5 24188.1 376.777  31
  -3   2   5 24002.5 379.991  32
  -3   2   5 23919.3 377.365  29
  -3   2   5 24539.9 368.189  46
   3   2  -4 57070.8 1026.93  19
  -3   2   4 57724.7 953.870  69
   3   2  -3 3707.43 219.685  13
   3   2  -3 2943.71 200.589  15
   3   2  -3 3533.91 227.514  19
   3   2  -2 9599.09 352.406  15
   3   2  -2 9300.21 369.302  19
  -3   2   1 6850.41 279.833  69
   3   2  -1 7023.86 294.094  15
   3   2  -1 7833.18 339.325  19
   3   2   0 3624.08 208.896  15
   3   2   0 4204.44 249.879  19
  -3   2  -1 820.603 100.168  69
   3   2   1 914.593 106.738  15
  -3   2  -2 2152.96 160.832  69
   3   2   2 2507.83 170.787  15
   3   2   2 2661.23 200.880  19
   3   2   3 5589.09 295.270  19
   3   2   3 7490.24 203.378  52
  -3   2  -3 8441.34 331.319  69
   3   2   3 6150.33 184.525  42
   3   2   3 7398.81 204.594  38
   3   2   3 6767.22 192.863  35
   3   2   4 12205.1 399.310  53
  -3   2  -4 9230.31 231.547  71
  -3   2  -4 11767.9 398.564  65
  -3   2  -4 13439.1 274.376  72
  -3   2  -4 11285.4 406.374  69
   3   2   4 12547.4 265.076  45
   3   2   4 10027.4 243.859  42
   3   2   4 8213.62 228.383  38
   3   2   4 10289.7 249.143  35
   3   2   5 8426.68 345.552  53
  -3   2  -5 9410.52 372.373  61
  -3   2  -5 6984.81 199.124  71
  -3   2  -5 7679.81 213.815  72
   3   2   5 9170.62 233.032  45
   3   2   5 8624.73 228.613  42
   3   2   5 7454.87 215.131  35
  -3   2  -6 5259.57 303.210  14
  -3   2  -6 4214.30 255.288  65
  -3   2  -6 3180.70 142.795  72
  -3   2  -6 4844.34 276.097  69
   3   2   6 4841.91 172.597  45
   3   2   6 4744.98 269.629  53
  -3   2  -6 3980.72 261.421  61
   3   2   6 4648.19 170.641  42
   3   2   6 3423.73 147.679  38
   3   2   6 3267.57 143.379  35
  -3   2  -7 30709.2 745.160  65
  -3   2  -7 26058.1 455.271  72
  -3   2  -7 25905.0 680.674  69
   3   2   7 32738.7 502.818  45
   3   2   7 31676.9 742.125  53
  -3   2  -7 28232.1 748.551  61
   3   2   7 28874.4 470.388  42
   3   2   7 22166.7 492.240  35
   3   2   8 6550.63 340.051  53
  -3   2  -8 6190.28 357.222  62
   3   2   8 6031.33 199.369  42
   3   2   8 5789.77 204.297  45
   3   2   8 5963.03 201.327  48
  -3   2  -8 6162.17 330.373  65
  -3   2  -8 6120.88 205.866  72
   3   2   9 22821.2 438.265  45
  -3   2  -9 21467.4 645.347  65
   3   2   9 23228.1 671.667  53
  -3   2  -9 21611.7 716.223  61
  -3   2 -10 7095.17 220.468  72
   3   2  10 7188.21 236.365  45
   3   2  10 6930.36 214.862  48
   3   2  10 7104.02 218.447  26
   3   2  11 7524.46 242.850  45
   3   2  11 8583.38 242.868  26
   3   2  12 13999.2 331.724  45
   3   2  12 14713.1 308.830  26
   3   2  13 4696.08 176.140  45
   3   2  13 4869.48 161.938  26
   3   2  14 7689.52 210.831  45
   3   2  15 17166.4 297.512  45
   3   3 -16 222.237 29.8153  33
  -3   3  16 251.019 29.2467  29
  -3   3  15 9726.50 209.456  29
  -3   3  14 3605.01 128.025  41
  -3   3  14 3544.74 135.783  29
   3   3 -14 3926.06 146.622  33
   3   3 -13 4450.89 173.866  73
  -3   3  13 4115.49 147.274  41
  -3   3  13 4071.83 156.002  29
   3   3 -13 3679.98 153.140  33
  -3   3  13 3983.20 155.412  51
  -3   3  12 6553.26 207.420  29
  -3   3  12 7028.13 203.537  41
   3   3 -11 22242.8 439.969  73
   3   3 -11 22724.5 402.280  31
  -3   3  11 21356.8 406.327  29
  -3   3  11 21024.0 385.655  41
  -3   3  11 20291.6 369.278  36
  -3   3  10 23767.7 416.705  46
  -3   3  10 24069.9 405.982  36
  -3   3  10 24733.1 443.755  29
   3   3 -10 25193.6 436.699  31
   3   3  -9 434.441 96.9969  13
   3   3  -9 131.095 67.9110  54
  -3   3   9 347.420 47.6322  46
   3   3  -9 338.655 58.5998  73
  -3   3   9 334.051 45.3011  36
  -3   3   9 366.740 53.1069  29
   3   3  -9 339.342 54.8505  33
   3   3  -9 262.640 46.4170  31
   3   3  -8 8092.49 397.203  13
  -3   3   8 7734.23 215.768  46
  -3   3   8 7197.71 383.800  68
  -3   3   8 7506.05 203.860  36
  -3   3   8 7651.58 228.673  29
   3   3  -8 7470.59 221.121  31
  -3   3   7 22980.4 676.343  68
  -3   3   7 23041.3 410.887  29
   3   3  -7 22111.7 397.505  31
  -3   3   7 22719.8 387.605  46
  -3   3   6 36971.4 844.404  68
   3   3  -6 40994.1 892.199  13
   3   3  -6 34660.2 820.686  15
   3   3  -6 39685.9 561.832  33
  -3   3   6 36792.3 537.536  29
   3   3  -6 34507.1 522.955  31
  -3   3   6 35374.1 519.440  32
  -3   3   6 37098.5 511.483  46
  -3   3   5 13304.5 433.731  69
   3   3  -5 14494.8 497.392  13
   3   3  -5 13720.6 486.458  15
   3   3  -5 14595.0 310.380  33
  -3   3   5 14167.4 301.035  29
  -3   3   5 13737.9 295.506  32
  -3   3   5 14078.0 280.463  46
  -3   3   4 4627.27 250.921  69
   3   3  -4 4699.10 273.642  13
   3   3  -4 4307.50 264.835  15
   3   3  -4 4033.53 151.872  33
  -3   3   4 4044.70 151.804  32
   3   3  -4 4033.74 150.918  31
  -3   3   4 4423.38 156.989  29
  -3   3   4 4562.24 149.021  46
  -3   3   3 21416.1 557.414  69
   3   3  -3 24010.3 634.041  15
   3   3  -3 21893.9 628.680  19
   3   3  -3 22092.7 379.574  31
  -3   3   3 23544.7 390.200  32
  -3   3   3 21997.9 360.156  46
  -3   3   2 57113.9 946.339  69
  -3   3   2 55662.2 631.498  46
   3   3  -2 51893.5 984.743  15
   3   3  -2 48682.9 966.069  19
   3   3  -2 53510.8 643.193  33
  -3   3   2 49266.3 638.944  32
  -3   3   1 8244.34 330.463  69
   3   3  -1 7105.34 332.220  15
   3   3  -1 7531.99 359.630  19
   3   3  -1 7949.42 200.305  33
  -3   3   1 6382.84 186.649  32
   3   3  -1 6465.73 176.287  34
   3   3  -1 9392.31 250.679  52
  -3   3   0 3322.85 133.428  71
  -3   3   0 2576.38 185.564  69
   3   3   0 3186.93 215.724  15
  -3   3   0 3278.99 229.471  14
   3   3   0 2335.27 197.449  19
   3   3   0 2581.55 110.801  33
  -3   3   0 3069.44 124.008  32
   3   3   0 3170.56 121.390  34
   3   3   0 3071.62 141.800  52
  -3   3  -1 57845.5 720.086  71
  -3   3  -1 67916.3 1079.12  69
   3   3   1 60187.1 1021.99  15
  -3   3  -1 72930.8 1178.74  14
   3   3   1 60854.6 1090.91  19
   3   3   1 63576.7 699.636  34
   3   3   1 52676.2 725.907  52
  -3   3  -2 10235.9 252.140  71
  -3   3  -2 9017.07 362.623  69
   3   3   2 9929.23 259.600  52
   3   3   2 9716.95 373.811  15
  -3   3  -2 8575.90 391.233  14
   3   3   2 10351.5 417.502  19
   3   3   2 10978.2 263.669  35
   3   3   2 9436.93 225.776  34
  -3   3  -3 12791.3 286.138  71
  -3   3  -3 12985.5 454.215  69
   3   3   3 12373.3 287.852  48
   3   3   3 13308.8 300.031  52
   3   3   3 12072.3 422.577  15
  -3   3  -3 12118.1 480.127  14
   3   3   3 13344.6 272.749  34
  -3   3  -4 3317.72 143.576  71
  -3   3  -4 3124.79 140.999  72
  -3   3  -4 2953.96 222.169  69
  -3   3  -4 3199.38 250.816  14
   3   3   4 2898.69 125.992  34
   3   3   4 2781.26 133.027  48
   3   3   5 4995.79 181.797  48
  -3   3  -5 5425.47 186.319  71
  -3   3  -5 4909.67 179.670  72
   3   3   6 6989.88 209.422  26
  -3   3  -6 7291.91 218.211  71
  -3   3  -6 6351.49 210.216  72
   3   3   6 6184.38 209.264  48
   3   3   6 6828.94 223.505  44
  -3   3  -6 7650.70 398.635  14
   3   3   7 2050.54 122.478  48
  -3   3  -7 2015.48 119.261  72
  -3   3  -7 2096.01 204.663  69
  -3   3  -7 1928.55 203.547  14
   3   3   7 1988.47 113.207  26
   3   3   8 5956.35 211.717  45
   3   3   8 6312.52 212.583  48
   3   3   8 6530.27 208.759  26
  -3   3  -9 54198.4 728.231  72
   3   3   9 54379.6 747.334  45
   3   3   9 54405.4 720.718  26
   3   3  10 15647.4 354.953  45
   3   3  10 16068.8 343.000  48
   3   3  10 15562.1 336.125  26
  -3   3 -11 2502.36 126.850  72
   3   3  11 2847.57 141.508  45
   3   3  11 2803.24 131.320  48
   3   3  11 2981.32 136.480  26
   3   3  12 8685.01 226.938  26
  -3   3 -13 5089.05 169.938  31
   3   3  13 3626.93 135.301  26
   3   3  14 4076.72 127.620  26
   3   3  15 775.090 46.9366  26
   3   4 -14 419.219 45.5023  33
   3   4 -13 1070.64 76.4167  33
  -3   4  13 1070.32 71.2034  29
   3   4 -12 37389.1 545.454  33
   3   4 -12 37750.1 526.083  31
   3   4 -11 1596.60 109.351  73
  -3   4  11 1849.94 99.4763  36
   3   4 -11 2280.80 122.956  33
  -3   4  11 1924.45 108.699  29
   3   4 -11 2262.24 117.928  31
  -3   4  10 11155.2 256.042  36
   3   4 -10 10866.8 274.407  31
  -3   4  10 11534.0 280.967  29
  -3   4  10 11384.9 261.390  46
   3   4  -9 5841.59 215.232  73
  -3   4   9 5535.36 178.133  36
   3   4  -9 4999.76 186.844  31
  -3   4   9 5760.44 199.066  29
  -3   4   9 5309.05 178.720  46
   3   4  -8 7798.09 255.389  73
  -3   4   8 9889.97 247.178  46
  -3   4   8 8802.86 227.927  36
   3   4  -8 10166.4 273.786  33
   3   4  -8 8294.68 245.980  31
  -3   4   8 9169.18 255.308  29
   3   4  -7 4817.76 321.108  60
   3   4  -7 4947.43 198.280  73
  -3   4   7 5580.93 184.980  46
  -3   4   7 5662.88 178.737  36
   3   4  -7 6160.79 209.794  33
  -3   4   7 5689.33 198.177  29
  -3   4   6 91.4482 27.6825  46
   3   4  -6 73.4764 33.7311  73
   3   4  -6 117.151 38.0899  33
   3   4  -6 73.9193 31.5093  31
  -3   4   6 76.8846 25.1293  36
  -3   4   6 85.9727 31.2086  32
   3   4  -6 90.1224 54.5682  60
  -3   4   5 6176.67 189.684  46
   3   4  -5 4946.87 185.226  33
   3   4  -5 6919.72 214.858  31
  -3   4   5 5919.85 198.229  32
   3   4  -5 5811.34 342.252  60
  -3   4   4 77594.4 803.837  46
   3   4  -4 56323.0 758.185  33
   3   4  -4 55628.9 754.908  31
  -3   4   4 68465.1 809.922  32
   3   4  -4 69708.7 1218.91  15
   3   4  -4 68134.6 1231.77  60
  -3   4   3 7402.19 206.267  46
   3   4  -3 7776.61 221.259  31
  -3   4   3 6653.17 210.509  32
   3   4  -3 6905.95 199.101  34
   3   4  -3 7159.22 363.736  15
   3   4  -3 6587.67 344.506  60
  -3   4   2 20352.8 361.042  46
   3   4  -2 21289.0 628.149  15
  -3   4   2 20850.4 388.370  32
   3   4  -2 20697.3 380.970  31
   3   4  -2 21178.4 372.015  34
  -3   4   1 10009.0 397.507  69
   3   4  -1 9567.85 416.457  15
  -3   4   1 9447.89 249.574  32
   3   4  -1 9344.63 239.214  34
  -3   4   0 14129.9 312.285  71
  -3   4   0 13910.6 473.715  69
  -3   4   0 17113.3 334.157  32
   3   4   0 14566.2 303.587  34
   3   4   0 16132.6 536.615  15
   3   4   0 15828.7 358.716  52
   3   4   1 701.984 116.310  15
  -3   4  -1 748.211 123.426  14
   3   4   1 777.716 78.7605  52
  -3   4  -1 601.879 65.4049  71
  -3   4  -1 678.345 108.491  69
   3   4   1 690.062 74.6120  44
   3   4   1 722.747 65.3273  34
  -3   4  -2 4013.26 287.518  14
   3   4   2 5125.53 194.473  52
  -3   4  -2 3936.18 163.476  71
  -3   4  -2 4971.23 289.437  69
  -3   4  -2 4672.00 175.889  24
   3   4   2 4769.93 194.237  44
   3   4   2 4853.68 169.196  34
  -3   4  -3 14538.2 566.513  14
   3   4   3 20395.8 401.755  52
  -3   4  -3 17672.2 367.274  71
  -3   4  -3 17538.7 568.621  69
   3   4   3 15868.4 363.314  44
   3   4   3 18142.3 347.357  34
  -3   4  -4 7066.33 399.300  14
   3   4   4 9706.83 259.548  48
  -3   4  -4 7886.89 241.430  71
  -3   4  -4 7714.59 385.986  69
  -3   4  -4 9611.71 254.284  72
   3   4   4 9127.67 279.817  44
   3   4   4 9185.87 241.712  34
  -3   4  -5 6638.44 388.758  14
   3   4   5 6619.34 216.783  48
  -3   4  -5 7338.76 232.215  71
  -3   4  -5 6415.28 359.258  69
  -3   4  -5 7624.41 230.884  72
   3   4   5 6565.29 225.492  44
   3   4   5 6672.75 207.201  34
  -3   4  -6 119.885 36.9651  72
  -3   4  -6 144.642 39.6455  71
   3   4   6 112.391 36.0649  44
  -3   4  -6 145.171 64.6640  14
   3   4   6 171.332 42.6268  48
   3   4   7 36153.6 563.806  48
   3   4   7 37296.4 569.573  44
   3   4   8 7092.75 225.257  48
   3   4   8 6987.68 214.261  26
  -3   4  -9 7623.29 233.126  72
   3   4   9 8089.52 235.609  48
   3   4   9 7963.01 226.721  26
   3   4  10 3595.62 149.541  48
   3   4  10 3686.07 149.191  26
   3   4  11 4730.67 160.897  48
   3   4  11 4857.60 163.909  26
   3   4  12 16027.9 287.137  48
   3   4  12 15898.6 297.548  26
   3   4  13 1933.15 86.7404  26
   3   4  14 2655.10 88.4044  26
   3   5 -13 4358.34 123.605  33
   3   5 -13 4244.90 127.497  73
   3   5 -12 250.430 36.6340  33
   3   5 -12 321.620 39.7513  31
   3   5 -12 292.358 40.3302  73
  -3   5  11 4708.29 141.243  36
   3   5 -11 5265.75 164.301  31
  -3   5  10 9158.63 215.958  36
  -3   5  10 9709.08 217.762  46
   3   5  -9 1130.59 91.3922  73
  -3   5   9 1344.50 82.7067  36
   3   5  -9 1201.90 88.1429  33
   3   5  -9 1395.49 94.7822  31
  -3   5   9 1174.42 77.5678  46
   3   5  -8 1061.18 90.6366  73
  -3   5   8 1151.78 78.2538  36
   3   5  -8 1216.60 91.8755  31
  -3   5   8 1184.99 80.2822  46
   3   5  -7 3201.92 154.017  73
  -3   5   7 3434.47 136.746  36
  -3   5   7 3569.52 142.574  46
   3   5  -6 1491.75 106.641  73
  -3   5   6 1428.71 92.5095  46
  -3   5   6 1594.57 95.2670  36
  -3   5   5 1048.76 79.8195  46
  -3   5   5 1144.55 81.2073  36
   3   5  -5 1302.93 95.6021  31
   3   5  -5 990.072 78.3237  34
  -3   5   4 32955.2 499.035  46
  -3   5   4 31642.0 522.960  24
  -3   5   4 31518.9 483.028  36
   3   5  -4 33105.2 509.954  34
   3   5  -3 5705.36 197.300  31
   3   5  -3 5697.01 191.248  34
  -3   5   3 5995.56 190.986  46
  -3   5   3 5386.12 199.003  24
  -3   5   2 27464.3 454.807  46
  -3   5   2 25483.7 472.432  24
   3   5  -1 10152.0 260.117  34
  -3   5   1 9552.15 249.905  46
  -3   5   1 9765.71 274.197  24
  -3   5   0 8588.38 248.903  71
   3   5   0 8804.46 242.035  34
  -3   5   0 8982.34 262.509  24
  -3   5  -1 6738.45 226.521  71
   3   5   1 7190.32 234.733  44
   3   5   1 8204.26 233.407  34
  -3   5  -1 7854.34 243.001  24
   3   5   2 10011.8 283.880  44
   3   5   2 10455.1 265.673  34
  -3   5  -2 10039.7 274.936  24
  -3   5  -3 1492.92 108.731  71
   3   5   3 1682.74 115.089  44
   3   5   3 1702.64 105.770  34
  -3   5  -3 1782.58 112.517  24
  -3   5  -4 6060.22 217.066  71
  -3   5  -4 6335.01 209.382  72
   3   5   4 7496.56 241.505  44
   3   5   4 7829.99 224.805  34
  -3   5  -5 7845.10 236.909  72
   3   5   5 8281.86 252.878  44
   3   5   5 9201.79 244.674  34
   3   5   5 8747.32 244.545  48
   3   5   6 6236.84 204.624  48
  -3   5  -6 6039.46 207.752  72
   3   5   6 6494.43 216.379  44
   3   5   7 10278.8 262.870  48
  -3   5  -7 9812.99 264.192  72
   3   5   7 10384.5 265.105  44
   3   5   8 4101.79 156.978  48
   3   5   8 4180.07 157.500  44
   3   5   9 11099.3 255.609  48
  -3   5  -9 10413.4 257.394  72
   3   5  10 16599.3 304.155  48
   3   5  10 16564.3 293.712  26
  -3   5 -10 16809.9 317.500  72
   3   5  11 1628.77 81.1247  48
   3   5  11 1724.72 81.5210  26
  -3   5 -11 1617.24 85.3395  72
   3   5  12 5705.44 135.737  48
   3   5  12 5984.13 139.598  26
   3   6 -10 137.198 30.0765  73
  -3   6  10 167.005 26.0745  36
  -3   6   9 888.093 57.7927  36
   3   6  -9 907.202 64.2309  31
  -3   6   8 3181.51 113.527  36
   3   6  -8 3169.21 124.905  31
  -3   6   8 2840.42 105.688  46
   3   6  -7 1499.43 91.9250  73
  -3   6   7 1753.66 88.2918  36
  -3   6   7 1689.89 85.8295  46
   3   6  -6 914.047 74.5388  73
  -3   6   6 1010.12 70.0078  46
   3   6  -6 939.905 74.0895  31
   3   6  -6 1056.59 74.4685  34
  -3   6   6 951.290 67.3116  36
  -3   6   5 344.024 44.2375  46
  -3   6   5 390.377 46.3424  36
   3   6  -5 276.845 42.1849  34
  -3   6   4 13972.7 287.933  46
  -3   6   4 14319.5 313.703  24
  -3   6   4 14237.4 284.547  36
  -3   6   3 3793.88 145.030  46
  -3   6   3 3422.34 152.275  24
  -3   6   3 3458.64 135.733  36
   3   6  -3 3631.73 148.152  34
  -3   6   2 6091.22 187.377  46
  -3   6   2 5946.03 204.885  24
  -3   6   2 6537.77 189.990  36
   3   6  -2 6280.72 197.778  34
  -3   6   1 9103.73 235.453  46
  -3   6   1 9339.78 262.225  24
   3   6  -1 9590.74 247.990  34
  -3   6   0 6018.03 191.654  46
  -3   6   0 5768.47 207.630  24
   3   6   0 6395.99 199.678  34
  -3   6  -1 1332.71 88.5152  46
   3   6   1 1193.34 88.3365  44
   3   6   1 1154.29 84.6350  34
  -3   6  -1 1187.03 93.0737  24
  -3   6  -2 4373.79 172.819  24
   3   6   2 4613.39 175.714  44
   3   6   2 4807.45 170.525  34
   3   6   3 12453.3 280.033  34
   3   6   3 12781.2 299.985  44
   3   6   4 7727.23 210.015  34
   3   6   4 7878.53 225.709  44
   3   6   5 3714.02 149.574  44
   3   6   6 2400.63 115.648  44
   3   6   6 2360.53 106.877  48
   3   6   7 22949.9 370.791  44
   3   6   7 22016.0 356.710  48
   3   6   8 7668.97 183.511  48
   3   6   8 7576.54 180.124  44
   3   6   9 279.571 33.4993  48
   3   6  10 4096.13 110.087  48
  -3   7   7 3223.77 91.9141  36
  -3   7   6 2525.38 85.8347  36
   3   7  -6 2668.61 92.7216  34
  -3   7   5 4598.53 122.825  36
   3   7  -5 4733.49 132.997  34
  -3   7   4 21858.4 308.867  36
   3   7  -4 21198.3 326.395  34
  -3   7   3 2499.68 104.792  24
  -3   7   3 2441.68 94.1629  36
   3   7  -3 2464.83 102.301  34
  -3   7   3 2525.03 95.6253  46
  -3   7   2 17260.8 306.654  24
  -3   7   2 17265.7 276.567  36
   3   7  -2 17193.7 296.999  34
  -3   7   2 16781.5 277.828  46
  -3   7   1 26035.0 399.923  24
   3   7  -1 26165.0 384.341  34
  -3   7   1 25764.5 364.213  46
  -3   7   0 3102.89 125.060  24
   3   7   0 2957.64 115.161  34
  -3   7   0 2981.53 109.075  46
   3   7   1 3470.62 123.260  34
  -3   7  -1 3299.27 115.778  46
   3   7   2 5217.58 148.334  34
  -3   7  -2 4977.17 143.105  46
  -3   7  -3 3650.03 118.910  46
   3   7   3 3691.89 121.553  44
  -3   7  -4 7868.78 177.474  46
   3   7   4 8920.44 189.970  44
   3   7   5 1704.65 76.5521  44
   3   7   6 3585.10 105.325  44
   4  -7  -2 3895.83 118.317  23
   4  -7  -1 6983.15 161.953  23
   4  -7   0 2029.87 85.1019  23
   4  -7   1 352.474 36.1683  23
  -4  -6   8 6800.19 146.405  39
  -4  -6   7 3139.46 111.552  32
  -4  -6   7 3066.50 104.812  51
  -4  -6   6 2758.28 102.789  39
  -4  -6   6 2869.23 114.338  32
  -4  -6   6 2746.11 105.789  51
  -4  -6   5 572.611 50.2068  39
  -4  -6   5 633.871 59.1831  32
  -4  -6   4 6856.20 198.460  32
  -4  -6   4 5299.36 148.518  50
  -4  -6   3 2127.94 112.763  32
  -4  -6   3 2176.06 95.2503  50
  -4  -6   2 3020.40 117.910  39
  -4  -6   2 3189.45 138.394  32
  -4  -6   1 2652.75 125.229  32
  -4  -6   1 2871.93 110.333  50
  -4  -6   0 868.761 72.1209  32
   4  -6   0 998.298 73.5721  52
   4  -6   1 9844.97 218.905  42
   4  -6   2 969.583 67.4148  42
   4  -6   2 1109.51 82.9465  23
   4  -6   2 1026.74 74.5590  52
   4  -6   3 2976.50 129.790  23
   4  -6   3 3219.88 119.642  42
   4  -6   4 7007.47 173.447  35
   4  -6   4 6925.91 191.538  23
   4  -6   5 6363.06 174.389  23
   4  -6   5 5938.57 156.366  42
   4  -6   6 8686.89 181.826  35
   4  -6   6 9464.12 199.482  23
   4  -6   7 1112.01 56.9162  38
   4  -6   7 1135.45 60.7667  23
  -4  -5  11 655.060 46.1544  50
  -4  -5  11 583.521 42.9761  51
  -4  -5  10 2115.35 89.1438  39
  -4  -5  10 1993.28 85.8854  50
  -4  -5  10 1861.18 83.5006  51
  -4  -5   9 7165.28 170.762  37
  -4  -5   9 7353.69 185.559  51
  -4  -5   8 1337.13 77.5812  37
  -4  -5   8 1101.21 77.2584  32
  -4  -5   8 1283.39 80.5649  51
  -4  -5   7 2331.60 118.616  32
  -4  -5   7 2427.08 114.411  51
  -4  -5   6 5026.18 165.686  39
  -4  -5   6 4895.96 184.745  32
  -4  -5   6 4482.96 155.147  50
  -4  -5   5 22552.9 382.895  39
  -4  -5   5 24287.1 390.440  50
  -4  -5   4 8476.37 224.101  39
  -4  -5   4 8073.85 249.941  32
  -4  -5   3 28331.9 451.205  39
  -4  -5   3 30691.4 456.918  50
  -4  -5   2 4106.28 153.517  50
  -4  -5   1 5726.49 191.598  50
   4  -5  -1 6004.83 201.252  52
   4  -5   1 5026.65 174.062  42
   4  -5   1 5912.26 204.649  52
   4  -5   2 17780.1 336.627  35
   4  -5   2 16988.7 360.677  52
   4  -5   3 15165.8 349.592  23
   4  -5   3 15657.9 323.045  42
   4  -5   3 17585.3 332.496  35
   4  -5   3 17387.5 358.692  52
   4  -5   4 3653.35 159.368  23
   4  -5   4 3972.79 153.317  42
   4  -5   4 4370.90 159.227  35
   4  -5   4 4629.19 173.642  52
   4  -5   5 7900.64 228.665  23
   4  -5   5 7810.48 213.044  42
   4  -5   5 7965.71 210.293  38
   4  -5   5 8382.34 220.077  35
   4  -5   6 11046.9 247.840  42
   4  -5   6 10460.7 240.083  35
   4  -5   7 14655.8 280.185  38
   4  -5   7 14850.5 281.261  35
   4  -5   8 9379.36 211.691  38
   4  -5   8 10022.9 214.636  35
   4  -5   9 3800.56 122.667  38
   4  -5   9 3522.77 113.767  35
   4  -5  10 7329.62 157.047  38
  -4  -4  13 85.2124 20.9031  39
  -4  -4  13 130.526 23.1249  25
  -4  -4  13 112.459 22.7639  50
  -4  -4  13 130.877 23.0204  51
  -4  -4  12 5731.27 149.882  25
  -4  -4  12 5159.39 140.943  50
  -4  -4  11 6669.42 177.475  39
  -4  -4  11 6883.95 179.230  50
  -4  -4  10 1420.26 85.7480  39
  -4  -4  10 1534.86 90.1692  51
  -4  -4   9 2206.42 111.234  39
  -4  -4   9 2317.08 115.547  51
  -4  -4   8 10356.8 265.516  32
  -4  -4   8 9513.44 252.129  51
  -4  -4   7 10837.6 265.926  39
  -4  -4   7 11293.7 289.888  32
  -4  -4   7 11287.8 278.678  51
  -4  -4   6 8236.90 226.527  39
  -4  -4   6 8087.45 223.449  50
  -4  -4   5 4596.21 197.636  32
  -4  -4   5 4650.12 168.951  50
  -4  -4   4 17971.2 353.578  39
  -4  -4   4 16826.9 339.968  50
  -4  -4   3 28580.2 560.546  32
  -4  -4   3 39422.4 544.106  50
   4  -4  -2 5989.11 203.197  52
   4  -4  -1 11253.5 288.484  52
   4  -4   0 17757.4 377.163  52
   4  -4   1 24307.7 424.500  42
   4  -4   1 24348.5 463.632  52
   4  -4   2 2113.07 116.387  42
   4  -4   2 2040.59 112.922  35
   4  -4   2 2166.18 128.729  52
   4  -4   3 2628.31 131.448  42
   4  -4   3 2994.65 138.060  35
   4  -4   3 3118.02 152.855  52
   4  -4   4 12732.0 301.778  42
   4  -4   4 13366.0 300.865  38
   4  -4   5 13702.5 310.571  35
   4  -4   5 13952.6 333.763  52
   4  -4   6 13728.3 304.190  42
   4  -4   6 13536.4 302.411  35
   4  -4   7 1404.69 94.0892  42
   4  -4   7 1423.39 95.7017  38
   4  -4   7 1369.44 93.6411  35
   4  -4   8 13311.0 281.574  42
   4  -4   8 12556.8 277.577  35
   4  -4   9 16784.0 324.546  38
   4  -4   9 18245.9 326.517  35
   4  -4  10 1366.15 80.7005  38
   4  -4  10 1389.76 78.4461  35
   4  -4  10 1178.31 73.7265  47
   4  -4  10 1295.87 77.9211  49
   4  -4  11 12085.3 229.821  49
  -4  -3  15 799.510 45.2869  28
  -4  -3  15 870.287 46.8679  25
  -4  -3  14 3975.72 117.422  28
  -4  -3  14 4064.37 119.266  25
  -4  -3  14 4126.24 119.165  51
  -4  -3  13 3609.99 123.482  39
  -4  -3  13 4449.63 138.638  25
  -4  -3  13 4358.46 136.040  28
  -4  -3  13 3740.98 122.312  50
  -4  -3  13 4186.99 134.824  51
  -4  -3  12 2222.25 103.353  39
  -4  -3  12 2613.41 114.653  25
  -4  -3  12 2646.14 114.018  28
  -4  -3  12 2475.65 106.990  50
  -4  -3  12 2611.13 114.628  51
  -4  -3  11 10140.5 239.115  39
  -4  -3  11 9808.58 240.683  25
  -4  -3  11 9749.63 236.302  28
  -4  -3  11 9953.77 244.621  51
  -4  -3  10 18311.0 347.598  25
  -4  -3  10 18856.3 356.882  51
  -4  -3   9 18044.0 343.884  25
  -4  -3   9 17472.3 351.266  51
  -4  -3   8 144.931 38.0807  39
  -4  -3   8 168.898 40.6000  32
  -4  -3   8 160.923 36.4645  50
  -4  -3   8 136.016 38.9957  51
  -4  -3   7 1891.31 107.678  39
  -4  -3   7 1902.08 120.332  32
  -4  -3   7 1851.14 106.670  50
  -4  -3   7 1935.86 115.148  51
  -4  -3   6 1043.09 164.542  56
   4  -3  -6 907.690 140.485  63
   4  -3  -6 962.004 139.778  57
  -4  -3   6 1047.52 85.2807  51
  -4  -3   6 1016.99 79.5615  39
  -4  -3   6 1344.78 101.720  32
   4  -3  -5 63340.7 1174.88  63
   4  -3  -5 67919.7 1234.46  57
  -4  -3   5 74382.8 1335.31  10
  -4  -3   5 72450.0 753.129  50
  -4  -3   5 67553.0 734.717  39
  -4  -3   5 61752.9 833.682  32
  -4  -3   4 11530.1 454.619  64
   4  -3  -4 14322.3 526.193  63
   4  -3  -4 12722.5 499.660  57
  -4  -3   4 13472.1 284.227  50
  -4  -3   4 11159.6 262.833  39
  -4  -3   4 13938.3 338.285  32
  -4  -3   3 51040.0 1125.88  10
  -4  -3   3 51688.2 748.352  32
   4  -3  -3 52408.5 1066.01  57
   4  -3  -2 6039.17 335.758  63
   4  -3  -2 6607.30 217.423  52
   4  -3  -2 5945.26 343.705  70
  -4  -3   2 6737.12 233.522  32
   4  -3  -1 13902.3 509.636  63
   4  -3  -1 13891.0 523.557  57
  -4  -3   1 14249.5 566.517  10
   4  -3  -1 16944.6 351.167  52
   4  -3  -1 11064.5 475.247  70
  -4  -3   1 13575.7 486.238  64
  -4  -3   1 17155.5 368.398  32
   4  -3   0 40742.7 928.397  57
  -4  -3   0 47892.4 1073.23  10
   4  -3   0 48559.7 655.152  52
   4  -3   0 43361.8 998.280  16
  -4  -3   0 38433.6 622.075  32
   4  -3   1 2642.21 225.865  57
  -4  -3  -1 3054.99 256.393  10
   4  -3   1 3232.50 150.812  52
  -4  -3  -1 2351.75 206.124  64
   4  -3   1 2024.48 202.530  70
   4  -3   1 3639.58 276.832  16
   4  -3   2 16485.6 606.799  16
   4  -3   2 12875.6 517.919  57
  -4  -3  -2 15469.3 548.419  64
   4  -3   2 19774.7 392.076  52
   4  -3   2 17040.9 342.006  42
   4  -3   2 17311.2 343.496  35
   4  -3   3 15465.3 327.917  35
   4  -3   3 16298.1 358.781  52
  -4  -3  -3 19401.6 607.582  61
   4  -3   3 15155.3 579.056  57
   4  -3   3 16660.9 342.794  42
   4  -3   3 17909.5 346.979  38
   4  -3   3 21435.6 693.226  16
   4  -3   4 4599.17 313.807  63
  -4  -3  -4 6327.72 347.157  61
   4  -3   4 6731.82 383.599  57
   4  -3   4 4600.02 176.360  42
   4  -3   4 6269.95 200.995  38
   4  -3   4 5045.21 182.863  35
   4  -3   4 6848.65 228.103  52
   4  -3   5 8306.11 239.596  42
   4  -3   5 9003.52 246.614  35
   4  -3   6 2306.21 125.296  42
   4  -3   6 2579.36 133.291  38
   4  -3   6 2326.56 125.938  35
   4  -3   7 15385.3 331.091  38
   4  -3   7 12148.6 297.117  35
   4  -3   8 12878.9 299.047  35
   4  -3   8 12330.0 287.364  49
   4  -3   9 6423.64 194.453  42
   4  -3   9 6431.54 202.118  38
   4  -3   9 6929.38 208.896  47
   4  -3  10 10103.3 249.324  38
   4  -3  10 10075.3 240.931  35
   4  -3  10 9739.28 244.580  47
   4  -3  11 8474.39 214.267  47
   4  -3  11 9062.01 221.280  49
   4  -3  12 5922.98 161.663  47
   4  -3  12 4295.83 140.350  49
  -4  -2  15 5742.28 142.191  28
  -4  -2  15 5831.37 142.614  25
  -4  -2  15 5754.07 143.363  51
  -4  -2  14 2066.36 94.2278  28
  -4  -2  14 2043.22 93.6531  25
  -4  -2  14 2027.58 93.6929  51
  -4  -2  13 2408.81 111.458  28
  -4  -2  13 2371.96 110.170  25
  -4  -2  13 2192.66 97.3105  50
  -4  -2  12 6570.34 195.555  25
  -4  -2  12 6539.66 196.458  28
  -4  -2  12 6596.39 195.971  51
  -4  -2  11 31163.6 483.116  25
  -4  -2  11 30090.6 478.237  28
  -4  -2  11 30974.1 459.519  50
  -4  -2  11 31461.6 487.795  51
  -4  -2  10 1503.84 98.0646  25
  -4  -2  10 1550.30 98.7358  28
  -4  -2  10 1590.53 97.3531  50
  -4  -2  10 1412.33 96.2256  51
  -4  -2   9 4101.20 162.347  25
  -4  -2   9 4186.19 161.605  28
  -4  -2   9 4071.33 152.784  50
  -4  -2   9 4025.75 165.763  51
  -4  -2   8 24317.4 417.643  51
  -4  -2   8 23487.4 406.648  25
  -4  -2   8 16409.4 634.643  56
   4  -2  -8 23999.0 716.060  58
   4  -2  -8 18338.8 610.888  57
  -4  -2   8 21411.0 410.763  32
  -4  -2   7 21882.9 397.342  51
  -4  -2   7 24043.3 745.314  56
   4  -2  -7 25896.0 739.221  58
   4  -2  -7 19791.9 621.091  57
  -4  -2   7 21364.6 413.256  32
  -4  -2   6 5986.79 181.137  50
  -4  -2   6 6415.82 200.375  51
  -4  -2   6 7281.59 229.361  32
  -4  -2   6 6101.30 369.121  56
   4  -2  -6 6983.86 372.405  58
   4  -2  -6 6164.91 335.818  57
  -4  -2   5 1775.17 94.3637  50
  -4  -2   5 1403.72 166.565  10
  -4  -2   5 1721.29 112.922  32
  -4  -2   5 1905.15 202.124  56
   4  -2  -5 1359.77 161.885  58
  -4  -2   4 12290.8 511.347  56
   4  -2  -4 11978.8 469.704  58
   4  -2  -4 11034.6 443.681  57
  -4  -2   4 11700.0 480.801  10
  -4  -2   4 9674.40 228.765  50
   4  -2  -4 14022.1 497.641  70
  -4  -2   4 13107.2 463.446  64
  -4  -2   4 12988.3 307.784  32
   4  -2  -3 124822. 1709.44  58
   4  -2  -3 136364. 1713.41  57
  -4  -2   3 118800. 1780.73  10
  -4  -2   3 101170. 1099.84  50
   4  -2  -3 106287. 1597.36  70
  -4  -2   3 135292. 1274.69  32
  -4  -2   2 11168.5 468.034  56
   4  -2  -2 8874.99 403.014  58
   4  -2  -2 15303.8 502.035  57
  -4  -2   2 12819.0 512.219  10
   4  -2  -2 11181.4 271.149  52
   4  -2  -2 13246.4 485.388  70
  -4  -2   2 14168.4 465.581  64
  -4  -2   2 9465.23 257.917  32
   4  -2  -1 574.728 103.762  70
  -4  -2   1 640.110 101.675  64
   4  -2  -1 619.332 109.085  58
   4  -2  -1 494.413 93.1863  57
  -4  -2   1 650.937 121.160  10
   4  -2  -1 582.125 65.6037  52
   4  -2  -1 650.369 116.393  16
  -4  -2   1 475.497 56.8022  32
   4  -2   0 76264.5 1283.22  58
   4  -2   0 66308.5 1211.89  57
  -4  -2   0 85321.7 1425.40  10
   4  -2   0 95209.4 989.929  52
  -4  -2   0 83286.5 1288.63  64
   4  -2   0 67888.1 1225.85  70
   4  -2   0 65784.4 1283.98  16
   4  -2   1 10889.1 453.604  58
   4  -2   1 10879.9 431.127  57
  -4  -2  -1 9414.73 438.900  10
   4  -2   1 9946.73 265.780  52
  -4  -2  -1 8401.93 375.834  64
   4  -2   1 10067.8 421.580  70
   4  -2   1 11041.7 479.815  16
  -4  -2  -2 5889.59 317.772  61
   4  -2   2 4579.74 284.594  57
   4  -2   2 5506.93 177.899  35
   4  -2   2 5076.54 174.277  42
   4  -2   2 6109.16 357.059  16
   4  -2   3 2496.09 235.241  16
   4  -2   3 2115.13 213.256  58
  -4  -2  -3 2306.33 197.681  61
  -4  -2  -3 1265.37 159.396  64
   4  -2   3 1728.50 175.170  70
  -4  -2  -3 2339.68 202.751  66
   4  -2   3 2841.08 142.935  52
   4  -2   3 1995.59 110.050  42
   4  -2   3 2046.98 109.644  38
   4  -2   3 1900.66 107.463  35
   4  -2   4 15888.9 590.121  16
  -4  -2  -4 13207.5 490.178  61
   4  -2   4 14531.4 540.944  57
  -4  -2  -4 14544.3 521.852  66
  -4  -2  -4 14076.3 314.868  71
  -4  -2  -4 15563.1 540.976  64
   4  -2   4 15126.8 332.714  52
   4  -2   4 12505.5 296.699  42
   4  -2   4 14448.3 311.680  38
   4  -2   4 17734.5 345.467  35
   4  -2   5 48044.0 1057.96  16
  -4  -2  -5 36246.7 865.566  61
  -4  -2  -5 30730.1 817.991  66
  -4  -2  -5 36917.4 883.532  64
   4  -2   5 44106.1 607.327  52
   4  -2   5 35976.6 556.443  38
   4  -2   5 37185.2 557.907  35
  -4  -2  -6 27472.8 800.358  62
  -4  -2  -6 20205.5 638.404  61
   4  -2   6 20095.7 676.703  57
  -4  -2  -6 21232.0 677.968  64
   4  -2   6 23832.2 427.782  42
   4  -2   6 24498.2 434.207  38
   4  -2   6 21810.2 412.009  35
   4  -2   7 8108.18 243.405  42
   4  -2   7 8153.75 241.167  38
   4  -2   7 8276.17 240.481  35
   4  -2   7 8315.76 232.445  49
   4  -2   8 104353. 1087.68  42
   4  -2   8 99351.9 1086.18  35
   4  -2   9 6114.84 202.437  42
   4  -2   9 6875.50 216.140  38
   4  -2   9 7014.83 215.419  35
   4  -2   9 7598.19 228.844  47
   4  -2   9 6711.94 212.920  49
   4  -2  10 314.698 50.2562  47
   4  -2  10 301.764 49.4055  49
   4  -2  10 347.769 51.6031  38
   4  -2  11 3132.98 137.901  49
   4  -2  11 3182.01 134.493  38
   4  -2  12 11054.4 249.549  47
   4  -2  12 10635.1 248.032  49
   4  -2  13 15724.8 287.406  49
   4  -2  13 16607.0 289.228  47
   4  -2  14 4626.62 128.750  49
  -4  -1  16 5513.22 131.617  51
   4  -1 -16 5431.59 135.834   5
  -4  -1  15 1142.77 66.2092  25
  -4  -1  15 1082.85 65.3061   6
   4  -1 -15 1108.02 71.8033  73
  -4  -1  15 1135.92 68.2521  51
  -4  -1  14 12079.8 253.006  51
  -4  -1  14 11588.7 245.936  28
  -4  -1  14 11913.7 247.669  25
  -4  -1  14 11976.4 250.263   6
  -4  -1  13 11698.6 262.614  51
  -4  -1  13 11228.4 257.635  28
  -4  -1  13 11140.2 256.300  25
  -4  -1  13 11234.5 258.438   6
  -4  -1  12 1916.54 108.559  28
  -4  -1  12 2081.78 112.974  25
  -4  -1  12 2101.81 113.439  51
  -4  -1  11 1263.39 90.6685  28
  -4  -1  11 1282.10 91.5610  25
  -4  -1  11 1226.78 90.5207  51
  -4  -1  10 19720.2 380.322  51
  -4  -1  10 20630.5 386.238  25
  -4  -1  10 20000.7 382.106  28
  -4  -1  10 19640.5 383.120   7
  -4  -1   9 18681.6 360.627  51
  -4  -1   9 19566.0 374.706   7
   4  -1  -9 17739.2 631.532   2
  -4  -1   9 19045.5 367.113  25
  -4  -1   9 18107.3 358.969  28
   4  -1  -8 5035.93 314.770  58
  -4  -1   8 5113.62 176.679  25
  -4  -1   8 4732.64 170.641  28
  -4  -1   8 4786.99 172.552  51
  -4  -1   8 5416.10 183.420   7
   4  -1  -8 4625.61 311.837   2
  -4  -1   8 4753.77 313.078  68
  -4  -1   7 365.518 95.0381  68
   4  -1  -7 286.390 79.6497  58
  -4  -1   7 350.563 80.9258  22
  -4  -1   7 446.194 53.7797  51
  -4  -1   7 561.185 58.7673   7
   4  -1  -7 369.394 90.1242   2
  -4  -1   7 464.944 59.0677  32
  -4  -1   6 2532.92 200.973  22
   4  -1  -6 2836.76 235.980  58
  -4  -1   6 3031.85 132.195   7
   4  -1  -6 2670.14 228.252   2
  -4  -1   6 2442.59 130.039  32
  -4  -1   5 22847.3 381.799   7
   4  -1  -5 18775.3 599.919   2
   4  -1  -5 19165.5 378.222   5
  -4  -1   5 21742.9 633.008  10
  -4  -1   5 18438.8 549.202  22
   4  -1  -5 20928.0 622.458  58
   4  -1  -4 7973.06 359.999  70
   4  -1  -4 6776.44 342.012  58
  -4  -1   4 10544.1 243.193   7
   4  -1  -4 8449.36 385.860   2
   4  -1  -4 8303.26 231.583   5
  -4  -1   4 8679.33 393.156  10
  -4  -1   4 9124.93 243.465  32
   4  -1  -3 14287.0 490.129  70
  -4  -1   3 14668.9 320.288  32
   4  -1  -3 16087.8 520.618  58
  -4  -1   3 15798.7 535.051  10
  -4  -1   3 13938.1 285.401   7
   4  -1  -3 14177.3 499.239   2
   4  -1  -3 15936.8 324.737   5
  -4  -1   2 24329.0 656.429  56
  -4  -1   2 26232.5 691.925  10
  -4  -1   2 20464.5 356.266   7
   4  -1  -2 21915.4 624.786   2
   4  -1  -2 22019.0 389.128   5
   4  -1  -2 21157.9 602.285  70
  -4  -1   2 20882.7 550.105  64
  -4  -1   2 21565.5 583.263  66
  -4  -1   2 23110.7 404.107  32
   4  -1  -1 8552.59 376.366  70
  -4  -1   1 8513.17 359.076  66
  -4  -1   1 10720.9 384.342  64
   4  -1  -1 10483.4 418.009  58
  -4  -1   1 12024.9 256.293   7
   4  -1  -1 9114.94 395.638   2
   4  -1  -1 10629.5 256.461   5
  -4  -1   1 10494.4 431.910  10
   4  -1  -1 9079.71 236.078  52
   4  -1  -1 9119.15 410.655  16
  -4  -1   1 9412.50 242.764  32
   4  -1   0 9565.29 403.425  58
  -4  -1   0 13449.4 470.326   3
  -4  -1   0 15853.3 301.300   7
   4  -1   0 13865.9 294.800   5
   4  -1   0 13042.9 475.026   2
  -4  -1   0 10395.3 433.422  10
   4  -1   0 12697.5 284.772  52
  -4  -1   0 12374.9 427.882  64
   4  -1   0 13128.6 466.159  70
   4  -1   0 15177.9 542.385  16
   4  -1   0 12841.3 477.796  19
  -4  -1  -1 894.478 75.0658  71
  -4  -1  -1 882.348 112.920  64
   4  -1   1 748.271 111.438  70
  -4  -1  -1 762.474 111.602  66
   4  -1   1 994.348 133.478  58
  -4  -1  -1 814.125 114.634   3
  -4  -1  -1 830.752 67.3406   7
   4  -1   1 817.181 70.1277   5
  -4  -1  -1 814.162 119.096  10
   4  -1   1 850.737 73.2086  52
   4  -1   1 651.340 59.6344  42
   4  -1   1 969.427 139.607  16
   4  -1   1 975.829 136.496  19
  -4  -1  -2 7506.58 221.071  71
   4  -1   2 5166.86 291.590  70
  -4  -1  -2 6689.43 335.814  66
   4  -1   2 4929.95 304.032  58
  -4  -1  -2 6000.82 306.160   3
  -4  -1  -2 7083.24 196.018   7
   4  -1   2 6249.87 195.679   5
  -4  -1  -2 5826.87 315.319  10
   4  -1   2 6295.05 198.717  52
   4  -1   2 5042.77 170.561  42
   4  -1   2 5229.22 171.692  38
   4  -1   2 6213.57 349.914  16
   4  -1   3 11091.9 474.792  16
  -4  -1  -3 9500.86 406.249  66
  -4  -1  -3 11306.7 270.502  71
   4  -1   3 7704.40 356.530  70
   4  -1   3 10673.9 462.155  58
  -4  -1  -3 8714.27 372.590  61
  -4  -1  -3 8735.11 370.506   3
  -4  -1  -3 9138.13 232.970   7
   4  -1   3 8813.17 374.785   1
   4  -1   3 9346.13 245.304   5
   4  -1   3 8170.58 231.588  52
   4  -1   3 9376.77 240.776  42
   4  -1   3 9026.37 235.017  38
   4  -1   3 10253.5 248.779  35
  -4  -1  -4 3228.58 243.745  66
  -4  -1  -4 2989.65 137.607  71
   4  -1   4 2699.88 240.505  58
  -4  -1  -4 3082.99 225.873  61
  -4  -1  -4 3076.77 223.754   3
  -4  -1  -4 3236.27 135.295   7
   4  -1   4 3194.53 141.393   5
   4  -1   4 2989.02 220.843   1
   4  -1   4 2949.60 136.738  52
   4  -1   4 3558.43 147.945  42
   4  -1   4 3455.74 145.926  38
   4  -1   4 2779.20 129.306  35
   4  -1   5 3903.37 281.930  16
  -4  -1  -5 3928.68 258.386   3
  -4  -1  -5 3758.93 148.274   7
   4  -1   5 3761.96 157.527   5
   4  -1   5 3693.60 249.226   1
  -4  -1  -5 4893.51 311.140  66
   4  -1   5 3892.80 158.650  38
   4  -1   5 3790.59 156.596  35
  -4  -1  -5 4616.12 305.530  62
  -4  -1  -5 3143.56 239.751  61
   4  -1   6 18498.4 598.125   1
  -4  -1  -6 18863.5 363.502   7
  -4  -1  -6 17581.7 575.188   3
   4  -1   6 19099.4 379.024   5
  -4  -1  -6 23677.7 722.037  62
  -4  -1  -6 18940.0 607.611  61
   4  -1   6 19639.6 595.464  53
  -4  -1  -6 18637.0 626.997  66
   4  -1   6 19711.1 384.791  42
   4  -1   6 19301.9 379.792  38
   4  -1   6 22463.7 407.021  35
  -4  -1  -7 21542.2 709.096  62
  -4  -1  -7 21014.9 655.645  61
   4  -1   7 18810.8 602.877  53
   4  -1   7 19007.5 375.113  47
   4  -1   7 18566.0 371.201  49
   4  -1   7 17462.8 368.064  35
   4  -1   7 17966.9 372.517  42
   4  -1   7 20233.5 396.014  38
   4  -1   7 19018.4 618.448   1
  -4  -1  -7 21875.9 389.797   7
  -4  -1  -7 17990.3 590.333   3
   4  -1   7 19383.0 387.116   5
  -4  -1  -8 390.384 53.7493   7
   4  -1   8 438.513 60.2148   5
   4  -1   8 498.046 61.3761  47
   4  -1   8 481.722 62.3760  49
  -4  -1  -8 490.940 62.1113  72
   4  -1   8 564.852 66.0944  42
   4  -1   8 432.185 58.6217  38
   4  -1   8 443.333 59.4076  35
   4  -1   9 7949.52 239.318  49
   4  -1   9 8336.46 242.091  35
   4  -1   9 7577.51 230.295  42
   4  -1   9 8317.22 240.634  38
   4  -1   9 8330.83 246.924   5
   4  -1  10 4832.88 185.388  47
   4  -1  10 5580.60 197.344  49
   4  -1  10 5106.59 183.061  35
   4  -1  10 5491.50 188.084  38
   4  -1  10 5179.63 190.929   5
   4  -1  11 17464.6 357.226  49
   4  -1  11 18512.1 365.338  47
   4  -1  12 10645.1 259.912  49
   4  -1  12 11821.4 268.187  47
   4  -1  13 2356.40 114.339   4
   4  -1  13 2495.23 112.622  49
   4  -1  13 2356.81 108.572  47
   4  -1  14 9467.06 207.531   4
   4  -1  14 9639.72 202.648  49
   4  -1  15 8806.65 172.473   4
  -4   0  16 25789.7 338.207   6
  -4   0  16 26153.3 343.055  51
   4   0 -15 21064.6 339.924  73
  -4   0  15 21678.8 334.295  51
  -4   0  15 20731.8 315.874  41
  -4   0  15 21049.0 330.846   6
  -4   0  14 4586.98 149.848  25
   4   0 -14 4597.43 166.255  73
  -4   0  14 4683.19 154.322  51
  -4   0  14 4604.40 148.408  41
  -4   0  14 4649.51 154.669   6
  -4   0  13 8825.92 227.743  51
  -4   0  13 8864.37 231.073   6
  -4   0  13 8822.35 226.335  41
  -4   0  13 8546.45 224.289  25
  -4   0  12 227.709 41.9785  51
   4   0 -12 264.460 51.8760  73
  -4   0  12 175.292 39.0303  28
  -4   0  12 184.952 38.6805  25
  -4   0  12 150.145 35.4369  41
  -4   0  11 61943.0 753.531  51
  -4   0  11 60160.4 757.527  28
  -4   0  11 61024.0 758.084  25
  -4   0  10 2595.72 126.941  51
  -4   0  10 2867.13 139.673  41
   4   0 -10 2820.16 153.092  73
  -4   0  10 2492.32 128.398  28
  -4   0  10 2633.08 131.487  25
  -4   0   9 1141.10 87.4645   7
   4   0  -9 1090.54 157.305   2
  -4   0   9 1209.94 88.9275  28
  -4   0   9 1158.32 87.7862  25
  -4   0   8 11457.6 274.103   7
   4   0  -8 12338.8 512.698   2
  -4   0   8 12071.2 496.173  68
  -4   0   8 11066.9 270.561  28
  -4   0   8 11479.6 272.324  25
  -4   0   7 9885.31 440.811  68
  -4   0   7 10482.8 254.737   7
   4   0  -7 9236.06 435.766   2
  -4   0   7 10395.3 260.052  32
  -4   0   7 10210.2 251.013  28
  -4   0   7 9485.45 242.610  25
  -4   0   6 4276.64 287.224  68
  -4   0   6 4429.67 161.901   7
   4   0  -6 4879.17 302.424   2
  -4   0   6 5149.56 181.702  32
  -4   0   6 4367.67 264.396  22
  -4   0   6 4824.00 163.717  28
  -4   0   5 9677.19 419.865  68
  -4   0   5 10019.1 381.896  64
  -4   0   5 10014.1 396.337  22
  -4   0   5 12034.9 268.693   7
   4   0  -5 9300.16 412.887   2
  -4   0   5 11300.8 270.672  32
  -4   0   4 113.847 46.8143  64
  -4   0   4 103.511 51.4525  68
  -4   0   4 155.756 54.8102  22
   4   0  -4 134.964 54.4355  58
  -4   0   4 121.527 29.6403   7
  -4   0   4 113.603 48.9628  10
   4   0  -4 135.467 55.5926   2
   4   0  -4 124.484 34.0508   5
  -4   0   4 109.986 31.2719  32
   4   0  -3 133174. 1681.75  70
  -4   0   3 121787. 1521.71  64
  -4   0   3 94223.6 1441.23  69
  -4   0   3 116680. 1584.75  22
  -4   0   3 121217. 1168.50   7
   4   0  -3 112267. 1623.78   2
   4   0  -3 126617. 1220.62   5
  -4   0   3 125696. 1665.66  10
  -4   0   3 109628. 1180.85  32
  -4   0   2 1768.07 99.4725  71
   4   0  -2 1445.07 155.444  70
   4   0  -2 1809.19 165.003  58
   4   0  -2 1523.53 91.5722  52
  -4   0   2 1504.52 93.4488  32
   4   0  -2 1748.54 169.172  19
  -4   0   2 1694.58 93.3452   7
   4   0  -2 1423.88 154.873   2
   4   0  -2 1601.95 98.4868   5
  -4   0   2 1591.54 161.237  10
  -4   0   1 808.971 65.3724   7
   4   0  -1 703.545 111.387   2
   4   0  -1 659.780 64.1889   5
  -4   0   1 610.083 100.917  10
  -4   0   1 684.629 64.6108  71
   4   0  -1 536.855 96.8347  70
  -4   0   1 394.473 83.3566  66
   4   0  -1 550.620 57.3130  52
   4   0  -1 588.622 101.386  19
  -4   0   1 723.079 65.1856  32
   4   0   0 101397. 978.064  52
  -4   0   0 86295.6 1300.26   3
  -4   0   0 68552.5 866.949   7
   4   0   0 89370.3 949.511   5
   4   0   0 81504.7 1314.54   2
  -4   0   0 98155.7 1386.50  10
  -4   0   0 89871.3 951.355  71
   4   0   0 83934.2 1312.77  70
   4   0   0 81575.8 1343.64  19
  -4   0  -1 1349.01 92.7688  71
   4   0   1 1278.00 145.733  70
  -4   0  -1 1856.33 171.339  66
  -4   0  -1 1877.74 168.769   3
  -4   0  -1 1794.06 98.1214   7
   4   0   1 1718.74 101.145   5
  -4   0  -1 1786.75 169.901  10
   4   0   1 1546.81 95.1819  52
   4   0   1 1759.77 97.3277  38
   4   0   1 1575.43 168.047  19
   4   0   2 837.408 126.036  19
  -4   0  -2 669.453 67.8107  71
   4   0   2 479.538 92.7950  70
  -4   0  -2 654.474 106.288  66
   4   0   2 943.402 132.821  58
   4   0   2 906.165 74.5450  52
   4   0   2 670.751 64.1207  35
   4   0   2 738.093 66.2606  38
  -4   0  -2 943.147 122.812   3
  -4   0  -2 635.817 60.0071   7
   4   0   2 679.313 65.5102   5
   4   0   3 8233.96 422.067  19
  -4   0  -3 8520.89 364.652   3
  -4   0  -3 6991.28 198.675   7
   4   0   3 8115.72 226.733   5
  -4   0  -3 5949.80 197.866  71
   4   0   3 7580.54 349.520  70
  -4   0  -3 7472.34 357.577  66
   4   0   3 7446.04 214.555  52
   4   0   3 7234.98 209.688  42
   4   0   3 7709.99 217.539  38
   4   0   3 7091.98 208.690  35
   4   0   4 22478.5 698.766  19
  -4   0  -4 21709.6 632.847  66
  -4   0  -4 22968.2 603.807  65
  -4   0  -4 22874.7 628.831   3
  -4   0  -4 22523.9 387.150   7
   4   0   4 22773.0 407.721   5
   4   0   4 23825.0 635.227   1
   4   0   4 22562.0 397.578  52
   4   0   4 27249.7 438.261  42
   4   0   4 23946.4 407.481  38
   4   0   4 26149.5 427.620  35
   4   0   5 32190.4 865.181  19
  -4   0  -5 33548.8 812.237  61
   4   0   5 39417.4 846.557  53
  -4   0  -5 38111.6 870.435  66
  -4   0  -5 36771.4 556.080  71
  -4   0  -5 33641.7 778.580  65
  -4   0  -5 34966.6 555.254  72
  -4   0  -5 41790.5 561.211   7
  -4   0  -5 41616.8 883.721   3
   4   0   5 40447.8 574.692   5
   4   0   5 37612.8 830.560   1
   4   0   5 39010.6 567.766  42
   4   0   5 40735.4 569.720  38
   4   0   5 33546.2 533.636  35
   4   0   6 23273.6 732.543  19
   4   0   6 27091.1 714.493   1
  -4   0  -6 24727.3 426.923   7
  -4   0  -6 24315.4 690.184   3
   4   0   6 28367.9 471.835   5
  -4   0  -6 34091.9 863.328  62
  -4   0  -6 35339.5 825.018  61
   4   0   6 27293.8 712.015  53
  -4   0  -6 24432.9 710.613  66
  -4   0  -6 18716.3 599.300  65
  -4   0  -6 26039.2 466.316  72
   4   0   6 25329.2 450.191  42
   4   0   6 27287.0 463.847  38
   4   0   6 29501.5 483.879  35
   4   0   7 4936.42 305.333   1
  -4   0  -7 5363.67 184.701   7
  -4   0  -7 4786.46 300.345   3
   4   0   7 4885.29 186.361   5
   4   0   7 5027.91 301.388  53
  -4   0  -7 4261.42 316.111  62
  -4   0  -7 4971.65 310.774  61
  -4   0  -7 4731.42 318.189  66
  -4   0  -7 4387.37 284.343  65
  -4   0  -7 4102.76 173.489  72
   4   0   7 4972.38 184.344  49
   4   0   7 3467.09 154.522  47
   4   0   7 5305.02 193.768  38
   4   0   7 5328.84 196.322  42
   4   0   7 4385.30 175.482  35
   4   0   8 187063. 2394.35   1
   4   0   8 185032. 1821.60   5
   4   0   8 172451. 2301.85  53
  -4   0  -8 215643. 2652.04  62
  -4   0  -8 198093. 2488.99  61
  -4   0  -8 207311. 1840.27  72
   4   0   8 192168. 1816.81  49
   4   0   8 186886. 1808.75  38
   4   0   8 184028. 1811.07  42
   4   0   8 191478. 1822.02  35
   4   0   9 4543.56 182.781  49
   4   0   9 4484.44 179.848  47
   4   0   9 4408.36 180.201   5
   4   0   9 4739.55 184.000  38
   4   0   9 4670.25 181.223  42
   4   0   9 4498.06 178.165  35
   4   0  10 201.770 44.7875  47
   4   0  10 244.479 47.2204   5
   4   0  11 395.589 55.0343  49
   4   0  12 12198.5 282.487  49
   4   0  12 11631.5 273.884  47
   4   0  13 20516.4 351.878  49
   4   0  13 18510.7 334.013  47
   4   0  14 4058.13 131.308  49
   4   0  14 4518.66 145.510   4
   4   0  15 235.993 29.9885   4
  -4   1  16 5016.08 120.276  29
  -4   1  16 5093.46 124.966   6
   4   1 -16 5323.66 132.789   5
   4   1 -15 1004.69 68.9045  73
  -4   1  15 1147.66 67.7367   6
  -4   1  15 1169.63 67.9398  41
  -4   1  15 1173.14 66.5399  29
   4   1 -14 11623.2 265.595  73
  -4   1  14 11598.9 246.658  51
  -4   1  14 11883.5 249.738   6
  -4   1  14 11702.2 246.512  41
  -4   1  14 11367.1 240.847  29
   4   1 -13 10213.6 271.665  73
  -4   1  13 11037.9 256.175   6
  -4   1  13 10871.3 250.065  51
  -4   1  13 10684.3 252.750  41
  -4   1  13 10552.8 245.630  29
   4   1 -12 1861.87 119.898  73
  -4   1  12 1714.21 101.614  51
  -4   1  12 1773.94 105.987  41
  -4   1  12 1766.20 102.418  29
  -4   1  12 1794.80 104.652  25
   4   1 -11 1267.37 103.801  73
  -4   1  11 1360.56 95.7514  41
  -4   1  11 1040.90 81.2378  29
  -4   1  11 1146.58 86.8364  25
  -4   1  10 19299.1 376.814  25
  -4   1  10 18389.0 379.975  41
  -4   1   9 17066.9 349.525  25
  -4   1   9 16977.6 352.509   7
   4   1  -9 17214.9 601.121  13
   4   1  -9 17592.9 391.537  73
  -4   1   8 4553.57 283.514  22
  -4   1   8 4816.58 176.195  25
  -4   1   8 4810.79 172.883   7
   4   1  -8 4263.23 299.328   2
   4   1  -8 4628.45 308.979  13
  -4   1   8 4563.43 310.047  68
   4   1  -8 4525.27 188.564  73
  -4   1   7 524.389 108.504  68
  -4   1   7 640.627 105.288  22
  -4   1   7 569.983 60.9298  25
  -4   1   7 603.475 61.2639   7
   4   1  -7 585.800 111.170   2
   4   1  -7 576.552 108.852  13
  -4   1   7 574.218 61.2887  32
  -4   1   6 3696.73 263.262  68
  -4   1   6 3298.61 230.899  22
  -4   1   6 3066.44 134.088  25
  -4   1   6 3609.66 143.633   7
   4   1  -6 3423.31 255.634   2
   4   1  -6 3135.37 246.394  13
  -4   1   6 3622.65 150.434  32
  -4   1   5 16523.2 325.630   7
   4   1  -5 16174.4 555.067   2
   4   1  -5 17822.5 359.367   5
  -4   1   5 18047.4 562.049  68
  -4   1   5 17424.8 345.440  32
  -4   1   5 14969.2 493.681  22
  -4   1   5 17147.5 324.188  25
  -4   1   4 7472.49 204.246   7
   4   1  -4 6935.41 348.793   2
   4   1  -4 7183.05 213.383   5
  -4   1   4 6850.34 327.715  22
  -4   1   4 7655.83 339.984  69
   4   1  -4 7323.84 205.589  33
  -4   1   4 7317.34 210.876  32
   4   1  -3 11937.7 447.956  70
  -4   1   3 15563.8 489.491  69
   4   1  -3 11000.7 274.018  52
  -4   1   3 13877.5 279.082   7
   4   1  -3 13792.1 492.095   2
   4   1  -3 14039.8 301.754   5
  -4   1   3 14273.6 475.702  22
   4   1  -3 12642.1 478.788  19
   4   1  -3 12804.2 275.383  33
  -4   1   3 14903.0 302.648  32
   4   1  -2 26947.7 441.875  52
   4   1  -2 26495.9 679.143  70
  -4   1   2 26606.6 630.454  69
  -4   1   2 24484.5 390.934   7
   4   1  -2 22384.6 634.565   2
   4   1  -2 24458.2 417.397   5
   4   1  -2 24704.6 695.397  19
   4   1  -2 24092.7 390.820  33
  -4   1   2 24662.8 406.880  32
   4   1  -1 12207.5 277.718  52
  -4   1   1 11121.4 263.303  71
   4   1  -1 7416.56 354.712  70
  -4   1   1 8647.97 349.965  69
  -4   1   1 10214.9 237.551   7
   4   1  -1 10393.0 420.343   2
   4   1  -1 10236.5 254.036   5
   4   1  -1 10583.5 239.483  33
  -4   1   1 11025.4 250.767  32
   4   1  -1 10231.0 438.053  19
   4   1   0 11063.6 461.078  19
   4   1   0 12090.3 280.467  52
  -4   1   0 12823.5 291.580  71
   4   1   0 13432.8 475.374  70
  -4   1   0 13324.5 434.854  69
  -4   1   0 13559.6 466.046   3
  -4   1   0 14309.8 285.132   7
   4   1   0 11863.7 273.177   5
   4   1   0 11312.9 441.216   2
   4   1   0 9638.50 252.299  38
   4   1   0 10564.1 244.972  33
   4   1   1 933.463 134.329  19
   4   1   1 946.070 77.8971  52
  -4   1  -1 868.775 76.7092  71
   4   1   1 625.946 105.540  70
  -4   1  -1 1012.62 122.010  69
  -4   1  -1 1031.77 128.848  66
  -4   1  -1 996.338 124.739   3
  -4   1  -1 907.980 69.9847   7
   4   1   1 940.601 75.7013   5
   4   1   1 750.282 70.3243  38
   4   1   1 1020.58 77.4805  35
   4   1   2 4961.03 181.389  52
  -4   1  -2 4639.20 175.646  71
  -4   1  -2 4527.86 267.184  65
  -4   1  -2 5261.90 182.133  72
  -4   1  -2 5733.58 298.017   3
  -4   1  -2 7073.95 196.237   7
   4   1   2 6655.96 202.370   5
   4   1   2 6077.81 197.574  38
   4   1   2 6562.77 201.554  42
   4   1   2 6039.44 343.918  19
   4   1   3 8511.87 415.281  19
   4   1   3 9583.84 251.832  52
   4   1   3 9945.76 393.391  53
  -4   1  -3 10961.2 276.623  71
  -4   1  -3 7141.72 343.327  65
  -4   1  -3 9932.12 260.418  72
  -4   1  -3 11412.8 432.692  66
  -4   1  -3 10121.2 397.030   3
  -4   1  -3 10639.2 249.114   7
   4   1   3 10251.5 255.445   5
   4   1   3 9866.12 393.564   1
   4   1   3 9230.03 254.337  38
   4   1   3 11089.2 270.985  42
   4   1   3 8657.38 239.235  35
   4   1   4 2928.06 245.017  19
   4   1   4 2922.47 136.355  52
   4   1   4 3294.91 230.110  53
  -4   1  -4 3525.08 156.079  71
  -4   1  -4 3923.44 253.891  65
  -4   1  -4 3034.74 144.677  72
  -4   1  -4 4099.44 264.974  66
  -4   1  -4 3498.31 237.254   3
  -4   1  -4 3164.95 133.985   7
   4   1   4 3339.42 144.777   5
   4   1   4 3208.29 226.444   1
   4   1   4 3224.28 147.961  38
   4   1   4 3186.03 146.631  42
   4   1   4 2936.73 138.789  35
   4   1   5 2673.75 235.614  19
  -4   1  -5 3435.19 242.830   3
  -4   1  -5 3495.11 142.300   7
   4   1   5 3427.43 149.272   5
   4   1   5 3507.67 243.132   1
   4   1   5 3439.28 240.844  53
  -4   1  -5 2770.30 136.921  71
  -4   1  -5 3381.32 240.453  65
  -4   1  -5 2988.64 143.848  72
   4   1   5 3733.71 160.453  38
   4   1   5 3592.30 159.588  42
   4   1   5 2926.12 144.752  35
   4   1   6 20566.3 620.204   1
  -4   1  -6 19894.7 373.499   7
  -4   1  -6 19638.5 605.373   3
   4   1   6 20685.9 393.136   5
   4   1   6 20687.7 627.978  53
  -4   1  -6 20318.1 669.457  62
  -4   1  -6 18219.5 372.698  71
  -4   1  -6 19870.7 615.281  65
  -4   1  -6 21243.6 406.523  72
   4   1   6 19483.8 382.652  49
   4   1   6 17478.2 380.211  38
   4   1   6 20259.4 400.981  42
   4   1   6 20682.0 405.567  35
   4   1   7 20268.1 633.672   1
  -4   1  -7 21883.6 394.498   7
  -4   1  -7 19037.7 607.831   3
   4   1   7 20373.4 397.982   5
   4   1   7 19037.9 626.062  53
  -4   1  -7 21514.2 706.652  62
  -4   1  -7 19294.4 625.531  61
  -4   1  -7 19186.1 393.209  72
   4   1   7 17150.8 373.267  49
   4   1   7 21120.2 397.671  45
   4   1   7 19627.0 400.919  38
   4   1   7 21995.0 425.450  42
   4   1   7 19645.1 399.879  35
  -4   1  -8 369.735 55.5800  72
   4   1   8 368.059 56.4446  49
   4   1   8 374.262 54.7386  45
  -4   1  -8 300.282 48.7829   7
   4   1   8 268.596 47.5989   5
   4   1   8 367.008 56.9563  38
   4   1   8 463.146 61.9613  42
   4   1   8 397.956 59.6574  35
  -4   1  -9 6814.42 222.780  72
   4   1   9 7227.71 229.947   5
   4   1   9 7589.69 234.256  42
   4   1   9 7643.48 236.346  35
   4   1  10 4467.57 175.960  45
   4   1  10 4279.85 173.778   5
   4   1  10 4305.83 164.244  26
  -4   1 -10 4222.45 171.494  72
   4   1  11 17731.2 339.400  26
   4   1  11 17032.7 359.629  49
   4   1  12 9942.35 247.993  45
   4   1  13 1675.87 93.0256  49
   4   1  13 1860.78 96.5017  45
  -4   1 -13 1603.09 86.1875   7
   4   1  13 1916.95 101.506   4
   4   1  14 8377.38 194.035   4
  -4   1 -15 5984.60 135.007  31
  -4   2  15 5492.63 141.104  29
  -4   2  15 5796.51 141.914  41
   4   2 -14 2158.36 107.872  73
  -4   2  14 2136.98 97.2688  29
  -4   2  14 2189.78 96.3209  41
  -4   2  13 2158.34 106.913  29
  -4   2  13 2343.37 109.661  41
  -4   2  12 5182.25 174.981  29
   4   2 -12 5355.20 181.409  33
  -4   2  12 5326.99 178.515  41
   4   2 -11 31433.2 525.540  73
  -4   2  11 30207.4 482.426  29
  -4   2  11 30209.3 485.193  41
   4   2 -10 867.954 87.3498  73
  -4   2  10 1096.54 86.3119  41
  -4   2  10 989.469 81.8436  29
   4   2 -10 992.323 85.4322  33
   4   2  -9 3315.30 154.834  33
  -4   2   9 3630.53 146.433  46
   4   2  -8 20986.9 430.518  73
   4   2  -8 21358.8 692.484  13
   4   2  -8 19907.4 662.168  15
  -4   2   8 22406.1 412.941  29
   4   2  -8 25815.2 456.787  33
  -4   2   8 23860.6 414.000  32
  -4   2   8 23283.3 396.694  46
   4   2  -7 22988.7 432.733  73
   4   2  -7 24499.0 720.065  13
  -4   2   7 21768.2 397.114  29
  -4   2   7 22815.6 405.003  32
  -4   2   7 20598.3 366.995  46
  -4   2   6 6023.67 198.690  32
  -4   2   6 5956.67 193.764  29
   4   2  -6 6283.65 357.563  13
   4   2  -5 1203.39 89.4998  33
  -4   2   5 1524.74 95.1109  29
  -4   2   5 1493.40 97.6165  32
  -4   2   5 1253.58 146.608  69
  -4   2   4 10869.1 419.978  69
   4   2  -4 10702.5 454.795  15
   4   2  -4 8784.29 416.061  19
   4   2  -4 13081.0 297.894  33
  -4   2   4 12202.0 283.542  32
  -4   2   3 121279. 1602.00  69
   4   2  -3 116173. 1630.40  15
   4   2  -3 117578. 1717.80  19
  -4   2   3 118828. 1159.39  32
  -4   2   2 11680.5 433.303  69
   4   2  -2 10851.2 431.966  15
   4   2  -2 8364.04 410.274  19
   4   2  -2 9024.95 235.283  33
  -4   2   2 11881.7 269.944  32
   4   2  -2 10429.0 283.125  52
  -4   2   1 599.236 64.7844  71
  -4   2   1 627.270 101.991  69
   4   2  -1 532.131 96.4169  15
   4   2  -1 550.972 107.841  19
   4   2  -1 599.665 60.5567  33
  -4   2   1 566.171 59.1532  32
   4   2  -1 603.076 71.4044  52
  -4   2   0 84090.7 951.910  71
  -4   2   0 78979.8 1274.20  69
   4   2   0 88158.0 933.576  33
   4   2   0 76111.8 1284.77  15
   4   2   0 82754.2 1430.91  19
   4   2   0 90374.6 1005.09  52
   4   2   1 10675.6 479.056  19
  -4   2  -1 11394.4 279.229  71
  -4   2  -1 8826.92 378.395  69
   4   2   1 10113.6 257.178  42
   4   2   1 9277.77 234.750  33
   4   2   1 9421.83 254.890  35
   4   2   1 8481.91 252.434  52
   4   2   2 5377.07 339.951  19
  -4   2  -2 5553.40 196.977  71
  -4   2  -2 5709.61 303.701  69
   4   2   2 5687.82 205.211  52
   4   2   3 2482.95 232.344  19
  -4   2  -3 2633.37 206.199  69
  -4   2  -3 2695.71 132.493  72
   4   2   3 2715.78 142.516  52
  -4   2  -4 16620.2 349.476  71
  -4   2  -4 15703.0 516.868  69
   4   2   4 16126.0 361.220  35
   4   2   4 15092.8 354.548  52
   4   2   5 38506.0 613.647  42
  -4   2  -5 39535.1 614.422  72
  -4   2  -6 24021.1 739.638  14
  -4   2  -6 23246.7 420.085  71
  -4   2  -6 18660.8 393.393  72
   4   2   6 20351.5 420.143  35
   4   2   6 19960.5 409.319  42
   4   2   6 18359.6 401.754  38
  -4   2  -7 7887.97 245.062  72
   4   2   7 7084.81 233.537  42
   4   2   7 6873.83 233.199  38
   4   2   7 7818.73 249.739  35
   4   2   8 108192. 1147.28  42
   4   2   8 104433. 1134.86  48
  -4   2  -9 4282.39 176.019  72
   4   2   9 4685.48 181.832  48
   4   2   9 4886.56 184.613  42
   4   2   9 5015.90 189.122  35
   4   2  10 572.753 61.6401  26
  -4   2 -10 591.034 65.6895  72
   4   2  10 541.547 61.4833  48
   4   2  11 3130.01 132.550  26
  -4   2 -11 3308.26 136.886  72
   4   2  12 10789.6 237.197  26
   4   2  13 16831.1 276.254  26
  -4   2 -14 4563.63 128.321  31
   4   3 -14 3627.94 116.486  33
  -4   3  14 3736.15 108.895  41
  -4   3  13 3908.89 134.139  29
  -4   3  13 3938.15 126.767  41
   4   3 -12 1696.53 99.5579  33
  -4   3  12 1907.03 100.960  29
  -4   3  12 1964.13 97.0132  41
  -4   3  11 9583.88 243.894  29
  -4   3  11 10604.4 246.293  41
  -4   3  10 18275.3 349.316  41
  -4   3  10 18563.1 364.610  29
  -4   3   9 16004.5 335.099  41
  -4   3   9 16971.8 353.639  29
   4   3  -8 198.999 47.8345  73
   4   3  -8 370.420 58.0311  33
   4   3  -8 388.428 54.6761  31
  -4   3   8 353.067 52.5810  29
  -4   3   8 361.479 51.2064  32
  -4   3   8 345.359 47.2214  46
   4   3  -7 2201.64 129.140  33
   4   3  -7 1935.08 113.799  31
  -4   3   7 1890.03 114.710  29
  -4   3   7 2028.24 116.079  32
  -4   3   7 1817.59 104.033  46
   4   3  -6 1486.58 176.820  15
   4   3  -6 1347.40 100.844  33
   4   3  -6 1679.76 106.311  31
  -4   3   6 1654.35 106.016  32
  -4   3   6 1815.83 103.235  46
  -4   3   5 63840.9 1129.37  69
  -4   3   5 59000.1 735.412  46
   4   3  -5 59037.8 1184.70  15
   4   3  -5 66318.8 812.748  33
  -4   3   5 64252.7 796.139  32
   4   3  -4 11904.1 306.748  52
  -4   3   4 13733.8 491.749  69
  -4   3   4 11433.4 262.205  46
   4   3  -4 12247.0 506.682  15
   4   3  -4 13089.8 308.397  33
  -4   3   4 12676.5 301.419  32
   4   3  -3 67156.5 820.107  52
  -4   3   3 59725.1 1083.85  69
  -4   3   3 62794.4 706.485  46
   4   3  -3 53691.0 1116.23  15
   4   3  -3 51007.5 1110.08  19
   4   3  -3 45458.4 680.147  33
  -4   3   3 55538.7 728.336  32
   4   3  -2 7331.87 245.598  52
   4   3  -2 8209.35 403.737  15
   4   3  -2 6090.95 361.867  19
   4   3  -2 9975.98 253.220  33
  -4   3   2 8311.98 237.076  32
  -4   3   2 6440.39 332.669  69
   4   3  -1 14226.0 522.013  15
   4   3  -1 14105.8 302.484  33
  -4   3   1 14988.6 321.721  32
  -4   3   1 13820.5 494.917  69
   4   3   0 42977.1 660.579  52
   4   3   0 41667.6 907.686  15
   4   3   0 43228.1 584.011  33
  -4   3   0 45878.0 608.372  32
  -4   3   0 39872.0 599.630  71
  -4   3   0 44035.0 926.778  69
   4   3   1 1956.94 127.776  52
   4   3   1 2136.91 194.022  15
  -4   3  -1 2213.82 216.764  14
   4   3   1 2227.87 223.452  19
   4   3   1 2612.31 123.815  34
   4   3   1 2355.09 117.582  33
  -4   3  -1 2434.79 131.563  71
  -4   3  -1 2674.85 222.745  69
   4   3   2 13536.0 340.992  52
  -4   3  -2 16100.4 351.251  71
  -4   3  -2 12268.1 475.850  69
  -4   3  -2 14509.8 570.112  14
   4   3   2 11844.5 516.296  19
   4   3   2 14448.3 307.892  34
   4   3   2 13346.6 294.188  33
   4   3   3 15990.5 371.437  52
  -4   3  -3 16807.7 364.196  71
  -4   3  -3 17517.4 576.159  69
  -4   3  -3 16995.0 625.356  14
  -4   3  -4 6733.35 223.554  71
  -4   3  -4 6259.64 212.450  72
  -4   3  -4 6227.74 382.104  14
   4   3   5 7332.81 237.401  48
  -4   3  -5 7662.11 240.531  71
   4   3   6 2396.08 134.006  48
   4   3   6 2490.42 127.058  26
   4   3   6 2477.40 139.620  42
  -4   3  -6 3119.04 150.435  71
  -4   3  -6 2895.28 145.376  72
   4   3   7 12486.6 316.705  48
   4   3   7 12438.0 295.079  26
   4   3   7 12109.5 305.847  44
   4   3   7 13059.4 325.081  42
  -4   3  -7 12854.1 315.526  72
  -4   3  -8 10969.1 287.856  72
   4   3   8 12718.3 305.285  48
   4   3   8 13478.8 301.995  26
   4   3   8 11600.9 296.365  42
   4   3   8 12812.5 312.051  35
   4   3   9 5666.89 194.257  48
   4   3   9 5491.08 185.372  26
   4   3   9 5321.77 187.376  42
  -4   3  -9 5750.79 194.644  72
  -4   3 -10 7727.36 219.296  72
   4   3  10 8162.28 224.364  26
   4   3  11 9069.82 217.474  26
  -4   3 -11 8420.39 211.989  72
  -4   3 -11 8126.71 212.311  31
   4   3  11 8942.49 213.178  48
   4   3  12 5704.78 156.139  26
  -4   3 -12 4742.53 145.796  31
   4   3  13 453.167 38.9877  26
  -4   3 -13 384.358 38.0689  31
   4   4 -13 129.799 26.3176  33
   4   4 -13 93.0317 26.7677  73
   4   4 -11 8824.38 222.462  33
   4   4 -11 9660.28 218.410  31
   4   4 -10 887.848 74.0194  33
   4   4 -10 908.175 71.8966  31
  -4   4   9 2140.88 106.274  46
   4   4  -9 2240.19 119.035  33
   4   4  -9 2064.96 112.257  31
   4   4  -8 9364.59 252.221  31
   4   4  -8 9155.26 256.874  73
  -4   4   7 12008.7 271.850  46
  -4   4   7 11771.3 280.837  32
  -4   4   6 8046.34 222.703  46
   4   4  -6 7716.66 237.811  33
  -4   4   6 8309.11 240.747  32
  -4   4   5 4885.56 171.042  46
   4   4  -5 4507.33 178.125  33
  -4   4   5 4385.91 175.780  32
  -4   4   4 15762.0 325.150  46
  -4   4   4 15683.2 348.090  32
  -4   4   3 35072.5 525.474  46
  -4   4   3 35394.7 560.632  32
  -4   4   2 4518.97 163.818  46
   4   4  -2 4762.13 171.831  33
  -4   4   2 4657.83 181.432  32
  -4   4   1 9877.64 248.662  46
   4   4  -1 10023.2 252.868  34
   4   4  -1 9810.52 250.544  33
  -4   4   1 10072.2 268.650  32
  -4   4   0 15883.5 343.329  71
  -4   4   0 15131.9 314.434  46
   4   4   0 13479.1 349.962  52
   4   4   0 14739.7 357.223  44
   4   4   0 14819.1 318.752  34
  -4   4   0 16621.4 342.688  32
   4   4   1 15744.9 382.119  52
  -4   4  -1 19329.4 355.664  46
   4   4   1 17069.6 393.286  44
   4   4   1 17994.9 358.007  34
  -4   4  -2 2027.81 122.916  71
  -4   4  -2 1902.92 116.253  24
   4   4   2 1813.66 126.702  44
   4   4   2 1948.24 113.198  34
   4   4   2 1530.68 113.267  52
   4   4   3 2593.71 142.694  52
  -4   4  -3 2147.84 127.561  71
   4   4   3 2480.59 144.152  44
  -4   4  -4 12832.7 302.116  72
   4   4   4 13680.9 344.079  44
   4   4   5 15733.8 342.403  48
  -4   4  -5 14660.5 327.961  72
   4   4   5 15327.9 352.496  44
   4   4   6 12388.6 302.253  48
  -4   4  -6 12937.7 311.372  71
   4   4   6 12170.2 307.244  44
   4   4   7 1131.41 87.8271  48
   4   4   7 1141.83 87.5299  44
  -4   4  -7 1186.20 90.8437  71
  -4   4  -7 1250.70 91.5002  72
   4   4   8 15056.8 314.463  48
   4   4   8 15258.6 310.858  44
   4   4   8 15114.3 300.013  26
   4   4   9 17295.1 311.506  26
   4   4   9 17839.9 327.576  48
   4   4  10 1246.97 74.3602  26
  -4   4 -10 985.455 70.6919  72
   4   4  10 1143.09 73.7403  48
   4   4  11 16481.7 272.088  26
   4   4  11 16103.1 270.920  48
  -4   4 -12 5618.27 134.073  72
   4   4  12 5831.04 134.071  26
   4   5 -11 615.463 45.1681  33
   4   5 -11 680.747 50.4781  73
   4   5 -10 2087.41 90.9734  33
  -4   5   9 8149.52 185.038  46
   4   5  -9 8220.86 198.269  33
   4   5  -8 1261.07 80.7137  33
  -4   5   8 1234.85 74.7248  46
   4   5  -7 2371.68 109.833  33
  -4   5   7 2189.13 103.784  46
  -4   5   6 3620.31 137.414  46
  -4   5   5 21439.3 388.321  24
  -4   5   5 20342.8 363.964  46
  -4   5   4 6977.87 217.557  24
  -4   5   4 7238.31 205.648  46
  -4   5   3 24021.0 436.055  24
  -4   5   3 23032.9 392.985  46
  -4   5   2 2692.60 137.737  24
   4   5  -2 2528.02 121.700  34
  -4   5   2 2504.10 120.294  46
  -4   5   1 5181.62 195.437  24
   4   5  -1 5258.66 179.267  34
  -4   5   1 5274.67 175.500  46
  -4   5   0 10716.7 256.153  46
   4   5   0 11429.4 270.614  34
  -4   5   0 10940.0 284.829  24
  -4   5  -1 4718.37 181.284  24
  -4   5  -1 4725.87 166.221  46
   4   5   1 4823.89 184.789  44
  -4   5  -2 15786.8 337.714  24
   4   5   2 15018.6 341.636  44
   4   5   2 15915.2 328.750  34
  -4   5  -2 14646.1 305.231  46
  -4   5  -3 13928.7 289.820  46
   4   5   3 14924.9 333.941  44
  -4   5  -4 3573.94 156.088  71
   4   5   4 3251.61 151.183  44
  -4   5  -5 8981.88 244.922  71
   4   5   5 7395.63 221.523  44
   4   5   6 7964.34 210.427  48
  -4   5  -6 8058.92 215.343  72
   4   5   7 10748.8 239.103  48
  -4   5  -7 11260.2 249.911  72
   4   5   7 11445.1 248.781  44
  -4   5  -8 8260.65 202.650  72
   4   5   8 8810.38 197.187  44
   4   5   8 8718.37 201.312  48
  -4   5  -9 4701.01 139.987  72
   4   5   9 3803.75 121.576  48
  -4   5 -10 7878.15 167.241  72
   4   5  10 6699.70 149.509  48
  -4   6   8 5353.92 123.963  46
  -4   6   7 3231.60 102.488  46
  -4   6   6 3418.41 111.817  46
  -4   6   5 522.673 46.6650  46
  -4   6   4 5008.18 146.487  46
  -4   6   4 4699.19 152.673  24
  -4   6   3 2721.00 109.776  46
   4   6  -3 2666.84 109.720  34
  -4   6   2 2934.02 115.116  46
   4   6  -2 3156.78 122.203  34
  -4   6   2 3126.52 131.639  24
  -4   6   1 2422.47 104.948  46
   4   6  -1 2715.43 114.711  34
  -4   6   1 2741.59 124.494  24
  -4   6   0 1664.44 86.7946  46
   4   6   0 1628.40 90.4206  34
  -4   6   0 1739.64 98.8527  24
  -4   6  -1 7582.53 189.510  46
   4   6   1 7491.39 195.288  34
  -4   6  -1 7898.78 211.282  24
   4   6   2 824.834 65.3855  44
  -4   6  -2 881.548 62.5522  46
  -4   6  -2 888.509 67.5736  24
  -4   6  -3 2679.98 106.409  46
   4   6   3 2632.36 111.661  44
  -4   6  -4 6147.95 159.413  46
   4   6   4 6470.02 173.860  44
  -4   6  -5 7739.49 172.429  46
   4   6   5 7833.50 185.310  44
  -4   6  -6 7275.53 161.062  46
   4   6   6 9092.19 186.210  44
   4   6   7 955.172 54.3023  44
  -5  -5   8 6746.53 138.750  39
  -5  -5   8 6628.27 140.549  32
  -5  -5   7 8124.28 175.706  32
  -5  -5   7 7965.55 165.625  50
  -5  -5   6 2667.68 96.5003  39
  -5  -5   6 2617.37 104.676  32
  -5  -5   6 2317.83 91.0636  50
  -5  -5   6 2450.32 96.3333  51
  -5  -5   5 2563.07 98.8630  39
  -5  -5   5 2964.20 116.613  32
  -5  -5   5 2815.82 104.058  50
  -5  -5   5 2368.61 98.7938  51
  -5  -5   4 5094.58 144.903  39
  -5  -5   4 4990.11 157.204  32
  -5  -5   4 5081.55 148.806  51
  -5  -5   3 3582.76 121.743  39
  -5  -5   3 3302.16 118.167  50
  -5  -5   2 10500.8 234.563  32
  -5  -5   2 7797.75 190.255  50
  -5  -5   1 8643.89 212.403  32
   5  -5  -1 8530.45 205.502  52
   5  -5   0 5140.11 161.982  52
   5  -5   1 1964.90 98.5761  52
   5  -5   2 977.891 65.3926  42
  -5  -5  -2 872.635 68.9104  71
   5  -5   3 6121.94 168.706  52
   5  -5   4 1237.30 70.6489  42
   5  -5   4 1218.30 69.4444  35
   5  -5   5 4464.68 126.485  35
   5  -5   5 4597.83 129.875  52
   5  -5   6 2216.03 83.5117  35
  -5  -5  -6 28.1587 19.0822  50
  -5  -4  10 1916.05 75.5751  50
  -5  -4  10 2416.61 89.4752  51
  -5  -4   9 3315.24 111.094  50
  -5  -4   9 3716.57 120.587  51
  -5  -4   8 2957.99 107.871  39
  -5  -4   8 3160.25 121.363  32
  -5  -4   8 2845.51 111.853  51
  -5  -4   7 8712.61 199.774  39
  -5  -4   7 8704.30 221.994  32
  -5  -4   7 8556.86 208.434  51
  -5  -4   6 6447.93 198.438  32
  -5  -4   6 6872.88 185.905  50
  -5  -4   6 6433.18 185.644  51
  -5  -4   5 5577.98 191.510  32
  -5  -4   5 6015.83 174.418  50
  -5  -4   5 5830.80 178.553  51
  -5  -4   4 82.0555 26.3361  39
  -5  -4   4 36.9261 26.5985  32
  -5  -4   4-2.44804 20.4715  50
  -5  -4   4 32.9063 22.1588  51
  -5  -4   3 3617.77 156.420  32
  -5  -4   3 2795.71 120.786  50
  -5  -4   2 3540.53 153.072  32
  -5  -4   1 6676.99 208.586  32
  -5  -4   1 6184.38 190.711  50
   5  -4  -1 6829.76 209.128  52
   5  -4   0 993.547 81.5192  52
  -5  -4  -1 7140.09 223.683  71
   5  -4   1 8576.03 238.234  52
   5  -4   2 13598.9 287.906  42
   5  -4   2 15050.4 317.513  52
  -5  -4  -3 8665.78 233.232  71
   5  -4   3 9190.47 226.266  35
   5  -4   4 4717.68 162.504  42
   5  -4   4 4179.15 148.557  35
   5  -4   4 4636.99 164.359  52
   5  -4   5 2229.73 109.614  35
   5  -4   5 2965.45 125.214  52
   5  -4   6 2704.54 113.856  42
   5  -4   6 2835.29 114.425  38
   5  -4   6 2599.16 111.804  35
   5  -4   6 2694.43 111.341  52
   5  -4   7 33441.0 454.488  42
   5  -4   7 36373.5 463.522  38
   5  -4   8 2659.94 101.703  42
   5  -4   8 2923.42 104.437  38
   5  -4   8 2806.94 104.503  35
   5  -4   9 21297.7 297.179  38
   5  -4   9 20982.1 292.893  35
  -5  -3  10 193.795 31.1474  50
  -5  -3   9 2373.89 108.092  51
  -5  -3   8 4493.95 148.820  50
  -5  -3   8 4418.33 153.876  51
  -5  -3   7 1971.92 112.760  32
  -5  -3   7 2089.47 102.923  50
  -5  -3   7 1923.31 103.918  51
  -5  -3   6 345.524 53.0716  32
  -5  -3   6 226.332 39.3074  50
  -5  -3   6 247.585 41.7113  51
  -5  -3   5 10351.3 282.609  32
  -5  -3   5 9492.56 232.341  50
  -5  -3   4 64402.2 750.284  50
  -5  -3   3 8246.30 246.613  32
  -5  -3   3 6552.27 195.123  50
  -5  -3   2 231.196 46.7159  32
  -5  -3   2 196.347 38.6315  50
   5  -3  -2 213.339 45.3089  52
  -5  -3   1 15287.8 341.850  32
  -5  -3   0 9834.11 275.741  71
   5  -3   0 10863.1 284.318  52
  -5  -3  -1 5092.08 194.396  71
   5  -3   1 5933.87 207.853  52
  -5  -3  -2 587.827 70.0217  71
   5  -3   2 595.484 68.2401  52
   5  -3   3 2194.86 119.835  42
   5  -3   3 2299.15 120.346  35
  -5  -3  -4 18709.6 362.112  71
   5  -3   4 16950.4 352.827  52
   5  -3   4 13968.3 315.900  35
   5  -3   4 15697.5 334.110  42
   5  -3   4 18439.4 347.553  38
   5  -3   5 7116.45 213.674  52
   5  -3   5 7401.73 218.791  42
   5  -3   5 7868.11 220.882  38
   5  -3   6 816.692 71.2507  38
   5  -3   6 855.362 73.2727  35
   5  -3   7 41930.2 549.987  38
   5  -3   7 36041.3 527.745  35
   5  -3   8 6329.23 181.543  42
   5  -3   8 6249.08 179.984  38
   5  -3   8 6574.67 185.059  35
   5  -3   9 1085.86 70.8339  38
   5  -3   9 990.786 67.9572  42
   5  -3  10 3021.44 105.585  38
   5  -3  10 2670.07 98.9559  35
  -5  -2  13 67.4823 18.3232  25
   5  -2 -13 19.5182 19.7263  73
  -5  -2  13 45.3787 17.1552  51
  -5  -2  12 992.690 60.9594  25
  -5  -2  11 5000.61 147.435  25
  -5  -2  11 4902.46 148.781  51
  -5  -2  10 4761.48 155.432  51
  -5  -2   9 3901.51 145.690  51
  -5  -2   9 3929.29 148.445  32
  -5  -2   8 1445.64 90.1717  51
  -5  -2   8 1450.69 96.8055  32
  -5  -2   7 12539.3 305.066  32
  -5  -2   6 18223.9 382.494  32
  -5  -2   5 13325.5 327.851  32
  -5  -2   4 1029.74 90.3654  32
  -5  -2   3 5003.39 189.333  71
  -5  -2   3 4233.09 179.155  32
   5  -2  -2 5061.51 189.792  52
  -5  -2   2 4764.11 188.729  32
  -5  -2   1 16500.9 361.607  71
  -5  -2   1 16485.1 357.125  32
   5  -2   0 3682.54 164.478  52
  -5  -2   0 4020.03 172.957  71
   5  -2   1 5236.13 197.570  52
  -5  -2  -1 6527.50 221.953  71
   5  -2   2 11481.4 299.643  52
  -5  -2  -2 14227.4 332.130  71
   5  -2   3 13028.1 314.772  52
  -5  -2  -3 13952.3 328.143  71
   5  -2   3 14464.8 318.954  42
   5  -2   3 12773.8 296.712  38
   5  -2   3 12267.5 295.728  35
   5  -2   4 380.151 57.1128  52
  -5  -2  -4 256.812 49.6317  71
   5  -2   4 322.611 53.3442  42
   5  -2   4 405.767 54.9053  38
   5  -2   4 325.558 50.9679  35
   5  -2   5 2473.89 128.550  52
  -5  -2  -5 3456.37 154.787  71
   5  -2   5 2796.85 139.193  35
   5  -2   5 3326.49 151.662  42
   5  -2   5 3130.87 144.042  38
   5  -2   6 4240.89 169.184  35
   5  -2   6 2980.21 140.721  38
  -5  -2  -7 26351.6 438.169  72
   5  -2   7 25385.1 427.646  38
  -5  -2  -8 769.482 68.1365  72
   5  -2   8 724.228 68.3251  38
   5  -2   8 806.366 72.5464  35
   5  -2   9 12341.2 267.774  42
   5  -2   9 12857.1 275.668  35
   5  -2  10 5279.95 158.165  38
   5  -2  10 4375.06 142.315  35
   5  -2  11 5190.42 142.824  38
   5  -2  11 5056.07 137.153  49
   5  -1 -14 134.637 24.2049   5
   5  -1 -14 93.2408 22.7271  73
  -5  -1  13 2111.51 85.4955  51
  -5  -1  13 2192.84 88.9861   6
   5  -1 -13 2338.34 99.1402   5
   5  -1 -13 2117.23 96.3571  73
  -5  -1  13 2197.13 88.7615  25
   5  -1 -12 47716.5 601.190   5
  -5  -1  12 49023.8 573.208  25
   5  -1 -11 10157.8 250.037   5
   5  -1 -11 9633.39 248.780  73
  -5  -1  11 9841.57 226.261  25
   5  -1 -10 3027.27 140.402   5
  -5  -1  10 3064.07 126.972  25
  -5  -1   9 3278.02 138.751  32
  -5  -1   9 3423.08 142.342   7
   5  -1  -9 3391.65 154.370   5
  -5  -1   8 8118.95 226.624   7
   5  -1  -8 8706.66 255.455   5
  -5  -1   7 4015.39 166.691  32
  -5  -1   7 3757.18 153.936   7
   5  -1  -7 4147.98 177.172   5
  -5  -1   6 10500.4 264.724   7
   5  -1  -6 9574.55 273.826   5
  -5  -1   5 23756.3 443.970  32
   5  -1  -5 24151.9 455.000   5
  -5  -1   4 178280. 1741.02  32
  -5  -1   4 174669. 1697.03   7
  -5  -1   3 7859.73 241.444  32
  -5  -1   3 9192.08 248.421   7
   5  -1  -3 7188.75 399.938   2
   5  -1  -3 9370.37 267.089   5
  -5  -1   3 8312.48 420.864  10
   5  -1  -3 8040.38 411.822  58
  -5  -1   2 3723.83 163.030  71
   5  -1  -2 3978.42 165.931  52
  -5  -1   2 3591.28 154.467   7
  -5  -1   2 4089.53 292.077  10
   5  -1  -2 3977.89 172.096   5
   5  -1  -2 3378.28 273.900   2
  -5  -1   2 3300.95 153.065  32
   5  -1  -1 5306.15 350.767  58
  -5  -1   1 5831.43 206.064  71
  -5  -1   1 5174.16 186.056   7
   5  -1  -1 5724.69 207.130   5
  -5  -1   1 5186.09 329.239  10
  -5  -1   1 5443.75 192.449  32
   5  -1   0 6571.07 219.077  52
  -5  -1   0 6990.39 229.574  71
   5  -1   0 7237.30 233.434   5
  -5  -1   0 6546.03 368.335  10
   5  -1   1 12518.0 311.170  52
  -5  -1  -1 14007.4 336.668  71
  -5  -1  -1 14398.8 323.637   7
   5  -1   1 13221.8 320.787   5
  -5  -1  -1 13183.6 521.243  10
   5  -1   1 13229.1 560.368  58
   5  -1   2 3522.24 160.996  52
  -5  -1  -2 5067.63 197.038  71
   5  -1   2 4407.40 174.839  42
  -5  -1  -2 4454.23 173.779   7
   5  -1   2 4018.77 171.487   5
  -5  -1  -3 986.536 86.1357   7
   5  -1   3 914.588 83.2889   5
   5  -1   3 824.130 78.9335  52
  -5  -1  -3 1010.37 91.3686  71
   5  -1   3 958.626 84.5139  42
   5  -1   3 956.681 81.9822  38
   5  -1   3 880.028 80.0771  35
   5  -1   4 51933.8 686.331  52
  -5  -1  -4 52110.8 706.213  71
   5  -1   4 41888.0 644.206  42
   5  -1   4 48660.0 670.343  38
  -5  -1  -4 46921.6 666.917   7
   5  -1   4 45158.2 659.246   5
  -5  -1  -5 1933.85 115.537   7
   5  -1   5 2181.98 125.014   5
   5  -1   5 1954.54 116.425  52
   5  -1   5 2511.17 135.200  42
   5  -1   5 2415.69 131.123  38
   5  -1   5 1877.23 118.464  35
  -5  -1  -5 1904.76 118.505  71
  -5  -1  -5 2272.39 133.276  72
  -5  -1  -6 3278.71 146.334   7
   5  -1   6 2860.51 141.873   5
   5  -1   6 3269.58 151.874  38
   5  -1   6 2470.13 132.874  35
  -5  -1  -6 2197.87 128.278  72
  -5  -1  -7 38732.1 578.358   7
   5  -1   7 42950.9 615.984   5
   5  -1   7 41012.4 607.475  38
   5  -1   7 40842.5 612.398  42
   5  -1   7 48269.9 645.394  35
  -5  -1  -7 45500.0 635.126  72
  -5  -1  -8 6891.30 205.421   7
   5  -1   8 7346.70 220.391   5
   5  -1   8 8102.73 232.733  38
   5  -1   8 6797.34 214.223  42
   5  -1   8 7405.73 221.895  35
  -5  -1  -8 7894.13 222.715  72
  -5  -1  -9 5278.93 171.768   7
   5  -1   9 6289.83 194.277   5
   5  -1   9 6290.48 194.372  38
   5  -1   9 6280.33 193.383  42
   5  -1   9 6138.97 191.414  35
  -5  -1  -9 4873.80 165.861  72
   5  -1  10 325.467 44.9274  35
   5  -1  10 295.061 43.5804  38
   5  -1  10 364.706 46.5323  42
  -5  -1 -10 443.455 48.7875   7
   5  -1  11 514.488 48.9195  38
  -5  -1 -11 377.628 40.9678   7
   5  -1  11 459.258 46.3836  49
   5  -1  12 2570.42 98.1427   4
   5  -1  12 2264.59 87.9538  49
  -5   0  14 19627.7 281.130   6
   5   0 -14 20744.9 302.233   5
  -5   0  13 4971.74 141.872   6
   5   0 -13 5275.94 156.349   5
   5   0 -12 2111.91 109.096  73
   5   0 -12 2008.67 104.988   5
  -5   0  12 2083.80 95.2715  41
   5   0 -11 6467.45 202.401  73
  -5   0  11 6064.75 178.530  41
   5   0 -11 6312.99 199.402   5
  -5   0  10 9126.06 230.226  25
   5   0 -10 9046.70 252.884  73
  -5   0  10 8830.09 230.262  41
  -5   0  10 9401.50 238.485   7
   5   0 -10 8815.27 249.180   5
  -5   0   9 7078.64 211.597   7
  -5   0   9 6862.74 202.670  32
  -5   0   9 6904.78 203.316  25
  -5   0   8 612.427 64.9791   7
   5   0  -8 555.124 67.6749   5
  -5   0   8 609.145 64.2025  32
  -5   0   7 3086.55 141.272   7
   5   0  -7 3012.40 152.484   5
  -5   0   7 3054.96 143.631  32
  -5   0   6 17321.2 349.538   7
  -5   0   6 16261.6 350.302  32
   5   0  -5 8911.10 268.930   5
  -5   0   5 9360.76 261.479  32
  -5   0   4 2091.72 118.539   7
   5   0  -4 1749.64 198.847   2
   5   0  -4 1845.85 122.827   5
  -5   0   3 427.675 56.2947   7
   5   0  -3 360.130 57.8572   5
   5   0  -3 332.485 90.9578   2
  -5   0   3 506.367 62.9990  32
   5   0  -3 442.854 59.8187  52
   5   0  -2 189.102 47.2587  52
  -5   0   2 169.137 42.0538  71
  -5   0   2 148.888 36.1975   7
   5   0  -2 226.684 47.2627   5
   5   0  -2 300.325 86.5717   2
  -5   0   2 135.465 36.7259  32
   5   0  -1 796.617 81.0808  52
  -5   0   1 907.148 83.7992  71
  -5   0   1 1121.08 86.7708  32
  -5   0   1 950.611 80.0877   7
   5   0  -1 985.513 88.3637   5
   5   0  -1 957.028 149.271   2
   5   0   0 30.9808 30.2687  52
  -5   0   0 14.5222 44.4427  66
  -5   0   0 32.6577 28.4111  71
   5   0   0 30.7276 43.6950  70
  -5   0   0 35.6416 24.0764   7
   5   0   0 37.3179 30.5230   5
   5   0   0 33.7245 44.0079  19
   5   0   1 2566.57 138.695  52
  -5   0  -1 2831.34 147.136  71
  -5   0  -1 2736.90 136.742   7
   5   0   1 2601.86 140.559   5
  -5   0  -2 11900.6 291.318   7
   5   0   2 9668.16 274.853   5
   5   0   2 9428.97 423.987   1
   5   0   2 10921.6 295.037  52
  -5   0  -2 7809.05 252.388  71
  -5   0  -2 10071.5 278.261  72
   5   0   2 10300.4 278.374  38
   5   0   2 9187.49 258.957  42
   5   0   2 11172.3 280.615  35
  -5   0  -3 10255.4 272.284   7
   5   0   3 9668.51 274.433   5
   5   0   3 9147.53 265.922  52
  -5   0  -3 9652.66 276.830  71
  -5   0  -3 9647.06 273.772  72
   5   0   3 9755.85 269.724  42
   5   0   3 9158.69 260.309  35
  -5   0  -4 460.476 59.4565   7
   5   0   4 397.016 58.4901   5
  -5   0  -4 513.535 68.2706  71
  -5   0  -4 511.334 66.8579  72
   5   0   4 421.126 60.2235  52
   5   0   4 431.784 60.7797  38
   5   0   4 410.929 59.4385  42
   5   0   4 409.371 60.4432  35
  -5   0  -5 510.540 62.8416   7
   5   0   5 448.779 60.7388   5
  -5   0  -5 629.870 72.1369  71
  -5   0  -5 440.501 63.7117  72
   5   0   5 467.019 62.5162  38
   5   0   5 567.266 69.6599  42
   5   0   5 533.197 66.2612  35
   5   0   5 534.533 64.8369  52
  -5   0  -6 4450.32 174.548   7
   5   0   6 3841.52 167.164   5
   5   0   6 3270.25 159.968  38
   5   0   6 4164.10 177.037  42
   5   0   6 3610.61 165.076  35
  -5   0  -6 3875.20 164.633  71
  -5   0  -6 4085.15 172.640  72
  -5   0  -7 616.433 66.5105   7
   5   0   7 736.152 74.1635   5
   5   0   7 514.047 65.3971  38
   5   0   7 773.136 77.3536  42
   5   0   7 777.173 77.8786  35
  -5   0  -7 931.127 82.2142  72
  -5   0  -8 2410.64 121.852   7
   5   0   8 2270.02 123.989   5
  -5   0  -8 2757.79 134.117  72
   5   0   8 2578.65 133.649  38
   5   0   8 2543.14 131.959  42
   5   0   8 2435.99 129.636  35
  -5   0  -9 191.365 37.1371   7
   5   0   9 157.464 36.1130   5
  -5   0  -9 138.355 34.8659  72
   5   0   9 197.552 38.2785  49
   5   0   9 124.460 33.8287  47
   5   0   9 203.768 40.4631  38
   5   0   9 142.839 37.2174  42
   5   0   9 168.719 38.5696  35
  -5   0 -10 4124.13 144.548   7
   5   0  10 4179.93 153.039   5
   5   0  10 3438.38 127.606  26
   5   0  10 4002.27 145.008  42
   5   0  10 4425.71 154.610  38
   5   0  10 4412.88 153.949  35
  -5   0 -10 3004.59 124.679  72
  -5   0 -11 5358.69 155.557   7
   5   1 -14 139.258 24.0700   5
   5   1 -14 118.217 24.7535  73
  -5   1  13 1441.77 72.8214  41
  -5   1  13 1608.19 76.8704   6
   5   1 -13 1554.60 81.1293   5
   5   1 -13 1375.87 79.0531  73
  -5   1  12 45411.7 561.884  41
   5   1 -12 47976.1 594.623   5
   5   1 -11 9374.50 240.910   5
   5   1 -11 9926.23 252.174  73
   5   1 -10 2865.56 137.270  73
   5   1 -10 2913.93 137.609   5
   5   1  -9 2941.62 141.876  73
  -5   1   9 3061.96 134.281   7
   5   1  -9 3225.55 151.084   5
  -5   1   9 2997.67 131.181  32
  -5   1   8 7243.28 212.071   7
   5   1  -8 6853.11 226.693   5
  -5   1   8 6984.56 210.554  32
  -5   1   7 2762.52 131.868   7
   5   1  -7 2933.57 148.770   5
  -5   1   7 2706.90 133.448  32
  -5   1   6 8951.26 245.057   7
   5   1  -6 9422.59 271.469   5
  -5   1   6 9014.34 252.466  32
   5   1  -5 21685.4 428.705   5
  -5   1   5 22360.4 417.355  32
  -5   1   4 186716. 1786.28   7
   5   1  -4 184633. 1837.58   5
   5   1  -3 6803.73 227.164   5
   5   1  -3 6754.23 384.308   2
   5   1  -3 6891.92 206.348  33
  -5   1   3 7123.76 221.826  32
  -5   1   2 3513.85 152.743   7
   5   1  -2 3783.84 167.337   5
   5   1  -2 3420.84 275.148   2
   5   1  -2 3453.60 146.173  33
  -5   1   2 4146.98 166.598  32
   5   1  -2 3716.44 175.368  52
  -5   1   1 6379.84 220.786  71
   5   1  -1 5895.91 210.016   5
   5   1  -1 5933.06 193.453  33
  -5   1   1 6022.93 198.384  32
   5   1  -1 6397.28 229.449  52
  -5   1   0 7395.87 239.101  71
  -5   1   0 7245.91 224.020   7
   5   1   0 6974.33 228.615   5
   5   1   0 7097.35 240.264  52
  -5   1  -1 10973.0 298.031  71
   5   1   1 10431.7 298.751  52
  -5   1  -2 4173.11 168.893   7
   5   1   2 4270.02 175.516   5
   5   1   2 3898.28 167.268  42
   5   1   2 3950.79 169.826  35
   5   1   2 4014.74 180.036  52
  -5   1  -3 1765.45 112.991   7
   5   1   3 1662.70 110.418   5
  -5   1  -3 2159.69 128.898  71
  -5   1  -3 1893.85 116.660  72
   5   1   3 1713.26 114.812  42
   5   1   3 1599.63 114.036  38
   5   1   3 1878.39 119.662  35
   5   1   3 2010.96 129.622  52
  -5   1  -4 49075.4 672.393   7
   5   1   4 46325.8 660.840   5
  -5   1  -4 47388.6 678.524  71
  -5   1  -4 44440.2 658.248  72
   5   1   4 44580.5 666.974  42
   5   1   4 45792.5 685.707  38
   5   1   4 48644.6 692.933  35
   5   1   4 45818.0 677.158  52
  -5   1  -5 1705.04 108.332   7
   5   1   5 1786.46 113.128   5
   5   1   5 1761.43 120.032  38
   5   1   5 1735.60 117.364  35
  -5   1  -5 1461.66 105.945  71
  -5   1  -5 1494.17 107.506  72
  -5   1  -6 3117.77 146.892   7
   5   1   6 3017.90 146.204   5
   5   1   6 3305.07 158.144  42
   5   1   6 2786.63 148.468  38
   5   1   6 3305.22 158.870  35
  -5   1  -6 3045.75 145.469  71
  -5   1  -6 3559.25 161.281  72
  -5   1  -7 41832.7 605.281   7
   5   1   7 45778.2 642.162   5
   5   1   7 42903.7 637.077  42
   5   1   7 44149.2 653.285  38
   5   1   7 47365.4 664.997  35
  -5   1  -7 49889.9 671.633  72
   5   1   8 8214.85 234.013   5
  -5   1  -8 8182.29 234.529  72
   5   1   8 8547.97 241.385  42
   5   1   8 8417.24 242.026  38
   5   1   8 8108.44 240.860  35
   5   1   9 6871.62 204.430   5
   5   1   9 7041.37 199.131  26
  -5   1  -9 6356.08 195.773  72
   5   1   9 6750.53 200.188  48
   5   1   9 6976.97 204.918  42
   5   1   9 7028.79 206.895  38
  -5   1 -10 535.872 52.5769   7
   5   1  10 504.397 50.3717  26
  -5   1 -10 405.668 47.3953  72
   5   1  10 521.126 54.0910  42
   5   1  10 416.450 49.4873  35
   5   1  11 629.457 50.7869  26
  -5   1 -11 591.152 51.0080   7
   5   1  12 2646.27 99.1121   4
   5   2 -13 125.579 26.5694  73
  -5   2  13 118.387 22.1293  41
   5   2 -12 779.931 62.5717  73
  -5   2  12 1094.03 66.3647  41
  -5   2  11 5073.70 157.492  41
   5   2 -10 4056.41 154.559  73
  -5   2  10 4116.98 151.024  41
   5   2  -9 3325.70 134.952  33
  -5   2   9 3104.44 129.866  32
   5   2  -8 1433.39 92.4932  33
  -5   2   8 1558.28 97.7047  32
   5   2  -7 12709.0 288.841  33
  -5   2   7 11114.5 277.686  32
   5   2  -6 17710.1 354.778  33
  -5   2   6 16092.1 345.233  32
   5   2  -5 11799.7 287.439  33
  -5   2   5 12967.4 307.697  32
   5   2  -4 1149.40 87.6954  33
  -5   2   4 1115.83 89.7137  32
  -5   2   3 4856.95 183.205  32
   5   2  -3 4993.58 204.221  52
   5   2  -2 4588.92 175.227  33
   5   2  -2 4281.07 192.551  52
  -5   2   1 13480.2 312.935  71
  -5   2   1 14686.5 318.262  32
  -5   2   0 4432.12 180.053  71
   5   2   0 4202.78 192.719  52
  -5   2  -1 6069.24 212.093  71
   5   2   1 4698.88 203.905  52
  -5   2  -2 12526.7 311.574  71
   5   2   2 13603.3 348.647  52
  -5   2  -3 11527.9 293.203  72
   5   2   3 11619.7 320.698  52
   5   2   4 254.147 50.9352  42
  -5   2  -4 281.800 51.2680  71
  -5   2  -4 308.090 51.8045  72
   5   2   4 360.075 59.3948  52
  -5   2  -5 4166.58 173.621  71
  -5   2  -5 4056.84 170.372  72
   5   2   5 3984.79 171.975  42
  -5   2  -6 6247.55 208.473  71
  -5   2  -6 6018.69 207.079  72
   5   2   6 6259.96 214.715  42
   5   2   7 20946.0 400.918  48
   5   2   7 21603.0 413.496  35
   5   2   8 502.022 58.5768  48
  -5   2  -8 498.350 58.6427  72
   5   2   8 514.195 60.5895  35
   5   2   9 11256.0 247.397  26
   5   2   9 11760.7 259.051  42
   5   2  10 6030.17 165.351  48
  -5   2 -10 5831.07 164.429  72
  -5   2 -11 4401.06 126.704  72
   5   2  11 5973.58 145.760  26
   5   2  12 1063.80 51.9637  26
  -5   3  12 13845.0 217.599  41
   5   3 -11 2151.37 97.1138  73
  -5   3  11 2385.09 93.4578  41
  -5   3  10 285.604 37.5743  41
   5   3 -10 291.558 39.9217  33
  -5   3   9 2263.59 106.200  41
   5   3  -9 2638.18 116.473  33
   5   3  -8 4394.56 158.288  33
  -5   3   8 3488.81 138.057  32
   5   3  -7 1879.14 106.653  33
  -5   3   7 1734.07 102.100  32
   5   3  -6 342.197 49.6189  33
  -5   3   6 355.522 51.5360  32
   5   3  -5 9508.94 246.651  33
  -5   3   5 8562.43 243.113  32
   5   3  -4 71083.0 879.834  52
  -5   3   4 74010.7 864.605  32
   5   3  -3 6418.84 205.998  33
  -5   3   3 7659.49 230.528  32
   5   3  -2 193.211 41.7415  33
  -5   3   2 204.366 42.4131  32
   5   3  -1 19815.5 417.381  52
   5   3  -1 18894.6 368.375  33
   5   3   0 10854.6 304.485  52
   5   3   1 5077.70 207.445  52
   5   3   2 639.484 75.5331  52
  -5   3  -2 712.965 75.4361  71
   5   3   3 1266.76 101.769  52
   5   3   3 1300.41 99.5028  42
  -5   3  -3 1612.12 108.466  71
   5   3   3 1332.53 97.4068  48
   5   3   4 18505.8 371.261  48
  -5   3  -4 17899.0 354.562  72
   5   3   4 17474.3 382.835  44
   5   3   5 5998.88 206.099  48
   5   3   5 6529.23 222.036  44
   5   3   6 800.370 72.8154  48
   5   3   6 801.713 67.5895  26
   5   3   6 821.642 75.4881  44
   5   3   6 648.992 69.0112  42
  -5   3  -6 968.219 79.5346  71
  -5   3  -6 702.329 67.8001  72
   5   3   7 41905.7 578.512  48
   5   3   7 39740.7 546.418  26
   5   3   7 41202.2 567.783  44
  -5   3  -7 47585.6 592.395  71
  -5   3  -7 45353.5 586.271  72
  -5   3  -8 5079.96 162.818  72
   5   3   8 5612.42 165.454  26
   5   3   8 5549.58 171.218  48
  -5   3  -9 1070.20 69.3621  72
   5   3   9 1298.32 73.9900  26
   5   3   9 1269.88 75.9086  48
   5   3  10 3247.92 106.275  26
   5   3  10 3210.02 107.002  48
   5   3  11 1866.23 70.1873  26
  -5   3 -11 1819.12 70.9649  72
   5   4  -9 3047.65 109.487  33
  -5   4   8 3277.37 112.023  46
   5   4  -8 3001.41 115.563  33
  -5   4   7 8502.28 194.611  46
   5   4  -7 9387.21 218.129  33
  -5   4   6 8136.66 194.524  46
   5   4  -6 7326.58 198.126  33
  -5   4   5 6719.64 179.379  46
   5   4  -5 6612.33 190.418  33
   5   4  -4 8.01698 20.0891  33
  -5   4   4 23.1170 24.9766  32
   5   4  -3 3864.82 147.819  33
  -5   4   3 3614.38 149.230  32
   5   4  -2 2535.51 120.279  33
   5   4  -1 5455.60 178.005  33
   5   4  -1 5708.45 207.970  52
   5   4   0 693.285 76.1753  52
   5   4   0 741.463 74.6404  44
  -5   4   0 799.115 72.3467  71
  -5   4  -1 8584.73 237.165  71
  -5   4  -1 7878.14 224.019  24
   5   4   2 10787.7 282.735  52
   5   4   2 11262.1 289.786  44
   5   4   3 8449.85 247.777  44
  -5   4  -3 9024.20 243.157  71
   5   4   4 4496.94 169.898  44
  -5   4  -4 4932.67 174.052  71
   5   4   5 1555.14 97.6251  44
  -5   4  -5 1690.24 98.1580  71
   5   4   5 1530.15 88.5755  48
   5   4   6 1489.19 87.8591  44
  -5   4  -6 1550.33 90.5990  71
  -5   4  -6 1648.84 87.9983  72
   5   4   6 1395.98 81.7293  48
   5   4   7 35312.5 458.167  44
   5   4   7 35085.7 456.722  48
  -5   4  -7 34808.0 456.213  72
   5   4   8 2843.14 103.101  48
  -5   4  -8 2767.63 103.700  72
   5   4   9 23586.9 314.044  48
  -5   4  -9 22893.1 314.638  72
   5   5  -8 5252.68 122.467  33
  -5   5   7 9369.40 173.368  46
   5   5  -7 8197.94 168.623  33
  -5   5   6 2395.65 88.8739  46
   5   5  -6 2766.39 97.9748  33
  -5   5   5 2576.96 95.2716  46
  -5   5   5 2617.46 105.190  24
   5   5  -5 2429.51 95.4366  33
  -5   5   4 6082.02 153.590  46
  -5   5   4 6057.57 170.792  24
  -5   5   3 3246.29 112.459  46
  -5   5   3 3563.97 133.233  24
  -5   5   2 9751.74 204.567  46
  -5   5   2 10306.7 236.804  24
  -5   5   1 10490.4 241.432  24
  -5   5   0 4370.79 148.570  24
   5   5   1 1339.24 83.4391  44
  -5   5  -1 1471.38 84.2070  71
  -5   5  -1 1506.85 84.9289  24
   5   5   2 889.724 67.2957  44
  -5   5  -2 1021.64 71.3258  71
   5   5   3 4556.12 150.413  44
  -5   5  -3 4951.42 154.432  71
   5   5   4 1700.64 86.7589  44
   5   5   5 4225.01 128.752  44
   5   5   6 1850.27 78.9274  44
  -5   6   2 4131.44 112.302  24
  -5   6   1 4825.00 123.637  24
  -5   6   0 2638.58 88.5961  24
  -6  -4   6 2589.69 85.0334  32
  -6  -4   5 15748.5 244.564  32
  -6  -4   4 2152.35 85.5747  32
  -6  -4   3 1370.58 72.4706  71
  -6  -4   3 2141.28 85.8487  32
  -6  -4   2 5162.62 144.265  71
  -6  -4   1 5272.63 146.944  71
  -6  -4   1 2838.12 93.1605  50
  -6  -4   0 1492.65 78.8859  71
  -6  -4  -1 998.510 63.8692  71
   6  -4   1 684.689 52.4093  52
  -6  -4  -2 1924.38 85.3710  71
   6  -4   2 2073.54 86.1919  52
   6  -4   3 6326.38 146.897  52
  -6  -4  -4 1743.88 72.6344  72
  -6  -3   7 2465.24 93.3586  32
  -6  -3   6 7340.71 177.557  32
  -6  -3   5 11021.5 230.246  32
  -6  -3   4 5027.97 154.024  32
  -6  -3   3 23772.8 388.330  71
  -6  -3   3 30493.7 422.597  32
  -6  -3   2 288.432 43.4764  71
  -6  -3   2 345.884 43.1387  32
  -6  -3   1 376.564 49.9054  71
  -6  -3   0 74.7979 29.0051  71
   6  -3   0 51.6083 27.4002  52
  -6  -3  -1 2547.96 117.111  71
  -6  -3  -2 332.580 45.4142  71
  -6  -3  -3 906.413 67.9570  71
   6  -3   3 908.939 66.2397  52
   6  -3   4 3728.12 124.152  42
  -6  -3  -4 3659.07 124.731  71
  -6  -3  -5 1885.66 89.2155  72
   6  -3   5 2847.82 103.997  42
   6  -3   5 3016.33 104.561  35
   6  -3   5 2253.79 92.2349  52
   6  -3   6 2836.91 97.5331  35
  -6  -2   9 1353.75 65.4993  32
  -6  -2   8 8080.91 181.938  32
  -6  -2   7 333.771 40.6947  32
  -6  -2   6 14700.0 285.073  32
  -6  -2   5 28940.5 440.079  32
  -6  -2   4 3596.17 141.594  32
  -6  -2   3 1013.61 77.4700  71
  -6  -2   3 1381.39 88.2733  32
  -6  -2   2 5239.39 179.459  71
  -6  -2   2 5283.50 171.042  32
   6  -2  -2 4906.90 171.225  52
  -6  -2   1 5523.10 187.865  71
   6  -2  -1 5204.73 180.183  52
  -6  -2   0 2169.58 118.701  71
   6  -2   0 2861.05 132.510  52
  -6  -2  -1 1034.39 83.2639  71
   6  -2   1 935.075 77.2146  52
  -6  -2  -2 274.521 45.8846  71
   6  -2   2 253.140 43.5342  52
   6  -2   3 26535.1 413.060  42
  -6  -2  -3 26109.4 425.040  71
  -6  -2  -3 25858.3 429.171  72
  -6  -2  -4 2642.04 120.872  72
   6  -2   4 2658.50 116.814  42
   6  -2   4 2424.45 108.649  35
  -6  -2  -5 1072.51 71.2532  71
   6  -2   5 1272.60 77.8607  38
   6  -2   5 1155.38 74.9245  35
   6  -2   5 1156.21 74.0474  52
   6  -2   6 3619.92 125.508  38
   6  -2   6 3802.70 130.218  42
   6  -2   7 2170.46 91.6687  35
   6  -2   7 2310.11 95.0534  38
   6  -2   8 4230.02 119.958  38
   6  -1 -11 3755.81 106.244   5
   6  -1 -10 2931.79 105.584   5
   6  -1  -9 420.051 45.6346   5
  -6  -1   9 354.270 37.9494  32
   6  -1  -8 5751.97 173.840   5
  -6  -1   8 5862.18 162.552  32
  -6  -1   7 4870.57 150.877   7
   6  -1  -7 4685.01 163.176   5
  -6  -1   7 4729.03 153.571  32
  -6  -1   6 555.226 53.9715   7
   6  -1  -6 467.555 55.4968   5
  -6  -1   6 451.765 52.3739  32
  -6  -1   5 3244.45 130.071   7
   6  -1  -5 3414.26 146.274   5
  -6  -1   5 3340.65 138.423  32
   6  -1  -4 3583.45 151.988   5
  -6  -1   4 3249.53 139.003  32
  -6  -1   3 11799.2 267.250   7
   6  -1  -3 11457.8 282.540   5
  -6  -1   3 11724.0 271.951  32
   6  -1  -2 2092.82 118.394  52
  -6  -1   2 1857.08 104.261   7
   6  -1  -2 1919.59 112.865   5
  -6  -1   2 1713.06 99.8293  32
  -6  -1   2 1734.22 105.563  71
  -6  -1   1 488.303 60.2337  71
   6  -1  -1 366.464 54.2392  52
  -6  -1   1 408.931 50.6942   7
   6  -1  -1 466.968 59.0048   5
   6  -1   0 87.7507 33.2074  52
  -6  -1   0 151.240 38.9293  71
  -6  -1   0 105.111 30.5190   7
   6  -1   0 118.410 34.7233   5
  -6  -1  -1 1480.75 101.110  71
  -6  -1  -1 1637.20 101.813  72
  -6  -1  -1 1572.65 94.9689   7
   6  -1   1 1574.67 100.605   5
   6  -1   1 1745.87 110.514  52
  -6  -1  -2 1558.27 103.546  71
  -6  -1  -2 1827.18 108.140  72
  -6  -1  -2 1814.47 101.515   7
   6  -1   2 1811.14 105.738   5
   6  -1   2 1733.63 108.032  52
  -6  -1  -3 4214.77 163.497  71
  -6  -1  -3 5103.22 176.899  72
   6  -1   3 4266.76 157.125  42
  -6  -1  -3 4869.76 162.189   7
   6  -1   3 4643.01 167.087   5
   6  -1   3 4277.29 163.892  52
  -6  -1  -4 3596.03 136.624   7
   6  -1   4 3483.70 140.281   5
  -6  -1  -4 3350.28 141.228  71
  -6  -1  -4 3198.49 137.134  72
   6  -1   4 3223.63 135.422  42
   6  -1   4 3627.49 143.659  38
   6  -1   4 3201.64 134.147  35
   6  -1   4 3463.34 143.259  52
  -6  -1  -5 1598.16 89.0437   7
   6  -1   5 1664.96 95.1427   5
  -6  -1  -5 1516.94 90.5700  71
  -6  -1  -5 1592.46 93.6729  72
   6  -1   5 1659.29 96.4082  42
   6  -1   5 1860.40 101.237  38
   6  -1   5 1741.46 97.7214  35
   6  -1   5 1498.75 91.4539  52
  -6  -1  -6 4105.90 133.654   7
   6  -1   6 3678.53 134.301   5
   6  -1   6 3007.64 124.967  42
   6  -1   6 3285.81 130.383  38
   6  -1   6 3370.22 131.787  35
  -6  -1  -6 3875.97 138.845  72
  -6  -1  -7 1224.90 69.4869   7
   6  -1   7 1155.65 70.4602   5
   6  -1   7 1040.10 69.3332  42
   6  -1   7 1113.16 72.4973  38
   6  -1   7 1181.74 73.7841  35
  -6  -1  -7 1339.14 77.1499  72
   6  -1   8 1950.67 88.3443  35
  -6  -1  -8 1939.93 79.4657   7
   6  -1   8 1808.46 80.9682   5
   6  -1   8 1626.14 79.3690  42
   6  -1   8 1865.87 86.3716  38
   6   0 -11 178.438 26.5971   5
   6   0 -10 2036.94 91.1642   5
   6   0  -9 1281.95 79.2260   5
  -6   0   9 1227.85 68.8081  32
  -6   0   8 16829.3 292.858   7
   6   0  -8 15930.7 310.270   5
  -6   0   7 1857.68 95.6494   7
   6   0  -7 1745.48 101.477   5
  -6   0   7 1813.83 95.7193  32
   6   0  -6 19209.9 371.187   5
  -6   0   6 20010.7 356.300  32
  -6   0   5 45899.9 586.374   7
   6   0  -5 44281.7 617.242   5
  -6   0   4 4537.27 162.266   7
   6   0  -4 4197.99 169.604   5
  -6   0   4 4155.85 157.599  32
   6   0  -3 1685.33 109.158   5
  -6   0   3 1533.45 96.0808  32
  -6   0   2 1987.56 112.733  71
  -6   0   2 2307.26 119.103   7
   6   0  -2 2133.99 121.923   5
  -6   0   2 2391.11 117.700  32
   6   0  -2 2472.86 132.309  52
  -6   0   1 3207.29 146.125  71
   6   0  -1 3551.93 157.338   5
   6   0  -1 3370.82 158.044  52
  -6   0   0 1542.11 103.243  71
   6   0   0 1649.06 106.294   5
   6   0   0 1387.12 102.812  52
  -6   0  -1 275.981 49.9159  71
  -6   0  -1 361.248 49.1537   7
   6   0   1 351.234 51.5061   5
   6   0   1 318.607 54.2044  52
  -6   0  -2 1350.95 95.8670  71
  -6   0  -2 1411.12 92.2426  72
  -6   0  -2 1503.07 94.2513   7
   6   0   2 1417.56 96.6318   5
   6   0   2 1318.82 98.5948  52
  -6   0  -3 37571.6 566.800  71
  -6   0  -3 37689.4 554.506  72
   6   0   3 43978.8 585.865  42
  -6   0  -3 43079.3 577.455   7
   6   0   3 42610.1 591.321   5
   6   0   3 43457.8 613.297  52
  -6   0  -4 2491.63 117.663   7
   6   0   4 2733.74 128.367   5
  -6   0  -4 2568.19 126.014  71
  -6   0  -4 3165.56 136.670  72
   6   0   4 2882.15 131.434  42
   6   0   4 2705.34 128.913  38
   6   0   4 2839.15 129.097  35
   6   0   4 3017.56 138.810  52
  -6   0  -5 2563.88 114.737   7
   6   0   5 2194.78 111.938   5
  -6   0  -5 2526.51 117.794  71
  -6   0  -5 2612.62 120.002  72
   6   0   5 2088.16 109.431  42
   6   0   5 2410.67 118.533  35
   6   0   5 2379.53 119.640  52
  -6   0  -6 410.579 47.4090   7
   6   0   6 382.077 47.3190   5
   6   0   6 559.799 57.1036  42
   6   0   6 403.047 50.3875  35
  -6   0  -6 401.861 47.4344  71
  -6   0  -6 436.892 50.8573  72
   6   0   7 1661.36 88.2528   5
  -6   0  -7 1824.89 91.4399  72
   6   0   7 1802.01 93.0778  38
   6   0   7 2013.02 98.9328  35
  -6   0  -8 13780.4 242.775   7
   6   0   8 14510.7 256.644   5
   6   0   8 15711.7 269.412  35
  -6   0  -8 15078.5 257.940  72
  -6   0  -9 4377.87 115.272   7
   6   0   9 4135.36 117.118  35
   6   1 -10 2923.69 104.495   5
  -6   1  10 2978.27 100.258  41
  -6   1   9 330.380 36.8311  32
   6   1  -9 369.245 42.7884   5
  -6   1   9 371.254 40.3855  41
  -6   1   8 4819.19 143.787   7
   6   1  -8 4940.56 159.062   5
  -6   1   8 4950.01 148.809  32
  -6   1   7 4729.80 148.216   7
   6   1  -7 4375.89 155.739   5
  -6   1   7 4410.86 149.403  32
  -6   1   6 923.379 68.2038   7
   6   1  -6 969.131 76.8352   5
  -6   1   6 910.088 70.6978  32
  -6   1   5 3608.51 136.641   7
   6   1  -5 3507.46 147.739   5
  -6   1   5 3351.03 138.741  32
  -6   1   4 3462.97 136.673   7
   6   1  -4 3370.51 147.074   5
  -6   1   4 3290.18 138.990  32
  -6   1   3 9091.48 231.749   7
   6   1  -3 9021.79 248.856   5
  -6   1   3 9080.74 236.377  32
  -6   1   2 1592.22 95.6545   7
   6   1  -2 1464.44 99.0901   5
  -6   1   2 1532.59 94.2464  32
  -6   1   1 507.515 57.0082   7
   6   1  -1 445.988 57.3797   5
   6   1  -1 502.325 64.4474  52
  -6   1   0 317.061 45.9357   7
   6   1   0 304.654 48.6576   5
   6   1   0 383.812 60.1248  52
  -6   1  -1 1207.76 91.2188  71
  -6   1  -1 1203.49 83.3279   7
   6   1   1 1200.51 88.0545   5
   6   1   1 1220.31 98.1753  52
  -6   1  -2 1335.28 93.3859  71
  -6   1  -2 1331.79 86.9913   7
   6   1   2 1376.53 92.3328   5
   6   1   2 1438.84 104.558  52
  -6   1  -3 3999.89 157.353  71
  -6   1  -3 3625.80 145.051  72
  -6   1  -3 4932.45 163.731   7
   6   1   3 4832.67 170.239   5
   6   1   3 4652.46 180.096  52
  -6   1  -4 3695.28 147.494  71
  -6   1  -4 3682.09 142.393  72
  -6   1  -4 4225.84 148.130   7
   6   1   4 3756.55 146.062   5
   6   1   4 3960.67 159.299  52
  -6   1  -5 1832.73 94.1884   7
   6   1   5 1873.90 100.177   5
   6   1   5 2008.81 105.805  35
  -6   1  -5 1904.48 101.443  71
  -6   1  -5 1896.93 100.543  72
  -6   1  -6 4007.43 132.844   7
   6   1   6 3620.28 133.446   5
  -6   1  -6 3639.31 132.580  71
  -6   1  -6 3652.59 134.750  72
   6   1   6 3535.58 133.914  42
   6   1   6 3636.98 137.733  35
  -6   1  -7 1286.92 71.3737   7
   6   1   7 1235.46 73.0119   5
   6   1   7 1182.49 70.2047  26
  -6   1  -7 1321.67 76.6495  72
   6   1   7 1111.31 71.6593  48
   6   1   7 1178.81 73.0641  42
   6   1   7 1280.35 76.6529  35
   6   1   8 1880.74 80.6813  26
  -6   1  -8 1929.80 83.3839  72
   6   1   8 1638.02 78.4462  48
   6   1   8 1916.12 85.4431  42
  -6   1  -8 2038.78 82.0314   7
   6   1   8 1945.27 84.1135   5
  -6   1  -9 769.379 46.8988  72
   6   1   9 835.192 47.3444  26
  -6   2   9 893.543 55.9296  41
  -6   2   9 790.145 50.7104  32
  -6   2   8 7977.73 186.812  41
  -6   2   8 8652.20 188.108  32
  -6   2   7 365.008 41.7462  32
   6   2  -6 13129.2 251.362  33
  -6   2   6 13274.3 266.835  32
   6   2  -5 28868.8 416.475  33
  -6   2   5 28091.1 430.371  32
  -6   2   4 2828.21 124.281  32
   6   2  -3 1411.20 95.2317  52
  -6   2   3 1478.17 90.5971  32
   6   2  -2 5050.17 184.863  52
  -6   2   2 4715.89 159.935  32
   6   2  -1 5891.75 205.367  52
   6   2   0 2522.49 134.141  52
  -6   2  -1 1243.66 88.2338  71
   6   2   1 1185.91 92.9272  52
  -6   2  -2 86.0534 31.5739  71
   6   2   2 111.810 36.0634  52
  -6   2  -3 25989.6 419.714  71
   6   2   3 25484.7 435.725  52
   6   2   4 2529.22 118.244  52
  -6   2  -4 2901.80 124.025  71
   6   2   5 1005.79 70.6125  48
   6   2   5 1067.27 68.9247  26
   6   2   5 1056.55 72.4324  42
  -6   2  -5 1033.85 68.1146  72
   6   2   6 4617.36 146.193  48
   6   2   6 5090.31 142.943  26
   6   2   7 2831.95 103.902  48
   6   2   7 2864.06 99.1705  26
  -6   2  -7 2840.35 100.350  71
   6   2   8 4363.87 117.716  48
  -6   2  -8 4688.91 120.614  72
   6   2   8 4600.60 116.410  26
   6   3  -8 13867.8 213.249  33
  -6   3   8 10968.8 195.275  41
   6   3  -7 3199.06 104.215  33
  -6   3   7 2727.05 97.5043  41
   6   3  -6 7468.24 172.640  33
  -6   3   6 7087.06 173.107  32
  -6   3   5 12143.2 241.078  32
  -6   3   4 5387.25 158.388  32
  -6   3   3 24392.6 372.915  32
   6   3  -2 578.603 60.9570  52
  -6   3   2 495.531 49.5389  32
   6   3  -1 421.378 53.4375  52
   6   3   0 29.4081 22.2455  44
  -6   3   0 27.8530 22.6637  71
   6   3   0 25.2930 25.9482  52
   6   3   1 1757.00 100.904  44
   6   3   2 345.137 47.6304  52
  -6   3  -2 266.242 39.8181  71
   6   3   2 276.978 43.0212  44
   6   3   3 884.413 67.8595  52
  -6   3  -3 727.303 59.1379  71
   6   3   3 779.607 65.7525  44
  -6   3  -4 4082.66 133.975  71
  -6   3  -5 3028.39 110.180  71
   6   3   5 2793.37 106.335  44
   6   3   6 2361.47 87.4562  48
   6   3   6 2095.43 84.3244  44
  -6   3  -6 2331.91 87.7978  71
  -6   4   5 17275.8 260.201  24
  -6   4   4 2089.15 85.2168  24
  -6   4   3 1899.96 84.0651  24
  -6   4   2 7089.46 168.576  24
  -6   4   1 7701.49 175.879  24
  -6   4   0 2148.80 87.0998  24
  -6   4  -1 755.230 51.8986  71
   6   4   1 680.601 51.7652  44
  -6   4  -2 1522.04 72.7310  71
   6   4   2 1532.22 75.8555  44
  -6   4  -3 5951.76 143.993  71
   6   4   3 6099.53 149.335  44
  -6   4  -4 3055.13 95.8839  71
   7  -1  -3 3346.72 100.889   5
   7  -1  -2 12195.9 209.260   5
   7  -1  -1 1323.55 64.3299   5
  -7  -1   1 1175.79 59.0253  71
   7  -1   0 137.075 23.6094   5
  -7  -1   0 122.253 23.3301  71
   7  -1   0 131.280 26.2697  52
  -7  -1  -1 1049.77 56.6263  71
   7  -1   1 1137.58 57.7854   5
  -7  -1  -2 11932.1 198.350  71
   7   0  -5 1893.54 74.4217   5
  -7   0   4 2704.25 86.9326   7
   7   0  -4 2540.46 90.4732   5
  -7   0   4 2605.54 84.0858  32
  -7   0   3 106.681 20.9809   7
   7   0  -3 102.919 22.6664   5
  -7   0   2 2033.92 79.0018   7
   7   0  -2 2073.68 85.3333   5
  -7   0   1 3816.27 109.025   7
   7   0  -1 3688.51 114.731   5
   7   0   0 4647.03 136.558  52
   7   0   0 4822.66 130.504   5
  -7   0  -1 2664.08 89.0767   7
   7   0   1 2560.23 92.2380   5
   7   0   2 210.030 27.8236   5
  -7   0  -2 163.988 25.4735  71
   7   1  -3 3021.52 95.1192   5
  -7   1   2 12245.8 199.458   7
   7   1  -2 12079.5 208.596   5
  -7   1   1 768.277 46.3203   7
   7   1  -1 783.336 49.8272   5
   7   1  -1 736.728 52.0747  52
   7   1   0 113.188 24.4844  52
  -7   1   0 89.4110 19.9922  71
   7   1   0 116.494 22.3085   5
  -7   1  -1 635.626 44.6706  71
   7   1   1 964.270 53.2981   5
   0   0   0    0.00    0.00   0
TITL ROH_NH4_smart in P2(1)
REM P2(1) (#4 in standard setting)
CELL 1.54184   5.816296   6.921794  15.629474  90.0000  93.3542  90.0000
ZERR    2.00   0.000090   0.000112   0.000242   0.0000   0.0014   0.0000
LATT -1
SYMM -x, y+1/2,-z
SFAC C H N O S
UNIT 24.00 26.00 6.00 8.00 2.00
REM  CrysAlisPro recorded range (K): Min=99.7; max=104.6; aver:102.1
TEMP -171
TREF
HKLF 4
END
;
_shelx_hkl_checksum     57685
_shelx_res_file
;
TITL jen36 123 orange plate 0.7 0.05 0.05
    shelx.res
    created by SHELXL-2018/3 at 13:17:16 on 23-Aug-2023
CELL  1.54184   5.8163   6.9218  15.6295   90.000   93.354   90.000
ZERR     2.00   0.0001   0.0001   0.0002    0.000    0.001    0.000
LATT  -1
SYMM  - X, 1/2 + Y, - Z
SFAC  S    O    N    C    H
UNIT  2 8 6 24 26
MERG   2
OMIT    -3.00 180.00
TWIN
MPLA 6 c1 c2 c3 c4 c5 c6 n1 n2
MPLA 6 c7 c8 c9 c10 c11 c12 n1 n2
EQIV $1 -x, y+1/2, -z
HTAB N3 O2_$1
EQIV $2 x-1, y, z
HTAB N3 O1_$2
HTAB N3 O3
EQIV $3 -x, y-1/2, -z
HTAB N3 O1_$3
EQIV $4 x-1, y, z-1
HTAB N3 O4_$4
EQIV $5 -x+2, y+1/2, -z+1
HTAB O4 O2_$5
FMAP   2
PLAN   20
ACTA   140.00
BOND   $H
CONF
LIST   4
L.S.   4
TEMP  -173.00
WGHT    0.049200    0.341600
EXTI    0.005938
BASF   0.00153
FVAR       7.82795
S1    1    0.353609    0.291580    0.126609    11.00000    0.01229    0.01503 =
         0.00927    0.00092   -0.00101    0.00006
O1    2    0.412966    0.466458    0.080890    11.00000    0.02331    0.01510 =
         0.01375    0.00410    0.00381    0.00225
O2    2    0.493237    0.127625    0.101356    11.00000    0.02585    0.01532 =
         0.01312   -0.00259   -0.00180    0.00391
O3    2    0.108359    0.248051    0.120080    11.00000    0.01523    0.03912 =
         0.01415    0.00359   -0.00286   -0.00587
O4    2    1.158156    0.358291    0.857329    11.00000    0.01571    0.02045 =
         0.01212   -0.00143   -0.00136   -0.00279
N1    3    0.642853    0.344796    0.496888    11.00000    0.01321    0.01462 =
         0.01332   -0.00136   -0.00035   -0.00027
N2    3    0.857051    0.360866    0.512727    11.00000    0.01373    0.01461 =
         0.01302   -0.00047   -0.00028   -0.00061
N3    3   -0.204397    0.323124   -0.019670    11.00000    0.01559    0.01765 =
         0.01416    0.00030   -0.00065   -0.00146
C1    4    0.430254    0.331094    0.236273    11.00000    0.01395    0.01537 =
         0.01078   -0.00006    0.00002    0.00327
C2    4    0.283192    0.272017    0.298374    11.00000    0.01139    0.01262 =
         0.01386   -0.00015   -0.00108    0.00053
AFIX  43
H2    5    0.134187    0.223460    0.282173    11.00000   -1.20000
AFIX   0
C3    4    0.357107    0.284965    0.384390    11.00000    0.01387    0.01170 =
         0.01283    0.00058    0.00337    0.00227
AFIX  43
H3    5    0.256899    0.248354    0.427438    11.00000   -1.20000
AFIX   0
C4    4    0.577953    0.351574    0.407460    11.00000    0.01507    0.01299 =
         0.01092   -0.00093    0.00136    0.00155
C5    4    0.721779    0.419093    0.344583    11.00000    0.01177    0.01065 =
         0.01543   -0.00093    0.00062   -0.00017
AFIX  43
H5    5    0.868874    0.471605    0.360730    11.00000   -1.20000
AFIX   0
C6    4    0.647317    0.408356    0.259346    11.00000    0.01237    0.01188 =
         0.01496    0.00105    0.00363   -0.00170
AFIX  43
H6    5    0.743184    0.453318    0.216382    11.00000   -1.20000
AFIX   0
C7    4    0.925788    0.351167    0.601522    11.00000    0.01297    0.01272 =
         0.01125   -0.00193    0.00024    0.00116
C8    4    1.146821    0.418112    0.623954    11.00000    0.01305    0.01221 =
         0.01442   -0.00062    0.00258    0.00068
AFIX  43
H8    5    1.243125    0.460308    0.580605    11.00000   -1.20000
AFIX   0
C9    4    1.227239    0.423564    0.709197    11.00000    0.00943    0.01516 =
         0.01579   -0.00161    0.00022   -0.00118
AFIX  43
H9    5    1.376389    0.472961    0.724518    11.00000   -1.20000
AFIX   0
C10   4    1.087488    0.355967    0.772295    11.00000    0.01615    0.01141 =
         0.01053   -0.00215   -0.00012    0.00172
C11   4    0.870414    0.280018    0.749577    11.00000    0.01438    0.01508 =
         0.01346    0.00078    0.00251   -0.00007
AFIX  43
H11   5    0.778425    0.229619    0.792613    11.00000   -1.20000
AFIX   0
C12   4    0.788230    0.277651    0.664687    11.00000    0.01321    0.01374 =
         0.01475   -0.00167    0.00069   -0.00166
AFIX  43
H12   5    0.639877    0.226653    0.649335    11.00000   -1.20000
AFIX   0
H1H   5    1.267656    0.444144    0.861292    11.00000    0.03678
H1N   5   -0.259793    0.214490   -0.037811    11.00000    0.01766
H2N   5   -0.114086    0.361792   -0.059835    11.00000    0.02546
H3N   5   -0.122415    0.301274    0.026628    11.00000    0.04257
H4N   5   -0.311631    0.413972   -0.007521    11.00000    0.05100
HKLF 4
REM  jen36 123 orange plate 0.7 0.05 0.05
REM wR2 = 0.0837, GooF = S = 1.084, Restrained GooF = 1.083 for all data
REM R1 = 0.0289 for 2336 Fo > 4sig(Fo) and 0.0293 for all 2345 data
REM 203 parameters refined using 1 restraints
END
WGHT      0.0492      0.3415
REM Highest difference peak  0.263,  deepest hole -0.334,  1-sigma level  0.050
Q1    1   0.8671  0.3161  0.6376  11.00000  0.05    0.26
Q2    1   0.3942  0.3095  0.1840  11.00000  0.05    0.24
Q3    1   0.3695  0.3043  0.2645  11.00000  0.05    0.22
Q4    1   0.3858  0.4417  0.1208  11.00000  0.05    0.21
Q5    1   1.1434  0.3865  0.7429  11.00000  0.05    0.21
Q6    1   0.3801  0.1369  0.1242  11.00000  0.05    0.20
Q7    1   0.8443  0.2709  0.7042  11.00000  0.05    0.20
Q8    1   0.9768  0.2888  0.7574  11.00000  0.05    0.19
Q9    1   0.6520  0.3629  0.3771  11.00000  0.05    0.19
Q10   1   0.5439  0.3226  0.2395  11.00000  0.05    0.19
Q11   1   1.1256  0.3264  0.8153  11.00000  0.05    0.19
Q12   1   1.0154  0.4538  0.6187  11.00000  0.05    0.17
Q13   1   0.5840  0.2900  0.5359  11.00000  0.05    0.16
Q14   1   0.6001  0.3392  0.4359  11.00000  0.05    0.15
Q15   1   0.4957  0.2776  0.0976  11.00000  0.05    0.15
Q16   1   0.1571  0.2612 -0.0027  11.00000  0.05    0.14
Q17   1   0.5870  0.2606  0.2522  11.00000  0.05    0.14
Q18   1   0.0735  0.1687  0.0199  11.00000  0.05    0.14
Q19   1   0.0687  0.0732  0.1317  11.00000  0.05    0.14
Q20   1   0.5405  0.4865  0.0643  11.00000  0.05    0.14
;
_shelx_res_checksum     77866
data_NH42
_audit_creation_method     'SHELXL-2018/3'
_chemical_name_systematic
;
Ammonium 4-[2-(2,4-dihydroxyphenyl)diazen-1-yl]benzenesulfonate dihydrate
;
_chemical_name_common     ?
_chemical_formula_moiety     'N H4 +, C12 H9 N2 O5 S -, 2(H2 O1)'
_chemical_formula_sum     'C12 H17 N3 O7 S'
_chemical_formula_iupac     'N H4 +, C12 H9 N2 O5 S -, 2H2 O1'
_chemical_formula_weight     347.34
_chemical_melting_point     ?
_space_group_crystal_system     triclinic
_space_group_name_H-M_alt     'P -1'
_space_group_name_Hall     '-P 1'
loop_
    _space_group_symop_operation_xyz
    'x, y, z'
    '-x, -y, -z'
_cell_length_a     8.28760(10)
_cell_length_b     10.64040(10)
_cell_length_c     17.4834(3)
_cell_angle_alpha     89.7340(10)
_cell_angle_beta     84.7930(10)
_cell_angle_gamma     86.1460(10)
_cell_volume     1531.91(4)
_cell_formula_units_Z     4
_cell_measurement_reflns_used     8081
_cell_measurement_theta_min     1.00
_cell_measurement_theta_max     29.13
_cell_measurement_temperature     123(2)
_exptl_crystal_description     rhomb
_exptl_crystal_colour     'yellow-orange'
_exptl_crystal_size_max     0.42
_exptl_crystal_size_mid     0.40
_exptl_crystal_size_min     0.10
_exptl_crystal_density_diffrn     1.506
_exptl_crystal_density_meas     ?
_exptl_crystal_density_method     ?
_exptl_crystal_F_000     728
_exptl_absorpt_coefficient_mu     0.252
_exptl_absorpt_correction_type     none
_exptl_absorpt_process_details     ?
_exptl_absorpt_correction_T_min     ?
_exptl_absorpt_correction_T_max     ?
_diffrn_ambient_temperature     123(2)
_diffrn_source     'sealed tube'
_diffrn_radiation_type     MoK\a
_diffrn_radiation_wavelength     0.71073
_diffrn_measurement_device_type     'Enraf--Nonius KappaCCD'
_diffrn_measurement_method     'phi and omega scans'
_diffrn_detector_area_resol_mean     ?
_diffrn_reflns_number     15978
_diffrn_reflns_av_R_equivalents     0.0211
_diffrn_reflns_av_unetI/netI     0.0336
_diffrn_reflns_theta_min     1.169
_diffrn_reflns_theta_max     29.116
_diffrn_reflns_theta_full     26.000
_diffrn_measured_fraction_theta_max     0.997
_diffrn_measured_fraction_theta_full     0.999
_diffrn_reflns_limit_h_min     -11
_diffrn_reflns_limit_h_max     11
_diffrn_reflns_limit_k_min     -14
_diffrn_reflns_limit_k_max     14
_diffrn_reflns_limit_l_min     -23
_diffrn_reflns_limit_l_max     23
_diffrn_standards_number     0
_diffrn_standards_interval_count     0
_diffrn_standards_decay_%     0
_refine_special_details     ?
_reflns_number_total     8209
_reflns_number_gt     6704
_reflns_threshold_expression     'I > 2\s(I)'
_refine_ls_structure_factor_coef     Fsqd
_refine_ls_matrix_type     full
_refine_ls_R_factor_all     0.0492
_refine_ls_R_factor_gt     0.0360
_refine_ls_wR_factor_gt     0.0878
_refine_ls_wR_factor_ref     0.0943
_refine_ls_goodness_of_fit_ref     1.017
_refine_ls_restrained_S_all     1.017
_refine_ls_number_reflns     8209
_refine_ls_number_parameters     495
_refine_ls_number_restraints     1
_refine_ls_hydrogen_treatment     mixed
_refine_ls_weighting_scheme     calc
_refine_ls_weighting_details
              'w=1/[\s^2^(Fo^2^)+(0.0395P)^2^+0.8626P] where P=(Fo^2^+2Fc^2^)/3'
_atom_sites_solution_hydrogens     mixed
_atom_sites_solution_primary     ?
_atom_sites_solution_secondary     ?
_refine_ls_shift/su_max     0.001
_refine_ls_shift/su_mean     0.000
_refine_diff_density_max     0.582
_refine_diff_density_min     -0.406
_refine_ls_extinction_method     none
_refine_ls_extinction_coef     .
loop_
    _atom_type_symbol
    _atom_type_description
    _atom_type_scat_dispersion_real
    _atom_type_scat_dispersion_imag
    _atom_type_scat_source
    'S' 'S' 0.1246 0.1234
                         'International Tables Vol C Tables 4.2.6.8 and 6.1.1.4'
    'O' 'O' 0.0106 0.0060
                         'International Tables Vol C Tables 4.2.6.8 and 6.1.1.4'
    'N' 'N' 0.0061 0.0033
                         'International Tables Vol C Tables 4.2.6.8 and 6.1.1.4'
    'C' 'C' 0.0033 0.0016
                         'International Tables Vol C Tables 4.2.6.8 and 6.1.1.4'
    'H' 'H' 0.0000 0.0000
                         'International Tables Vol C Tables 4.2.6.8 and 6.1.1.4'
_computing_data_collection
;
<i>DENZO</i> and <i>COLLECT</i> (Otwinowski & Minor, 1997)
;
_computing_cell_refinement
;
<i>DENZO</i> and <i>COLLECT</i> (Otwinowski & Minor, 1997)
;
_computing_data_reduction
;
<i>DENZO</i> and <i>COLLECT</i> (Otwinowski & Minor, 1997)
;
_computing_structure_solution
;
SIR92 (Altomare <i>et al.</i>,  1994)
;
_computing_structure_refinement
;
SHELXL2018 (Sheldrick, 2015<i>b</i>)
;
_computing_molecular_graphics     ?
_computing_publication_material
;
SHELXL2018 in WinGX (Farrugia, 2012)
;
loop_
    _atom_site_type_symbol
    _atom_site_label
    _atom_site_fract_x
    _atom_site_fract_y
    _atom_site_fract_z
    _atom_site_U_iso_or_equiv
    _atom_site_adp_type
    _atom_site_calc_flag
    _atom_site_occupancy
    _atom_site_disorder_assembly
    _atom_site_disorder_group
    S S1 0.62192(4) 0.04619(3) 0.10240(2) 0.01709(8) Uani d 1 . .
    S S2 0.09636(4) 0.38246(3) 0.12364(2) 0.01713(8) Uani d 1 . .
    O O1 0.76850(13) -0.01171(10) 0.06027(6) 0.0214(2) Uani d 1 . .
    O O2 0.48499(13) -0.03156(11) 0.09970(6) 0.0271(2) Uani d 1 . .
    O O3 0.58719(14) 0.17567(10) 0.07836(6) 0.0260(2) Uani d 1 . .
    O O4 0.98516(14) 0.14681(10) 0.75672(6) 0.0219(2) Uani d 1 . .
    O O5 0.71395(13) -0.04078(10) 0.56317(6) 0.0222(2) Uani d 1 . .
    O O6 0.07572(14) 0.25449(10) 0.09790(6) 0.0242(2) Uani d 1 . .
    O O7 0.22672(14) 0.43876(10) 0.07644(6) 0.0250(2) Uani d 1 . .
    O O8 -0.05487(13) 0.46083(11) 0.12893(6) 0.0270(2) Uani d 1 . .
    O O9 0.52842(13) 0.41871(10) 0.76776(6) 0.0218(2) Uani d 1 . .
    O O10 0.51487(14) 0.23392(10) 0.52554(6) 0.0245(2) Uani d 1 . .
    O O1W -0.16671(16) 0.71210(13) 0.15040(8) 0.0322(3) Uani d 1 . .
    O O2W 0.38515(14) 0.56714(12) 0.88010(7) 0.0275(2) Uani d 1 . .
    O O3W 0.71337(14) 0.32285(11) 0.88635(7) 0.0260(2) Uani d 1 . .
    O O4W 0.84097(16) -0.00710(11) 0.85537(7) 0.0255(2) Uani d 1 . .
    N N1 0.76041(15) 0.05814(11) 0.43032(7) 0.0187(2) Uani d 1 . .
    N N2 0.85430(15) 0.13819(11) 0.45120(7) 0.0193(2) Uani d 1 . .
    N N3 0.33504(14) 0.35053(11) 0.43444(7) 0.0176(2) Uani d 1 . .
    N N4 0.28336(14) 0.43660(11) 0.48284(7) 0.0174(2) Uani d 1 . .
    N N5 0.93365(17) 0.16781(13) -0.03240(7) 0.0194(2) Uani d 1 . .
    N N6 -0.39612(17) 0.72023(14) 0.04186(8) 0.0233(3) Uani d 1 . .
    C C1 0.66330(17) 0.05333(13) 0.19978(7) 0.0162(3) Uani d 1 . .
    C C2 0.77120(17) 0.13898(13) 0.22148(8) 0.0192(3) Uani d 1 . .
    H H1 0.819914 0.193701 0.184416 0.023 Uiso calc 1 . .
    C C3 0.80712(18) 0.14393(13) 0.29746(8) 0.0193(3) Uani d 1 . .
    H H2 0.880801 0.201593 0.312773 0.023 Uiso calc 1 . .
    C C4 0.73336(17) 0.06287(13) 0.35112(8) 0.0179(3) Uani d 1 . .
    C C5 0.62652(18) -0.02228(14) 0.32902(8) 0.0201(3) Uani d 1 . .
    H H3 0.577284 -0.076857 0.366013 0.024 Uiso calc 1 . .
    C C6 0.59143(18) -0.02792(14) 0.25305(8) 0.0196(3) Uani d 1 . .
    H 4H 0.519150 -0.086608 0.237650 0.023 Uiso calc 1 . .
    C C7 0.88081(17) 0.13237(13) 0.52941(8) 0.0181(3) Uani d 1 . .
    C C8 0.98383(18) 0.21938(14) 0.55419(8) 0.0213(3) Uani d 1 . .
    H H5 1.030580 0.276831 0.518260 0.026 Uiso calc 1 . .
    C C9 1.01927(18) 0.22375(14) 0.62985(8) 0.0207(3) Uani d 1 . .
    H H6 1.090060 0.283074 0.645886 0.025 Uiso calc 1 . .
    C C10 0.94882(17) 0.13902(13) 0.68248(8) 0.0180(3) Uani d 1 . .
    C C11 0.84685(17) 0.05103(13) 0.65983(8) 0.0184(3) Uani d 1 . .
    H H8 0.800804 -0.005918 0.696292 0.022 Uiso calc 1 . .
    C C12 0.81178(17) 0.04618(13) 0.58317(8) 0.0175(3) Uani d 1 . .
    C C13 0.15837(16) 0.37139(13) 0.21753(8) 0.0166(3) Uani d 1 . .
    C C14 0.08726(18) 0.45338(14) 0.27459(8) 0.0219(3) Uani d 1 . .
    H H10 0.001186 0.512467 0.263835 0.026 Uiso calc 1 . .
    C C15 0.14229(18) 0.44866(14) 0.34716(8) 0.0221(3) Uani d 1 . .
    H H11 0.094605 0.504738 0.386260 0.027 Uiso calc 1 . .
    C C16 0.26783(17) 0.36126(13) 0.36236(8) 0.0169(3) Uani d 1 . .
    C C17 0.33736(18) 0.27771(13) 0.30555(8) 0.0195(3) Uani d 1 . .
    H H12 0.421320 0.217035 0.316760 0.023 Uiso calc 1 . .
    C C18 0.28372(17) 0.28334(13) 0.23264(8) 0.0195(3) Uani d 1 . .
    H H13 0.331939 0.227749 0.193401 0.023 Uiso calc 1 . .
    C C19 0.34935(16) 0.42642(13) 0.55348(8) 0.0162(3) Uani d 1 . .
    C C20 0.29766(17) 0.52133(13) 0.60747(8) 0.0188(3) Uani d 1 . .
    H H14 0.222998 0.587727 0.594106 0.023 Uiso calc 1 . .
    C C21 0.35318(18) 0.52007(14) 0.67955(8) 0.0196(3) Uani d 1 . .
    H H15 0.314923 0.583618 0.716005 0.023 Uiso calc 1 . .
    C C22 0.46707(17) 0.42355(13) 0.69833(8) 0.0172(3) Uani d 1 . .
    C C23 0.52292(18) 0.32983(13) 0.64569(8) 0.0189(3) Uani d 1 . .
    H H17 0.601645 0.266207 0.658768 0.023 Uiso calc 1 . .
    C C24 0.46361(17) 0.32899(13) 0.57373(8) 0.0172(3) Uani d 1 . .
    H H1H 0.939(3) 0.092(2) 0.7835(12) 0.037(6) Uiso d 1 . .
    H H2H 0.708(3) -0.022(2) 0.5086(15) 0.062(7) Uiso d 1 . .
    H H3H 0.477(3) 0.473(2) 0.7984(13) 0.042(6) Uiso d 1 . .
    H H4H 0.464(3) 0.254(2) 0.4811(15) 0.060(7) Uiso d 1 . .
    H H1N 1.013(2) 0.1347(18) -0.0556(11) 0.023(5) Uiso d 1 . .
    H H2N 0.871(3) 0.109(2) -0.0084(13) 0.042(6) Uiso d 1 . .
    H H3N 0.868(3) 0.218(2) -0.0635(13) 0.045(6) Uiso d 1 . .
    H H4N 0.966(3) 0.216(2) 0.0036(14) 0.047(6) Uiso d 1 . .
    H H5N -0.354(3) 0.663(2) 0.0065(13) 0.040(6) Uiso d 1 . .
    H H6N -0.329(3) 0.7249(19) 0.0805(13) 0.040(6) Uiso d 1 . .
    H H7N -0.495(3) 0.697(2) 0.0640(13) 0.042(6) Uiso d 1 . .
    H H8N -0.412(3) 0.790(2) 0.0202(13) 0.043(6) Uiso d 1 . .
    H H1W -0.123(3) 0.640(3) 0.1495(14) 0.055(7) Uiso d 1 . .
    H H2W -0.131(3) 0.754(2) 0.1849(15) 0.055(7) Uiso d 1 . .
    H H3W 0.403(3) 0.641(2) 0.8893(14) 0.050(7) Uiso d 1 . .
    H H4W 0.2803(12) 0.566(2) 0.8824(13) 0.048(6) Uiso d 1 . .
    H H5W 0.733(3) 0.400(2) 0.8992(14) 0.055(7) Uiso d 1 . .
    H H6W 0.691(3) 0.330(3) 0.8338(17) 0.078(9) Uiso d 1 . .
    H H7W 0.744(3) 0.0001(19) 0.8695(12) 0.031(5) Uiso d 1 . .
    H H8W 0.868(3) -0.080(2) 0.8637(13) 0.048(7) Uiso d 1 . .
loop_
    _atom_site_aniso_label
    _atom_site_aniso_U_11
    _atom_site_aniso_U_22
    _atom_site_aniso_U_33
    _atom_site_aniso_U_12
    _atom_site_aniso_U_13
    _atom_site_aniso_U_23
    S1 0.01834(17) 0.01888(16) 0.01370(15) 0.00414(13) -0.00344(12) -0.00218(12)
    S2 0.01813(17) 0.01791(16) 0.01587(16) -0.00119(12) -0.00427(12)
                                                                    -0.00132(12)
    O1 0.0217(5) 0.0244(5) 0.0167(5) 0.0061(4) 0.0000(4) -0.0011(4)
    O2 0.0231(6) 0.0357(6) 0.0236(5) -0.0038(5) -0.0060(4) -0.0062(5)
    O3 0.0384(6) 0.0202(5) 0.0191(5) 0.0095(5) -0.0100(5) -0.0017(4)
    O4 0.0276(6) 0.0249(5) 0.0145(5) -0.0060(4) -0.0055(4) -0.0014(4)
    O5 0.0265(6) 0.0235(5) 0.0178(5) -0.0075(4) -0.0045(4) 0.0006(4)
    O6 0.0331(6) 0.0195(5) 0.0216(5) -0.0045(4) -0.0096(4) -0.0020(4)
    O7 0.0296(6) 0.0279(6) 0.0180(5) -0.0084(5) -0.0002(4) 0.0000(4)
    O8 0.0236(6) 0.0316(6) 0.0261(6) 0.0074(5) -0.0099(4) -0.0045(5)
    O9 0.0244(5) 0.0248(5) 0.0166(5) 0.0030(4) -0.0066(4) -0.0026(4)
    O10 0.0310(6) 0.0225(5) 0.0192(5) 0.0092(4) -0.0058(4) -0.0052(4)
    O1W 0.0351(7) 0.0257(6) 0.0388(7) -0.0025(5) -0.0192(6) -0.0029(5)
    O2W 0.0237(6) 0.0269(6) 0.0318(6) -0.0001(5) -0.0027(5) -0.0081(5)
    O3W 0.0290(6) 0.0232(6) 0.0265(6) -0.0016(5) -0.0067(5) 0.0022(4)
    O4W 0.0249(6) 0.0235(6) 0.0275(6) -0.0009(5) 0.0009(5) 0.0017(4)
    N1 0.0186(6) 0.0194(6) 0.0173(6) 0.0027(5) -0.0010(5) -0.0013(4)
    N2 0.0188(6) 0.0196(6) 0.0189(6) 0.0018(5) -0.0002(5) 0.0001(4)
    N3 0.0187(6) 0.0179(6) 0.0162(5) -0.0015(5) -0.0015(4) -0.0005(4)
    N4 0.0164(6) 0.0188(6) 0.0172(5) -0.0022(4) -0.0011(4) -0.0008(4)
    N5 0.0207(6) 0.0213(6) 0.0163(6) -0.0015(5) -0.0026(5) -0.0031(5)
    N6 0.0210(7) 0.0251(7) 0.0237(7) 0.0024(5) -0.0043(5) -0.0014(6)
    C1 0.0167(6) 0.0186(6) 0.0129(6) 0.0039(5) -0.0027(5) -0.0013(5)
    C2 0.0205(7) 0.0207(7) 0.0162(6) 0.0001(5) -0.0024(5) 0.0014(5)
    C3 0.0196(7) 0.0202(7) 0.0184(6) 0.0009(5) -0.0043(5) -0.0015(5)
    C4 0.0193(7) 0.0198(7) 0.0137(6) 0.0069(5) -0.0024(5) -0.0001(5)
    C5 0.0209(7) 0.0213(7) 0.0172(6) 0.0013(6) 0.0004(5) 0.0025(5)
    C6 0.0200(7) 0.0203(7) 0.0185(7) -0.0007(5) -0.0022(5) -0.0007(5)
    C7 0.0179(7) 0.0200(7) 0.0158(6) 0.0041(5) -0.0016(5) -0.0012(5)
    C8 0.0221(7) 0.0219(7) 0.0196(7) -0.0006(6) -0.0011(5) 0.0003(5)
    C9 0.0222(7) 0.0201(7) 0.0202(7) -0.0014(6) -0.0045(6) -0.0021(5)
    C10 0.0181(7) 0.0200(7) 0.0158(6) 0.0031(5) -0.0041(5) -0.0037(5)
    C11 0.0187(7) 0.0196(7) 0.0167(6) 0.0001(5) -0.0015(5) -0.0016(5)
    C12 0.0156(6) 0.0176(6) 0.0190(6) 0.0018(5) -0.0020(5) -0.0047(5)
    C13 0.0158(6) 0.0196(6) 0.0150(6) -0.0034(5) -0.0025(5) -0.0011(5)
    C14 0.0207(7) 0.0253(7) 0.0192(7) 0.0051(6) -0.0040(5) -0.0027(6)
    C15 0.0234(7) 0.0254(7) 0.0169(6) 0.0043(6) -0.0022(6) -0.0052(5)
    C16 0.0169(6) 0.0179(6) 0.0163(6) -0.0038(5) -0.0026(5) 0.0005(5)
    C17 0.0191(7) 0.0186(7) 0.0210(7) 0.0021(5) -0.0048(5) -0.0015(5)
    C18 0.0191(7) 0.0196(7) 0.0197(7) 0.0008(5) -0.0029(5) -0.0045(5)
    C19 0.0152(6) 0.0181(6) 0.0157(6) -0.0022(5) -0.0022(5) 0.0004(5)
    C20 0.0173(7) 0.0187(7) 0.0202(7) 0.0015(5) -0.0027(5) -0.0004(5)
    C21 0.0197(7) 0.0204(7) 0.0183(6) 0.0009(5) -0.0016(5) -0.0028(5)
    C22 0.0174(6) 0.0197(6) 0.0151(6) -0.0042(5) -0.0028(5) 0.0010(5)
    C23 0.0205(7) 0.0172(6) 0.0190(6) 0.0020(5) -0.0039(5) 0.0003(5)
    C24 0.0188(7) 0.0162(6) 0.0164(6) -0.0017(5) 0.0002(5) -0.0015(5)
_geom_special_details
;
 All esds (except the esd in the dihedral angle between two l.s. planes)
 are estimated using the full covariance matrix.  The cell esds are taken
 into account individually in the estimation of esds in distances, angles
 and torsion angles; correlations between esds in cell parameters are only
 used when they are defined by crystal symmetry.  An approximate (isotropic)
 treatment of cell esds is used for estimating esds involving l.s. planes.
;
loop_
    _geom_bond_atom_site_label_1
    _geom_bond_atom_site_label_2
    _geom_bond_site_symmetry_2
    _geom_bond_distance
    _geom_bond_publ_flag
    S1 O2 . 1.4529(12) ?
    S1 O3 . 1.4564(11) ?
    S1 O1 . 1.4624(10) ?
    S1 C1 . 1.7700(13) ?
    S2 O8 . 1.4539(11) ?
    S2 O7 . 1.4586(11) ?
    S2 O6 . 1.4617(11) ?
    S2 C13 . 1.7653(14) ?
    O4 C10 . 1.3629(16) ?
    O4 H1H . 0.84(2) ?
    O5 C12 . 1.3383(17) ?
    O5 H2H . 0.98(3) ?
    O9 C22 . 1.3574(16) ?
    O9 H3H . 0.85(2) ?
    O10 C24 . 1.3413(16) ?
    O10 H4H . 0.93(3) ?
    O1W H1W . 0.82(3) ?
    O1W H2W . 0.84(3) ?
    O2W H3W . 0.83(3) ?
    O2W H4W . 0.867(10) ?
    O3W H5W . 0.88(3) ?
    O3W H6W . 0.95(3) ?
    O4W H7W . 0.81(2) ?
    O4W H8W . 0.81(3) ?
    N1 N2 . 1.2680(17) ?
    N1 C4 . 1.4227(17) ?
    N2 C7 . 1.4050(17) ?
    N3 N4 . 1.2756(16) ?
    N3 C16 . 1.4244(17) ?
    N4 C19 . 1.3963(17) ?
    N5 H1N . 0.80(2) ?
    N5 H2N . 0.92(2) ?
    N5 H3N . 0.94(2) ?
    N5 H4N . 0.89(2) ?
    N6 H5N . 0.90(2) ?
    N6 H6N . 0.92(2) ?
    N6 H7N . 0.92(2) ?
    N6 H8N . 0.84(2) ?
    C1 C6 . 1.389(2) ?
    C1 C2 . 1.396(2) ?
    C2 C3 . 1.3896(19) ?
    C2 H1 . 0.9500 ?
    C3 C4 . 1.399(2) ?
    C3 H2 . 0.9500 ?
    C4 C5 . 1.388(2) ?
    C5 C6 . 1.3875(19) ?
    C5 H3 . 0.9500 ?
    C6 4H . 0.9500 ?
    C7 C8 . 1.397(2) ?
    C7 C12 . 1.420(2) ?
    C8 C9 . 1.382(2) ?
    C8 H5 . 0.9500 ?
    C9 C10 . 1.402(2) ?
    C9 H6 . 0.9500 ?
    C10 C11 . 1.385(2) ?
    C11 C12 . 1.3990(19) ?
    C11 H8 . 0.9500 ?
    C13 C14 . 1.3913(19) ?
    C13 C18 . 1.3940(19) ?
    C14 C15 . 1.3863(19) ?
    C14 H10 . 0.9500 ?
    C15 C16 . 1.391(2) ?
    C15 H11 . 0.9500 ?
    C16 C17 . 1.3943(19) ?
    C17 C18 . 1.3874(19) ?
    C17 H12 . 0.9500 ?
    C18 H13 . 0.9500 ?
    C19 C20 . 1.4041(19) ?
    C19 C24 . 1.4221(19) ?
    C20 C21 . 1.3799(19) ?
    C20 H14 . 0.9500 ?
    C21 C22 . 1.4059(19) ?
    C21 H15 . 0.9500 ?
    C22 C23 . 1.3874(19) ?
    C23 C24 . 1.3919(19) ?
    C23 H17 . 0.9500 ?
loop_
    _geom_angle_atom_site_label_1
    _geom_angle_atom_site_label_2
    _geom_angle_atom_site_label_3
    _geom_angle_site_symmetry_1
    _geom_angle_site_symmetry_3
    _geom_angle
    _geom_angle_publ_flag
    O2 S1 O3 . . 113.29(7) ?
    O2 S1 O1 . . 111.57(6) ?
    O3 S1 O1 . . 111.92(7) ?
    O2 S1 C1 . . 106.74(7) ?
    O3 S1 C1 . . 106.36(6) ?
    O1 S1 C1 . . 106.44(6) ?
    O8 S2 O7 . . 112.77(7) ?
    O8 S2 O6 . . 112.41(7) ?
    O7 S2 O6 . . 110.95(7) ?
    O8 S2 C13 . . 106.48(6) ?
    O7 S2 C13 . . 106.47(6) ?
    O6 S2 C13 . . 107.32(6) ?
    C10 O4 H1H . . 110.2(15) ?
    C12 O5 H2H . . 101.5(15) ?
    C22 O9 H3H . . 110.6(15) ?
    C24 O10 H4H . . 103.8(15) ?
    H1W O1W H2W . . 109(2) ?
    H3W O2W H4W . . 105(2) ?
    H5W O3W H6W . . 104(2) ?
    H7W O4W H8W . . 104(2) ?
    N2 N1 C4 . . 114.84(12) ?
    N1 N2 C7 . . 114.40(12) ?
    N4 N3 C16 . . 114.71(11) ?
    N3 N4 C19 . . 114.81(11) ?
    H1N N5 H2N . . 111.0(18) ?
    H1N N5 H3N . . 113.3(19) ?
    H2N N5 H3N . . 108.3(19) ?
    H1N N5 H4N . . 108.0(19) ?
    H2N N5 H4N . . 107.7(19) ?
    H3N N5 H4N . . 108.4(19) ?
    H5N N6 H6N . . 110.5(18) ?
    H5N N6 H7N . . 110.3(19) ?
    H6N N6 H7N . . 107.0(18) ?
    H5N N6 H8N . . 109(2) ?
    H6N N6 H8N . . 112(2) ?
    H7N N6 H8N . . 108(2) ?
    C6 C1 C2 . . 120.97(12) ?
    C6 C1 S1 . . 119.83(11) ?
    C2 C1 S1 . . 119.18(11) ?
    C3 C2 C1 . . 119.78(13) ?
    C3 C2 H1 . . 120.1 ?
    C1 C2 H1 . . 120.1 ?
    C2 C3 C4 . . 119.12(13) ?
    C2 C3 H2 . . 120.4 ?
    C4 C3 H2 . . 120.4 ?
    C5 C4 C3 . . 120.73(13) ?
    C5 C4 N1 . . 114.64(13) ?
    C3 C4 N1 . . 124.62(13) ?
    C6 C5 C4 . . 120.20(13) ?
    C6 C5 H3 . . 119.9 ?
    C4 C5 H3 . . 119.9 ?
    C5 C6 C1 . . 119.19(13) ?
    C5 C6 4H . . 120.4 ?
    C1 C6 4H . . 120.4 ?
    C8 C7 N2 . . 115.77(13) ?
    C8 C7 C12 . . 119.15(13) ?
    N2 C7 C12 . . 125.08(13) ?
    C9 C8 C7 . . 121.46(14) ?
    C9 C8 H5 . . 119.3 ?
    C7 C8 H5 . . 119.3 ?
    C8 C9 C10 . . 118.78(14) ?
    C8 C9 H6 . . 120.6 ?
    C10 C9 H6 . . 120.6 ?
    O4 C10 C11 . . 121.49(13) ?
    O4 C10 C9 . . 117.21(13) ?
    C11 C10 C9 . . 121.31(13) ?
    C10 C11 C12 . . 119.88(13) ?
    C10 C11 H8 . . 120.1 ?
    C12 C11 H8 . . 120.1 ?
    O5 C12 C11 . . 118.27(13) ?
    O5 C12 C7 . . 122.31(12) ?
    C11 C12 C7 . . 119.42(13) ?
    C14 C13 C18 . . 120.74(13) ?
    C14 C13 S2 . . 120.09(11) ?
    C18 C13 S2 . . 119.11(10) ?
    C15 C14 C13 . . 119.86(13) ?
    C15 C14 H10 . . 120.1 ?
    C13 C14 H10 . . 120.1 ?
    C14 C15 C16 . . 119.56(13) ?
    C14 C15 H11 . . 120.2 ?
    C16 C15 H11 . . 120.2 ?
    C15 C16 C17 . . 120.60(13) ?
    C15 C16 N3 . . 123.87(12) ?
    C17 C16 N3 . . 115.52(12) ?
    C18 C17 C16 . . 119.88(13) ?
    C18 C17 H12 . . 120.1 ?
    C16 C17 H12 . . 120.1 ?
    C17 C18 C13 . . 119.34(13) ?
    C17 C18 H13 . . 120.3 ?
    C13 C18 H13 . . 120.3 ?
    N4 C19 C20 . . 116.23(12) ?
    N4 C19 C24 . . 125.04(12) ?
    C20 C19 C24 . . 118.73(12) ?
    C21 C20 C19 . . 121.30(13) ?
    C21 C20 H14 . . 119.3 ?
    C19 C20 H14 . . 119.3 ?
    C20 C21 C22 . . 119.15(13) ?
    C20 C21 H15 . . 120.4 ?
    C22 C21 H15 . . 120.4 ?
    O9 C22 C23 . . 117.27(12) ?
    O9 C22 C21 . . 121.83(12) ?
    C23 C22 C21 . . 120.89(12) ?
    C22 C23 C24 . . 120.02(13) ?
    C22 C23 H17 . . 120.0 ?
    C24 C23 H17 . . 120.0 ?
    O10 C24 C23 . . 118.42(12) ?
    O10 C24 C19 . . 121.70(12) ?
    C23 C24 C19 . . 119.87(12) ?
loop_
    _geom_torsion_atom_site_label_1
    _geom_torsion_atom_site_label_2
    _geom_torsion_atom_site_label_3
    _geom_torsion_atom_site_label_4
    _geom_torsion_site_symmetry_1
    _geom_torsion_site_symmetry_2
    _geom_torsion_site_symmetry_3
    _geom_torsion_site_symmetry_4
    _geom_torsion
    _geom_torsion_publ_flag
    C4 N1 N2 C7 . . . . -179.73(11) ?
    C16 N3 N4 C19 . . . . -179.87(11) ?
    O2 S1 C1 C6 . . . . 12.29(13) ?
    O3 S1 C1 C6 . . . . 133.52(11) ?
    O1 S1 C1 C6 . . . . -106.99(12) ?
    O2 S1 C1 C2 . . . . -169.23(11) ?
    O3 S1 C1 C2 . . . . -47.99(13) ?
    O1 S1 C1 C2 . . . . 71.50(12) ?
    C6 C1 C2 C3 . . . . -0.3(2) ?
    S1 C1 C2 C3 . . . . -178.79(10) ?
    C1 C2 C3 C4 . . . . -0.3(2) ?
    C2 C3 C4 C5 . . . . 0.5(2) ?
    C2 C3 C4 N1 . . . . 179.66(12) ?
    N2 N1 C4 C5 . . . . -178.08(12) ?
    N2 N1 C4 C3 . . . . 2.70(19) ?
    C3 C4 C5 C6 . . . . 0.0(2) ?
    N1 C4 C5 C6 . . . . -179.29(12) ?
    C4 C5 C6 C1 . . . . -0.6(2) ?
    C2 C1 C6 C5 . . . . 0.8(2) ?
    S1 C1 C6 C5 . . . . 179.23(11) ?
    N1 N2 C7 C8 . . . . 179.98(12) ?
    N1 N2 C7 C12 . . . . 0.06(19) ?
    N2 C7 C8 C9 . . . . 179.75(13) ?
    C12 C7 C8 C9 . . . . -0.3(2) ?
    C7 C8 C9 C10 . . . . -0.4(2) ?
    C8 C9 C10 O4 . . . . -179.37(13) ?
    C8 C9 C10 C11 . . . . 0.7(2) ?
    O4 C10 C11 C12 . . . . 179.74(12) ?
    C9 C10 C11 C12 . . . . -0.4(2) ?
    C10 C11 C12 O5 . . . . 179.41(12) ?
    C10 C11 C12 C7 . . . . -0.3(2) ?
    C8 C7 C12 O5 . . . . -179.05(13) ?
    N2 C7 C12 O5 . . . . 0.9(2) ?
    C8 C7 C12 C11 . . . . 0.7(2) ?
    N2 C7 C12 C11 . . . . -179.40(12) ?
    O8 S2 C13 C14 . . . . -14.43(14) ?
    O7 S2 C13 C14 . . . . 106.13(13) ?
    O6 S2 C13 C14 . . . . -135.01(12) ?
    O8 S2 C13 C18 . . . . 168.28(12) ?
    O7 S2 C13 C18 . . . . -71.16(13) ?
    O6 S2 C13 C18 . . . . 47.70(13) ?
    C18 C13 C14 C15 . . . . 0.6(2) ?
    S2 C13 C14 C15 . . . . -176.62(12) ?
    C13 C14 C15 C16 . . . . -0.4(2) ?
    C14 C15 C16 C17 . . . . -0.7(2) ?
    C14 C15 C16 N3 . . . . 178.73(14) ?
    N4 N3 C16 C15 . . . . -7.1(2) ?
    N4 N3 C16 C17 . . . . 172.30(13) ?
    C15 C16 C17 C18 . . . . 1.5(2) ?
    N3 C16 C17 C18 . . . . -178.00(13) ?
    C16 C17 C18 C13 . . . . -1.2(2) ?
    C14 C13 C18 C17 . . . . 0.1(2) ?
    S2 C13 C18 C17 . . . . 177.42(11) ?
    N3 N4 C19 C20 . . . . 178.63(12) ?
    N3 N4 C19 C24 . . . . -0.9(2) ?
    N4 C19 C20 C21 . . . . 179.16(13) ?
    C24 C19 C20 C21 . . . . -1.2(2) ?
    C19 C20 C21 C22 . . . . 1.7(2) ?
    C20 C21 C22 O9 . . . . 178.72(13) ?
    C20 C21 C22 C23 . . . . -0.4(2) ?
    O9 C22 C23 C24 . . . . 179.45(13) ?
    C21 C22 C23 C24 . . . . -1.4(2) ?
    C22 C23 C24 O10 . . . . -177.09(13) ?
    C22 C23 C24 C19 . . . . 1.9(2) ?
    N4 C19 C24 O10 . . . . -2.1(2) ?
    C20 C19 C24 O10 . . . . 178.33(13) ?
    N4 C19 C24 C23 . . . . 178.99(13) ?
    C20 C19 C24 C23 . . . . -0.6(2) ?
loop_
    _geom_hbond_atom_site_label_D
    _geom_hbond_atom_site_label_H
    _geom_hbond_atom_site_label_A
    _geom_hbond_site_symmetry_A
    _geom_hbond_distance_DH
    _geom_hbond_distance_HA
    _geom_hbond_distance_DA
    _geom_hbond_angle_DHA
    _geom_hbond_publ_flag
    O4 H1H O4W . 0.84(2) 1.81(2) 2.6357(17) 170(2) yes
    O5 H2H N1 . 0.98(3) 1.65(3) 2.5535(16) 151(2) yes
    O9 H3H O2W . 0.85(2) 1.83(2) 2.6673(16) 168(2) yes
    O10 H4H N3 . 0.93(3) 1.69(3) 2.5420(16) 149(2) yes
    N5 H1N O1 2_755 0.80(2) 2.16(2) 2.8858(17) 151.1(18) yes
    N5 H1N O1W 2_665 0.80(2) 2.627(19) 3.034(2) 113.3(15) yes
    N5 H2N O1 . 0.92(2) 1.94(2) 2.8403(18) 168(2) yes
    N5 H3N O3W 1_554 0.94(2) 1.91(2) 2.8488(17) 172(2) yes
    N5 H4N O6 1_655 0.89(2) 2.01(2) 2.8425(16) 156(2) yes
    N6 H5N S2 2_565 0.90(2) 2.99(2) 3.7547(15) 143.5(17) yes
    N6 H5N O7 2_565 0.90(2) 1.99(2) 2.8804(18) 168(2) yes
    N6 H6N O1W . 0.92(2) 1.90(2) 2.8027(18) 169.7(19) yes
    N6 H7N O3W 2_566 0.92(2) 1.96(2) 2.8733(19) 170.4(19) yes
    N6 H8N O2 1_465 0.84(2) 2.42(2) 2.9090(18) 117.8(18) yes
    N6 H8N O3 2_565 0.84(2) 2.36(2) 2.9153(17) 123.8(19) yes
    O1W H2W O4 2_666 0.84(3) 2.01(3) 2.8150(16) 162(2) yes
    O1W H1W O8 . 0.82(3) 1.98(3) 2.7858(17) 166(2) yes
    O2W H3W O3 2_666 0.83(3) 2.04(3) 2.8639(16) 171(2) yes
    O2W H4W O8 2_566 0.867(10) 1.936(11) 2.7918(17) 169(2) yes
    O3W H5W O7 2_666 0.88(3) 1.83(3) 2.7106(16) 179(2) yes
    O3W H6W O9 . 0.95(3) 2.04(3) 2.8347(15) 140(2) yes
    O4W H7W O2 2_656 0.81(2) 1.94(2) 2.7482(17) 175(2) yes
    O4W H8W O6 2_656 0.81(3) 2.01(3) 2.8128(16) 171(2) yes
_shelx_space_group_comment
;
The symmetry employed for this shelxl refinement is uniquely defined
by the following loop, which should always be used as a source of
symmetry information in preference to the above space-group names.
They are only intended as comments.
;
_shelx_estimated_absorpt_T_min     0.901
_shelx_estimated_absorpt_T_max     0.975
_shelx_hkl_file
;
 -11  -4  -4   12.82    6.30   1
 -11  -4  -3   13.18    5.66   1
 -11  -4  -2    8.53    6.02   1
 -11  -4  -1    5.11    5.79   1
 -11  -4   0   -6.00    7.89   1
 -11  -3  -6   23.43    8.81   1
 -11  -3  -5   90.25    9.88   1
 -11  -3  -4  180.63   12.63   1
 -11  -3  -3   29.92    6.67   1
 -11  -3  -2   -2.50    5.18   1
 -11  -3  -1   -3.88    6.78   1
 -11  -3   0   53.73    6.74   1
 -11  -3   1   31.58    8.54   1
 -11  -3   2   24.30    5.62   1
 -11  -2  -7    7.67    5.98   1
 -11  -2  -6    3.80    4.91   1
 -11  -2  -5  290.02   19.75   1
 -11  -2  -4    1.80    5.09   1
 -11  -2  -3    1.90    6.82   1
 -11  -2  -2   68.89    8.13   1
 -11  -2  -1   20.61    7.26   1
 -11  -2   0    1.69    5.17   1
 -11  -2   1   -1.59    6.98   1
 -11  -2   2   17.14    5.63   1
 -11  -2   3   13.62    6.72   1
 -11  -1  -7   12.53    7.50   1
 -11  -1  -6   22.47    5.78   1
 -11  -1  -5   19.98    5.45   1
 -11  -1  -4    7.08    5.11   1
 -11  -1  -3   -7.18    6.59   1
 -11  -1  -2   14.36    5.68   1
 -11  -1  -1    8.18    7.21   1
 -11  -1   0    5.20    5.11   1
 -11  -1   1    7.29    4.81   1
 -11  -1   2    6.10    6.82   1
 -11  -1   3    9.00    5.82   1
 -11   0  -7   27.46    7.76   1
 -11   0  -6    4.41    4.49   1
 -11   0  -5  136.66   10.75   1
 -11   0  -4   21.62    5.30   1
 -11   0  -3    6.30    4.52   1
 -11   0  -2   17.31    6.32   1
 -11   0  -1    3.69    4.19   1
 -11   0   0   51.98    5.77   1
 -11   0   1   -1.80    5.49   1
 -11   0   2    5.20    5.02   1
 -11   0   3    8.58    5.22   1
 -11   1  -6   36.48    6.40   1
 -11   1  -5    6.10    4.20   1
 -11   1  -4   63.52    5.74   1
 -11   1  -3   50.27    6.95   1
 -11   1  -2  143.04    9.81   1
 -11   1  -1   29.81    4.80   1
 -11   1   0   88.55    5.83   1
 -11   1   1    0.71    4.42   1
 -11   1   2   39.06    4.25   1
 -11   2  -4   22.00    6.75   1
 -11   2  -3   17.47    5.68   1
 -11   2  -2    8.53    7.18   1
 -11   2  -1   20.61    3.54   1
 -11   2   0   16.48    4.71   1
 -10  -7  -6    2.19    7.19   1
 -10  -7  -5   68.56    8.28   1
 -10  -7  -4   97.42   11.05   1
 -10  -7  -3   -0.30    6.03   1
 -10  -7  -2   -3.50    8.49   1
 -10  -7  -1   22.56    6.65   1
 -10  -7   0   81.72    8.86   1
 -10  -7   1  103.23   10.36   1
 -10  -7   2  170.04   13.30   1
 -10  -6  -8   -5.29    5.89   1
 -10  -6  -7   -2.40    5.70   1
 -10  -6  -6   73.79    8.25   1
 -10  -6  -5   39.56    8.68   1
 -10  -6  -4    3.80    5.69   1
 -10  -6  -3    2.31    5.50   1
 -10  -6  -2   59.14    8.77   1
 -10  -6  -1    6.30    5.62   1
 -10  -6   0   42.51    6.78   1
 -10  -6   1   24.21    6.89   1
 -10  -6   2    9.12    5.92   1
 -10  -6   3   45.56    9.45   1
 -10  -6   4    9.92    6.43   1
 -10  -5 -10   -2.89    8.09   1
 -10  -5  -9   -3.80    7.99   1
 -10  -5  -8    1.30    8.00   1
 -10  -5  -7  199.94   16.40   1
 -10  -5  -6   41.86    6.73   1
 -10  -5  -5   33.18    6.22   1
 -10  -5  -4   29.38    8.02   1
 -10  -5  -3    8.82    5.58   1
 -10  -5  -2   32.72    8.47   1
 -10  -5  -1    2.50    5.50   1
 -10  -5   0   13.18    5.52   1
 -10  -5   1   88.17    9.39   1
 -10  -5   2    1.69    4.68   1
 -10  -5   3   20.70    5.73   1
 -10  -5   4   13.40    5.20   1
 -10  -5   5    9.42    6.02   1
 -10  -5   6   29.16    6.70   1
 -10  -4 -11   -4.08    5.29   1
 -10  -4 -10  139.00   12.50   1
 -10  -4  -9   56.25    7.05   1
 -10  -4  -8    7.08    5.21   1
 -10  -4  -7   27.04    8.32   1
 -10  -4  -6   30.47    5.52   1
 -10  -4  -5  794.68   41.16   1
 -10  -4  -4   77.79    7.59   1
 -10  -4  -3   43.69    5.95   1
 -10  -4  -2    4.08    5.58   1
 -10  -4  -1   27.98    5.40   1
 -10  -4   0   11.97    5.19   1
 -10  -4   1  119.03    9.60   1
 -10  -4   2   12.11    5.08   1
 -10  -4   3    2.89    5.20   1
 -10  -4   4  142.09   11.92   1
 -10  -4   5   69.56    9.34   1
 -10  -4   6    7.67    6.09   1
 -10  -4   7    5.71    8.03   1
 -10  -3 -12  127.01   11.50   1
 -10  -3 -11  185.78   13.90   1
 -10  -3 -10   17.89    6.09   1
 -10  -3  -9   -4.08    5.09   1
 -10  -3  -8    4.71    4.69   1
 -10  -3  -7   -1.69    6.79   1
 -10  -3  -6  321.84   17.94   1
 -10  -3  -5    7.40    6.91   1
 -10  -3  -4    8.82    4.63   1
 -10  -3  -3   20.07    6.18   1
 -10  -3  -2   -0.40    3.98   1
 -10  -3  -1   12.60    6.60   1
 -10  -3   0    2.59    4.38   1
 -10  -3   1   13.99    4.41   1
 -10  -3   2    1.59    6.07   1
 -10  -3   3   16.56    4.80   1
 -10  -3   4   87.80    9.56   1
 -10  -3   5    6.92    5.10   1
 -10  -3   6   -6.71    4.51   1
 -10  -3   7   26.63    5.99   1
 -10  -3   8   -1.10    5.90   1
 -10  -2 -13   12.67    5.98   1
 -10  -2 -12    0.71    5.63   1
 -10  -2 -11    5.62    5.02   1
 -10  -2 -10   21.53    5.29   1
 -10  -2  -9   24.60    5.75   1
 -10  -2  -8  134.10   10.65   1
 -10  -2  -7    8.01    4.58   1
 -10  -2  -6  304.85   17.46   1
 -10  -2  -5  186.60   11.47   1
 -10  -2  -4  216.09   12.35   1
 -10  -2  -3    9.61    4.40   1
 -10  -2  -2   -2.50    3.60   1
 -10  -2  -1    9.61    4.53   1
 -10  -2   0   18.66    4.49   1
 -10  -2   1   16.08    4.49   1
 -10  -2   2    0.71    5.73   1
 -10  -2   3   31.25    5.25   1
 -10  -2   4  430.15   24.06   1
 -10  -2   5   19.27    4.92   1
 -10  -2   6    1.69    3.38   1
 -10  -2   7    4.58    3.98   1
 -10  -2   8   72.08    5.43   1
 -10  -2   9   10.82    4.61   1
 -10  -1 -13   -3.80    4.80   1
 -10  -1 -12   26.42    5.86   1
 -10  -1 -11   41.34    6.94   1
 -10  -1 -10   14.90    4.79   1
 -10  -1  -9    7.08    6.06   1
 -10  -1  -8    2.40    3.91   1
 -10  -1  -7   87.42    8.41   1
 -10  -1  -6    1.30    4.10   1
 -10  -1  -5  163.07   10.98   1
 -10  -1  -4    7.62    3.59   1
 -10  -1  -3    6.60    3.60   1
 -10  -1  -2   76.91    7.02   1
 -10  -1  -1   47.61    5.93   1
 -10  -1   0    0.50    3.62   1
 -10  -1   1   12.39    3.52   1
 -10  -1   2    2.69    3.28   1
 -10  -1   3   22.00    4.03   1
 -10  -1   4  229.22   10.60   1
 -10  -1   5   23.52    3.59   1
 -10  -1   6  142.32    7.87   1
 -10  -1   7   57.15    5.44   1
 -10  -1   8  111.51    7.60   1
 -10  -1   9   49.56    5.35   1
 -10   0 -13   83.17    8.57   1
 -10   0 -12   24.21    6.00   1
 -10   0 -11    0.79    4.49   1
 -10   0 -10   34.34    7.03   1
 -10   0  -9   10.63    4.69   1
 -10   0  -8  172.13   12.86   1
 -10   0  -7    1.21    4.51   1
 -10   0  -6    3.80    4.09   1
 -10   0  -5   -4.00    5.08   1
 -10   0  -4   64.32    6.90   1
 -10   0  -3   72.93    4.61   1
 -10   0  -2   22.18    3.39   1
 -10   0  -1   85.93    5.01   1
 -10   0   0    3.20    2.68   1
 -10   0   1   19.36    3.52   1
 -10   0   2    6.20    3.09   1
 -10   0   3   10.89    2.77   1
 -10   0   4   11.49    3.59   1
 -10   0   5  110.04    6.71   1
 -10   0   6  313.64   14.88   1
 -10   0   7    9.92    3.59   1
 -10   0   8  182.52   10.00   1
 -10   0   9   88.17    6.76   1
 -10   1 -12   -2.50    4.39   1
 -10   1 -11   -3.31    4.11   1
 -10   1 -10   70.39    8.05   1
 -10   1  -9   29.70    5.45   1
 -10   1  -8   66.75    7.52   1
 -10   1  -7   -9.80    5.01   1
 -10   1  -6   15.60    4.42   1
 -10   1  -5   10.63    3.13   1
 -10   1  -4    3.61    2.81   1
 -10   1  -3  122.99    6.65   1
 -10   1  -2   15.76    3.02   1
 -10   1  -1    6.10    2.72   1
 -10   1   0   10.63    2.61   1
 -10   1   1    0.20    3.82   1
 -10   1   2   10.18    3.70   1
 -10   1   3   11.29    3.63   1
 -10   1   4   -1.21    2.82   1
 -10   1   5   -1.69    2.99   1
 -10   1   6   -0.90    4.01   1
 -10   1   7    2.99    3.01   1
 -10   1   8  158.26    8.81   1
 -10   2 -12   23.33    6.38   1
 -10   2 -11   31.58    5.06   1
 -10   2 -10   90.25    7.98   1
 -10   2  -9  222.01   12.52   1
 -10   2  -8  247.43   13.84   1
 -10   2  -7  290.36   17.72   1
 -10   2  -6   12.82    2.94   1
 -10   2  -5    8.01    3.23   1
 -10   2  -4   14.36    3.41   1
 -10   2  -3   42.64    4.18   1
 -10   2  -2   38.07    3.83   1
 -10   2  -1   18.06    3.82   1
 -10   2   0    8.53    3.21   1
 -10   2   1   51.55    4.60   1
 -10   2   2   59.29    4.93   1
 -10   2   3  113.42    6.60   1
 -10   2   4    8.82    3.21   1
 -10   2   5   63.52    5.42   1
 -10   2   6  103.02    6.50   1
 -10   2   7   29.05    4.53   1
 -10   2   8    1.59    3.38   1
 -10   3  -6  220.23   15.73   1
 -10   3  -5  121.22   11.23   1
 -10   3  -4   61.00    7.65   1
 -10   3  -3   -2.59    4.80   1
 -10   3  -2   16.56    7.90   1
 -10   3  -1  388.88   24.45   1
 -10   3   0   22.56    3.42   1
 -10   3   1   78.85    5.33   1
 -10   3   2   -1.49    2.39   1
 -10   3   3   23.23    3.86   1
 -10   3   4  177.42    8.52   1
 -10   3   5   32.72    4.23   1
 -10   3   6    0.59    3.97   1
 -10   3   7    1.10    3.30   1
 -10   4  -5   -7.62    5.41   1
 -10   4  -4   -0.71    5.83   1
 -10   4  -3    5.29    5.61   1
 -10   4  -2    8.88    6.50   1
 -10   4  -1  124.77   11.17   1
 -10   4   0   15.37    6.59   1
 -10   4   1    3.39    5.37   1
 -10   4   2   46.79    7.66   1
 -10   4   3   22.09    9.40   1
 -10   4   4   37.70    7.25   1
 -10   4   5   28.20    7.33   1
 -10   5  -5   20.61    6.81   1
 -10   5  -4  292.75   19.51   1
 -10   5  -3    7.90    6.52   1
 -10   5  -2   -3.10    5.98   1
 -10   5  -1   23.23    8.97   1
 -10   5   0  136.89   11.70   1
 -10   5   1   24.70    7.26   1
 -10   5   2   -0.79    6.87   1
 -10   5   3   16.89    9.78   1
  -9  -9  -7    5.29    6.81   1
  -9  -9  -6   13.62    7.23   1
  -9  -9  -5   15.60    7.19   1
  -9  -9  -4   15.92    6.94   1
  -9  -9  -3   -1.49    8.37   1
  -9  -9  -2   24.11    6.78   1
  -9  -9  -1   -1.10    6.11   1
  -9  -9   0  115.13   11.80   1
  -9  -9   1   23.04    7.39   1
  -9  -9   2   35.28    7.37   1
  -9  -9   3    2.79    9.18   1
  -9  -8 -10    6.60    6.99   1
  -9  -8  -9  136.19   11.44   1
  -9  -8  -8   85.38    9.06   1
  -9  -8  -7   43.03    7.74   1
  -9  -8  -6   67.40    8.54   1
  -9  -8  -5   36.84    8.86   1
  -9  -8  -4   43.96    7.82   1
  -9  -8  -3   28.41    5.86   1
  -9  -8  -2   89.87    8.15   1
  -9  -8  -1    2.99    5.50   1
  -9  -8   0  161.04   12.69   1
  -9  -8   1   86.30   10.59   1
  -9  -8   2    4.20    6.19   1
  -9  -8   3   95.65    9.39   1
  -9  -8   4   64.96    8.54   1
  -9  -8   5   21.72    6.43   1
  -9  -8   6   22.56    9.69   1
  -9  -7 -11  295.50   19.94   1
  -9  -7 -10   13.99    7.11   1
  -9  -7  -9    9.61    5.83   1
  -9  -7  -8   -4.00    6.08   1
  -9  -7  -7  135.49   10.94   1
  -9  -7  -6   96.83   10.82   1
  -9  -7  -5   -3.39    5.19   1
  -9  -7  -4   11.49    5.49   1
  -9  -7  -3  205.92   14.06   1
  -9  -7  -2   19.54    6.28   1
  -9  -7  -1   31.25    6.15   1
  -9  -7   0   16.56    4.88   1
  -9  -7   1   -5.90    5.30   1
  -9  -7   2   50.55    6.83   1
  -9  -7   3   -1.30    5.49   1
  -9  -7   4   43.16    7.36   1
  -9  -7   5    7.18    5.20   1
  -9  -7   6    4.58    5.78   1
  -9  -7   7  118.59   10.67   1
  -9  -7   8    8.29    9.39   1
  -9  -6 -13   75.00    9.18   1
  -9  -6 -12    6.92    8.00   1
  -9  -6 -11    9.18    7.70   1
  -9  -6 -10   18.23    7.94   1
  -9  -6  -9   -4.58    7.88   1
  -9  -6  -8   20.79    7.20   1
  -9  -6  -7   92.16    8.06   1
  -9  -6  -6    9.12    5.44   1
  -9  -6  -5   10.63    5.02   1
  -9  -6  -4   -2.99    4.29   1
  -9  -6  -3   50.84    5.99   1
  -9  -6  -2   13.03    6.28   1
  -9  -6  -1    1.80    4.58   1
  -9  -6   0    7.78    6.58   1
  -9  -6   1   40.20    5.45   1
  -9  -6   2    5.20    4.88   1
  -9  -6   3   13.03    4.98   1
  -9  -6   4  101.40    8.66   1
  -9  -6   5   95.06    8.58   1
  -9  -6   6  145.44   10.85   1
  -9  -6   7   23.52    6.50   1
  -9  -6   8   15.68    5.86   1
  -9  -6   9  104.65   10.03   1
  -9  -5 -14    4.49    6.19   1
  -9  -5 -13   98.80   10.54   1
  -9  -5 -12   28.09    7.84   1
  -9  -5 -11  237.47   15.10   1
  -9  -5 -10   97.02    7.68   1
  -9  -5  -9   59.44    7.86   1
  -9  -5  -8   13.32    4.67   1
  -9  -5  -7   38.44    5.46   1
  -9  -5  -6  398.00   17.95   1
  -9  -5  -5  210.25   10.73   1
  -9  -5  -4   -5.11    6.19   1
  -9  -5  -3  155.00    9.21   1
  -9  -5  -2   96.04    7.84   1
  -9  -5  -1  170.82   10.98   1
  -9  -5   0   60.53    7.47   1
  -9  -5   1   13.18    4.72   1
  -9  -5   2   21.16    5.06   1
  -9  -5   3  250.27   13.92   1
  -9  -5   4   54.76    6.22   1
  -9  -5   5   -2.31    5.02   1
  -9  -5   6   10.69    4.77   1
  -9  -5   7   44.89    6.57   1
  -9  -5   8    1.30    5.11   1
  -9  -5   9   -3.10    6.51   1
  -9  -5  10   37.09    6.70   1
  -9  -4 -14  196.56   15.70   1
  -9  -4 -13   72.42    8.34   1
  -9  -4 -12    4.00    4.80   1
  -9  -4 -11   51.41    6.74   1
  -9  -4 -10    3.50    4.71   1
  -9  -4  -9  219.63   11.86   1
  -9  -4  -8  312.23   14.84   1
  -9  -4  -7  240.25   12.71   1
  -9  -4  -6  244.61   12.51   1
  -9  -4  -5   12.60    4.40   1
  -9  -4  -4   90.44    7.99   1
  -9  -4  -3  131.33    7.56   1
  -9  -4  -2   15.52    5.83   1
  -9  -4  -1   13.69    4.66   1
  -9  -4   0   19.10    4.37   1
  -9  -4   1    3.88    5.67   1
  -9  -4   2   -1.30    4.31   1
  -9  -4   3  395.21   18.29   1
  -9  -4   4  150.55   10.80   1
  -9  -4   5   -5.20    4.51   1
  -9  -4   6   24.21    5.71   1
  -9  -4   7   56.40    7.51   1
  -9  -4   8    9.30    3.60   1
  -9  -4   9    9.42    4.30   1
  -9  -4  10   26.63    4.44   1
  -9  -4  11  143.04    8.85   1
  -9  -3 -15   29.27    7.03   1
  -9  -3 -14   -3.61    5.40   1
  -9  -3 -13   22.28    5.10   1
  -9  -3 -12   68.23    7.27   1
  -9  -3 -11   -0.59    4.28   1
  -9  -3 -10    8.58    4.22   1
  -9  -3  -9    0.50    4.32   1
  -9  -3  -8    6.81    6.00   1
  -9  -3  -7   15.92    4.71   1
  -9  -3  -6  136.89    7.49   1
  -9  -3  -5   -1.49    3.78   1
  -9  -3  -4   18.40    5.49   1
  -9  -3  -3   83.54    6.22   1
  -9  -3  -2   41.47    4.38   1
  -9  -3  -1   49.70    6.20   1
  -9  -3   0   -6.71    3.42   1
  -9  -3   1    2.31    3.40   1
  -9  -3   2    6.10    3.41   1
  -9  -3   3  226.50    8.43   1
  -9  -3   4    6.71    2.69   1
  -9  -3   5   16.89    3.53   1
  -9  -3   6   71.74    4.57   1
  -9  -3   7   73.96    4.99   1
  -9  -3   8   18.92    3.74   1
  -9  -3   9   -0.20    3.42   1
  -9  -3  10    2.89    3.71   1
  -9  -3  11   75.17    6.07   1
  -9  -3  12    6.71    4.20   1
  -9  -2 -16   40.45    6.74   1
  -9  -2 -15   32.15    7.48   1
  -9  -2 -14    3.61    6.61   1
  -9  -2 -13   20.61    6.72   1
  -9  -2 -12   61.15    7.35   1
  -9  -2 -11    9.00    6.00   1
  -9  -2 -10   42.25    5.20   1
  -9  -2  -9   45.16    5.51   1
  -9  -2  -8  181.71    9.71   1
  -9  -2  -7   17.47    4.18   1
  -9  -2  -6  418.20   18.41   1
  -9  -2  -5  163.07    8.43   1
  -9  -2  -4  253.13   11.77   1
  -9  -2  -3  208.22   12.41   1
  -9  -2  -2   49.14    5.75   1
  -9  -2  -1    3.50    2.58   1
  -9  -2   0    5.29    2.48   1
  -9  -2   1   45.83    3.25   1
  -9  -2   2    6.81    2.71   1
  -9  -2   3  123.43    5.55   1
  -9  -2   4   44.36    3.60   1
  -9  -2   5   20.79    3.56   1
  -9  -2   6  179.83    7.51   1
  -9  -2   7   62.73    4.75   1
  -9  -2   8  108.58    6.46   1
  -9  -2   9    5.11    3.30   1
  -9  -2  10   16.16    3.70   1
  -9  -2  11   13.99    4.49   1
  -9  -2  12   17.81    4.14   1
  -9  -1 -16   33.41    6.59   1
  -9  -1 -15  241.80   18.04   1
  -9  -1 -14   38.32    6.56   1
  -9  -1 -13    6.71    4.71   1
  -9  -1 -12   -6.20    3.98   1
  -9  -1 -11  141.37    9.99   1
  -9  -1 -10  111.94    7.41   1
  -9  -1  -9    9.12    3.68   1
  -9  -1  -8    7.90    5.00   1
  -9  -1  -7  217.27   10.61   1
  -9  -1  -6  316.13   13.87   1
  -9  -1  -5  119.03    4.80   1
  -9  -1  -4    3.50    2.51   1
  -9  -1  -3   45.29    3.77   1
  -9  -1  -2  109.62    4.61   1
  -9  -1  -1   21.90    2.90   1
  -9  -1   0    0.79    1.99   1
  -9  -1   1    5.81    2.41   1
  -9  -1   2   54.61    3.40   1
  -9  -1   3  245.24    8.14   1
  -9  -1   4  308.70   10.19   1
  -9  -1   5    3.88    3.70   1
  -9  -1   6  132.02    6.43   1
  -9  -1   7   10.50    3.37   1
  -9  -1   8  303.11   13.58   1
  -9  -1   9    3.61    3.42   1
  -9  -1  10   -0.59    3.08   1
  -9  -1  11    1.99    4.40   1
  -9  -1  12   91.39    6.69   1
  -9   0 -16  122.77   11.30   1
  -9   0 -15   -5.02    7.21   1
  -9   0 -14    1.59    4.38   1
  -9   0 -13    2.19    4.50   1
  -9   0 -12   44.09    6.64   1
  -9   0 -11   38.44    6.45   1
  -9   0 -10   90.82    7.24   1
  -9   0  -9  167.96    9.07   1
  -9   0  -8   84.27    6.06   1
  -9   0  -7    7.40    3.32   1
  -9   0  -6  314.00   13.11   1
  -9   0  -5   53.44    3.36   1
  -9   0  -4   74.48    4.32   1
  -9   0  -3  165.38    6.43   1
  -9   0  -2    7.90    2.81   1
  -9   0  -1    3.31    2.80   1
  -9   0   0  147.38    5.83   1
  -9   0   1   97.42    4.34   1
  -9   0   2   33.99    2.91   1
  -9   0   3  155.00    6.47   1
  -9   0   4  100.60    5.42   1
[truncated: 3,629,762 more chars]
