# Supplementary material for: Isostructural behaviour in ammonium and potassium salt forms of sulfonated azo dyes
Source: Acta Crystallogr C Struct Chem. 2024 Feb 15;80(Pt 3):66–79. doi: 10.1107/S2053229624001293 (PMC10913082; doi:10.1107/S2053229624001293)
Supplement: Supplementary file 2 [file c-80-00066-NH41sup2.hkl]

data_NH41                                                                       
_shelx_title ' jen36 123 orange plate 0.7 0.05 0.05'                            
_shelx_refln_list_code          4                                               
_shelx_F_calc_maximum      142.35                                               
_exptl_crystal_F_000       308.00                                               
_reflns_d_resolution_high  0.8114                                               
                                                                                
loop_                                                                           
 _space_group_symop_operation_xyz                                               
 'x, y, z'                                                                      
 '-x, y+1/2, -z'                                                                
                                                                                
_cell_length_a     5.8163                                                       
_cell_length_b     6.9218                                                       
_cell_length_c    15.6295                                                       
_cell_angle_alpha  90.000                                                       
_cell_angle_beta   93.354                                                       
_cell_angle_gamma  90.000                                                       
                                                                                
_shelx_F_squared_multiplier     1.000                                           
                                                                                
loop_                                                                           
 _refln_index_h                                                                 
 _refln_index_k                                                                 
 _refln_index_l                                                                 
 _refln_F_squared_calc                                                          
 _refln_F_squared_meas                                                          
 _refln_F_squared_sigma                                                         
 _refln_observed_status                                                         
   3  -7   0         48.08         45.75         1.75 o                         
   4  -7   0         29.26         33.14         1.39 o                         
   0  -6   0        382.40        376.69         9.91 o                         
   1  -6   0        380.13        368.32        22.48 o                         
   4  -6   0         14.40         15.29         1.06 o                         
   1  -5   0        371.50        360.71        15.40 o                         
   2  -5   0       1265.94       1359.94        47.66 o                         
   5  -5   0         74.47         83.96         2.65 o                         
   0  -4   0        845.63        802.25        12.14 o                         
   1  -4   0         17.87         19.86         0.77 o                         
   2  -4   0        117.36        106.06         5.60 o                         
   3  -4   0        302.98        338.29        11.86 o                         
   4  -4   0        237.70        290.54         6.17 o                         
   5  -4   0         12.49         16.22         1.33 o                         
   6  -4   0         29.47         24.37         1.29 o                         
   1  -3   0        241.45        250.62        10.47 o                         
   2  -3   0        905.51        878.35         8.18 o                         
   3  -3   0         59.59         55.87         1.90 o                         
   4  -3   0        702.73        720.94        29.19 o                         
   5  -3   0        174.61        169.37         8.41 o                         
   6  -3   0          1.92          1.03         0.33 o                         
   0  -2   0      19950.20      22108.69       808.88 o                         
   1  -2   0        157.47        174.44         7.11 o                         
   2  -2   0        931.14        955.39         9.50 o                         
   3  -2   0         56.71         50.08         1.63 o                         
   4  -2   0       1170.57       1321.31        65.07 o                         
   5  -2   0         69.23         62.88         2.76 o                         
   6  -2   0         52.95         41.23         5.65 o                         
   1  -1   0        177.32        191.92         4.19 o                         
   2  -1   0        388.86        369.70        11.39 o                         
   3  -1   0        263.98        249.53         3.79 o                         
   4  -1   0        215.03        218.53         6.76 o                         
   5  -1   0        120.32        112.56         2.62 o                         
   6  -1   0          1.83          1.89         0.28 o                         
   7  -1   0          2.23          2.13         0.23 o                         
   1   0   0        402.06        418.22        12.66 o                         
   2   0   0        926.49        787.08        19.24 o                         
   3   0   0         73.98         89.64         3.40 o                         
   4   0   0       1322.97       1448.64        41.88 o                         
   5   0   0          0.72          0.52         0.20 o                         
   6   0   0         23.17         24.99         1.05 o                         
   7   0   0         81.15         77.46         1.54 o                         
   1   1   0        176.07        184.25         4.30 o                         
   2   1   0        371.34        360.66         2.72 o                         
   3   1   0        266.48        260.32         3.32 o                         
   4   1   0        194.66        197.57         6.12 o                         
   5   1   0        113.96        117.31         1.90 o                         
   6   1   0          5.36          5.41         0.48 o                         
   7   1   0          1.79          1.73         0.21 o                         
   0   2   0      20264.10      19527.21        99.92 o                         
   1   2   0        144.95        156.09         3.17 o                         
   2   2   0        950.08        966.58         7.53 o                         
   3   2   0         59.48         63.43         4.74 o                         
   4   2   0       1216.37       1403.45        32.35 o                         
   5   2   0         72.06         70.69         2.15 o                         
   6   2   0         43.63         41.19         2.19 o                         
   1   3   0        198.67        194.52         4.72 o                         
   2   3   0        862.35        899.10        13.08 o                         
   3   3   0         51.18         48.89         1.68 o                         
   4   3   0        687.17        707.73        10.57 o                         
   5   3   0        167.76        177.47         4.98 o                         
   6   3   0          0.51          0.45         0.22 o                         
   0   4   0        931.76        934.26        28.47 o                         
   1   4   0         16.71         16.02         1.30 o                         
   2   4   0        107.24        108.96         2.34 o                         
   3   4   0        273.97        250.88         7.89 o                         
   4   4   0        254.15        248.43         5.73 o                         
   5   4   0         12.41         12.22         0.70 o                         
   6   4   0         35.00         35.09         1.42 o                         
   1   5   0        339.71        338.13         3.94 o                         
   2   5   0       1270.76       1248.60         9.24 o                         
   3   5   0        145.18        143.65         2.37 o                         
   4   5   0        180.50        180.33         3.09 o                         
   5   5   0         70.17         71.39         2.43 o                         
   0   6   0        382.57        370.39        10.32 o                         
   1   6   0        386.99        386.34         3.56 o                         
   2   6   0        163.52        167.84         2.19 o                         
   3   6   0         99.51         99.29         2.65 o                         
   4   6   0         24.50         27.34         0.86 o                         
   5   6   0         42.45         43.09         1.45 o                         
   1   7   0        120.30        126.54         2.06 o                         
   2   7   0        337.50        346.74         4.50 o                         
   3   7   0         50.79         49.14         1.09 o                         
   0   8   0         35.17         34.50         1.53 o                         
   1   8   0         40.29         39.61         1.11 o                         
   2   8   0        205.31        206.97         3.41 o                         
   0  -8   1          8.46          1.05         0.44 o                         
  -4  -7   1        111.99        114.18         2.65 o                         
  -3  -7   1        445.24        396.84         6.64 o                         
   2  -7   1        120.32        126.30         3.77 o                         
   3  -7   1         55.34         53.84         2.24 o                         
   4  -7   1          5.73          5.75         0.59 o                         
  -4  -6   1         47.40         45.40         1.79 o                         
  -3  -6   1        173.77        173.19         4.12 o                         
  -1  -6   1         52.69         54.59         4.69 o                         
   0  -6   1        309.00        309.28         7.77 o                         
   1  -6   1        821.09        752.76        12.26 o                         
   3  -6   1         23.21         22.11         1.45 o                         
   4  -6   1        148.85        160.96         3.58 o                         
  -5  -5   1        140.75        140.36         2.41 o                         
  -4  -5   1        100.25         95.77         2.27 o                         
  -2  -5   1        119.87        106.32         4.85 o                         
  -1  -5   1        358.45        355.88        16.84 o                         
   0  -5   1        333.51        312.43         6.28 o                         
   1  -5   1         46.23         41.54         1.73 o                         
   2  -5   1        124.40        118.82         6.34 o                         
   3  -5   1        135.40        125.92         3.58 o                         
   4  -5   1         82.20         88.76         7.23 o                         
   5  -5   1         27.19         32.08         1.61 o                         
  -6  -4   1         96.70         63.39        19.89 o                         
  -5  -4   1        108.52        107.06         2.97 o                         
  -4  -4   1        180.12        184.01         4.72 o                         
  -3  -4   1        207.42        197.15         5.82 o                         
  -2  -4   1        456.78        485.89        16.64 o                         
  -1  -4   1       2186.11       2622.26       160.66 o                         
   0  -4   1        272.81        271.97        20.64 o                         
   1  -4   1       1397.86       1440.81        42.42 o                         
   2  -4   1          0.03          0.30         0.18 o                         
   3  -4   1         16.55         14.56         0.73 o                         
   4  -4   1        367.99        398.58         5.13 o                         
   5  -4   1        133.56        128.77        11.73 o                         
   6  -4   1         13.42         13.71         2.56 o                         
  -6  -3   1          5.48          6.15         0.81 o                         
  -5  -3   1        252.20        250.18         5.59 o                         
  -4  -3   1        253.16        249.17        12.50 o                         
  -3  -3   1        104.36        104.38         4.84 o                         
  -2  -3   1        130.94        138.89         6.01 o                         
  -1  -3   1       1761.20       1697.24        28.96 o                         
   0  -3   1        249.61        218.11         9.96 o                         
   1  -3   1        180.06        189.16         3.87 o                         
   2  -3   1         34.09         25.55         0.94 o                         
   3  -3   1        913.94        948.30        23.11 o                         
   4  -3   1         43.16         47.46         3.54 o                         
   5  -3   1         95.67         90.13         6.88 o                         
   6  -3   1         35.47         41.60         1.91 o                         
  -6  -2   1         73.86         87.58         2.60 o                         
  -5  -2   1        249.30        269.88         4.16 o                         
  -4  -2   1          9.31          9.25         0.50 o                         
  -3  -2   1         88.72         91.72         3.69 o                         
  -2  -2   1        729.52        789.82        15.77 o                         
  -1  -2   1       5095.03       5230.95       107.38 o                         
   0  -2   1        836.16        801.46        15.85 o                         
   1  -2   1       2180.14       2038.95        52.40 o                         
   2  -2   1         40.89         44.65         2.52 o                         
   3  -2   1          8.02         14.16         0.93 o                         
   4  -2   1        179.14        164.28         4.83 o                         
   5  -2   1         79.14         96.01        10.55 o                         
   6  -2   1         19.05         16.05         0.92 o                         
  -7  -1   1         20.32         20.37         1.21 o                         
  -6  -1   1          9.09          7.06         0.45 o                         
  -5  -1   1         91.43         89.73         1.74 o                         
  -4  -1   1        165.64        164.31         4.99 o                         
  -3  -1   1         45.49         48.19         1.60 o                         
  -2  -1   1        374.79        344.46         7.04 o                         
  -1  -1   1      10634.42      10413.03       313.52 o                         
   0  -1   1        706.76        695.07        24.53 o                         
   1  -1   1        934.23        921.51        15.93 o                         
   2  -1   1        156.49        174.23         7.74 o                         
   3  -1   1       4400.07       4452.11        40.78 o                         
   4  -1   1         12.77         13.49         0.41 o                         
   5  -1   1        208.35        220.73         3.95 o                         
   6  -1   1         27.53         26.13         0.74 o                         
   7  -1   1         14.24         17.87         0.72 o                         
  -7   0   1         56.02         61.36         1.29 o                         
  -6   0   1         53.40         55.10         1.45 o                         
  -5   0   1         14.30         15.65         0.59 o                         
  -4   0   1         11.59         10.74         0.49 o                         
  -3   0   1         77.56         77.54         1.47 o                         
  -2   0   1         64.84         48.57         2.00 o                         
  -1   0   1          2.29          1.97         0.09 o                         
   0   0   1         39.55         35.21         0.99 o                         
   1   0   1       1028.06       1092.70        30.55 o                         
   2   0   1        993.70       1054.53        30.21 o                         
   3   0   1        608.80        641.00        18.46 o                         
   4   0   1         34.84         26.99         0.95 o                         
   5   0   1         39.34         43.84         1.15 o                         
   6   0   1          6.81          5.39         0.42 o                         
   7   0   1         42.72         42.70         1.05 o                         
  -7   1   1         11.14         12.47         0.46 o                         
  -6   1   1          9.25          7.93         0.56 o                         
  -5   1   1        100.17         99.83         1.69 o                         
  -4   1   1        170.72        172.36         4.84 o                         
  -3   1   1         53.34         60.18         1.63 o                         
  -2   1   1        392.82        384.97         6.30 o                         
  -1   1   1      10757.86      11328.48       203.50 o                         
   0   1   1        674.88        643.08         8.17 o                         
   1   1   1        931.60        863.30         9.76 o                         
   2   1   1        198.16        206.35         8.06 o                         
   3   1   1       4476.77       4956.80       106.19 o                         
   4   1   1         15.60         14.91         0.46 o                         
   5   1   1        199.81        175.16         4.43 o                         
   6   1   1         21.80         19.71         0.73 o                         
   7   1   1         11.50         13.14         2.68 o                         
  -6   2   1         74.71         96.23         3.35 o                         
  -5   2   1        224.06        230.65         9.87 o                         
  -4   2   1          9.51          9.58         0.46 o                         
  -3   2   1        122.24        117.57         4.44 o                         
  -2   2   1        781.15        793.79         8.25 o                         
  -1   2   1       5063.79       5247.20        91.33 o                         
   0   2   1        756.82        807.24         9.66 o                         
   1   2   1       2032.42       1971.20        35.81 o                         
   2   2   1         53.13         62.27         3.60 o                         
   3   2   1          8.70         14.15         1.19 o                         
   4   2   1        166.39        159.15         5.63 o                         
   5   2   1         88.22         88.94        11.19 o                         
   6   2   1         19.26         19.86         1.04 o                         
  -6   3   1          5.62          6.88         0.87 o                         
  -5   3   1        270.91        316.04         7.54 o                         
  -4   3   1        247.56        235.57         3.84 o                         
  -3   3   1        109.85        122.29         5.41 o                         
  -2   3   1        140.30        158.92         2.78 o                         
  -1   3   1       1900.26       1937.34        31.37 o                         
   0   3   1        213.45        202.45         2.77 o                         
   1   3   1        171.48        177.66         5.11 o                         
   2   3   1         43.79         34.39         1.01 o                         
   3   3   1        973.15       1010.93        32.82 o                         
   4   3   1         38.20         38.45         1.19 o                         
   5   3   1         88.59         82.95         3.39 o                         
   6   3   1         33.50         28.69         1.65 o                         
  -6   4   1        117.24        125.90         2.88 o                         
  -5   4   1        100.61         90.93         2.21 o                         
  -4   4   1        170.71        162.55         2.08 o                         
  -3   4   1        166.89        155.43         2.42 o                         
  -2   4   1        496.76        481.10         5.33 o                         
  -1   4   1       2184.89       2197.65        19.19 o                         
   0   4   1        244.67        237.66         3.49 o                         
   1   4   1       1351.25       1389.15        19.74 o                         
   2   4   1          1.00          1.33         0.19 o                         
   3   4   1         12.98         11.42         0.51 o                         
   4   4   1        326.46        290.20        10.66 o                         
   5   4   1        122.72        134.44         5.77 o                         
   6   4   1         13.42         11.75         0.61 o                         
  -5   5   1        166.73        171.56         3.95 o                         
  -4   5   1         85.73         85.63         1.72 o                         
  -3   5   1        159.13        160.60         2.54 o                         
  -2   5   1        124.06        119.45         1.93 o                         
  -1   5   1        416.46        421.19         6.35 o                         
   0   5   1        320.86        322.34         3.43 o                         
   1   5   1         43.84         41.03         1.28 o                         
   2   5   1        112.00        113.30         1.67 o                         
   3   5   1        134.90        122.96         5.02 o                         
   4   5   1         77.56         77.65         1.67 o                         
   5   5   1         21.90         23.54         0.79 o                         
  -5   6   1         80.65         78.85         2.02 o                         
  -4   6   1         44.58         42.72         1.61 o                         
  -3   6   1        156.74        152.70         2.34 o                         
  -2   6   1        220.48        202.62         3.66 o                         
  -1   6   1         54.38         63.17         1.03 o                         
   0   6   1        315.25        335.05         7.33 o                         
   1   6   1        828.91        840.18        10.50 o                         
   2   6   1        195.54        194.24         6.01 o                         
   3   6   1         19.98         19.91         0.72 o                         
   4   6   1        129.07        125.00         1.87 o                         
  -3   7   1        432.20        426.32         3.62 o                         
  -2   7   1        148.07        165.57         4.14 o                         
  -1   7   1         17.58         18.23         0.66 o                         
   0   7   1        152.30        145.97         1.94 o                         
   1   7   1         75.37         75.45         1.58 o                         
   2   7   1        128.47        133.20         2.58 o                         
   3   7   1         56.80         55.23         1.40 o                         
  -2   8   1         69.54         67.04         1.27 o                         
  -1   8   1          7.14          7.47         0.49 o                         
   0   8   1         10.86         14.44         0.70 o                         
   1   8   1         63.90         66.79         1.69 o                         
   2   8   1         18.93         17.17         0.90 o                         
   1  -8   2         47.63         49.84         1.94 o                         
   2  -8   2         21.54         23.84         1.22 o                         
  -4  -7   2         57.59         63.64         1.93 o                         
   2  -7   2          3.52          3.47         0.69 o                         
   3  -7   2         72.38         72.82         2.56 o                         
  -4  -6   2         50.62         50.52         1.47 o                         
  -3  -6   2        102.96        115.39         3.25 o                         
   0  -6   2        242.39        265.69         7.71 o                         
   3  -6   2         77.54         66.57         2.52 o                         
   4  -6   2         17.63         16.79         0.70 o                         
  -5  -5   2        163.65        148.28        22.10 o                         
  -4  -5   2         65.64         67.06         2.51 o                         
  -3  -5   2        371.93        350.95        46.94 o                         
  -2  -5   2        128.22        116.41         5.49 o                         
  -1  -5   2        342.28        342.70        21.81 o                         
   0  -5   2        516.61        457.05        32.81 o                         
   1  -5   2        566.17        588.47        32.04 o                         
   2  -5   2         87.26         87.41         3.56 o                         
   3  -5   2        181.25        194.28         4.58 o                         
   4  -5   2        294.25        285.22         6.48 o                         
   5  -5   2         22.06         15.20         0.86 o                         
  -6  -4   2         91.02         84.36         2.36 o                         
  -5  -4   2         58.48         57.82         2.50 o                         
  -4  -4   2         78.32         97.82         3.32 o                         
  -3  -4   2        395.98        315.65        32.62 o                         
  -2  -4   2        843.16        850.67         7.58 o                         
  -1  -4   2         82.13         80.00         3.96 o                         
   0  -4   2        146.78        175.21         6.56 o                         
   1  -4   2        162.23        186.82        10.12 o                         
   2  -4   2         41.37         50.54         1.83 o                         
   3  -4   2         89.63         81.51         4.21 o                         
   4  -4   2         32.99         34.33         1.12 o                         
   5  -4   2        207.28        233.76        11.87 o                         
   6  -4   2         36.20         32.67         1.22 o                         
  -6  -3   2          5.86          5.22         0.50 o                         
  -5  -3   2          2.88          3.47         0.41 o                         
  -4  -3   2        117.40        105.84         3.21 o                         
  -3  -3   2        836.92        835.98        27.20 o                         
  -2  -3   2        811.79        939.74        30.18 o                         
  -1  -3   2       1304.53       1361.34        28.27 o                         
   0  -3   2        280.46        252.68        16.67 o                         
   1  -3   2        324.66        334.36        10.52 o                         
   2  -3   2         98.42        124.44         2.41 o                         
   3  -3   2        192.63        175.38        11.46 o                         
   4  -3   2        248.94        281.34        11.71 o                         
   5  -3   2         11.43          9.66         0.80 o                         
   6  -3   2          7.69          5.43         0.74 o                         
  -6  -2   2         68.57         84.05         1.81 o                         
  -5  -2   2         79.41         80.30         2.43 o                         
  -4  -2   2        211.13        189.94        11.48 o                         
  -3  -2   2        172.82        157.68        10.20 o                         
  -2  -2   2        916.79        870.41        19.52 o                         
  -1  -2   2        278.59        286.72         7.64 o                         
   0  -2   2         50.91         63.58         3.09 o                         
   1  -2   2        106.86        119.11         2.21 o                         
   2  -2   2        478.98        494.74        39.07 o                         
   3  -2   2         47.45         47.83         1.63 o                         
   4  -2   2         90.29         87.59         4.06 o                         
   5  -2   2        239.74        210.42        22.46 o                         
   6  -2   2          6.60          4.30         0.52 o                         
  -7  -1   2        193.69        199.66         3.43 o                         
  -6  -1   2         31.84         30.33         0.92 o                         
  -5  -1   2         57.26         60.67         1.70 o                         
  -4  -1   2        346.76        362.89         7.79 o                         
  -3  -1   2        117.77        105.49         4.78 o                         
  -2  -1   2        391.17        400.73         7.97 o                         
  -1  -1   2       1330.18       1336.13        27.07 o                         
   0  -1   2       1205.78       1164.02         6.27 o                         
   1  -1   2       1045.22        906.49        23.59 o                         
   2  -1   2        313.14        382.57        24.73 o                         
   3  -1   2         16.44         22.81         0.79 o                         
   4  -1   2         92.93         99.83         3.22 o                         
   5  -1   2         67.54         70.09         3.42 o                         
   6  -1   2         31.65         28.63         0.77 o                         
   7  -1   2        214.80        195.47         3.25 o                         
  -7   0   2         33.16         33.51         0.95 o                         
  -6   0   2         31.48         36.89         1.29 o                         
  -5   0   2          1.81          2.98         0.32 o                         
  -4   0   2         24.48         26.41         0.63 o                         
  -3   0   2        215.84        229.55         3.09 o                         
  -2   0   2        513.19        463.19        10.06 o                         
  -1   0   2        408.22        360.55         8.56 o                         
   0   0   2        191.00        187.31         2.70 o                         
   1   0   2       1327.32       1312.19        22.29 o                         
   2   0   2       1711.78       1743.60        26.02 o                         
   3   0   2        501.51        503.76        19.83 o                         
   4   0   2         17.18         11.90         0.61 o                         
   5   0   2        165.04        165.63         5.31 o                         
   6   0   2         30.53         22.93         0.70 o                         
   7   0   2          3.27          3.07         0.38 o                         
  -7   1   2        194.70        199.19         2.36 o                         
  -6   1   2         26.10         25.03         0.91 o                         
  -5   1   2         57.56         60.41         1.53 o                         
  -4   1   2        372.93        408.95         6.51 o                         
  -3   1   2        140.52        122.20         6.81 o                         
  -2   1   2        380.95        377.42         7.67 o                         
  -1   1   2       1293.64       1203.08        21.08 o                         
   0   1   2       1175.91       1150.67        10.64 o                         
   1   1   2       1052.37        923.97        17.45 o                         
   2   1   2        329.02        366.42         7.99 o                         
   3   1   2         34.22         37.84         1.06 o                         
   4   1   2        100.02         95.77         3.97 o                         
   5   1   2         71.19         66.37         1.26 o                         
   6   1   2         24.00         22.31         0.76 o                         
  -6   2   2         72.19         79.45         2.73 o                         
  -5   2   2         59.93         72.75         2.51 o                         
  -4   2   2        186.62        170.76         8.04 o                         
  -3   2   2        162.96        154.70         4.17 o                         
  -2   2   2        985.65       1067.17        15.58 o                         
  -1   2   2        336.72        359.95         6.90 o                         
   0   2   2         51.53         68.97         0.82 o                         
   1   2   2        137.79        162.49         2.96 o                         
   2   2   2        553.05        600.13         9.35 o                         
   3   2   2         44.32         39.60         2.27 o                         
   4   2   2         91.30         91.55         1.97 o                         
   5   2   2        239.17        213.14         8.81 o                         
   6   2   2          3.20          1.60         0.39 o                         
  -6   3   2          7.99          8.68         0.68 o                         
  -5   3   2          2.53          3.25         0.49 o                         
  -4   3   2        127.51        133.65         8.08 o                         
  -3   3   2        886.82        873.19        20.22 o                         
  -2   3   2        796.57        885.46        11.75 o                         
  -1   3   2       1257.74       1353.17        11.52 o                         
   0   3   2        220.99        219.09         3.64 o                         
   1   3   2        365.69        383.97        18.18 o                         
   2   3   2        108.39        116.72         2.34 o                         
   3   3   2        173.35        162.30         3.67 o                         
   4   3   2        217.92        229.51         7.72 o                         
   5   3   2         11.61         11.07         0.87 o                         
   6   3   2          7.17          4.82         0.41 o                         
  -6   4   2        103.06        115.87         2.76 o                         
  -5   4   2         46.97         41.40         1.96 o                         
  -4   4   2         72.58         75.85         1.62 o                         
  -3   4   2        383.48        341.09         2.95 o                         
  -2   4   2        924.94        944.81         8.05 o                         
  -1   4   2         59.69         58.56         1.68 o                         
   0   4   2        145.73        146.71         2.41 o                         
   1   4   2        127.90        129.35         3.62 o                         
   2   4   2         62.04         71.38         1.44 o                         
   3   4   2         81.12         75.96         2.37 o                         
   4   4   2         29.87         30.30         1.11 o                         
   5   4   2        200.83        180.32         3.88 o                         
   6   4   2         28.65         24.93         0.86 o                         
  -5   5   2        160.64        163.47         4.54 o                         
  -4   5   2         47.52         41.92         1.19 o                         
  -3   5   2        429.93        435.28        16.24 o                         
  -2   5   2        125.92        128.89         3.31 o                         
  -1   5   2        320.09        322.89         2.82 o                         
   0   5   2        488.19        489.00         7.78 o                         
   1   5   2        612.44        612.90         7.37 o                         
   2   5   2         83.31         89.13         1.42 o                         
   3   5   2        165.94        166.48         2.59 o                         
   4   5   2        260.60        250.95         4.81 o                         
   5   5   2         20.46         15.61         1.08 o                         
  -5   6   2         61.44         67.49         1.83 o                         
  -4   6   2         44.10         50.09         1.15 o                         
  -3   6   2        103.61        101.78         1.84 o                         
  -2   6   2        526.33        547.61        19.06 o                         
  -1   6   2         92.35         90.53         1.41 o                         
   0   6   2        242.87        254.32         2.91 o                         
   1   6   2        197.58        198.57         2.57 o                         
   2   6   2        121.99        124.45         2.35 o                         
   3   6   2         73.95         75.24         1.69 o                         
   4   6   2         13.23         14.13         0.61 o                         
  -3   7   2        292.15        280.43         2.36 o                         
  -2   7   2         33.26         33.46         2.42 o                         
  -1   7   2        208.74        220.64         2.38 o                         
   0   7   2        225.72        240.75         3.17 o                         
   1   7   2        105.92        104.12         2.62 o                         
   2   7   2          4.09          3.22         0.29 o                         
   3   7   2         81.61         83.25         1.96 o                         
  -2   8   2        105.66         90.56         2.03 o                         
  -1   8   2        178.89        193.64         2.52 o                         
   0   8   2        158.73        154.48         2.00 o                         
   1   8   2         54.22         52.11         1.01 o                         
   2   8   2         15.37         16.91         0.61 o                         
  -1  -8   3         87.86          0.67         0.47 o                         
   1  -8   3          5.39          1.74         0.35 o                         
   2  -8   3         87.64         86.26         2.29 o                         
  -3  -7   3         25.24         24.87         2.72 o                         
   1  -7   3        103.95        116.34         3.71 o                         
   2  -7   3         85.06         97.09         3.20 o                         
   3  -7   3         58.59         62.28         2.72 o                         
  -4  -6   3         29.79         35.20         1.19 o                         
  -3  -6   3         48.29         48.63         2.07 o                         
  -2  -6   3        915.08       1005.69        12.16 o                         
   0  -6   3        194.36        236.79         9.96 o                         
   1  -6   3         18.93         16.71         1.33 o                         
   2  -6   3        152.80        163.09         4.10 o                         
   3  -6   3        203.32        215.07         5.36 o                         
   4  -6   3         48.52         50.83         1.99 o                         
  -5  -5   3         54.65         56.24         2.29 o                         
  -4  -5   3        408.37        484.33        19.34 o                         
  -3  -5   3         89.30         96.00         2.18 o                         
  -2  -5   3        103.44         96.43         3.19 o                         
  -1  -5   3         33.36         32.20         2.61 o                         
   0  -5   3        560.51        593.29        30.62 o                         
   1  -5   3        378.16        396.61        27.82 o                         
   2  -5   3         17.34         20.39         1.40 o                         
   3  -5   3         22.50         24.26         1.61 o                         
   4  -5   3        262.80        270.08         9.80 o                         
   5  -5   3        108.04        100.05         2.76 o                         
  -6  -4   3         26.67         29.00         6.29 o                         
  -5  -4   3         54.58         51.50         6.71 o                         
  -4  -4   3        536.75        574.87        88.98 o                         
  -3  -4   3        103.95        108.39         7.73 o                         
  -2  -4   3        332.69        363.92        15.30 o                         
  -1  -4   3        104.48         96.30         3.18 o                         
   0  -4   3        424.35        444.76        17.52 o                         
   1  -4   3         46.15         50.44         2.77 o                         
   2  -4   3        169.21        172.75         5.16 o                         
   3  -4   3        304.08        312.49        14.29 o                         
   4  -4   3         50.40         47.45         2.23 o                         
   5  -4   3        146.87        146.21         4.29 o                         
   6  -4   3         99.47        103.41         2.40 o                         
  -6  -3   3        403.86        447.25        55.12 o                         
  -5  -3   3        138.78        119.29        13.84 o                         
  -4  -3   3        913.17        852.67         8.87 o                         
  -3  -3   3        407.45        399.61         8.80 o                         
  -2  -3   3          9.23          6.26         0.44 o                         
  -1  -3   3        865.94        819.62        35.59 o                         
   0  -3   3        356.12        292.19         5.12 o                         
   1  -3   3         67.41         62.18         1.53 o                         
   2  -3   3        315.42        328.74        16.90 o                         
   3  -3   3        196.98        186.67         2.95 o                         
   4  -3   3        312.59        278.81        11.64 o                         
   5  -3   3         36.55         36.70         1.39 o                         
   6  -3   3         14.08         14.82         0.77 o                         
  -6  -2   3         21.42         19.62         3.00 o                         
  -5  -2   3         69.92         75.60         6.29 o                         
  -4  -2   3       1977.78       2004.59        87.33 o                         
  -3  -2   3         51.81         54.21         1.98 o                         
  -2  -2   3         63.89         56.80         2.24 o                         
  -1  -2   3        165.07        128.97         4.22 o                         
   0  -2   3        300.41        283.22        15.53 o                         
   1  -2   3        170.34        181.97         4.14 o                         
   2  -2   3         77.76        106.64        10.25 o                         
   3  -2   3        122.16        122.94         5.06 o                         
   4  -2   3         31.63         34.73         1.73 o                         
   5  -2   3        234.90        217.44         5.95 o                         
   6  -2   3        461.25        429.62         4.00 o                         
  -7  -1   3         52.45         54.66         1.65 o                         
  -6  -1   3        171.64        190.80         2.58 o                         
  -5  -1   3        138.48        140.15         5.25 o                         
  -4  -1   3        225.60        243.84         5.40 o                         
  -3  -1   3        158.85        154.11         2.21 o                         
  -2  -1   3        290.38        314.02         6.95 o                         
  -1  -1   3        125.75        121.26         2.21 o                         
   0  -1   3       1257.13       1188.99        33.34 o                         
   1  -1   3       1948.31       1711.03        41.58 o                         
   2  -1   3          5.36          3.52         0.22 o                         
   3  -1   3        143.34        135.95         4.25 o                         
   4  -1   3        154.48        154.31         3.74 o                         
   5  -1   3         14.00         15.21         0.52 o                         
   6  -1   3         74.67         74.64         2.26 o                         
  -7   0   3          1.52          1.71         0.25 o                         
  -6   0   3         22.97         26.17         1.24 o                         
  -5   0   3          5.63          7.01         0.46 o                         
  -4   0   3       1996.19       1978.51        50.69 o                         
  -3   0   3        153.93        168.94         2.05 o                         
  -2   0   3       1849.85       1943.22        33.64 o                         
  -1   0   3       1425.06       1393.44        28.44 o                         
   0   0   3         36.46         49.66         1.05 o                         
   1   0   3        587.76        598.89        16.89 o                         
   2   0   3         33.47         45.15         1.01 o                         
   3   0   3        382.57        433.82         8.29 o                         
   4   0   3        128.08        120.07         2.71 o                         
   5   0   3        158.10        157.20         1.74 o                         
   6   0   3        772.84        682.31        18.39 o                         
  -7   1   3         48.30         49.35         1.55 o                         
  -6   1   3        143.50        148.20         2.25 o                         
  -5   1   3        114.93        113.14         1.95 o                         
  -4   1   3        221.68        220.21         6.08 o                         
  -3   1   3        175.48        167.71         3.20 o                         
  -2   1   3        308.71        317.82         7.45 o                         
  -1   1   3        123.16        124.08         4.49 o                         
   0   1   3       1225.24       1207.22         4.68 o                         
   1   1   3       1966.28       1790.32        26.09 o                         
   2   1   3          2.30          1.14         0.19 o                         
   3   1   3        158.52        153.30         4.08 o                         
   4   1   3        166.35        162.48         3.72 o                         
   5   1   3         25.67         29.94         0.93 o                         
   6   1   3         74.14         72.03         3.89 o                         
  -6   2   3         20.92         23.62         1.07 o                         
  -5   2   3         70.37         80.33         2.23 o                         
  -4   2   3       2032.85       1980.02        15.32 o                         
  -3   2   3         49.89         55.48         3.47 o                         
  -2   2   3         75.74         78.95         1.94 o                         
  -1   2   3        186.71        156.46         3.25 o                         
   0   2   3        281.81        274.08         4.58 o                         
   1   2   3        175.22        169.31         6.46 o                         
   2   2   3         89.50        103.71         2.91 o                         
   3   2   3        130.46        114.12         5.88 o                         
   4   2   3         34.42         43.56         1.34 o                         
   5   2   3        228.54        189.28         3.54 o                         
   6   2   3        493.81        422.72         4.96 o                         
  -6   3   3        387.12        400.02         6.12 o                         
  -5   3   3        122.93        114.78        10.14 o                         
  -4   3   3        905.18        945.45        39.74 o                         
  -3   3   3        410.20        368.89         6.29 o                         
  -2   3   3         11.01         10.47         1.75 o                         
  -1   3   3        861.77        932.62         7.03 o                         
   0   3   3        313.27        306.24         2.87 o                         
   1   3   3         94.15         86.93         1.89 o                         
   2   3   3        312.94        349.90         4.16 o                         
   3   3   3        208.37        210.10         2.98 o                         
   4   3   3        287.26        272.78         4.74 o                         
   5   3   3         25.32         22.55         1.12 o                         
   6   3   3         14.23         12.99         0.67 o                         
  -6   4   3         27.55         31.02         1.37 o                         
  -5   4   3         54.73         61.15         2.04 o                         
  -4   4   3        593.37        578.53         6.30 o                         
  -3   4   3        108.84        116.73         2.67 o                         
  -2   4   3        304.08        318.95         2.86 o                         
  -1   4   3        102.47         97.25         1.27 o                         
   0   4   3        471.96        474.32         5.88 o                         
   1   4   3         43.11         45.39         0.89 o                         
   2   4   3        136.43        152.41         3.60 o                         
   3   4   3        277.63        290.57        10.27 o                         
   4   4   3         45.01         39.23         2.02 o                         
   5   4   3        149.20        143.07         4.69 o                         
   6   4   3        116.39         98.49         1.69 o                         
  -5   5   3         53.79         55.29         2.59 o                         
  -4   5   3        411.79        385.03         8.10 o                         
  -3   5   3         90.75         93.28         1.59 o                         
  -2   5   3         75.65         67.16         1.50 o                         
  -1   5   3         30.74         32.78         0.74 o                         
   0   5   3        548.39        526.83         7.85 o                         
   1   5   3        407.18        406.45        11.53 o                         
   2   5   3         12.62         11.18         0.55 o                         
   3   5   3         25.81         27.26         0.90 o                         
   4   5   3        238.44        235.20         8.15 o                         
   5   5   3         91.71         77.72         3.23 o                         
  -4   6   3         44.75         43.99         1.27 o                         
  -3   6   3         51.40         58.48         1.28 o                         
  -2   6   3        885.49        897.13        45.52 o                         
  -1   6   3        272.36        287.54         2.92 o                         
   0   6   3        225.56        239.15         4.55 o                         
   1   6   3         17.56         18.88         1.34 o                         
   2   6   3        146.43        151.88         2.67 o                         
   3   6   3        203.52        206.23         3.35 o                         
   4   6   3         45.45         43.39         1.26 o                         
  -3   7   3         36.46         40.54         0.81 o                         
  -2   7   3        117.95        135.39         7.04 o                         
  -1   7   3          5.49          7.45         0.49 o                         
   0   7   3        133.04        132.11         2.63 o                         
   1   7   3        115.22        117.63         1.71 o                         
   2   7   3         77.52         81.14         1.69 o                         
   3   7   3         64.52         59.95         1.39 o                         
  -2   8   3        462.66        435.55        10.22 o                         
  -1   8   3         97.12        114.16         1.79 o                         
   0   8   3         99.01         88.10         1.36 o                         
   1   8   3          5.02          5.09         0.33 o                         
  -1  -8   4         28.57          1.31         0.42 o                         
   1  -8   4         79.45         50.70        24.87 o                         
   0  -7   4          8.43         11.57         1.24 o                         
   1  -7   4        220.78        230.85         5.32 o                         
   2  -7   4        171.65        188.65         4.51 o                         
   3  -7   4        159.75        163.16         3.69 o                         
  -4  -6   4         86.14         97.26        12.72 o                         
  -3  -6   4        210.10        228.47         3.45 o                         
  -2  -6   4         19.23         15.26         1.20 o                         
  -1  -6   4        367.80        315.24         6.69 o                         
   0  -6   4        427.57        477.05         8.43 o                         
   1  -6   4        137.60        177.48         4.52 o                         
   2  -6   4          4.20          3.73         0.43 o                         
   3  -6   4        114.57        108.34         2.30 o                         
   4  -6   4        100.07        113.91         2.10 o                         
  -5  -5   4         74.11         82.64         1.42 o                         
  -4  -5   4        111.68        135.65         3.29 o                         
  -3  -5   4        549.30        635.90        26.95 o                         
  -2  -5   4        117.56        111.86         3.52 o                         
  -1  -5   4        152.36        166.34         3.41 o                         
   0  -5   4          1.81          2.53         0.30 o                         
   1  -5   4        353.20        378.58        19.26 o                         
   2  -5   4        313.57        319.58        18.24 o                         
   3  -5   4        131.06        155.77         5.50 o                         
   4  -5   4         61.58         68.04         3.24 o                         
   5  -5   4         20.02         20.04         0.81 o                         
  -6  -4   4         33.15         35.14         1.40 o                         
  -5  -4   4          0.18          0.57         0.21 o                         
  -4  -4   4        298.63        284.80         9.37 o                         
  -3  -4   4       1191.84       1197.09        45.66 o                         
  -2  -4   4         71.00         86.24         4.74 o                         
  -1  -4   4        490.21        505.85         9.00 o                         
   0  -4   4        253.21        243.85         8.36 o                         
   1  -4   4          9.18          9.37         0.73 o                         
   2  -4   4         76.69         72.40         1.56 o                         
   3  -4   4        177.40        178.25         7.30 o                         
   4  -4   4        234.48        213.64         5.19 o                         
   5  -4   4         86.36         73.56         2.59 o                         
   6  -4   4         47.86         28.48         1.19 o                         
  -6  -3   4         78.74         82.14         2.52 o                         
  -5  -3   4       1080.01       1063.43        12.39 o                         
  -4  -3   4        224.47        209.13         7.71 o                         
  -3  -3   4         81.09         74.87         3.07 o                         
  -2  -3   4        133.63        140.02         5.06 o                         
  -1  -3   4       2170.65       2145.01        17.82 o                         
   0  -3   4        270.43        290.14         7.95 o                         
   1  -3   4         63.45         55.87         1.64 o                         
   2  -3   4          8.22          7.61         0.45 o                         
   3  -3   4         56.06         54.78         1.62 o                         
   4  -3   4        102.49         93.28         5.93 o                         
   5  -3   4        297.99        274.89        12.52 o                         
   6  -3   4         66.43         60.34         1.44 o                         
  -6  -2   4         54.29         58.73         2.31 o                         
  -5  -2   4         15.21         16.81         1.47 o                         
  -4  -2   4        207.93        192.02         6.57 o                         
  -3  -2   4       1056.37       1079.12        33.95 o                         
  -2  -2   4        180.61        197.50         5.68 o                         
  -1  -2   4        558.66        538.83        11.33 o                         
   0  -2   4        322.14        348.84         6.40 o                         
   1  -2   4        138.29        160.70         8.76 o                         
   2  -2   4         83.05         89.01        20.31 o                         
   3  -2   4        168.76        180.41         4.03 o                         
   4  -2   4        244.45        241.77         5.75 o                         
   5  -2   4          7.93          5.58         0.39 o                         
   6  -2   4         43.45         41.97         1.18 o                         
  -6  -1   4         54.17         55.68         2.73 o                         
  -5  -1   4       2807.41       2966.27        30.35 o                         
  -4  -1   4        144.50        145.88         5.97 o                         
  -3  -1   4        307.19        317.77        21.14 o                         
  -2  -1   4         20.13         27.73         0.75 o                         
  -1  -1   4       4429.89       4201.22        41.13 o                         
   0  -1   4        140.74        148.33         5.68 o                         
   1  -1   4       2226.87       2014.00        45.75 o                         
   2  -1   4         75.95         72.07         2.48 o                         
   3  -1   4        202.16        193.28         8.78 o                         
   4  -1   4         54.60         51.26         0.98 o                         
   5  -1   4        775.78        787.55        22.98 o                         
   6  -1   4         50.24         55.45         0.92 o                         
  -7   0   4         37.49         42.79         0.82 o                         
  -6   0   4         71.51         70.29         1.88 o                         
  -5   0   4         33.12         31.81         1.71 o                         
  -4   0   4          1.43          1.99         0.22 o                         
  -3   0   4          3.56          4.49         0.33 o                         
  -2   0   4        139.54        150.45         2.12 o                         
  -1   0   4       1058.60        963.98         9.68 o                         
   0   0   4       1319.24       1321.46        17.88 o                         
   1   0   4          1.72          2.92         0.19 o                         
   2   0   4         54.39         52.87         1.33 o                         
   3   0   4        120.86        113.36         2.06 o                         
   4   0   4        387.61        390.98         7.02 o                         
   5   0   4          7.11          7.25         0.35 o                         
   6   0   4         41.26         45.68         1.08 o                         
  -6   1   4         54.55         55.15         1.33 o                         
  -5   1   4       2846.14       3123.23        21.54 o                         
  -4   1   4        123.46        119.18         1.50 o                         
  -3   1   4        315.02        347.35        14.83 o                         
  -2   1   4         30.67         37.27         1.17 o                         
  -1   1   4       4471.39       4143.88        56.81 o                         
   0   1   4        140.16        144.75         1.60 o                         
   1   1   4       2247.96       2143.23        22.10 o                         
   2   1   4         77.83         63.07         1.79 o                         
   3   1   4        195.29        188.02         2.94 o                         
   4   1   4         58.24         52.93         1.15 o                         
   5   1   4        809.42        766.09         8.73 o                         
   6   1   4         57.29         63.18         1.50 o                         
  -6   2   4         47.23         46.18         2.03 o                         
  -5   2   4         15.90         18.50         1.02 o                         
  -4   2   4        187.85        192.37        10.94 o                         
  -3   2   4       1012.38        949.16        11.55 o                         
  -2   2   4        181.47        198.69         4.99 o                         
  -1   2   4        524.09        511.34         6.29 o                         
   0   2   4        261.21        248.51         2.99 o                         
   1   2   4        120.45        133.58         4.75 o                         
   2   2   4         90.69         91.69         2.68 o                         
   3   2   4        194.08        178.04         8.10 o                         
   4   2   4        257.59        260.88         4.61 o                         
   5   2   4          7.34          4.92         0.43 o                         
   6   2   4         39.45         44.40         3.04 o                         
  -6   3   4         89.31         88.02         2.59 o                         
  -5   3   4       1148.38       1199.71        24.19 o                         
  -4   3   4        208.20        202.30         4.77 o                         
  -3   3   4         73.06         70.04         1.49 o                         
  -2   3   4        133.49        133.33         3.43 o                         
  -1   3   4       2235.98       2201.52        14.88 o                         
   0   3   4        269.91        276.07         3.09 o                         
   1   3   4         63.54         56.74         1.73 o                         
   2   3   4          1.33          1.63         0.20 o                         
   3   3   4         45.96         49.52         1.23 o                         
   4   3   4         98.32        105.49         2.71 o                         
   5   3   4        333.83        294.46         4.28 o                         
   6   3   4         68.70         66.69         2.19 o                         
  -6   4   4         33.79         34.11         1.39 o                         
  -5   4   4          0.13          0.24         0.26 o                         
  -4   4   4        269.98        257.38         3.89 o                         
  -3   4   4       1184.80       1089.92        49.43 o                         
  -2   4   4         69.81         81.24         1.27 o                         
  -1   4   4        490.05        480.51         4.75 o                         
   0   4   4        209.14        209.56         4.14 o                         
   1   4   4         17.10         16.05         0.56 o                         
   2   4   4         70.43         69.35         1.35 o                         
   3   4   4        161.12        145.78         5.77 o                         
   4   4   4        213.94        216.17         6.94 o                         
   5   4   4         85.52         77.10         3.56 o                         
   6   4   4         51.64         49.90         1.57 o                         
  -5   5   4         92.49         99.20         1.87 o                         
  -4   5   4        108.79        116.30         2.44 o                         
  -3   5   4        526.48        530.37         6.87 o                         
  -2   5   4        115.31        114.40         2.26 o                         
  -1   5   4        183.03        194.55         1.94 o                         
   0   5   4          1.85          2.70         0.23 o                         
   1   5   4        338.44        337.58         5.40 o                         
   2   5   4        318.75        317.88         2.99 o                         
   3   5   4        117.91        113.66         6.91 o                         
   4   5   4         55.30         55.77         2.63 o                         
   5   5   4         24.96         27.76         1.42 o                         
  -4   6   4         75.15         79.47         2.52 o                         
  -3   6   4        221.70        231.84         2.78 o                         
  -2   6   4         16.34         13.87         0.88 o                         
  -1   6   4        380.11        365.43         3.82 o                         
   0   6   4        400.60        405.22         4.95 o                         
   1   6   4        132.59        133.09         2.97 o                         
   2   6   4          3.55          2.67         0.32 o                         
   3   6   4        119.06        127.43         2.51 o                         
   4   6   4         98.88        102.93         2.63 o                         
  -3   7   4        364.48        353.44         5.41 o                         
  -2   7   4         72.43         79.50         1.81 o                         
  -1   7   4         10.83         11.22         0.51 o                         
   0   7   4          8.62         11.36         0.54 o                         
   1   7   4        214.36        222.63         2.72 o                         
   2   7   4        179.09        195.09         2.40 o                         
   3   7   4        150.60        137.24         8.60 o                         
  -1   8   4         21.23         27.42         0.67 o                         
   0   8   4        107.63        100.52         1.72 o                         
   1   8   4         77.56         78.29         1.45 o                         
   0  -8   5         72.88         58.23        17.35 o                         
   1  -8   5         68.96         84.12         2.28 o                         
  -3  -7   5         73.60         60.77         1.85 o                         
   0  -7   5        102.27        107.98         3.66 o                         
   1  -7   5         15.53         12.43         0.80 o                         
   2  -7   5         81.70         81.37         1.69 o                         
   3  -7   5         20.68         22.17         1.17 o                         
  -4  -6   5          8.47          9.79         0.62 o                         
  -3  -6   5          6.96          7.34         0.88 o                         
  -2  -6   5         20.86         20.80         1.42 o                         
  -1  -6   5         57.12         47.32         4.23 o                         
   0  -6   5        309.70        334.04         6.97 o                         
   1  -6   5        325.52        369.68        25.76 o                         
   2  -6   5        102.41         99.16         2.39 o                         
   3  -6   5         52.48         52.26         1.56 o                         
   4  -6   5        101.57        100.26         3.47 o                         
  -5  -5   5         41.47         43.61         2.00 o                         
  -4  -5   5        353.01        383.97        14.21 o                         
  -3  -5   5         13.39         15.73         1.26 o                         
  -2  -5   5         22.16         23.17         1.53 o                         
  -1  -5   5        278.49        266.91         3.92 o                         
   0  -5   5        190.93        212.33         8.31 o                         
   1  -5   5         86.51         76.65         5.07 o                         
   2  -5   5         77.60         85.48         4.65 o                         
   3  -5   5        142.08        138.91         3.92 o                         
   4  -5   5        140.80        131.07         1.78 o                         
   5  -5   5         78.51         74.02         1.48 o                         
  -6  -4   5        245.57        258.03         4.01 o                         
  -5  -4   5         97.64         95.21         1.71 o                         
  -4  -4   5         80.53         75.58         2.10 o                         
  -3  -4   5         97.22         95.44         4.60 o                         
  -2  -4   5        288.30        299.14        12.92 o                         
  -1  -4   5        380.00        404.68        21.60 o                         
   0  -4   5        106.49        120.52         3.81 o                         
   1  -4   5        113.99        111.94         5.92 o                         
   2  -4   5         34.34         29.52         1.21 o                         
   3  -4   5        106.35        103.31         2.55 o                         
   4  -4   5        225.61        226.09         3.72 o                         
   5  -4   5         40.43         42.47         6.01 o                         
  -6  -3   5        198.59        180.34         3.77 o                         
  -5  -3   5        169.07        161.16         7.02 o                         
  -4  -3   5       1078.86       1122.99        27.44 o                         
  -3  -3   5        212.13        202.77         5.58 o                         
  -2  -3   5         14.36         16.03         0.99 o                         
  -1  -3   5        247.75        270.36         6.96 o                         
   0  -3   5        526.55        583.67         9.76 o                         
   1  -3   5         47.83         44.76         1.74 o                         
   2  -3   5         54.34         60.77         3.09 o                         
   3  -3   5         96.77         92.58         3.00 o                         
   4  -3   5        135.44        141.51         5.70 o                         
   5  -3   5        129.16        122.03         3.15 o                         
   6  -3   5         39.43         41.19         4.06 o                         
  -6  -2   5        433.66        474.77         7.22 o                         
  -5  -2   5        227.54        218.00         5.36 o                         
  -4  -2   5         25.47         27.57         1.55 o                         
  -3  -2   5        385.86        404.19         4.24 o                         
  -2  -2   5       2033.36       2042.23        18.47 o                         
  -1  -2   5        606.57        643.12         5.68 o                         
   0  -2   5         99.51         83.19         2.22 o                         
   1  -2   5        131.87        136.67         6.44 o                         
   2  -2   5         43.49         46.71         3.10 o                         
   3  -2   5        131.63        131.86         4.59 o                         
   4  -2   5        652.00        635.53        29.80 o                         
   5  -2   5         44.45         49.53         2.63 o                         
   6  -2   5         20.35         19.00         0.61 o                         
  -6  -1   5         56.95         54.35         1.30 o                         
  -5  -1   5        376.03        392.46         5.21 o                         
  -4  -1   5        321.59        337.82        11.16 o                         
  -3  -1   5        131.65        137.80         2.67 o                         
  -2  -1   5         12.88         13.09         0.50 o                         
  -1  -1   5        166.96        154.33         4.57 o                         
   0  -1   5        388.39        373.48         8.67 o                         
   1  -1   5        846.03        908.70        22.58 o                         
   2  -1   5        227.98        225.06         4.17 o                         
   3  -1   5        203.04        219.74         6.53 o                         
   4  -1   5         58.84         63.19         1.68 o                         
   5  -1   5         35.21         34.77         1.32 o                         
   6  -1   5         24.79         26.79         0.56 o                         
  -7   0   5         29.60         30.92         1.22 o                         
  -6   0   5        697.38        742.70        13.31 o                         
  -5   0   5        137.99        149.51         3.67 o                         
  -4   0   5        174.16        177.65         7.38 o                         
  -3   0   5         88.39         84.54         2.04 o                         
  -2   0   5       1216.56       1260.02        34.04 o                         
  -1   0   5        836.67        827.19        13.71 o                         
   0   0   5       1950.31       2134.36        31.39 o                         
   1   0   5        463.27        454.02         4.54 o                         
   2   0   5        380.18        351.65         3.85 o                         
   3   0   5          0.12          0.71         0.13 o                         
   4   0   5        668.79        621.99        12.66 o                         
   5   0   5          7.58          8.44         0.38 o                         
   6   0   5         34.71         39.20         1.00 o                         
  -6   1   5         55.62         57.04         1.33 o                         
  -5   1   5        350.70        361.00         5.53 o                         
  -4   1   5        278.34        278.68         5.49 o                         
  -3   1   5        136.14        150.75         3.41 o                         
  -2   1   5         18.51         17.56         0.64 o                         
  -1   1   5        144.35        136.98         3.45 o                         
   0   1   5        359.95        333.91         2.40 o                         
   1   1   5        848.78        899.62        18.75 o                         
   2   1   5        270.96        259.15         2.61 o                         
   3   1   5        207.20        204.11         3.70 o                         
   4   1   5         55.45         53.70         1.44 o                         
   5   1   5         28.31         27.07         0.87 o                         
   6   1   5         30.87         31.04         0.73 o                         
  -6   2   5        457.79        467.65         6.38 o                         
  -5   2   5        209.30        202.35         9.55 o                         
  -4   2   5         22.07         22.78         1.32 o                         
  -3   2   5        414.08        405.10        15.46 o                         
  -2   2   5       2114.17       2298.90       143.05 o                         
  -1   2   5        591.66        601.23         4.93 o                         
   0   2   5         78.80         73.55         1.38 o                         
   1   2   5         93.63         89.88         4.07 o                         
   2   2   5         32.90         30.34         1.36 o                         
   3   2   5        143.71        132.56         5.15 o                         
   4   2   5        687.23        641.72         8.46 o                         
   5   2   5         62.63         66.47         1.62 o                         
   6   2   5         20.53         17.00         0.57 o                         
  -6   3   5        198.50        198.69         3.94 o                         
  -5   3   5        141.75        147.98         7.74 o                         
  -4   3   5       1037.19       1035.62        22.49 o                         
  -3   3   5        226.08        230.11         2.39 o                         
  -2   3   5         14.29         15.67         0.47 o                         
  -1   3   5        209.26        193.80         4.02 o                         
   0   3   5        504.39        489.83         4.48 o                         
   1   3   5         46.90         45.38         1.20 o                         
   2   3   5         70.02         74.75         4.09 o                         
   3   3   5         87.05         83.53         2.44 o                         
   4   3   5        131.56        122.55         2.76 o                         
   5   3   5        116.32        102.22         4.33 o                         
   6   3   5         43.63         47.54         1.92 o                         
  -6   4   5        282.47        283.22         4.27 o                         
  -5   4   5         96.58        108.97         2.13 o                         
  -4   4   5         75.19         75.28         2.32 o                         
  -3   4   5        100.80         97.90         3.94 o                         
  -2   4   5        322.05        318.10         3.38 o                         
  -1   4   5        373.24        382.51         5.77 o                         
   0   4   5         84.14         99.08         1.30 o                         
   1   4   5        110.42        107.25         1.46 o                         
   2   4   5         43.17         38.03         0.81 o                         
   3   4   5        103.07        112.93         2.66 o                         
   4   4   5        242.52        249.29         4.50 o                         
   5   4   5         27.74         25.96         0.89 o                         
  -5   5   5         40.84         41.46         0.93 o                         
  -4   5   5        349.64        341.93         8.98 o                         
  -3   5   5         16.46         18.22         0.96 o                         
  -2   5   5         19.16         17.54         0.74 o                         
  -1   5   5        255.54        255.30         2.64 o                         
   0   5   5        185.60        197.13         3.50 o                         
   1   5   5         86.03         83.89         1.88 o                         
   2   5   5         71.04         74.53         2.48 o                         
   3   5   5        141.64        139.63         4.30 o                         
   4   5   5        144.23        133.82        12.96 o                         
   5   5   5         72.93         69.02         2.10 o                         
  -4   6   5          8.12          8.53         0.76 o                         
  -3   6   5          4.76          5.55         0.45 o                         
  -2   6   5         11.41         15.20         1.24 o                         
  -1   6   5         53.80         51.62         1.33 o                         
   0   6   5        290.49        307.50         4.70 o                         
   1   6   5        324.35        333.27         5.80 o                         
   2   6   5        100.56         99.23         1.63 o                         
   3   6   5         55.43         60.65         2.44 o                         
   4   6   5        130.18        127.25         2.06 o                         
  -3   7   5         71.50         76.15         1.47 o                         
  -2   7   5         15.01         16.53         0.83 o                         
  -1   7   5        163.34        178.34         2.03 o                         
   0   7   5         97.16        106.91         2.72 o                         
   1   7   5         16.87         17.17         0.63 o                         
   2   7   5         87.65         81.16         1.79 o                         
   3   7   5         26.04         27.83         1.25 o                         
  -1   8   5         44.06         43.27         2.99 o                         
   0   8   5         63.39         63.32         1.29 o                         
   1   8   5         60.06         66.15         0.90 o                         
   0  -8   6         14.28         14.14         0.88 o                         
  -3  -7   6         48.41         21.58         1.08 o                         
  -2  -7   6          9.41          5.26         2.79 o                         
  -1  -7   6         59.55         60.42         2.31 o                         
   0  -7   6        126.68        142.94         2.80 o                         
   1  -7   6         92.42        109.64         8.68 o                         
   2  -7   6         74.41         75.56         1.10 o                         
   3  -7   6         42.84         43.87         1.65 o                         
  -4  -6   6         46.33         45.52         1.01 o                         
  -3  -6   6         18.31         17.79         0.64 o                         
  -2  -6   6         28.01         29.98         1.68 o                         
  -1  -6   6        103.63        106.20        10.13 o                         
   0  -6   6         34.10         25.83         2.11 o                         
   1  -6   6        180.24        174.87         8.37 o                         
   2  -6   6        255.12        272.79        10.56 o                         
   3  -6   6         38.18         40.00         1.17 o                         
   4  -6   6        152.31        148.12         6.36 o                         
  -5  -5   6         37.89         41.00         1.22 o                         
  -4  -5   6         79.82         78.28         2.49 o                         
  -3  -5   6         20.03         21.25         3.00 o                         
  -2  -5   6          1.75          2.23         0.29 o                         
  -1  -5   6        134.04        130.19         5.51 o                         
   0  -5   6        253.76        253.34        10.31 o                         
   1  -5   6         17.00         17.20         0.94 o                         
   2  -5   6        205.73        217.95        13.51 o                         
   3  -5   6         89.25         95.35         3.12 o                         
   4  -5   6        157.95        175.80         4.79 o                         
   5  -5   6         30.30         24.36        17.86 o                         
  -6  -4   6         38.42         42.29         1.39 o                         
  -5  -4   6        113.50        107.80         2.27 o                         
  -4  -4   6        115.88        133.36         2.60 o                         
  -3  -4   6          0.79          0.47         0.17 o                         
  -2  -4   6        174.61        173.07         4.38 o                         
  -1  -4   6        440.49        424.63         3.66 o                         
   0  -4   6         51.23         47.52         1.32 o                         
   1  -4   6         52.69         49.46         2.33 o                         
   2  -4   6        494.20        452.38        12.03 o                         
   3  -4   6          6.01          4.67         0.32 o                         
   4  -4   6        203.72        222.97         3.51 o                         
   5  -4   6         43.52         44.24         0.92 o                         
  -6  -3   6        114.25        119.98         2.90 o                         
  -5  -3   6          4.91          4.39         0.54 o                         
  -4  -3   6         18.80         17.76         0.87 o                         
  -3  -3   6        560.17        585.79        24.84 o                         
  -2  -3   6        315.92        326.93        10.61 o                         
  -1  -3   6          4.31          3.12         0.40 o                         
   0  -3   6        646.99        619.32        30.08 o                         
   1  -3   6         30.60         41.47         1.48 o                         
   2  -3   6        244.01        272.60        12.05 o                         
   3  -3   6        103.83        108.13         4.84 o                         
   4  -3   6         40.27         39.24         1.35 o                         
   5  -3   6         14.72         13.64         0.83 o                         
   6  -3   6         50.77         46.33         1.59 o                         
  -6  -2   6        233.24        240.59         4.67 o                         
  -5  -2   6        263.80        298.26         6.26 o                         
  -4  -2   6        104.05        105.92         3.12 o                         
  -3  -2   6        244.94        240.96         7.31 o                         
  -2  -2   6        111.07        130.43         2.70 o                         
  -1  -2   6        630.36        665.97         8.31 o                         
   0  -2   6        156.56        160.89         6.80 o                         
   1  -2   6         47.77         39.76         1.46 o                         
   2  -2   6        623.39        667.60        34.54 o                         
   3  -2   6         91.07         93.06         2.03 o                         
   4  -2   6        349.54        376.62        14.76 o                         
   5  -2   6         66.67         58.89        10.29 o                         
   6  -2   6         68.86         60.60         1.49 o                         
  -6  -1   6          7.42          8.09         0.51 o                         
  -5  -1   6        151.18        164.68         7.57 o                         
  -4  -1   6         42.05         44.60         1.56 o                         
  -3  -1   6        293.90        303.35        15.68 o                         
  -2  -1   6         70.99         75.90         1.64 o                         
  -1  -1   6        280.55        257.56         2.73 o                         
   0  -1   6       1592.76       1623.92        26.18 o                         
   1  -1   6        698.74        770.27        27.30 o                         
   2  -1   6         61.46         54.85         1.49 o                         
   3  -1   6        136.29        136.61         2.40 o                         
   4  -1   6        323.81        323.26         6.61 o                         
   5  -1   6         49.54         46.22         3.12 o                         
   6  -1   6         62.02         58.37         2.43 o                         
  -6   0   6        318.55        321.63         6.56 o                         
  -5   0   6        248.90        275.06         8.67 o                         
  -4   0   6         76.94         77.10         2.17 o                         
  -3   0   6        217.69        220.92         2.96 o                         
  -2   0   6       1304.82       1425.60        29.24 o                         
  -1   0   6         90.65        101.08         1.64 o                         
   0   0   6        223.90        268.39         5.35 o                         
   1   0   6       1175.78       1213.41         7.60 o                         
   2   0   6       1693.07       1662.93        62.87 o                         
   3   0   6        161.86        159.82         2.87 o                         
   4   0   6        473.82        440.36        13.70 o                         
   5   0   6         64.51         63.87         1.92 o                         
   6   0   6          6.01          7.06         0.33 o                         
  -6   1   6         14.50         15.22         0.68 o                         
  -5   1   6        151.60        149.02         2.41 o                         
  -4   1   6         52.65         55.80         1.37 o                         
  -3   1   6        306.55        345.31         7.06 o                         
  -2   1   6         62.93         58.06         1.76 o                         
  -1   1   6        283.51        247.46         5.17 o                         
   0   1   6       1528.39       1489.33        19.05 o                         
   1   1   6        657.09        774.32        28.17 o                         
   2   1   6         62.19         59.40         1.44 o                         
   3   1   6        160.86        162.62         4.10 o                         
   4   1   6        346.64        325.15         3.69 o                         
   5   1   6         51.33         51.65         1.30 o                         
   6   1   6         60.53         60.26         0.89 o                         
  -6   2   6        209.27        215.94         2.99 o                         
  -5   2   6        253.70        276.85        13.24 o                         
  -4   2   6         96.22         98.50         2.11 o                         
  -3   2   6        258.35        257.18         6.58 o                         
  -2   2   6         77.84         80.66        13.95 o                         
  -1   2   6        583.66        590.14         5.93 o                         
   0   2   6        156.12        143.68         8.18 o                         
   1   2   6         43.93         40.47         1.05 o                         
   2   2   6        656.60        689.01         7.24 o                         
   3   2   6         78.23         66.71         3.56 o                         
   4   2   6        360.01        335.10        13.24 o                         
   5   2   6         93.82        100.88         1.98 o                         
   6   2   6         77.95         79.57         3.86 o                         
  -6   3   6        121.24        119.06         3.12 o                         
  -5   3   6          4.78          5.69         0.58 o                         
  -4   3   6         26.53         26.57         1.12 o                         
  -3   3   6        589.86        605.47        10.41 o                         
  -2   3   6        310.51        321.15         5.56 o                         
  -1   3   6          9.40          8.42         0.60 o                         
   0   3   6        611.24        552.93        12.67 o                         
   1   3   6         20.71         29.12         1.15 o                         
   2   3   6        238.78        255.40         6.14 o                         
   3   3   6        111.80        111.09         3.20 o                         
   4   3   6         39.77         43.69         2.17 o                         
   5   3   6         14.33         12.95         0.55 o                         
   6   3   6         46.43         36.99         1.28 o                         
  -5   4   6        123.40        126.83         6.62 o                         
  -4   4   6        129.60        131.23         2.35 o                         
  -3   4   6          1.45          1.40         0.20 o                         
  -2   4   6        161.77        150.57         2.87 o                         
  -1   4   6        409.52        415.11         2.48 o                         
   0   4   6         51.48         52.53         0.90 o                         
   1   4   6         42.97         40.40         0.77 o                         
   2   4   6        550.07        545.87         5.68 o                         
   3   4   6          3.62          2.26         0.30 o                         
   4   4   6        193.65        204.46         3.40 o                         
   5   4   6         25.88         24.84         0.74 o                         
  -5   5   6         38.44         42.07         3.03 o                         
  -4   5   6         62.28         59.12         2.24 o                         
  -3   5   6         26.87         24.61         0.92 o                         
  -2   5   6          0.68          1.54         0.22 o                         
  -1   5   6        139.27        129.43         1.92 o                         
   0   5   6        249.62        250.93         3.05 o                         
   1   5   6         21.37         20.10         0.64 o                         
   2   5   6        206.04        216.55         3.58 o                         
   3   5   6        100.51        102.20         1.98 o                         
   4   5   6        133.64        130.94         2.46 o                         
   5   5   6         27.66         30.21         1.29 o                         
  -4   6   6         56.86         55.83         1.83 o                         
  -3   6   6         16.28         15.95         0.52 o                         
  -2   6   6         29.33         31.82         1.72 o                         
  -1   6   6         82.09         88.72         1.53 o                         
   0   6   6         34.98         33.05         0.94 o                         
   1   6   6        173.88        167.96         2.69 o                         
   2   6   6        284.63        296.90         2.94 o                         
   3   6   6         36.18         38.84         1.28 o                         
   4   6   6        145.24        133.34        14.85 o                         
  -3   7   6         40.80         42.35         1.17 o                         
  -2   7   6          6.80          7.65         0.54 o                         
  -1   7   6         62.13         62.85         1.28 o                         
   0   7   6        113.31        116.45         1.73 o                         
   1   7   6         80.02         89.51         1.23 o                         
   2   7   6         78.20         75.99         2.19 o                         
   3   7   6         60.01         58.56         1.72 o                         
  -1   8   6         92.01         93.35         2.05 o                         
   0   8   6         14.13         15.99         0.85 o                         
  -3  -7   7         52.98         22.97         1.04 o                         
  -1  -7   7         31.17         32.32         3.52 o                         
   0  -7   7         61.48         63.49         1.40 o                         
   1  -7   7        147.10        144.92         9.84 o                         
   2  -7   7         88.36         93.93         1.73 o                         
  -4  -6   7         51.34         50.65         1.25 o                         
  -3  -6   7         39.54         36.38         1.40 o                         
  -2  -6   7         27.50         26.70         0.94 o                         
  -1  -6   7        105.61        104.17         2.28 o                         
   0  -6   7         56.34         71.74         9.24 o                         
   1  -6   7         80.42         89.29         2.25 o                         
   2  -6   7        262.44        287.29        11.39 o                         
   3  -6   7        355.86        382.88         7.09 o                         
   4  -6   7         17.42         18.33         0.68 o                         
  -5  -5   7        123.31        131.47         1.97 o                         
  -4  -5   7         35.76         38.89         1.34 o                         
  -3  -5   7         62.33         56.95         1.76 o                         
  -2  -5   7         73.78         83.50         2.04 o                         
  -1  -5   7        145.60        152.56         6.12 o                         
   0  -5   7        237.69        197.20         6.89 o                         
   1  -5   7        175.73        174.38         4.72 o                         
   2  -5   7         52.56         52.83         1.50 o                         
   3  -5   7        175.75        181.30         1.98 o                         
   4  -5   7        204.55        241.37         3.25 o                         
  -5  -4   7        141.43        141.54         1.98 o                         
  -4  -4   7        180.89        182.00         2.62 o                         
  -3  -4   7         92.97         82.12         2.38 o                         
  -2  -4   7         39.64         34.93         0.84 o                         
  -1  -4   7        245.23        215.05        11.50 o                         
   0  -4   7        251.18        243.24         9.86 o                         
   1  -4   7        120.82        107.86         4.73 o                         
   2  -4   7        159.61        158.93         7.46 o                         
   3  -4   7        596.86        619.45         6.58 o                         
   4  -4   7         22.08         22.84         0.89 o                         
   5  -4   7        603.26        574.74        24.12 o                         
  -6  -3   7         35.91         40.25         1.52 o                         
  -5  -3   7         31.90         32.64         1.00 o                         
  -4  -3   7         32.40         30.91         0.91 o                         
  -3  -3   7        420.73        375.08         5.05 o                         
  -2  -3   7        662.25        670.60        11.18 o                         
  -1  -3   7        239.19        228.02         2.67 o                         
   0  -3   7        159.11        172.28         5.41 o                         
   1  -3   7        475.59        510.90        20.40 o                         
   2  -3   7          9.50         10.21         0.44 o                         
   3  -3   7         27.36         27.49         1.89 o                         
   4  -3   7        215.80        225.46        26.47 o                         
   5  -3   7        657.39        642.83        48.42 o                         
  -6  -2   7          5.45          5.45         0.66 o                         
  -5  -2   7        180.70        205.04         4.99 o                         
  -4  -2   7        375.81        363.09        14.84 o                         
  -3  -2   7        157.93        157.90         2.21 o                         
  -2  -2   7         12.83          9.74         0.50 o                         
  -1  -2   7        240.37        223.93         9.64 o                         
   0  -2   7        535.51        537.21         5.26 o                         
   1  -2   7         57.85         67.72         1.56 o                         
   2  -2   7        241.16        240.67         8.05 o                         
   3  -2   7        550.29        572.28        19.61 o                         
   4  -2   7        134.12        134.29         1.96 o                         
   5  -2   7        361.10        423.83         7.92 o                         
   6  -2   7         37.30         36.57         1.14 o                         
  -6  -1   7         75.45         77.87         1.47 o                         
  -5  -1   7         63.88         64.70         1.71 o                         
  -4  -1   7          6.77          7.34         0.53 o                         
  -3  -1   7         52.66         71.65         3.19 o                         
  -2  -1   7         23.22         22.80         0.85 o                         
  -1  -1   7         25.56         15.97         0.75 o                         
   0  -1   7       1519.53       1594.14        29.22 o                         
   1  -1   7       3549.61       3810.20        75.01 o                         
   2  -1   7        123.45        118.42         3.57 o                         
   3  -1   7        398.76        395.40         6.59 o                         
   4  -1   7        316.14        316.43         5.71 o                         
   5  -1   7        715.70        705.76        19.78 o                         
   6  -1   7         20.31         19.23         0.53 o                         
  -6   0   7         31.05         29.54         0.92 o                         
  -5   0   7         47.05         49.86         1.37 o                         
  -4   0   7        155.20        164.52         3.02 o                         
  -3   0   7        199.15        207.55         2.94 o                         
  -2   0   7          7.66         10.02         0.51 o                         
  -1   0   7          1.12          1.26         0.22 o                         
   0   0   7         38.40         29.11         1.01 o                         
   1   0   7        129.14        131.13         1.67 o                         
   2   0   7        770.72        759.67        16.80 o                         
   3   0   7        578.58        537.56        15.18 o                         
   4   0   7         90.97         77.35         1.76 o                         
   5   0   7         11.28         11.88         0.77 o                         
   6   0   7         27.43         29.77         0.88 o                         
  -6   1   7         71.68         73.76         1.77 o                         
  -5   1   7         47.08         45.63         1.30 o                         
  -4   1   7          8.43          9.53         0.48 o                         
  -3   1   7         35.53         51.26         1.45 o                         
  -2   1   7         19.21         18.86         1.15 o                         
  -1   1   7         26.08         16.30         0.59 o                         
   0   1   7       1504.39       1512.11        20.32 o                         
   1   1   7       3584.37       3840.95        25.23 o                         
   2   1   7        101.63        106.28         2.06 o                         
   3   1   7        413.70        398.80         7.19 o                         
   4   1   7        334.16        329.04         5.19 o                         
   5   1   7        733.78        745.61        17.35 o                         
   6   1   7         20.73         20.07         0.45 o                         
  -6   2   7          5.50          5.96         0.68 o                         
  -5   2   7        173.54        195.12        13.04 o                         
  -4   2   7        356.13        363.34         9.44 o                         
  -3   2   7        160.40        160.97         2.62 o                         
  -2   2   7         17.04         15.12         0.62 o                         
  -1   2   7        215.96        220.32         9.00 o                         
   0   2   7        507.62        475.80        14.38 o                         
   1   2   7         55.83         59.19         1.35 o                         
   2   2   7        271.02        271.04         2.85 o                         
   3   2   7        517.93        464.50        16.78 o                         
   4   2   7        123.70        121.22         4.12 o                         
   5   2   7        335.32        348.42         5.38 o                         
   6   2   7         47.83         46.48         0.95 o                         
  -6   3   7         43.05         48.44         3.85 o                         
  -5   3   7         29.49         29.49         1.20 o                         
  -4   3   7         33.62         32.10         0.90 o                         
  -3   3   7        401.91        371.48         3.57 o                         
  -2   3   7        666.63        643.35         3.93 o                         
  -1   3   7        228.82        221.31         4.35 o                         
   0   3   7        156.46        151.34         5.76 o                         
   1   3   7        531.99        557.98         5.14 o                         
   2   3   7          4.43          4.86         0.28 o                         
   3   3   7         32.80         32.92         1.01 o                         
   4   3   7        207.88        205.81         2.39 o                         
   5   3   7        687.60        710.75        21.87 o                         
  -5   4   7        147.97        145.77         7.23 o                         
  -4   4   7        183.39        194.51         3.19 o                         
  -3   4   7         94.33         91.09         2.65 o                         
  -2   4   7         43.96         43.79         1.19 o                         
  -1   4   7        236.36        239.76         4.71 o                         
   0   4   7        244.55        245.52         3.00 o                         
   1   4   7        120.15        123.85         1.63 o                         
   2   4   7        173.25        172.06         1.88 o                         
   3   4   7        575.86        603.12         9.38 o                         
   4   4   7         17.76         19.22         0.73 o                         
   5   4   7        586.85        576.75         4.34 o                         
  -5   5   7        143.65        144.03         9.58 o                         
  -4   5   7         34.33         37.21         1.49 o                         
  -3   5   7         55.84         55.83         1.47 o                         
  -2   5   7         77.56         85.61         3.04 o                         
  -1   5   7        140.13        148.23         1.99 o                         
   0   5   7        248.18        242.43         4.66 o                         
   1   5   7        194.89        188.84         3.81 o                         
   2   5   7         56.63         57.95         1.26 o                         
   3   5   7        162.66        166.18         2.64 o                         
   4   5   7        186.62        182.35         3.12 o                         
  -4   6   7         47.23         52.77         1.67 o                         
  -3   6   7         31.57         27.09         1.10 o                         
  -2   6   7         30.02         28.97         1.20 o                         
  -1   6   7         96.76         95.03         1.74 o                         
   0   6   7         47.12         52.18         1.16 o                         
   1   6   7         81.57         87.32         2.24 o                         
   2   6   7        277.23        291.31         3.17 o                         
   3   6   7        350.71        368.37         7.65 o                         
   4   6   7         14.86         15.59         0.89 o                         
  -3   7   7         48.99         52.65         1.50 o                         
  -2   7   7         72.30         81.71         1.64 o                         
  -1   7   7         29.26         31.26         1.03 o                         
   0   7   7         62.58         62.68         3.52 o                         
   1   7   7        134.90        147.05         1.86 o                         
   2   7   7         84.05         83.54         2.30 o                         
  -1  -7   8         33.66         37.15         1.18 o                         
   0  -7   8         20.98         22.46         1.00 o                         
   1  -7   8         93.12         92.46         1.33 o                         
   2  -7   8        165.56        186.06         2.14 o                         
  -4  -6   8        108.81        111.16         2.39 o                         
  -3  -6   8         50.89         62.71         5.15 o                         
  -2  -6   8         26.55         23.92         1.07 o                         
  -1  -6   8         39.17         36.55         1.35 o                         
   0  -6   8         45.57         43.42         1.07 o                         
   1  -6   8        107.47        116.63         2.57 o                         
   2  -6   8         84.61         94.39         1.22 o                         
   3  -6   8        122.43        128.54         1.79 o                         
  -5  -5   8        104.25        109.34         1.61 o                         
  -4  -5   8         14.93         20.36         1.05 o                         
  -3  -5   8         24.12         20.08         0.89 o                         
  -2  -5   8        115.81        120.98         6.65 o                         
  -1  -5   8         40.64         42.91         1.10 o                         
   0  -5   8          4.44          5.79         0.42 o                         
   1  -5   8        176.42        169.09         2.63 o                         
   2  -5   8        807.36        834.04        16.55 o                         
   3  -5   8         60.30         62.13         1.23 o                         
   4  -5   8        143.02        158.71         5.26 o                         
  -5  -4   8         48.03         48.72         1.31 o                         
  -4  -4   8        181.53        162.40         6.90 o                         
  -3  -4   8        152.21        136.65         5.63 o                         
  -2  -4   8         14.13         15.57         0.68 o                         
  -1  -4   8         32.45         34.19         0.91 o                         
   0  -4   8        626.59        612.24        16.94 o                         
   1  -4   8        201.66        205.93         3.73 o                         
   2  -4   8         18.41         18.74         0.68 o                         
   3  -4   8        127.76        129.37         2.19 o                         
   4  -4   8        214.60        211.69         6.17 o                         
   5  -4   8         45.29         45.70         1.05 o                         
  -5  -3   8         75.73         72.81         1.75 o                         
  -4  -3   8          2.31          2.51         0.31 o                         
  -3  -3   8        132.74        124.35         4.45 o                         
  -2  -3   8        480.90        473.98         8.00 o                         
  -1  -3   8        695.34        627.55        20.49 o                         
   0  -3   8        527.60        544.88        20.09 o                         
   1  -3   8        104.50        115.24         1.97 o                         
   2  -3   8        726.49        778.81        24.08 o                         
   3  -3   8        103.05         95.51         4.39 o                         
   4  -3   8        217.31        206.11         4.49 o                         
   5  -3   8        100.93        104.31         1.72 o                         
  -6  -2   8        122.05        132.10         2.97 o                         
  -5  -2   8         24.23         23.64         1.08 o                         
  -4  -2   8        399.48        364.96        19.11 o                         
  -3  -2   8        120.08        119.02         2.61 o                         
  -2  -2   8         44.05         44.56         0.94 o                         
  -1  -2   8          4.58          4.03         0.50 o                         
   0  -2   8       2431.71       2376.96        22.99 o                         
   1  -2   8        195.88        202.96         3.23 o                         
   2  -2   8        166.70        161.74        10.84 o                         
   3  -2   8         92.04        111.86         3.19 o                         
   4  -2   8       1696.27       1693.55        41.55 o                         
   5  -2   8         10.55         12.51         0.66 o                         
   6  -2   8         59.66         69.10         1.96 o                         
  -6  -1   8         91.34         94.95         1.94 o                         
  -5  -1   8        126.43        137.08         4.80 o                         
  -4  -1   8         82.20         81.26         1.56 o                         
  -3  -1   8         11.14         12.46         0.46 o                         
  -2  -1   8         54.76         54.24         0.93 o                         
  -1  -1   8        109.91        104.78         1.97 o                         
   0  -1   8        181.02        183.09         2.95 o                         
   1  -1   8        171.29        176.18         4.56 o                         
   2  -1   8        454.69        436.61         7.60 o                         
   3  -1   8        473.64        466.09        15.74 o                         
   4  -1   8          6.00          7.63         0.35 o                         
   5  -1   8        123.35        121.01         2.88 o                         
   6  -1   8         29.12         30.05         0.79 o                         
  -6   0   8        248.77        268.78         7.36 o                         
  -5   0   8          9.24          9.70         0.62 o                         
  -4   0   8        195.98        187.85         3.09 o                         
  -3   0   8         28.87         31.02         0.81 o                         
  -2   0   8          6.89         16.68         0.75 o                         
  -1   0   8         44.44         41.43         1.09 o                         
   0   0   8       4598.08       4960.18        34.22 o                         
   1   0   8         40.69         48.16         1.09 o                         
   2   0   8         25.00         21.03         0.76 o                         
   3   0   8        173.09        176.46         2.41 o                         
   4   0   8       3144.71       3235.91        50.56 o                         
   5   0   8         38.66         40.81         0.93 o                         
   6   0   8        234.55        241.58         5.91 o                         
  -6   1   8         76.95         80.05         1.42 o                         
  -5   1   8        112.44        115.00         2.04 o                         
  -4   1   8         82.45         76.13         1.39 o                         
  -3   1   8         11.56         13.84         0.40 o                         
  -2   1   8         69.37         64.16         1.74 o                         
  -1   1   8         98.01         97.70         1.86 o                         
   0   1   8        180.68        192.81         3.54 o                         
   1   1   8        143.19        139.36         2.28 o                         
   2   1   8        388.10        379.10         4.72 o                         
   3   1   8        466.15        454.23         8.74 o                         
   4   1   8          4.66          5.93         0.32 o                         
   5   1   8        137.53        135.58         1.74 o                         
   6   1   8         31.27         30.94         0.63 o                         
  -6   2   8        131.49        136.12         5.51 o                         
  -5   2   8         24.69         24.40         1.10 o                         
  -4   2   8        391.78        376.74        10.79 o                         
  -3   2   8        107.69        106.05         1.76 o                         
  -2   2   8         45.08         41.05         0.61 o                         
  -1   2   8          5.81          4.33         0.51 o                         
   0   2   8       2494.89       2494.21        21.42 o                         
   1   2   8        170.07        164.48         3.20 o                         
   2   2   8        174.77        170.59         4.86 o                         
   3   2   8        102.94         98.85         1.47 o                         
   4   2   8       1753.69       1767.98        31.25 o                         
   5   2   8          8.95          8.24         0.56 o                         
   6   2   8         71.45         74.40         1.43 o                         
  -6   3   8        201.61        204.00        23.73 o                         
  -5   3   8         61.04         64.21         7.40 o                         
  -4   3   8          5.09          5.61         0.34 o                         
  -3   3   8        131.49        124.18         1.65 o                         
  -2   3   8        502.94        503.98        10.41 o                         
  -1   3   8        687.94        617.45        10.56 o                         
   0   3   8        524.88        520.47         7.62 o                         
   1   3   8         79.77         82.37         1.49 o                         
   2   3   8        686.22        692.01         5.93 o                         
   3   3   8        104.65        102.57         2.34 o                         
   4   3   8        202.17        201.90         6.70 o                         
   5   3   8         94.15         88.52         2.56 o                         
  -5   4   8         48.89         51.43         2.25 o                         
  -4   4   8        170.85        151.46         2.94 o                         
  -3   4   8        151.90        148.11         5.28 o                         
  -2   4   8         12.05         12.51         0.64 o                         
  -1   4   8         41.36         41.88         0.83 o                         
   0   4   8        693.06        686.81         5.84 o                         
   1   4   8        215.08        214.13         2.52 o                         
   2   4   8         21.10         20.66         0.86 o                         
   3   4   8        118.64        115.00         2.54 o                         
   4   4   8        236.72        247.81         2.91 o                         
   5   4   8         44.83         45.82         1.19 o                         
  -5   5   8         89.75         85.85         2.00 o                         
  -4   5   8         14.80         20.36         0.90 o                         
  -3   5   8         20.40         18.90         0.69 o                         
  -2   5   8        128.18        132.65         6.88 o                         
  -1   5   8         33.34         35.19         0.78 o                         
   0   5   8          4.22          5.49         0.33 o                         
   1   5   8        173.83        181.78         2.24 o                         
   2   5   8        829.39        894.03         6.79 o                         
   3   5   8         63.12         67.63         1.82 o                         
   4   5   8        138.62        140.72         2.55 o                         
  -4   6   8         94.61         87.50         2.03 o                         
  -3   6   8         48.16         49.88         1.75 o                         
  -2   6   8         22.57         22.00         0.83 o                         
  -1   6   8         41.25         39.40         0.96 o                         
   0   6   8         55.93         55.26         1.17 o                         
   1   6   8        113.05        124.11         2.01 o                         
   2   6   8         91.33         94.72         2.10 o                         
   3   6   8        125.32        124.59         2.10 o                         
  -2   7   8        121.26        117.06         2.12 o                         
  -1   7   8         29.47         30.89         0.82 o                         
   0   7   8         20.10         20.04         0.60 o                         
   1   7   8         90.90         96.04         1.41 o                         
   2   7   8        167.34        174.93         2.23 o                         
  -1  -7   9         16.23         14.26         0.69 o                         
   0  -7   9         99.48        107.56         2.04 o                         
   1  -7   9        201.46        212.12         5.88 o                         
   2  -7   9        137.06        143.46         3.56 o                         
  -3  -6   9         23.00         21.17         1.16 o                         
  -2  -6   9         28.58         29.59         1.13 o                         
  -1  -6   9         19.80         19.25         1.02 o                         
   0  -6   9        162.05        161.25         3.54 o                         
   1  -6   9        199.91        216.91         2.48 o                         
   2  -6   9         30.53         30.83         0.73 o                         
   3  -6   9          6.33          5.19         0.44 o                         
  -4  -5   9        124.71        118.55         2.05 o                         
  -3  -5   9         16.76         18.92         0.82 o                         
  -2  -5   9         65.74         65.11         1.69 o                         
  -1  -5   9        185.36        182.68         7.13 o                         
   0  -5   9         67.37         71.14         2.15 o                         
   1  -5   9         75.67         84.68         3.39 o                         
   2  -5   9         27.01         26.79         0.86 o                         
   3  -5   9        138.93        137.71         4.99 o                         
   4  -5   9         59.83         59.72         2.27 o                         
  -5  -4   9         59.01         57.34         3.28 o                         
  -4  -4   9         36.01         36.91         1.31 o                         
  -3  -4   9        100.15         99.24         3.69 o                         
  -2  -4   9        222.81        212.65         4.81 o                         
  -1  -4   9        372.82        359.01        10.24 o                         
   0  -4   9        197.38        196.43         6.38 o                         
   1  -4   9        268.22        274.27         8.36 o                         
   2  -4   9        206.95        191.95        11.38 o                         
   3  -4   9        136.14        148.25         3.54 o                         
   4  -4   9        332.30        287.39        11.98 o                         
   5  -4   9        398.97        347.20         3.43 o                         
  -5  -3   9         40.51         38.76         1.76 o                         
  -4  -3   9        278.44        290.86         4.68 o                         
  -3  -3   9          1.31          2.38         0.25 o                         
  -2  -3   9        305.81        294.53         8.85 o                         
  -1  -3   9        906.34        845.77        10.56 o                         
   0  -3   9         89.32         85.16         2.03 o                         
   1  -3   9         50.16         53.45         0.85 o                         
   2  -3   9         74.09         76.33         1.47 o                         
   3  -3   9        845.45        753.74         7.33 o                         
   4  -3   9        101.25        107.69         2.56 o                         
   5  -3   9         15.25         16.95         0.80 o                         
  -6  -2   9         22.32         22.10         1.07 o                         
  -5  -2   9         62.17         63.94         1.70 o                         
  -4  -2   9         66.91         66.91         1.31 o                         
  -3  -2   9        211.37        221.36         3.96 o                         
  -2  -2   9        310.44        289.25         7.82 o                         
  -1  -2   9        421.46        440.90         9.16 o                         
   0  -2   9        478.35        512.37        12.08 o                         
   1  -2   9        279.61        281.89         5.13 o                         
   2  -2   9         68.95         64.65         2.58 o                         
   3  -2   9        360.62        379.21        11.68 o                         
   4  -2   9        112.62        112.08         2.94 o                         
   5  -2   9        196.70        206.07         4.22 o                         
  -6  -1   9          6.25          6.27         0.54 o                         
  -5  -1   9         54.73         54.91         1.36 o                         
  -4  -1   9        284.42        307.22         4.67 o                         
  -3  -1   9          1.99          1.93         0.25 o                         
  -2  -1   9         71.06         71.90         1.17 o                         
  -1  -1   9        361.59        373.73         6.38 o                         
   0  -1   9         62.68         73.65         1.75 o                         
   1  -1   9         62.80         63.76         1.17 o                         
   2  -1   9         25.09         25.93         0.63 o                         
   3  -1   9       2587.93       2489.56        45.18 o                         
   4  -1   9        130.93        132.39         2.22 o                         
   5  -1   9        103.81         95.46         3.85 o                         
  -6   0   9         23.55         20.43         0.85 o                         
  -5   0   9        111.09        113.50         1.94 o                         
  -4   0   9         18.69         18.98         0.79 o                         
  -3   0   9          0.75          0.69         0.16 o                         
  -2   0   9          1.57          2.38         0.18 o                         
  -1   0   9          0.71          0.63         0.20 o                         
   0   0   9         70.74         57.29         1.67 o                         
   1   0   9        144.05        130.75         2.11 o                         
   2   0   9         69.42         65.55         1.15 o                         
   3   0   9         36.58         36.93         1.01 o                         
   4   0   9         71.61         74.45         1.21 o                         
   5   0   9          3.46          2.74         0.21 o                         
   6   0   9         64.81         69.63         1.98 o                         
  -6   1   9          5.77          5.81         0.37 o                         
  -5   1   9         49.36         49.85         1.13 o                         
  -4   1   9        269.03        281.40         3.24 o                         
  -3   1   9          0.34          0.47         0.12 o                         
  -2   1   9         70.89         70.83         0.74 o                         
  -1   1   9        359.70        372.03         6.78 o                         
   0   1   9         51.65         60.19         1.53 o                         
   1   1   9         60.88         63.10         1.26 o                         
   2   1   9         37.47         39.07         0.80 o                         
   3   1   9       2627.71       2553.92        26.53 o                         
   4   1   9        119.35        119.60         2.81 o                         
   5   1   9        114.42        111.76         1.38 o                         
   6   1   9         12.89         13.11         0.54 o                         
  -6   2   9         13.57         13.71         0.84 o                         
  -5   2   9         51.06         52.49         1.81 o                         
  -4   2   9         66.69         56.98         2.57 o                         
  -3   2   9        210.56        209.92         2.02 o                         
  -2   2   9        323.42        307.23         4.67 o                         
  -1   2   9        415.44        411.12         2.45 o                         
   0   2   9        431.20        441.41        15.17 o                         
   1   2   9        246.50        251.72         4.68 o                         
   2   2   9         64.92         56.98         1.97 o                         
   3   2   9        378.35        367.78         7.03 o                         
   4   2   9         80.66         77.10         2.20 o                         
   5   2   9        177.53        188.11         4.13 o                         
  -5   3   9         37.03         39.97         3.06 o                         
  -4   3   9        270.40        269.68         7.92 o                         
  -3   3   9          3.61          5.35         0.35 o                         
  -2   3   9        311.90        293.89         2.69 o                         
  -1   3   9        952.56        907.73         9.68 o                         
   0   3   9         76.65         68.62         1.13 o                         
   1   3   9         49.00         51.07         1.06 o                         
   2   3   9         85.99         86.52         1.28 o                         
   3   3   9        916.94        895.40         6.96 o                         
   4   3   9         92.60         90.77         1.55 o                         
   5   3   9         20.08         19.82         1.09 o                         
  -5   4   9         51.17         49.77         1.79 o                         
  -4   4   9         37.07         35.06         1.06 o                         
  -3   4   9         98.42         89.50         2.21 o                         
  -2   4   9        242.68        226.99         2.93 o                         
  -1   4   9        371.06        384.89         6.48 o                         
   0   4   9        186.32        180.25         2.71 o                         
   1   4   9        294.94        297.20         2.76 o                         
   2   4   9        233.84        243.36         3.09 o                         
   3   4   9        131.92        129.06         2.19 o                         
   4   4   9        289.62        287.53         4.46 o                         
   5   4   9        387.01        381.74         5.70 o                         
  -4   5   9        129.16        133.76         2.21 o                         
  -3   5   9         17.69         20.46         0.79 o                         
  -2   5   9         71.90         65.07         1.83 o                         
  -1   5   9        228.33        227.46         3.47 o                         
   0   5   9         49.48         48.31         1.13 o                         
   1   5   9         77.99         80.17         1.48 o                         
   2   5   9         21.75         22.29         1.00 o                         
   3   5   9        170.63        176.11         5.61 o                         
   4   5   9         60.26         69.20         7.33 o                         
  -3   6   9         14.11         14.64         0.70 o                         
  -2   6   9         43.45         40.95         1.33 o                         
  -1   6   9         21.95         22.65         1.27 o                         
   0   6   9        160.98        167.27         2.30 o                         
   1   6   9        217.42        233.90         2.73 o                         
   2   6   9         40.34         42.16         1.03 o                         
   3   6   9          5.81          4.56         0.55 o                         
  -2   7   9         25.90         24.34         0.76 o                         
  -1   7   9         24.72         22.26         1.22 o                         
   0   7   9         92.87         98.28         2.13 o                         
   1   7   9        201.41        202.44         3.71 o                         
   2   7   9        134.79        124.73         2.57 o                         
  -1  -7  10        265.79        278.54         3.00 o                         
   0  -7  10         89.34         84.35         4.81 o                         
   1  -7  10        312.54        297.78         3.23 o                         
  -3  -6  10          4.74          3.37         0.48 o                         
  -2  -6  10         29.02         27.26         1.03 o                         
  -1  -6  10         81.61         84.53         1.87 o                         
   0  -6  10         41.45         39.71         1.51 o                         
   1  -6  10        261.61        277.11         7.50 o                         
   2  -6  10         50.39         52.28         1.32 o                         
   3  -6  10         80.47         82.36         5.72 o                         
  -4  -5  10         32.25         32.49         0.99 o                         
  -3  -5  10        140.07        139.04         2.46 o                         
  -2  -5  10         40.31         38.53         1.46 o                         
  -1  -5  10        179.93        170.77         4.77 o                         
   0  -5  10         29.39         30.44         0.88 o                         
   1  -5  10        810.66        922.79        23.02 o                         
   2  -5  10         70.89         76.79         1.63 o                         
   3  -5  10        272.97        285.85         3.55 o                         
   4  -5  10        107.12        119.82         2.57 o                         
  -5  -4  10         41.31         35.16         4.09 o                         
  -4  -4  10         22.87         24.11         1.01 o                         
  -3  -4  10        209.74        195.89         2.64 o                         
  -2  -4  10        271.52        269.35         4.00 o                         
  -1  -4  10        129.30        132.91         3.41 o                         
   0  -4  10         41.02         39.00         1.52 o                         
   1  -4  10        165.57        165.07        13.52 o                         
   2  -4  10        337.77        331.20        13.08 o                         
   3  -4  10         61.06         75.16         1.94 o                         
   4  -4  10         22.84         21.35         0.66 o                         
  -5  -3  10          3.57          3.16         0.51 o                         
  -4  -3  10        305.98        304.25         4.46 o                         
  -3  -3  10        418.61        369.89         3.75 o                         
  -2  -3  10         34.52         32.21         0.88 o                         
  -1  -3  10        116.47        113.39         2.03 o                         
   0  -3  10        128.83        132.89         5.82 o                         
   1  -3  10        612.24        632.51        13.76 o                         
   2  -3  10        213.52        209.16         5.78 o                         
   3  -3  10        299.54        303.11         9.05 o                         
   4  -3  10        159.37        163.08         2.31 o                         
   5  -3  10         42.97         46.46         2.87 o                         
  -5  -2  10         74.83         77.77         2.54 o                         
  -4  -2  10         27.13         24.75         0.80 o                         
  -3  -2  10        193.10        173.15         6.94 o                         
  -2  -2  10        312.11        282.54         4.98 o                         
  -1  -2  10        318.83        307.14         3.48 o                         
   0  -2  10          9.38         10.26         0.38 o                         
   1  -2  10        331.71        338.43         4.57 o                         
   2  -2  10        124.71        129.45         3.52 o                         
   3  -2  10        131.14        142.88         5.41 o                         
   4  -2  10          5.84          5.25         0.47 o                         
   5  -2  10         72.42         78.77         7.39 o                         
  -6  -1  10         46.54         47.88         1.72 o                         
  -5  -1  10         47.42         49.76         1.54 o                         
  -4  -1  10        320.26        327.55         3.14 o                         
  -3  -1  10        383.16        343.17         3.52 o                         
  -2  -1  10         20.96         21.97         0.54 o                         
  -1  -1  10         81.17         72.96         0.90 o                         
   0  -1  10        189.11        182.69         2.86 o                         
   1  -1  10         40.39         43.52         1.29 o                         
   2  -1  10         78.95         79.64         1.37 o                         
   3  -1  10         98.85        102.81         3.19 o                         
   4  -1  10         80.84         85.63         1.95 o                         
   5  -1  10          5.12          5.89         0.44 o                         
  -6   0  10         32.40         33.26         1.49 o                         
  -5   0  10        140.54        147.94         1.75 o                         
  -4   0  10         36.33         43.65         1.04 o                         
  -3   0  10          8.40          8.14         0.40 o                         
  -2   0  10          2.19          2.88         0.20 o                         
  -1   0  10         57.46         49.00         0.93 o                         
   0   0  10        214.17        212.90         2.23 o                         
   1   0  10        751.49        793.53         6.44 o                         
   2   0  10        236.19        232.72         2.42 o                         
   3   0  10          8.62          9.55         0.47 o                         
   4   0  10          3.93          3.66         0.53 o                         
   5   0  10         68.19         64.14         2.78 o                         
  -6   1  10         46.36         48.21         1.18 o                         
  -5   1  10         47.31         47.19         1.59 o                         
  -4   1  10        317.26        308.83         7.45 o                         
  -3   1  10        393.04        354.73         3.11 o                         
  -2   1  10         20.17         21.63         0.48 o                         
  -1   1  10         74.30         66.87         0.95 o                         
   0   1  10        175.71        167.29         1.50 o                         
   1   1  10         31.72         31.84         1.09 o                         
   2   1  10         84.92         85.68         1.47 o                         
   3   1  10         72.54         76.00         1.11 o                         
   4   1  10         68.73         70.53         1.40 o                         
   5   1  10          6.27          7.81         0.43 o                         
  -5   2  10         64.30         66.76         1.76 o                         
  -4   2  10         18.57         16.22         0.69 o                         
  -3   2  10        187.43        168.32         1.95 o                         
  -2   2  10        324.45        319.43         9.61 o                         
  -1   2  10        326.19        313.76         2.16 o                         
   0   2  10         10.84         11.05         0.38 o                         
   1   2  10        313.27        311.03         3.12 o                         
   2   2  10        131.79        129.90         1.97 o                         
   3   2  10        114.45        115.61         1.81 o                         
   4   2  10          9.29          9.27         0.59 o                         
   5   2  10         98.20         96.93         1.91 o                         
  -5   3  10          3.85          4.71         0.45 o                         
  -4   3  10        309.79        301.54         4.13 o                         
  -3   3  10        446.21        400.48         4.94 o                         
  -2   3  10         27.72         27.30         0.98 o                         
  -1   3  10        106.83        102.55         3.12 o                         
   0   3  10        129.57        124.63         3.10 o                         
   1   3  10        649.07        648.96        11.67 o                         
   2   3  10        216.75        211.30         2.32 o                         
   3   3  10        259.46        257.96         3.25 o                         
   4   3  10        143.94        129.89         3.55 o                         
   5   3  10         47.64         52.74         1.23 o                         
  -4   4  10         15.54         14.66         0.84 o                         
  -3   4  10        206.54        183.82         2.19 o                         
  -2   4  10        296.42        289.05         3.40 o                         
  -1   4  10        112.66        112.86         7.05 o                         
   0   4  10         38.58         38.66         1.39 o                         
   1   4  10        164.91        162.54         1.99 o                         
   2   4  10        396.16        388.19         4.90 o                         
   3   4  10         56.34         59.46         1.72 o                         
   4   4  10         18.85         18.46         1.05 o                         
  -4   5  10         34.81         34.08         1.49 o                         
  -3   5  10        165.22        154.35         4.50 o                         
  -2   5  10         34.87         34.74         1.48 o                         
  -1   5  10        166.76        174.03         2.44 o                         
   0   5  10         20.37         21.30         0.76 o                         
   1   5  10        870.71        888.58         6.51 o                         
   2   5  10         68.42         70.27         1.48 o                         
   3   5  10        268.20        272.65         2.88 o                         
   4   5  10        104.43        118.85         9.63 o                         
  -3   6  10          4.33          2.54         0.32 o                         
  -2   6  10         43.99         38.61         1.03 o                         
  -1   6  10         64.65         63.64         1.37 o                         
   0   6  10         40.64         41.52         1.07 o                         
   1   6  10        254.51        262.68         3.47 o                         
   2   6  10         73.03         77.87         2.34 o                         
   3   6  10         69.25         66.92         1.80 o                         
  -1   7  10        256.52        203.72         3.59 o                         
   0   7  10         77.91         73.49         8.02 o                         
   1   7  10        337.99        291.32         4.33 o                         
  -3  -6  11        143.92        150.90         4.20 o                         
  -2  -6  11        156.17        172.81         2.46 o                         
  -1  -6  11         24.84         25.90         1.14 o                         
   0  -6  11        157.11        152.61         2.12 o                         
   1  -6  11          3.91          4.53         0.28 o                         
   2  -6  11        515.65        560.22         5.02 o                         
  -4  -5  11         13.00         10.10         0.58 o                         
  -3  -5  11         79.71         75.10         1.72 o                         
  -2  -5  11        206.97        199.51         6.56 o                         
  -1  -5  11         58.11         54.82         1.21 o                         
   0  -5  11        443.91        433.39         8.88 o                         
   1  -5  11        131.24        126.21         2.63 o                         
   2  -5  11         30.41         30.60         0.98 o                         
   3  -5  11         23.35         25.18         0.66 o                         
  -4  -4  11        133.74        110.79         2.06 o                         
  -3  -4  11         29.22         31.82         1.03 o                         
  -2  -4  11         27.26         26.06         0.69 o                         
  -1  -4  11        349.14        356.68         3.88 o                         
   0  -4  11        713.31        753.90        30.94 o                         
   1  -4  11         29.21         30.84         1.17 o                         
   2  -4  11        165.36        175.17         3.18 o                         
   3  -4  11         76.56         80.62         3.10 o                         
   4  -4  11        251.29        197.91         3.76 o                         
  -4  -3  11        174.18        162.12         1.96 o                         
  -3  -3  11        348.45        359.10         5.82 o                         
  -2  -3  11        437.85        442.71         3.30 o                         
  -1  -3  11         82.02         87.23         2.46 o                         
   0  -3  11       1001.12       1013.41         8.33 o                         
   1  -3  11        203.32        206.57         6.80 o                         
   2  -3  11         31.42         31.27         1.41 o                         
   3  -3  11         40.83         41.57         1.73 o                         
   4  -3  11        151.06        143.36         4.80 o                         
  -5  -2  11         85.06         80.91         1.71 o                         
  -4  -2  11        536.84        507.68         3.93 o                         
  -3  -2  11          4.25          4.75         0.35 o                         
  -2  -2  11        105.20        106.46         1.42 o                         
  -1  -2  11        679.59        644.84         4.59 o                         
   0  -2  11       1436.80       1379.05        13.12 o                         
   1  -2  11         68.42         73.31         2.29 o                         
   2  -2  11        101.72        100.85         2.00 o                         
   3  -2  11        157.64        176.02        14.49 o                         
   4  -2  11         52.48         51.57         1.57 o                         
   5  -2  11         83.97         83.68         1.62 o                         
  -6  -1  11         65.52         61.36         1.74 o                         
  -5  -1  11        164.54        161.53         2.27 o                         
  -4  -1  11         22.94         20.53         0.86 o                         
  -3  -1  11        103.23         99.10         1.71 o                         
  -2  -1  11         42.07         41.28         0.76 o                         
  -1  -1  11         17.88         17.32         0.52 o                         
   0  -1  11        582.66        574.43         4.20 o                         
   1  -1  11        219.53        214.57         3.76 o                         
   2  -1  11         14.22         14.01         0.56 o                         
   3  -1  11         82.09         89.01         2.38 o                         
   4  -1  11        276.65        294.53         8.57 o                         
   5  -1  11          6.22          7.33         0.56 o                         
  -6   0  11          3.03          2.91         0.43 o                         
  -5   0  11        105.77        102.42         1.82 o                         
  -4   0  11       1080.00       1008.06         7.21 o                         
  -3   0  11         38.35         42.27         1.26 o                         
  -2   0  11          4.72          5.84         0.28 o                         
  -1   0  11        183.87        175.78         2.19 o                         
   0   0  11        721.93        686.20         4.30 o                         
   1   0  11        523.05        552.92         4.40 o                         
   2   0  11         85.05         82.16         1.29 o                         
   3   0  11        111.26        100.70         2.62 o                         
   4   0  11          6.73          6.46         0.90 o                         
   5   0  11        101.93         87.57         2.54 o                         
  -5   1  11        162.49        157.72         4.51 o                         
  -4   1  11         21.38         19.55         1.04 o                         
  -3   1  11        100.71         98.35         1.14 o                         
  -2   1  11         30.66         29.69         0.68 o                         
  -1   1  11         19.36         19.63         0.50 o                         
   0   1  11        535.77        532.63         3.37 o                         
   1   1  11        199.12        200.42         2.66 o                         
   2   1  11         11.34          9.56         0.70 o                         
   3   1  11         88.25         85.52         1.57 o                         
   4   1  11        284.00        285.01         5.72 o                         
   5   1  11          9.59          9.97         0.59 o                         
  -5   2  11         84.58         82.89         2.57 o                         
  -4   2  11        558.64        502.18         6.19 o                         
  -3   2  11          1.85          2.36         0.25 o                         
  -2   2  11        112.93        115.26         1.38 o                         
  -1   2  11        682.89        627.51        23.60 o                         
   0   2  11       1461.24       1411.82        13.16 o                         
   1   2  11         69.03         72.86         1.66 o                         
   2   2  11         79.54         77.19         1.85 o                         
   3   2  11        134.26        132.20         8.65 o                         
   4   2  11         49.01         52.56         1.55 o                         
   5   2  11         92.34         84.93        12.85 o                         
  -5   3  11         34.14         37.20         1.91 o                         
  -4   3  11        172.54        165.40         8.34 o                         
  -3   3  11        348.58        352.00         6.20 o                         
  -2   3  11        417.54        420.58         7.59 o                         
  -1   3  11         77.16         75.90         1.54 o                         
   0   3  11        963.10        965.94         7.88 o                         
   1   3  11        216.19        205.30         2.67 o                         
   2   3  11         37.76         39.18         1.22 o                         
   3   3  11         45.44         45.45         1.32 o                         
   4   3  11        143.77        141.42         3.46 o                         
   5   3  11         29.16         30.10         0.81 o                         
  -4   4  11        152.79        151.55         6.83 o                         
  -3   4  11         27.73         32.46         1.89 o                         
  -2   4  11         25.04         24.15         0.96 o                         
  -1   4  11        363.98        375.15         4.13 o                         
   0   4  11        758.08        751.78        15.08 o                         
   1   4  11         29.62         29.63         1.19 o                         
   2   4  11        143.40        144.63         1.98 o                         
   3   4  11         77.87         78.30         1.88 o                         
   4   4  11        266.32        266.88         3.14 o                         
  -4   5  11         13.44         10.55         0.55 o                         
  -3   5  11         80.54         81.03         4.55 o                         
  -2   5  11        194.64        241.37        11.68 o                         
  -1   5  11         53.30         49.30         1.54 o                         
   0   5  11        441.54        449.84         4.72 o                         
   1   5  11        152.30        148.99         2.20 o                         
   2   5  11         22.08         22.35         1.11 o                         
   3   5  11         26.10         27.09         0.78 o                         
  -2   6  11        145.80        145.58         2.23 o                         
  -1   6  11         29.12         30.79         2.11 o                         
   0   6  11        182.77        180.32         2.18 o                         
   1   6  11          3.88          4.26         0.56 o                         
   2   6  11        487.83        529.85         6.61 o                         
  -2  -6  12         60.81         63.64         0.91 o                         
  -1  -6  12         25.81         24.14         0.91 o                         
   0  -6  12        186.19        198.27         7.29 o                         
   1  -6  12        158.73        156.27         2.29 o                         
   2  -6  12          5.35          5.53         0.54 o                         
  -3  -5  12          3.36          3.94         0.39 o                         
  -2  -5  12          4.47          4.85         0.35 o                         
  -1  -5  12         38.62         39.14         0.96 o                         
   0  -5  12        157.64        161.15         2.22 o                         
   1  -5  12        205.96        221.15         5.12 o                         
   2  -5  12        241.51        227.63         3.13 o                         
   3  -5  12         89.26         89.09         2.50 o                         
  -4  -4  12        100.91         88.94         4.67 o                         
  -3  -4  12        583.60        608.13         5.53 o                         
  -2  -4  12         16.23         17.49         0.59 o                         
  -1  -4  12        247.29        243.74         4.93 o                         
   0  -4  12        217.35        213.10         2.87 o                         
   1  -4  12        159.40        159.53         5.91 o                         
   2  -4  12          3.76          3.24         0.37 o                         
   3  -4  12        271.78        245.58        24.21 o                         
  -4  -3  12         47.34         41.00         1.08 o                         
  -3  -3  12        103.03        107.13         1.65 o                         
  -2  -3  12        158.02        157.41         3.00 o                         
  -1  -3  12       1308.13       1273.58        15.20 o                         
   0  -3  12        224.47        219.60         3.32 o                         
   1  -3  12         52.05         57.42         1.84 o                         
   2  -3  12        222.82        227.70         3.03 o                         
   3  -3  12        144.07        145.92        17.21 o                         
   4  -3  12         89.69         83.74        13.29 o                         
  -5  -2  12         14.33         16.20         1.00 o                         
  -4  -2  12        108.71        107.33         1.85 o                         
  -3  -2  12        390.11        385.61         3.61 o                         
  -2  -2  12        138.72        136.52         1.94 o                         
  -1  -2  12        233.46        229.97         2.63 o                         
   0  -2  12        264.53        266.64         8.01 o                         
   1  -2  12         89.34         84.19         1.63 o                         
   2  -2  12         29.62         28.51         1.58 o                         
   3  -2  12        266.59        297.69         8.91 o                         
   4  -2  12        181.92        177.41         3.43 o                         
  -5  -1  12        844.79        798.46        10.78 o                         
  -4  -1  12         34.51         33.20         1.05 o                         
  -3  -1  12          2.16          1.99         0.28 o                         
  -2  -1  12          9.62          9.51         0.36 o                         
  -1  -1  12       2903.42       2834.57        46.87 o                         
   0  -1  12         35.03         39.81         0.83 o                         
   1  -1  12        466.99        459.41         7.87 o                         
   2  -1  12        203.11        224.00         4.85 o                         
   3  -1  12        272.74        274.44         3.35 o                         
   4  -1  12        160.39        183.87         9.62 o                         
   5  -1  12         40.74         39.36         2.50 o                         
  -5   0  12         32.24         33.78         0.97 o                         
  -4   0  12          4.89          3.24         0.30 o                         
  -3   0  12        128.17        124.30         1.50 o                         
  -2   0  12        461.59        448.22         4.52 o                         
  -1   0  12         37.11         35.36         0.75 o                         
   0   0  12         20.68         20.99         0.65 o                         
   1   0  12         20.71         25.62         0.76 o                         
   2   0  12          9.13          6.47         0.58 o                         
   3   0  12         68.70         73.56         4.32 o                         
   4   0  12        195.08        194.85         4.64 o                         
  -5   1  12        860.25        769.69        21.15 o                         
  -4   1  12         28.60         29.03         0.78 o                         
  -3   1  12          1.20          1.24         0.19 o                         
  -2   1  12         19.83         19.42         0.55 o                         
  -1   1  12       2948.51       2894.22        32.03 o                         
   0   1  12         35.27         40.34         0.97 o                         
   1   1  12        461.04        440.54        11.55 o                         
   2   1  12        175.75        171.92         3.73 o                         
   3   1  12        261.72        251.86         4.83 o                         
   4   1  12        166.55        162.57         4.05 o                         
   5   1  12         42.22         43.21         1.62 o                         
  -5   2  12         14.34         15.58         2.56 o                         
  -4   2  12         86.47         86.37         1.68 o                         
  -3   2  12        367.87        360.82         6.70 o                         
  -2   2  12        146.04        146.31         1.76 o                         
  -1   2  12        213.96        217.71         2.43 o                         
   0   2  12        229.99        224.89         3.56 o                         
   1   2  12         75.43         73.58         1.46 o                         
   2   2  12         29.00         25.67         1.32 o                         
   3   2  12        240.02        235.47         5.84 o                         
   4   2  12        174.06        176.45         3.88 o                         
   5   2  12         17.64         17.37         0.85 o                         
  -5   3  12        250.54        226.82         3.56 o                         
  -4   3  12         37.03         30.44         1.19 o                         
  -3   3  12        105.04        111.16         3.88 o                         
  -2   3  12        174.91        168.81         2.26 o                         
  -1   3  12       1364.38       1271.27        30.85 o                         
   0   3  12        220.45        218.35         4.23 o                         
   1   3  12         48.62         45.82         1.31 o                         
   2   3  12        225.94        218.13         2.95 o                         
   3   3  12        146.17        141.97         3.71 o                         
   4   3  12         93.73         85.54         7.86 o                         
  -3   4  12        583.64        617.40         6.22 o                         
  -2   4  12         14.91         15.57         0.65 o                         
  -1   4  12        249.87        236.32         4.77 o                         
   0   4  12        188.90        184.26         3.16 o                         
   1   4  12        149.09        142.02        16.69 o                         
   2   4  12          3.75          3.47         0.36 o                         
   3   4  12        263.23        261.40         3.38 o                         
   4   4  12         94.15         93.60         1.74 o                         
  -3   5  12          3.65          4.72         0.37 o                         
  -2   5  12          9.04          8.86         0.45 o                         
  -1   5  12         43.69         42.38         1.24 o                         
   0   5  12        157.02        159.02         2.72 o                         
   1   5  12        182.50        190.14         2.92 o                         
   2   5  12        268.94        265.95         3.31 o                         
   3   5  12        101.33         95.52         2.28 o                         
  -2   6  12         58.89         58.40         1.29 o                         
  -1   6  12         30.94         27.15         1.32 o                         
   0   6  12        162.10        167.17         3.42 o                         
   1   6  12        145.56        151.76         2.13 o                         
  -1  -6  13         58.42         58.14         1.63 o                         
   0  -6  13         37.35         41.66         1.50 o                         
   1  -6  13          9.35         11.02         0.71 o                         
  -3  -5  13         64.74         70.74         1.37 o                         
  -2  -5  13         90.34         88.90         1.75 o                         
  -1  -5  13        109.28        113.04         2.12 o                         
   0  -5  13        293.56        314.77         3.15 o                         
   1  -5  13         40.61         41.78         1.02 o                         
   2  -5  13        152.19        140.53        15.22 o                         
  -4  -4  13          2.35          1.90         0.18 o                         
  -3  -4  13         10.06          9.13         0.43 o                         
  -2  -4  13        179.32        173.91         2.85 o                         
  -1  -4  13        313.40        312.72         4.26 o                         
   0  -4  13         16.26         14.73         0.74 o                         
   1  -4  13         36.60         37.38         1.16 o                         
   2  -4  13        140.54        120.11         3.78 o                         
   3  -4  13         30.27         28.45         1.42 o                         
  -4  -3  13         72.06         66.37         2.58 o                         
  -3  -3  13         55.81         54.75         1.14 o                         
  -2  -3  13         36.44         39.90         0.89 o                         
  -1  -3  13        325.04        318.54         4.66 o                         
   0  -3  13        838.61        743.35         7.23 o                         
   1  -3  13         61.43         60.31         2.50 o                         
   2  -3  13        106.55        105.62         2.25 o                         
  -5  -2  13          0.39          0.76         0.19 o                         
  -4  -2  13         39.35         37.82         1.04 o                         
  -3  -2  13        158.01        160.84         5.04 o                         
  -2  -2  13       1024.33       1022.31         6.39 o                         
  -1  -2  13        171.14        174.57         2.47 o                         
   0  -2  13        122.89        118.71         1.63 o                         
   1  -2  13         60.04         61.77         2.02 o                         
   2  -2  13        369.58        314.58         4.32 o                         
   3  -2  13         77.83         69.78        11.21 o                         
   4  -2  13        270.77        264.91         7.22 o                         
  -5  -1  13         39.79         35.74         0.67 o                         
  -4  -1  13        185.43        185.22         2.12 o                         
  -3  -1  13         59.46         60.49         1.20 o                         
  -2  -1  13        119.82        119.78         1.58 o                         
  -1  -1  13        464.09        472.16         9.65 o                         
   0  -1  13        172.51        164.74         3.97 o                         
   1  -1  13        145.65        134.58         4.13 o                         
   2  -1  13        109.82        115.91         3.99 o                         
   3  -1  13        122.36        129.35         3.62 o                         
   4  -1  13         34.42         39.25         1.05 o                         
  -5   0  13         79.29         83.54         2.48 o                         
  -4   0  13        145.46        143.27         1.86 o                         
  -3   0  13        123.24        125.90         1.49 o                         
  -2   0  13       1328.32       1315.58        15.41 o                         
  -1   0  13        107.06        111.76         1.62 o                         
   0   0  13         48.24         56.12         1.26 o                         
   1   0  13          0.74          1.13         0.20 o                         
   2   0  13        502.31        481.43         5.81 o                         
   3   0  13         25.02         20.80         0.87 o                         
   4   0  13        300.62        319.62        16.43 o                         
  -5   1  13         28.47         24.48         0.81 o                         
  -4   1  13        180.55        174.80         1.88 o                         
  -3   1  13         65.73         65.76         1.14 o                         
  -2   1  13        123.99        124.44         1.53 o                         
  -1   1  13        430.94        436.81         6.95 o                         
   0   1  13        159.71        154.93         2.58 o                         
   1   1  13        143.99        128.44         2.69 o                         
   2   1  13         92.96        104.32         2.08 o                         
   3   1  13         98.72        108.32         2.52 o                         
   4   1  13         28.46         28.72         1.18 o                         
  -5   2  13          1.52          1.98         0.28 o                         
  -4   2  13         36.63         36.77         1.51 o                         
  -3   2  13        187.93        184.76         2.14 o                         
  -2   2  13       1081.56       1094.71         6.81 o                         
  -1   2  13        160.41        161.11         1.92 o                         
   0   2  13        107.88        110.55         1.71 o                         
   1   2  13         45.01         52.81         1.75 o                         
   2   2  13        380.11        363.82         4.92 o                         
   3   2  13         85.50         78.27         1.95 o                         
   4   2  13        270.25        275.65         4.52 o                         
  -4   3  13         65.98         64.10         1.50 o                         
  -3   3  13         65.80         66.26         1.50 o                         
  -2   3  13         44.09         48.85         1.15 o                         
  -1   3  13        274.30        270.73         2.85 o                         
   0   3  13        816.43        833.79        26.52 o                         
   1   3  13         61.68         57.57         1.75 o                         
   2   3  13        108.13        115.06         2.47 o                         
   3   3  13         59.67         70.47        11.94 o                         
   4   3  13          6.80          6.87         0.56 o                         
  -4   4  13          2.84          1.87         0.31 o                         
  -3   4  13         20.26         17.47         0.85 o                         
  -2   4  13        211.14        198.99         5.29 o                         
  -1   4  13        302.81        281.56         4.09 o                         
   0   4  13         15.04         14.73         0.72 o                         
   1   4  13         52.66         43.88         7.60 o                         
   2   4  13        155.76        151.18         2.64 o                         
   3   4  13         34.47         31.56         1.42 o                         
  -3   5  13         76.02         70.32         1.45 o                         
  -2   5  13         88.80        104.46         8.01 o                         
  -1   5  13         91.05         97.08         3.63 o                         
   0   5  13        290.08        294.29         8.40 o                         
   1   5  13         41.63         46.31         2.18 o                         
   2   5  13        169.82        171.68         3.38 o                         
   1   6  13          5.16          6.01         0.52 o                         
  -2  -5  14         40.33         37.13         1.66 o                         
  -1  -5  14         12.62         12.28         0.61 o                         
   0  -5  14         11.85         13.66         0.68 o                         
   1  -5  14          4.13          4.39         0.39 o                         
   2  -5  14         68.98         70.52         1.84 o                         
  -3  -4  14          4.82          4.77         0.34 o                         
  -2  -4  14        306.88        311.65         3.05 o                         
  -1  -4  14        175.33        176.64         2.19 o                         
   0  -4  14         19.89         20.44         1.36 o                         
   1  -4  14         28.03         28.98         0.89 o                         
   2  -4  14         67.52         60.95         5.93 o                         
  -4  -3  14         57.61         66.24         1.12 o                         
  -3  -3  14         41.02         42.92         0.92 o                         
  -2  -3  14        189.50        188.06         3.05 o                         
  -1  -3  14         51.76         53.26         1.31 o                         
   0  -3  14        109.80        105.61         2.70 o                         
   1  -3  14        113.65        113.56         3.72 o                         
   2  -3  14        109.90        101.93         5.72 o                         
   3  -3  14         63.05         63.33         4.66 o                         
  -4  -2  14         30.21         33.40         0.88 o                         
  -3  -2  14         74.55         75.08         1.53 o                         
  -2  -2  14        233.61        240.51         3.32 o                         
  -1  -2  14        142.06        146.51         2.24 o                         
   0  -2  14        158.65        148.91         3.38 o                         
   1  -2  14         64.35         70.30         1.57 o                         
   2  -2  14        109.95        100.84         2.21 o                         
   3  -2  14        132.54        132.65         3.42 o                         
   4  -2  14         87.31         75.60         2.10 o                         
  -5  -1  14          1.46          1.90         0.34 o                         
  -4  -1  14        189.87        194.47         2.04 o                         
  -3  -1  14        112.88        114.18         1.60 o                         
  -2  -1  14         25.90         27.56         0.63 o                         
  -1  -1  14         44.55         43.73         1.25 o                         
   0  -1  14        239.63        240.90         2.16 o                         
   1  -1  14        106.20         94.89         2.34 o                         
   2  -1  14        151.72        149.05         4.24 o                         
   3  -1  14        103.40        110.12         3.26 o                         
   4  -1  14        141.49        156.26         2.37 o                         
  -5   0  14        327.87        330.74         9.16 o                         
  -4   0  14         73.83         75.54         1.13 o                         
  -3   0  14         10.84         11.41         0.44 o                         
  -2   0  14        616.71        622.62         5.19 o                         
  -1   0  14         47.60         44.52         0.99 o                         
   0   0  14          8.18          5.56         0.41 o                         
   1   0  14         58.08         70.89         2.08 o                         
   2   0  14          7.97          2.70         0.32 o                         
   3   0  14        100.69        103.12         1.61 o                         
   4   0  14         58.62         69.86         3.76 o                         
  -5   1  14          1.63          2.12         0.28 o                         
  -4   1  14        189.97        190.30         1.82 o                         
  -3   1  14        121.65        123.01         1.48 o                         
  -2   1  14         31.20         33.61         0.79 o                         
  -1   1  14         38.81         37.16         0.83 o                         
   0   1  14        258.25        261.91         4.84 o                         
   1   1  14        116.44        107.51         1.88 o                         
   2   1  14        153.80        151.09         2.46 o                         
   3   1  14         95.42         99.45         2.21 o                         
   4   1  14        129.40        136.96         3.17 o                         
  -4   2  14         31.94         35.30         0.94 o                         
  -3   2  14         79.84         77.13         1.44 o                         
  -2   2  14        190.60        199.08         2.37 o                         
  -1   2  14        138.42        138.58         1.99 o                         
   0   2  14        166.41        161.97         5.04 o                         
   1   2  14         54.56         63.54         1.91 o                         
   2   2  14         78.73         76.30         2.06 o                         
   3   2  14        122.94        125.67         3.45 o                         
   4   2  14         90.91         74.58         2.10 o                         
  -4   3  14         54.21         60.21         1.30 o                         
  -3   3  14         55.55         60.16         1.77 o                         
  -2   3  14        186.48        182.51         2.55 o                         
  -1   3  14         53.40         58.69         1.61 o                         
   0   3  14        136.78        149.03        19.99 o                         
   1   3  14        128.01        120.31         2.45 o                         
   2   3  14        113.87        105.74         2.20 o                         
   3   3  14         63.61         66.59         2.08 o                         
  -3   4  14          6.48          6.84         0.74 o                         
  -2   4  14        281.98        257.43         3.71 o                         
  -1   4  14        157.02        163.50         2.31 o                         
   0   4  14         20.60         22.58         1.22 o                         
   1   4  14         39.56         37.46         3.33 o                         
   2   4  14         71.68         75.29         3.72 o                         
   3   4  14         44.26         43.36         1.44 o                         
  -2   5  14         32.60         30.34         2.29 o                         
  -1   5  14         17.94         19.24         1.16 o                         
   0   5  14          4.20          6.18         0.48 o                         
   1   5  14          5.10          4.59         0.67 o                         
   2   5  14         71.92         72.34         1.84 o                         
  -1  -5  15         59.64         60.67         1.65 o                         
   0  -5  15         43.44         43.12         1.46 o                         
   1  -5  15        128.71        129.83         2.55 o                         
  -3  -4  15        175.41        159.10         2.06 o                         
  -2  -4  15         38.21         37.50         0.87 o                         
  -1  -4  15         85.97         87.00         3.73 o                         
   0  -4  15         99.36        102.09         1.98 o                         
   1  -4  15         36.81         34.59         1.10 o                         
   2  -4  15        114.40        113.24         6.17 o                         
  -4  -3  15         15.87         13.63         0.58 o                         
  -3  -3  15        186.87        188.98         2.63 o                         
  -2  -3  15        111.16        111.09         1.75 o                         
  -1  -3  15          6.76          7.27         0.41 o                         
   0  -3  15        250.24        255.49         3.56 o                         
   1  -3  15        168.67        167.49         2.25 o                         
   2  -3  15         24.25         28.04         1.39 o                         
   3  -3  15          9.72          9.27         0.73 o                         
  -4  -2  15         92.74         94.39         1.35 o                         
  -3  -2  15        180.13        178.38         2.93 o                         
  -2  -2  15         74.91         77.36         1.44 o                         
  -1  -2  15        190.71        191.33         2.59 o                         
   0  -2  15        106.98        110.50         2.34 o                         
   1  -2  15         92.07         91.72         1.82 o                         
   2  -2  15         73.17         79.45         2.67 o                         
   3  -2  15        256.12        253.06         6.44 o                         
  -4  -1  15         18.89         18.25         0.55 o                         
  -3  -1  15         28.83         31.01         0.81 o                         
  -2  -1  15        209.95        205.42         3.43 o                         
  -1  -1  15          4.24          4.90         0.39 o                         
   0  -1  15        277.97        292.51         2.89 o                         
   1  -1  15         54.00         46.70         2.08 o                         
   2  -1  15         12.51         12.49         0.66 o                         
   3  -1  15          0.33          0.09         0.17 o                         
   4  -1  15        140.76        144.07         2.82 o                         
  -4   0  15        345.81        346.33         2.70 o                         
  -3   0  15         26.83         26.73         0.71 o                         
  -2   0  15          0.12          0.17         0.13 o                         
  -1   0  15        139.13        138.21         2.22 o                         
   0   0  15         34.73         35.12         0.99 o                         
   1   0  15        109.69        102.29         2.05 o                         
   2   0  15         72.84         73.02         3.19 o                         
   3   0  15        272.29        269.94         9.94 o                         
   4   0  15          4.74          3.85         0.49 o                         
  -4   1  15         19.19         18.44         0.55 o                         
  -3   1  15         22.86         26.31         0.91 o                         
  -2   1  15        220.77        216.21         2.67 o                         
  -1   1  15          5.96          6.35         0.39 o                         
   0   1  15        274.16        295.72         6.16 o                         
   1   1  15         32.10         31.73         0.94 o                         
   2   1  15          9.09          8.28         0.47 o                         
   3   1  15          0.10          0.01         0.17 o                         
   4   1  15        135.19         97.89         2.21 o                         
  -4   2  15         91.18         92.29         2.48 o                         
  -3   2  15        190.53        194.08         2.63 o                         
  -2   2  15         80.21         80.46         1.41 o                         
  -1   2  15        207.92        207.52         3.08 o                         
   0   2  15        113.93        117.07         4.47 o                         
   1   2  15         93.28         94.57         2.23 o                         
   2   2  15         69.21         77.47         1.57 o                         
   3   2  15        246.86        281.07         4.87 o                         
  -3   3  15        159.51        159.07         3.43 o                         
  -2   3  15        118.57        118.46         4.71 o                         
  -1   3  15          7.48          7.39         0.85 o                         
   0   3  15        258.23        284.41         5.49 o                         
   1   3  15        153.44        167.48         3.52 o                         
   2   3  15         20.79         24.34         1.69 o                         
   3   3  15         11.48         12.65         0.77 o                         
  -2   4  15         42.35         36.43         1.36 o                         
  -1   4  15         73.30         78.96         3.25 o                         
   0   4  15         88.92         92.37         1.81 o                         
   1   4  15         36.06         32.86         1.50 o                         
   2   4  15        133.44        135.89         2.78 o                         
  -1   5  15         66.23         70.14         1.93 o                         
   0   5  15         52.39         54.25         4.64 o                         
   1   5  15        134.97        128.43         1.77 o                         
  -2  -4  16         14.80         15.39         1.10 o                         
  -1  -4  16         44.38         37.25         2.66 o                         
   0  -4  16        245.02        245.18         8.87 o                         
   1  -4  16        104.33        106.34         2.44 o                         
  -3  -3  16          4.62          4.60         0.29 o                         
  -2  -3  16        337.29        341.02         6.06 o                         
  -1  -3  16        130.14        136.28         5.26 o                         
   0  -3  16         74.17         64.83         1.28 o                         
   1  -3  16         81.43         84.41         1.42 o                         
  -3  -2  16         85.64         89.70         1.35 o                         
  -2  -2  16         10.34         11.07         0.48 o                         
  -1  -2  16         71.80         81.83         3.72 o                         
   0  -2  16        253.82        261.43         3.54 o                         
   1  -2  16        101.49         93.70         2.33 o                         
   2  -2  16          9.78         10.64         0.57 o                         
   3  -2  16        144.22        154.54         2.91 o                         
  -4  -1  16         84.82         89.45         1.54 o                         
  -3  -1  16         16.83         16.17         0.62 o                         
  -2  -1  16        135.02        134.43         1.62 o                         
  -1  -1  16        229.71        236.69         3.54 o                         
   0  -1  16         78.81         76.74         1.57 o                         
   1  -1  16        130.07        125.43         2.03 o                         
   2  -1  16         75.07         71.26         1.78 o                         
   3  -1  16        122.41        129.72         1.68 o                         
  -4   0  16        414.28        426.55         3.96 o                         
  -3   0  16        149.57        148.78         1.81 o                         
  -2   0  16         66.05         68.28         1.00 o                         
  -1   0  16          0.60          1.44         0.20 o                         
   0   0  16         96.86        112.00         1.95 o                         
   1   0  16         33.72         30.91         0.89 o                         
   2   0  16          0.50          0.28         0.17 o                         
   3   0  16        171.71        182.22         2.62 o                         
  -4   1  16         83.60         83.95         1.35 o                         
  -3   1  16         16.59         15.74         0.63 o                         
  -2   1  16        133.53        132.64         1.59 o                         
  -1   1  16        239.42        231.24         3.54 o                         
   0   1  16         82.38         81.77         3.60 o                         
   1   1  16        123.12        121.42         1.76 o                         
   2   1  16         68.25         65.01         1.38 o                         
   3   1  16        120.21        129.50         7.77 o                         
  -3   2  16         82.42         84.27         2.40 o                         
  -2   2  16          8.87          9.99         0.54 o                         
  -1   2  16         74.62         83.03         2.96 o                         
   0   2  16        244.82        261.61         3.71 o                         
   1   2  16        111.52        112.87         4.32 o                         
   2   2  16          9.64         10.88         0.90 o                         
  -3   3  16          4.25          3.88         0.34 o                         
  -2   3  16        330.99        318.33         5.24 o                         
   0   3  16         74.06         74.18         2.42 o                         
   1   3  16         84.57         88.15         1.84 o                         
  -2   4  16         16.86         20.44         1.06 o                         
  -1   4  16         51.27         47.64         1.65 o                         
   0   4  16        228.82        275.94         4.50 o                         
   1   4  16        107.69         90.85         1.60 o                         
  -2  -3  17        101.65        110.20         2.39 o                         
  -1  -3  17        203.63        188.84        19.93 o                         
   0  -3  17        111.71         99.91         5.59 o                         
   1  -3  17         10.31         10.70         0.43 o                         
  -3  -2  17         66.47         64.37         1.66 o                         
  -2  -2  17          0.34          0.86         0.16 o                         
  -1  -2  17         17.18         16.28         0.77 o                         
   0  -2  17         83.31         86.19         3.29 o                         
   1  -2  17        201.49        182.37         7.27 o                         
   2  -2  17         70.71         72.05         1.41 o                         
  -3  -1  17        206.60        208.07         4.99 o                         
  -2  -1  17         64.17         68.86         1.31 o                         
  -1  -1  17        235.92        248.31         2.77 o                         
   0  -1  17         54.82         52.56         1.45 o                         
   1  -1  17         53.36         51.95         3.53 o                         
   2  -1  17         53.19         59.86         1.85 o                         
  -3   0  17         74.81         72.85         1.20 o                         
  -2   0  17         33.88         32.11         0.69 o                         
  -1   0  17        114.17        110.32         1.55 o                         
   0   0  17         25.56         25.60         0.73 o                         
   1   0  17        181.08        192.26         3.42 o                         
   2   0  17         64.63         57.51         2.57 o                         
  -3   1  17        211.01        211.91         3.72 o                         
  -2   1  17         71.52         75.61         1.39 o                         
  -1   1  17        245.45        246.66         2.78 o                         
   0   1  17         61.09         63.55         1.68 o                         
   1   1  17         55.37         61.48         2.26 o                         
   2   1  17         44.04         49.75         1.81 o                         
  -3   2  17         63.16         60.65         1.72 o                         
  -2   2  17          1.71          1.77         0.28 o                         
  -1   2  17         18.25         18.13         2.25 o                         
   0   2  17         79.42         82.92         2.60 o                         
   1   2  17        213.80        212.74         4.18 o                         
  -2   3  17        113.07        137.12         2.82 o                         
   0   3  17        106.10         91.84         2.52 o                         
   1   3  17         11.01         10.62         0.76 o                         
  -1  -2  18        144.36        146.02         2.08 o                         
   0  -2  18         11.33         11.71         0.79 o                         
   1  -2  18        167.58        182.68         3.35 o                         
  -2  -1  18         39.72         40.82         1.44 o                         
  -1  -1  18         14.52         15.83         0.58 o                         
   0  -1  18        190.45        201.61         1.89 o                         
   1  -1  18        106.57        109.94         1.86 o                         
  -2   0  18         33.58         36.29         1.26 o                         
  -1   0  18        217.69        222.84         2.39 o                         
   0   0  18          1.71          1.46         0.22 o                         
   1   0  18         89.66         95.45         1.42 o                         
   2   0  18         98.84         95.09         2.12 o                         
  -2   1  18         38.16         39.40         0.85 o                         
  -1   1  18         16.04         17.44         0.61 o                         
   0   1  18        199.05        213.55         4.86 o                         
   1   1  18        117.09        120.05         2.80 o                         
  -2   2  18         40.59         40.79         1.31 o                         
  -1   2  18        151.60        150.49         3.05 o                         
   0   2  18         13.38         11.76         1.36 o                         
   1   2  18        158.33        187.06         3.34 o                         
   0   3  18        155.87         98.39         2.17 o                         
  -1  -1  19         27.02         25.74         1.04 o                         
   0  -1  19         21.68         22.94         0.97 o                         
  -1   0  19        212.63        219.13         2.42 o                         
   0   0  19        503.58        581.79         6.68 o                         
  -1   1  19         26.71         26.74         1.09 o                         
   0   1  19         15.51         16.88         0.87 o                         
                                                                                
