# Supplementary material for: Isostructural behaviour in ammonium and potassium salt forms of sulfonated azo dyes
Source: Acta Crystallogr C Struct Chem. 2024 Feb 15;80(Pt 3):66–79. doi: 10.1107/S2053229624001293 (PMC10913082; doi:10.1107/S2053229624001293)
Supplement: Supplementary file 3 [file c-80-00066-NH42sup3.hkl]

data_NH42                                                                       
_shelx_title ' kmc2 123K orange/red rhomb 0.42 0.40 0.10'                       
_shelx_refln_list_code          4                                               
_shelx_F_calc_maximum      134.05                                               
_exptl_crystal_F_000       728.00                                               
_reflns_d_resolution_high  0.7303                                               
                                                                                
loop_                                                                           
 _space_group_symop_operation_xyz                                               
 'x, y, z'                                                                      
 '-x, -y, -z'                                                                   
                                                                                
_cell_length_a     8.2876                                                       
_cell_length_b    10.6404                                                       
_cell_length_c    17.4834                                                       
_cell_angle_alpha  89.734                                                       
_cell_angle_beta   84.793                                                       
_cell_angle_gamma  86.146                                                       
                                                                                
_shelx_F_squared_multiplier     1.000                                           
                                                                                
loop_                                                                           
 _refln_index_h                                                                 
 _refln_index_k                                                                 
 _refln_index_l                                                                 
 _refln_F_squared_calc                                                          
 _refln_F_squared_meas                                                          
 _refln_F_squared_sigma                                                         
 _refln_observed_status                                                         
   1   0   0        148.24        119.33         1.59 o                         
   2   0   0        101.94        127.04         1.87 o                         
   3   0   0         28.85         21.19         0.81 o                         
   4   0   0         70.93         73.50         1.42 o                         
   5   0   0        280.45        263.60         4.21 o                         
   6   0   0          4.76         18.45         2.19 o                         
   7   0   0        163.65        153.95         4.60 o                         
   8   0   0        409.09        419.15         9.59 o                         
   9   0   0        295.52        292.17        18.24 o                         
  10   0   0          3.49          3.84         4.75 o                         
  11   0   0        102.61         98.65         9.20 o                         
 -11   1   0        202.14        177.00        13.87 o                         
 -10   1   0         14.46         15.33         9.43 o                         
  -9   1   0        413.91        417.69        11.40 o                         
  -8   1   0         50.28         47.89         3.91 o                         
  -7   1   0          9.95         12.77         1.63 o                         
  -6   1   0         28.20         50.58         1.96 o                         
  -5   1   0       1251.60       1299.56        17.47 o                         
  -4   1   0        429.24        448.92         6.01 o                         
  -3   1   0        161.58        218.64         2.61 o                         
  -2   1   0        628.84        613.15         7.27 o                         
  -1   1   0        638.02        586.29         6.86 o                         
   0   1   0        713.56        660.66        17.76 o                         
   1   1   0         81.25         81.84         3.90 o                         
   2   1   0        583.87        617.85         8.26 o                         
   3   1   0        324.92        323.62         4.54 o                         
   4   1   0        300.66        302.23         4.72 o                         
   5   1   0       4393.84       4510.53        62.07 o                         
   6   1   0        372.53        416.38        13.52 o                         
   7   1   0         81.38         76.16         3.50 o                         
   8   1   0        487.61        492.42        16.51 o                         
   9   1   0          5.97          5.07         5.28 o                         
  10   1   0          0.04         -4.97         6.91 o                         
  11   1   0          8.04         13.52         8.42 o                         
 -11   2   0         41.92         31.59         9.03 o                         
 -10   2   0         10.34         21.98         8.09 o                         
  -9   2   0        163.44        180.45         8.80 o                         
  -8   2   0        553.62        540.65        13.82 o                         
  -7   2   0         23.51         29.87         2.53 o                         
  -6   2   0        109.50         89.79         2.50 o                         
  -5   2   0        214.11        227.47         3.81 o                         
  -4   2   0        375.09        411.40         5.56 o                         
  -3   2   0       1523.06       1552.61        17.24 o                         
   0   2   0       7565.75       7490.86       101.26 o                         
   1   2   0       9745.42       9445.60       188.80 o                         
   2   2   0         19.07         33.40         1.45 o                         
   3   2   0        941.84        761.67        10.74 o                         
   4   2   0        110.23        143.74         2.82 o                         
   5   2   0          0.24          1.58         1.91 o                         
   6   2   0         13.69         13.64         1.83 o                         
   7   2   0        484.01        473.51        15.73 o                         
   8   2   0         12.83         14.11         4.12 o                         
   9   2   0         13.91          7.91         3.79 o                         
  10   2   0         41.33         38.98         7.02 o                         
  11   2   0          3.38          4.68         7.51 o                         
 -10   3   0         42.96         46.31         5.73 o                         
  -9   3   0        311.64        321.58        18.10 o                         
  -8   3   0          0.02         -2.30         2.89 o                         
  -7   3   0         68.56         70.42         3.20 o                         
  -6   3   0        642.19        658.53        11.05 o                         
  -5   3   0         27.46         30.25         1.65 o                         
  -4   3   0         22.30         25.86         1.25 o                         
  -3   3   0       1390.83       1492.72        23.04 o                         
  -2   3   0       1349.45       1449.94        37.31 o                         
  -1   3   0      13877.92      13448.31       269.74 o                         
   0   3   0       3088.77       2955.26        28.68 o                         
   1   3   0       1886.44       1938.99        23.61 o                         
   2   3   0       6448.28       6276.81        86.02 o                         
   3   3   0          0.18         -0.38         3.07 o                         
   4   3   0        284.95        288.48         5.19 o                         
   5   3   0        681.79        749.01        33.21 o                         
   6   3   0       1002.08       1021.06        18.75 o                         
   7   3   0         22.12         28.59         2.90 o                         
   8   3   0        415.57        431.79        11.22 o                         
   9   3   0          0.06         -5.37         8.25 o                         
  10   3   0          3.18          6.40         6.57 o                         
  11   3   0        106.67        104.74        10.40 o                         
 -10   4   0         45.20         28.75         8.43 o                         
  -9   4   0        524.89        536.19        18.32 o                         
  -8   4   0        180.72        171.22         6.48 o                         
  -7   4   0         64.23         61.82         2.82 o                         
  -6   4   0        206.55        205.36         4.62 o                         
  -5   4   0        727.69        803.42        12.17 o                         
  -4   4   0         16.87         24.37         0.68 o                         
  -3   4   0       2274.73       2477.79        36.43 o                         
  -2   4   0        121.26        138.83         3.44 o                         
  -1   4   0       1695.82       1601.49        19.97 o                         
   0   4   0       1044.11       1188.39        13.53 o                         
   1   4   0       1114.50        955.26        12.06 o                         
   2   4   0          0.26          4.97         0.91 o                         
   3   4   0        233.43        232.43         6.92 o                         
   4   4   0          4.40          1.02         1.71 o                         
   5   4   0         87.41         76.52         2.68 o                         
   6   4   0         61.60         72.50         2.71 o                         
   7   4   0        209.90        210.04        16.06 o                         
   8   4   0         72.12         68.92         6.79 o                         
   9   4   0         37.89         39.17         5.14 o                         
  10   4   0         19.55         16.79         6.35 o                         
  11   4   0          4.16          1.59        12.18 o                         
 -10   5   0        290.25        273.68        13.85 o                         
  -9   5   0         38.10         26.00         6.31 o                         
  -8   5   0        314.85        320.66        10.24 o                         
  -7   5   0         21.05         16.71         6.93 o                         
  -6   5   0        227.99        234.55         6.32 o                         
  -5   5   0        429.43        413.93         7.58 o                         
  -4   5   0          0.38          2.68         1.63 o                         
  -3   5   0        469.09        419.66        13.82 o                         
  -2   5   0       2838.72       2895.73        52.01 o                         
  -1   5   0        170.56        161.01         1.99 o                         
   0   5   0       1658.10       1698.29        16.95 o                         
   1   5   0        384.68        380.34         5.15 o                         
   2   5   0        109.54         94.32         2.26 o                         
   3   5   0         93.59        104.97         3.43 o                         
   4   5   0         50.80         54.13         3.52 o                         
   5   5   0        206.45        222.60         5.11 o                         
   6   5   0          5.87          3.88         2.63 o                         
   7   5   0        134.86        126.23         5.68 o                         
   8   5   0          0.59          2.77        13.04 o                         
   9   5   0        141.21        132.88        11.72 o                         
  10   5   0         23.03         23.27         7.53 o                         
  -9   6   0         87.04         79.73         7.60 o                         
  -8   6   0         78.79         93.89        14.29 o                         
  -7   6   0         22.82         28.00         5.36 o                         
  -6   6   0         41.38         52.88         3.12 o                         
  -5   6   0        402.38        390.69        10.63 o                         
  -4   6   0        559.76        514.41         8.76 o                         
  -3   6   0         63.72         71.22         2.47 o                         
  -2   6   0        376.69        378.82         4.91 o                         
  -1   6   0         44.99         29.07         3.26 o                         
   0   6   0          9.51         12.21         1.14 o                         
   1   6   0         71.23         65.23         1.81 o                         
   2   6   0       1348.25       1266.75        34.99 o                         
   3   6   0         73.74         69.75         3.48 o                         
   4   6   0        450.94        418.17        12.46 o                         
   5   6   0          8.14         12.68         2.07 o                         
   6   6   0        237.37        226.12         7.31 o                         
   7   6   0        133.70        126.41         6.36 o                         
   8   6   0         47.91         60.10         5.28 o                         
   9   6   0         32.30         31.87        11.61 o                         
  10   6   0         82.15         82.78         8.57 o                         
  -9   7   0          1.12         -4.21         8.79 o                         
  -8   7   0          4.14         -1.04        14.20 o                         
  -7   7   0         23.29         28.41         4.40 o                         
  -6   7   0        175.75        146.98         4.53 o                         
  -5   7   0        155.90        172.43         5.41 o                         
  -4   7   0        436.52        421.67         7.46 o                         
  -3   7   0       1938.95       1935.20        43.08 o                         
  -2   7   0         12.37         19.44         0.73 o                         
  -1   7   0        487.06        505.86         8.40 o                         
   0   7   0       1271.92       1331.53        18.94 o                         
   1   7   0       1131.48       1171.69        18.06 o                         
   2   7   0         17.24         12.75         1.92 o                         
   3   7   0        184.03        192.07         4.24 o                         
   4   7   0        315.21        322.49        13.16 o                         
   5   7   0        110.15        107.71         9.70 o                         
   6   7   0         92.50         98.64        10.52 o                         
   7   7   0         44.45         42.91         8.05 o                         
   8   7   0         66.00         69.37         6.36 o                         
   9   7   0         41.74         32.30         7.07 o                         
  10   7   0        150.87        176.90        26.34 o                         
  -9   8   0         20.49         30.06        12.00 o                         
  -8   8   0          0.72          2.44         5.90 o                         
  -7   8   0          4.66          1.67         4.68 o                         
  -6   8   0         96.55        100.15         5.31 o                         
  -5   8   0         53.86         50.00         2.81 o                         
  -4   8   0         44.93         37.71         4.11 o                         
  -3   8   0        433.54        432.70         7.75 o                         
  -2   8   0         30.71         30.28         1.59 o                         
  -1   8   0       1910.30       1877.31        22.85 o                         
   0   8   0        140.20        141.42         4.58 o                         
   1   8   0       1370.23       1361.81        39.44 o                         
   2   8   0        266.48        264.27         9.71 o                         
   3   8   0         23.77         20.10         2.26 o                         
   4   8   0        467.87        445.55        11.77 o                         
   5   8   0        112.31         90.53         7.08 o                         
   6   8   0         76.75         74.84         8.65 o                         
   7   8   0          5.69          3.22         5.95 o                         
   8   8   0         24.33         25.33         6.97 o                         
   9   8   0        258.90        290.50        16.79 o                         
  -8   9   0          2.10         -5.08         6.87 o                         
  -7   9   0         39.66         33.89         6.58 o                         
  -6   9   0         13.40          9.06         5.07 o                         
  -5   9   0          5.27          6.81         2.87 o                         
  -4   9   0        895.60        917.06        14.70 o                         
  -3   9   0        124.82        108.70         3.63 o                         
  -2   9   0         66.91         63.79         2.65 o                         
  -1   9   0         13.00         14.63         1.50 o                         
   0   9   0        263.14        264.45         5.71 o                         
   1   9   0         13.65         18.88         6.03 o                         
   2   9   0        115.11        120.01        12.39 o                         
   3   9   0         86.64         97.72         8.49 o                         
   4   9   0        377.58        343.22        22.09 o                         
   5   9   0         29.73         33.50         6.03 o                         
   6   9   0        358.96        362.93        14.70 o                         
   7   9   0        271.33        278.46        12.41 o                         
   8   9   0          1.38          8.01         8.40 o                         
   9   9   0        165.67        191.24        31.68 o                         
  -7  10   0         98.27        100.95         8.97 o                         
  -6  10   0         47.25         48.25         4.76 o                         
  -5  10   0          3.49          8.49         3.27 o                         
  -4  10   0          7.67          7.41         2.96 o                         
  -3  10   0        399.21        427.68        16.26 o                         
  -2  10   0        170.32        168.97         6.20 o                         
  -1  10   0         13.65         10.75         2.70 o                         
   0  10   0       1903.88       1984.56        35.16 o                         
   1  10   0         49.78         54.36         3.98 o                         
   2  10   0        522.48        488.71        23.51 o                         
   3  10   0          6.14         17.79         3.99 o                         
   4  10   0          1.54         -4.37         7.76 o                         
   5  10   0        107.81        112.86         9.97 o                         
   6  10   0         61.11         58.15        10.98 o                         
   7  10   0          1.87          0.08         6.55 o                         
   8  10   0         37.74         47.15         9.20 o                         
  -6  11   0        106.12        113.71         8.74 o                         
  -5  11   0         14.21         11.00         4.83 o                         
  -4  11   0        201.35        221.04         7.42 o                         
  -3  11   0         69.03         69.83         5.75 o                         
  -2  11   0          0.23          2.93         6.13 o                         
  -1  11   0        684.04        703.34        14.79 o                         
   0  11   0        381.95        407.81        15.39 o                         
   1  11   0          3.04         17.62        12.96 o                         
   2  11   0        276.81        284.74         9.79 o                         
   3  11   0        127.91        118.03         7.12 o                         
   4  11   0         27.74         26.56         5.08 o                         
   5  11   0         46.53         53.29         6.10 o                         
   6  11   0        200.16        207.01         9.80 o                         
   7  11   0        130.69        124.39         8.73 o                         
  -5  12   0         36.64         35.60         8.36 o                         
  -4  12   0        450.13        467.74        19.29 o                         
  -3  12   0        209.23        211.07         8.90 o                         
  -2  12   0          2.11         -1.72         5.28 o                         
  -1  12   0        413.35        451.93        13.51 o                         
   0  12   0        479.14        499.17        16.39 o                         
   1  12   0       2448.10       2447.02        57.43 o                         
   2  12   0        272.18        279.11        10.08 o                         
   3  12   0         37.17         43.56         5.68 o                         
   4  12   0        159.29        154.10        13.10 o                         
   5  12   0          0.54         -1.73         7.25 o                         
   6  12   0          0.54          6.98         9.11 o                         
   7  12   0         52.31         41.81         8.95 o                         
  -4  13   0          0.01         -4.29         8.24 o                         
  -3  13   0         23.57         22.21         8.06 o                         
  -2  13   0        102.59        109.73        10.53 o                         
  -1  13   0        826.73        826.58        35.02 o                         
   0  13   0         13.01         19.22         4.58 o                         
   1  13   0        771.69        770.22        25.58 o                         
   2  13   0          9.57          7.60         5.46 o                         
   3  13   0        192.04        177.58        10.50 o                         
   4  13   0        142.80        147.14         9.18 o                         
   5  13   0          3.64          1.15         6.64 o                         
  -2  14   0         30.87          8.23         9.21 o                         
  -1  14   0        663.62        669.13        28.16 o                         
   0  14   0         34.45         32.53        10.97 o                         
   1  14   0        291.32        275.58        12.72 o                         
   2  14   0        255.53        271.72        12.81 o                         
   3  14   0          1.74          9.20         7.29 o                         
  -3 -14   1        617.26        601.86        23.36 o                         
  -2 -14   1         16.17         22.08         6.74 o                         
  -1 -14   1          2.37          0.31        12.53 o                         
   0 -14   1        185.52        201.69        13.60 o                         
   1 -14   1         20.56         27.90         6.63 o                         
   2 -14   1         51.18         45.46        13.78 o                         
  -5 -13   1         62.72         66.00         8.31 o                         
  -4 -13   1         85.28         83.40         8.26 o                         
  -3 -13   1        253.00        249.54        24.46 o                         
  -2 -13   1        132.65        148.70         9.97 o                         
  -1 -13   1        519.41        561.02        19.26 o                         
   0 -13   1        109.15         93.51         5.96 o                         
   1 -13   1        198.14        184.19        12.13 o                         
   2 -13   1         86.27         88.81         7.34 o                         
   3 -13   1        289.88        275.01        12.89 o                         
   4 -13   1         10.75         22.55        10.68 o                         
  -6 -12   1         28.14         35.49         7.98 o                         
  -5 -12   1          9.11          8.78        13.38 o                         
  -4 -12   1        247.79        239.59        12.42 o                         
  -3 -12   1         32.77         30.92         5.49 o                         
  -2 -12   1        165.02        172.42         7.90 o                         
  -1 -12   1        900.31        971.59        22.34 o                         
   0 -12   1         13.51         17.26         4.09 o                         
   1 -12   1        117.32         99.55         7.07 o                         
   2 -12   1         34.21         36.76         6.23 o                         
   3 -12   1          9.96          3.01         4.99 o                         
   4 -12   1         84.85         69.14        10.19 o                         
   5 -12   1          9.06          7.85         7.39 o                         
  -7 -11   1          0.17          0.68         9.29 o                         
  -6 -11   1         98.24        114.06        10.90 o                         
  -5 -11   1        218.43        189.87        14.70 o                         
  -4 -11   1          0.01         -2.59         4.95 o                         
  -3 -11   1        624.08        612.14        19.19 o                         
  -2 -11   1        174.33        160.48         7.73 o                         
  -1 -11   1        411.49        431.74        10.55 o                         
   0 -11   1        604.93        614.58        13.11 o                         
   1 -11   1        180.08        178.27         5.94 o                         
   2 -11   1        229.26        216.41        22.56 o                         
   3 -11   1         68.49         86.31        17.06 o                         
   4 -11   1        133.13        138.25         6.34 o                         
   5 -11   1         87.69         84.56         5.80 o                         
   6 -11   1          5.64         -0.34         8.33 o                         
  -8 -10   1         77.06         54.15        11.79 o                         
  -7 -10   1          0.11          5.64         8.53 o                         
  -6 -10   1          1.71          2.00         7.65 o                         
  -5 -10   1          2.35          1.65         4.10 o                         
  -4 -10   1         54.07         60.11        12.21 o                         
  -3 -10   1        205.91        206.30        29.26 o                         
  -2 -10   1       2224.61       2259.51        72.16 o                         
  -1 -10   1        708.99        763.37        21.90 o                         
   0 -10   1        457.91        461.01        18.13 o                         
   1 -10   1         17.28         16.41         2.29 o                         
   2 -10   1          4.46          3.65         2.58 o                         
   3 -10   1        536.15        519.85        10.77 o                         
   4 -10   1         15.20         16.30         3.48 o                         
   5 -10   1         94.57        111.09         9.08 o                         
   6 -10   1          5.81          3.04         3.91 o                         
   7 -10   1        452.95        435.64        17.84 o                         
  -9  -9   1         39.87         51.81        10.07 o                         
  -8  -9   1          6.68          3.01         9.40 o                         
  -7  -9   1          4.01          6.79         6.29 o                         
  -6  -9   1        140.39        132.35         8.45 o                         
  -5  -9   1         70.23         69.48         6.68 o                         
  -4  -9   1         20.58         20.16         4.37 o                         
  -3  -9   1        841.31        811.87        29.98 o                         
  -2  -9   1       3915.01       3890.77        79.32 o                         
  -1  -9   1         24.87         24.74         5.15 o                         
   0  -9   1          7.22          6.26         2.43 o                         
   1  -9   1         50.92         47.36         2.25 o                         
   2  -9   1        172.52        166.67         7.30 o                         
   3  -9   1          0.98          3.33         2.36 o                         
   4  -9   1        399.19        393.96         7.73 o                         
   5  -9   1          0.20          0.75         1.68 o                         
   6  -9   1         58.24         67.48         4.62 o                         
   7  -9   1          9.71          6.82         4.54 o                         
   8  -9   1        174.99        205.98        11.84 o                         
  -9  -8   1        173.53        155.07        12.94 o                         
  -8  -8   1         26.21         20.67         7.62 o                         
  -7  -8   1         24.52         37.81         6.85 o                         
  -6  -8   1          9.92         11.82         5.94 o                         
  -5  -8   1        277.49        268.66        15.19 o                         
  -4  -8   1        408.63        392.60        10.14 o                         
  -3  -8   1        325.90        300.72        14.66 o                         
  -2  -8   1       1886.36       1883.86        47.23 o                         
  -1  -8   1        403.10        379.61         7.26 o                         
   0  -8   1         57.37         56.70         5.76 o                         
   1  -8   1         67.51         66.67         3.15 o                         
   2  -8   1         53.50         46.75         1.40 o                         
   3  -8   1        901.35        841.88        16.03 o                         
   4  -8   1         15.16         17.99         2.48 o                         
   5  -8   1        101.66         93.69         3.76 o                         
   6  -8   1        196.87        195.58         6.13 o                         
   7  -8   1         48.96         46.49        20.58 o                         
   8  -8   1          2.48          2.81         4.77 o                         
   9  -8   1         23.76         26.39        10.20 o                         
 -10  -7   1        141.61        187.84        14.91 o                         
  -9  -7   1          1.11         -9.70         8.44 o                         
  -8  -7   1         13.21         12.58         5.03 o                         
  -7  -7   1         33.19         22.36         4.46 o                         
  -6  -7   1          2.05         -2.95         2.87 o                         
  -5  -7   1       1024.52       1007.46        28.44 o                         
  -4  -7   1       3355.55       3416.81        64.59 o                         
  -3  -7   1       2511.13       2555.80        40.01 o                         
  -2  -7   1        644.54        642.43        17.90 o                         
  -1  -7   1         47.40         53.29         3.11 o                         
   0  -7   1        694.64        707.64        18.36 o                         
   1  -7   1       1145.45       1158.82        14.98 o                         
   2  -7   1         45.05         41.81         1.61 o                         
   3  -7   1        593.35        564.10         9.84 o                         
   4  -7   1        117.70        113.43         3.30 o                         
   5  -7   1        133.05        134.43         4.62 o                         
   6  -7   1         19.71         19.51         2.75 o                         
   7  -7   1          6.82          5.16         9.48 o                         
   8  -7   1          3.02         -4.85         5.62 o                         
   9  -7   1         63.85         43.06        13.80 o                         
 -10  -6   1         52.23         50.33         7.54 o                         
  -9  -6   1         69.68         75.83         6.86 o                         
  -8  -6   1        409.58        424.17        12.74 o                         
  -7  -6   1        136.75        146.68        11.61 o                         
  -6  -6   1         10.60         15.35         2.88 o                         
  -5  -6   1        326.93        343.81         8.92 o                         
  -4  -6   1        101.17        104.12         4.52 o                         
  -3  -6   1          0.27          1.84         1.27 o                         
  -2  -6   1       1315.29       1328.99        24.62 o                         
  -1  -6   1        152.91        154.57         3.16 o                         
   0  -6   1        283.49        258.82         6.44 o                         
   1  -6   1         38.87         33.67         2.17 o                         
   2  -6   1       1000.52        955.99        11.08 o                         
   3  -6   1          5.29          9.21         1.78 o                         
   4  -6   1         93.69         86.83         4.03 o                         
   5  -6   1        161.66        158.47         4.06 o                         
   6  -6   1        120.39        123.17         7.67 o                         
   7  -6   1         21.10         23.60         4.36 o                         
   8  -6   1         93.22         99.70         7.62 o                         
   9  -6   1        215.95        236.12        12.04 o                         
 -10  -5   1        134.71        151.07        13.12 o                         
  -9  -5   1         37.05         28.83         6.01 o                         
  -8  -5   1          8.20          0.22         3.87 o                         
  -7  -5   1        308.96        289.77         7.33 o                         
  -6  -5   1        812.38        794.86        14.62 o                         
  -5  -5   1       1532.25       1512.57        30.08 o                         
  -4  -5   1         53.89         43.18         3.22 o                         
  -3  -5   1       3252.59       3160.33        61.24 o                         
  -2  -5   1        628.67        712.46        28.85 o                         
  -1  -5   1        702.81        662.93         9.03 o                         
   0  -5   1       2218.32       2279.89        22.78 o                         
   1  -5   1         82.60         89.95         1.58 o                         
   2  -5   1        737.99        750.26        10.66 o                         
   3  -5   1         16.61         11.28         1.59 o                         
   4  -5   1        336.14        332.78         5.69 o                         
   5  -5   1        124.70        117.19         4.00 o                         
   6  -5   1        108.71         85.46         3.97 o                         
   7  -5   1         62.30         60.48         8.04 o                         
   8  -5   1         44.24         65.46         8.49 o                         
   9  -5   1         28.16         12.78         9.95 o                         
  10  -5   1         24.86         32.34         8.93 o                         
 -10  -4   1        189.17        228.91        13.71 o                         
  -9  -4   1          1.12          2.72         5.12 o                         
  -8  -4   1          0.20         -1.73         2.80 o                         
  -7  -4   1         13.17         11.00         2.92 o                         
  -6  -4   1          0.12         -0.96         2.55 o                         
  -5  -4   1          5.67         13.37         4.04 o                         
  -4  -4   1          1.16          3.10         1.48 o                         
  -3  -4   1        367.54        374.18         7.32 o                         
  -2  -4   1        569.59        547.21         8.24 o                         
  -1  -4   1       1390.13       1370.14        16.62 o                         
   0  -4   1         63.11         50.20         0.94 o                         
   1  -4   1         26.93         33.96         1.92 o                         
   2  -4   1         30.27         18.05         1.46 o                         
   3  -4   1       2844.36       2925.05        49.63 o                         
   4  -4   1        232.62        275.83         7.57 o                         
   5  -4   1        357.54        326.69         5.31 o                         
   6  -4   1        404.23        373.25         7.31 o                         
   7  -4   1        108.36        116.35         4.72 o                         
   8  -4   1        355.43        338.91        21.15 o                         
   9  -4   1          3.80          9.28         7.55 o                         
  10  -4   1        296.05        257.01        18.20 o                         
 -11  -3   1         63.40         65.24        11.49 o                         
 -10  -3   1         38.51         33.05         7.14 o                         
  -9  -3   1          1.31          7.54         4.33 o                         
  -8  -3   1        832.61        879.93        17.65 o                         
  -7  -3   1        223.57        222.38         6.40 o                         
  -6  -3   1        236.32        232.11         5.81 o                         
  -5  -3   1         85.78         88.55         3.76 o                         
  -4  -3   1        669.53        617.73        11.43 o                         
  -3  -3   1         24.96         38.78         2.20 o                         
  -2  -3   1      10000.73      10042.35       198.66 o                         
  -1  -3   1      11567.18      11305.44       262.22 o                         
   0  -3   1       6890.30       6700.95        76.93 o                         
   1  -3   1          6.18          1.28         0.67 o                         
   2  -3   1          4.11         -0.17         1.02 o                         
   3  -3   1        164.24        211.34         4.03 o                         
   4  -3   1       2541.71       2704.74        44.08 o                         
   5  -3   1         88.27        106.88         2.74 o                         
   6  -3   1         45.16         44.64         2.04 o                         
   7  -3   1        162.68        167.64         6.18 o                         
   8  -3   1        295.10        278.93         8.54 o                         
   9  -3   1         29.71         33.63         5.66 o                         
  10  -3   1        715.46        734.01        32.06 o                         
 -11  -2   1          5.60          6.43         9.36 o                         
 -10  -2   1         28.74         50.17        21.91 o                         
  -9  -2   1         87.71         82.14         7.32 o                         
  -8  -2   1        122.78        126.15         5.31 o                         
  -7  -2   1        627.93        634.95        13.68 o                         
  -6  -2   1        280.55        292.74         5.91 o                         
  -5  -2   1        394.81        411.70         7.74 o                         
  -4  -2   1         48.51         43.26         2.80 o                         
  -3  -2   1        798.39        836.14        12.87 o                         
  -2  -2   1      15024.02      14824.39       368.94 o                         
   0  -2   1        721.98        665.02         6.80 o                         
   1  -2   1       1195.56       1072.99        12.40 o                         
   2  -2   1       3184.72       3007.54        39.69 o                         
   3  -2   1       4455.55       4212.98        50.61 o                         
   4  -2   1       5857.84       6389.12        88.41 o                         
   5  -2   1        427.64        432.75         6.71 o                         
   6  -2   1        687.49        721.43        11.57 o                         
   7  -2   1        267.21        247.31         6.57 o                         
   8  -2   1        464.46        476.50        12.05 o                         
   9  -2   1        438.86        407.20        12.59 o                         
  10  -2   1         17.39         33.69         6.52 o                         
  11  -2   1         50.07         39.36         6.28 o                         
 -11  -1   1          1.63          5.17        10.71 o                         
 -10  -1   1         18.44         22.67         5.63 o                         
  -9  -1   1         11.35          9.13         3.98 o                         
  -8  -1   1        347.53        352.12        13.09 o                         
  -7  -1   1        308.13        310.17         7.24 o                         
  -6  -1   1          0.68          3.26         1.23 o                         
  -5  -1   1         55.01         72.40         2.00 o                         
  -4  -1   1        155.52        144.22         2.46 o                         
  -3  -1   1        251.54        293.15         4.44 o                         
  -2  -1   1      10740.18      11167.36       227.65 o                         
   0  -1   1        690.54        781.86         8.16 o                         
   1  -1   1         84.28         97.12         2.19 o                         
   2  -1   1         16.94         17.28         1.63 o                         
   3  -1   1       1395.31       1330.67        15.50 o                         
   4  -1   1       3318.83       3372.52        41.21 o                         
   5  -1   1         69.55         96.23         2.47 o                         
   6  -1   1         49.17         49.35         1.89 o                         
   7  -1   1       2297.88       2345.59        40.74 o                         
   8  -1   1        142.97        135.07         5.98 o                         
   9  -1   1         13.19         10.55         4.19 o                         
  10  -1   1         10.50          9.98         4.89 o                         
  11  -1   1         56.14         56.42         7.91 o                         
 -11   0   1         23.31          7.07        11.41 o                         
 -10   0   1         41.97         38.82         5.60 o                         
  -9   0   1        186.93        190.02         7.26 o                         
  -8   0   1          0.80          2.66         2.62 o                         
  -7   0   1        168.93        170.52         4.26 o                         
  -6   0   1       6179.70       6498.50        92.97 o                         
  -5   0   1       1534.74       1479.90        19.87 o                         
  -4   0   1        110.46        119.67         2.40 o                         
  -3   0   1          2.08          5.44         0.82 o                         
  -2   0   1      15251.96      14381.84       396.80 o                         
  -1   0   1        233.84        195.94         3.02 o                         
   0   0   1          9.80          5.54         0.79 o                         
   1   0   1        145.75        129.06         1.55 o                         
   2   0   1       4335.64       4340.45        50.31 o                         
   3   0   1         10.91         19.32         0.59 o                         
   4   0   1       5678.09       5573.67        75.19 o                         
   5   0   1        165.78        161.22         3.12 o                         
   6   0   1          2.54          7.67         1.89 o                         
   7   0   1       1462.66       1451.92        25.73 o                         
   8   0   1         15.05         14.93         3.74 o                         
   9   0   1          7.49          8.31         4.85 o                         
  10   0   1        183.36        172.30        12.53 o                         
  11   0   1          0.85          5.38         6.50 o                         
 -11   1   1          1.10          1.36         8.47 o                         
 -10   1   1         10.92          5.37         5.68 o                         
  -9   1   1         32.50         30.33         4.22 o                         
  -8   1   1        157.58        154.41        11.61 o                         
  -7   1   1        438.20        449.36         9.10 o                         
  -6   1   1        995.10       1028.09        16.00 o                         
  -5   1   1          5.36          4.63         1.25 o                         
  -4   1   1        193.62        209.69         3.37 o                         
  -3   1   1        382.82        427.89         5.05 o                         
  -1   1   1      13132.87      11805.22       303.48 o                         
   0   1   1        330.17        339.33         3.41 o                         
   1   1   1        432.60        472.13         6.06 o                         
   2   1   1          0.14          5.06         1.53 o                         
   3   1   1         55.97         79.74         3.70 o                         
   4   1   1       1630.24       1657.70        24.56 o                         
   5   1   1        358.16        311.44         5.15 o                         
   6   1   1       1559.53       1573.90        25.03 o                         
   7   1   1        346.15        358.88         7.97 o                         
   8   1   1          0.11          5.16         7.77 o                         
   9   1   1         36.29         44.67         4.64 o                         
  10   1   1         87.62         86.85         9.18 o                         
  11   1   1          8.83          4.87        10.05 o                         
 -10   2   1         84.79         89.32        20.31 o                         
  -9   2   1        144.62        167.49         7.75 o                         
  -8   2   1        657.89        682.56        16.46 o                         
  -7   2   1         51.29         68.71         3.16 o                         
  -6   2   1        466.45        464.65         8.03 o                         
  -5   2   1         15.55         19.61         1.41 o                         
  -4   2   1       1387.02       1495.10        20.83 o                         
  -3   2   1        818.05        738.77         9.00 o                         
  -1   2   1       3572.93       3626.25        40.36 o                         
   0   2   1        648.68        712.30         7.76 o                         
   1   2   1       4620.40       4579.92        62.28 o                         
   2   2   1        117.67        118.56         1.95 o                         
   3   2   1       2190.85       2194.40        31.13 o                         
   4   2   1       1560.80       1695.83        36.42 o                         
   5   2   1        449.56        440.54         8.99 o                         
   6   2   1       1317.92       1346.87        22.62 o                         
   7   2   1       1488.56       1444.42        29.31 o                         
   8   2   1         23.69         22.58         3.34 o                         
   9   2   1          2.76          4.25         3.89 o                         
  10   2   1         18.54         19.07         6.78 o                         
  11   2   1         10.30         37.82        10.74 o                         
 -10   3   1        154.63        151.78         8.78 o                         
  -9   3   1        113.79        127.46         7.40 o                         
  -8   3   1         21.07         22.59         3.65 o                         
  -7   3   1        152.39        138.27         4.35 o                         
  -6   3   1         51.37         52.42         4.82 o                         
  -5   3   1         86.28        103.30         3.11 o                         
  -4   3   1         19.29         38.69         1.73 o                         
  -3   3   1       5421.93       5569.62        79.89 o                         
  -2   3   1      10576.44      10242.09       170.40 o                         
  -1   3   1        102.29        143.77         4.14 o                         
   0   3   1        255.60        271.67         2.91 o                         
   1   3   1       2268.65       2304.98        27.72 o                         
   2   3   1       2049.19       2002.49        27.12 o                         
   3   3   1        581.47        589.12         9.53 o                         
   4   3   1        220.10        266.53         4.89 o                         
   5   3   1        232.70        252.16         9.44 o                         
   6   3   1       2204.89       2234.72        40.04 o                         
   7   3   1          1.01          0.91         2.21 o                         
   8   3   1        224.32        233.48         6.99 o                         
   9   3   1        105.20         94.52         6.52 o                         
  10   3   1         32.37         27.05         8.09 o                         
  11   3   1         13.23          4.14        13.66 o                         
 -10   4   1          2.81          6.29         6.16 o                         
  -9   4   1        212.37        219.07        18.82 o                         
  -8   4   1          9.58          7.65         2.51 o                         
  -7   4   1         45.56         46.68         4.98 o                         
  -6   4   1         44.03         44.86         2.38 o                         
  -5   4   1        409.40        431.10         6.47 o                         
  -4   4   1       2960.80       3019.74        36.58 o                         
  -3   4   1       3485.59       3688.68        56.49 o                         
  -2   4   1         54.50         68.32         1.29 o                         
  -1   4   1         13.67         21.40         0.67 o                         
   0   4   1       1489.61       1683.62        17.26 o                         
   1   4   1        140.37        139.80         2.29 o                         
   2   4   1       2579.12       2643.72        32.17 o                         
   3   4   1       1149.36       1340.12        23.02 o                         
   4   4   1          2.71          2.82         1.04 o                         
   5   4   1        151.65        123.43         3.17 o                         
   6   4   1         16.76         17.96         2.51 o                         
   7   4   1        127.53        138.15         8.90 o                         
   8   4   1         85.94         86.70        13.48 o                         
   9   4   1         17.46         22.53         6.14 o                         
  10   4   1         48.75         50.95         8.63 o                         
  11   4   1          0.27         15.11         9.53 o                         
 -10   5   1         50.82         44.86         8.50 o                         
  -9   5   1         14.30          9.40         5.59 o                         
  -8   5   1         83.30         73.39         6.89 o                         
  -7   5   1         70.63         64.84         3.23 o                         
  -6   5   1        228.56        218.33         5.19 o                         
  -5   5   1        355.88        340.09        11.70 o                         
  -4   5   1        726.09        767.87        11.86 o                         
  -3   5   1       7894.88       7799.89       135.47 o                         
  -2   5   1       1532.81       1494.47        18.12 o                         
  -1   5   1         77.20         77.30         1.38 o                         
   0   5   1          3.32          4.06         0.51 o                         
   1   5   1        511.83        591.09         7.62 o                         
   2   5   1       1621.94       1803.40        24.52 o                         
   3   5   1       1911.41       1989.50        33.61 o                         
   4   5   1         73.29         85.28         2.79 o                         
   5   5   1        314.57        332.78         8.69 o                         
   6   5   1          1.23          7.41         4.61 o                         
   7   5   1        185.75        167.89         6.69 o                         
   8   5   1         59.28         58.71         5.65 o                         
   9   5   1        317.17        316.63        12.02 o                         
  10   5   1          0.29         -1.81         6.10 o                         
  -9   6   1          0.14         -8.69         6.33 o                         
  -8   6   1         36.69         41.87        11.41 o                         
  -7   6   1        110.17         93.87         6.49 o                         
  -6   6   1          8.44          5.80         2.40 o                         
  -5   6   1        419.03        421.86         9.99 o                         
  -4   6   1       1546.40       1593.27        51.17 o                         
  -3   6   1        414.33        450.19         7.91 o                         
  -2   6   1        399.32        421.75         5.96 o                         
  -1   6   1        271.80        264.64         3.19 o                         
   0   6   1         23.70         35.90         2.00 o                         
   1   6   1         74.03        103.40         6.81 o                         
   2   6   1       1174.71       1134.37        18.99 o                         
   3   6   1          6.09          5.63         1.73 o                         
   4   6   1        342.52        371.98         8.29 o                         
   5   6   1         10.98         12.12         0.92 o                         
   6   6   1        176.26        178.12         9.34 o                         
   7   6   1         10.78          9.76         6.14 o                         
   8   6   1         15.82         22.16         9.10 o                         
   9   6   1          9.16         14.70         9.03 o                         
  10   6   1          5.82          2.19         8.90 o                         
  -9   7   1         51.70         54.24        10.82 o                         
  -8   7   1          1.12         -0.47         5.83 o                         
  -7   7   1        233.57        219.83         9.36 o                         
  -6   7   1         13.16          8.69         2.75 o                         
  -5   7   1         16.44         19.44         2.66 o                         
  -4   7   1        861.18        864.15        14.20 o                         
  -3   7   1       3155.44       3132.26        43.83 o                         
  -2   7   1          6.15          7.23         0.66 o                         
  -1   7   1        561.33        565.50        10.87 o                         
   0   7   1        711.46        747.34        10.17 o                         
   1   7   1        835.69        833.71        33.11 o                         
   2   7   1          0.01         -1.01         1.81 o                         
   3   7   1        385.08        390.06         7.53 o                         
   4   7   1        880.29        882.88        18.10 o                         
   5   7   1          2.57          4.38         3.08 o                         
   6   7   1         60.91         60.15         3.94 o                         
   7   7   1        183.18        179.55         7.30 o                         
   8   7   1         30.90         34.36         5.47 o                         
   9   7   1         54.24         61.37         9.71 o                         
  10   7   1         74.14         49.80         9.72 o                         
  -8   8   1         25.46         23.29         7.14 o                         
  -7   8   1         15.99         16.73         6.01 o                         
  -6   8   1         18.79         21.82         5.09 o                         
  -5   8   1        157.41        166.51         4.97 o                         
  -4   8   1        218.75        216.09         5.05 o                         
  -3   8   1          3.60          3.18         2.07 o                         
  -2   8   1        841.91        831.37        10.91 o                         
  -1   8   1       1372.68       1343.64        17.76 o                         
   0   8   1         55.78         53.25         1.41 o                         
   1   8   1         19.18         19.83         2.39 o                         
   2   8   1        443.30        457.38        13.40 o                         
   3   8   1       1274.66       1283.05        26.59 o                         
   4   8   1         13.55         15.04         5.02 o                         
   5   8   1         71.73         75.37         4.34 o                         
   6   8   1          0.11         -0.65         5.90 o                         
   7   8   1         33.60         30.51         6.11 o                         
   8   8   1         41.69         39.82        19.78 o                         
   9   8   1         14.98          6.84         8.19 o                         
  -8   9   1         13.60          8.94         7.05 o                         
  -7   9   1         75.06         65.16         7.05 o                         
  -6   9   1         69.99         62.67         5.85 o                         
  -5   9   1         70.96         74.54         3.84 o                         
  -4   9   1        141.18        145.52         4.56 o                         
  -3   9   1         18.82         15.99         2.53 o                         
  -2   9   1        451.67        428.30         8.88 o                         
  -1   9   1        459.92        450.43         9.03 o                         
   0   9   1       1919.94       1975.98        63.21 o                         
   1   9   1         61.93         58.51         3.14 o                         
   2   9   1        574.16        551.44        12.02 o                         
   3   9   1          1.30          4.20         6.86 o                         
   4   9   1        850.19        817.49        26.58 o                         
   5   9   1        619.82        617.11        19.20 o                         
   6   9   1          0.42          1.24         6.34 o                         
   7   9   1         73.40         98.45         7.16 o                         
   8   9   1          2.42          0.48         7.07 o                         
   9   9   1          0.13          1.01         9.50 o                         
  -7  10   1         58.74         44.07         7.19 o                         
  -6  10   1        120.18        137.35         9.99 o                         
  -5  10   1        545.96        588.99        16.50 o                         
  -4  10   1          5.48          0.61         2.76 o                         
  -3  10   1        138.75        139.22         7.15 o                         
  -2  10   1          9.61         12.65         2.06 o                         
  -1  10   1         38.60         46.24         2.89 o                         
   0  10   1       2392.29       2519.30        45.17 o                         
   1  10   1         71.09         77.45         4.67 o                         
   2  10   1         16.93         18.04         2.93 o                         
   3  10   1         63.97         59.54         5.11 o                         
   4  10   1        400.01        407.30        12.25 o                         
   5  10   1        621.72        622.35        17.63 o                         
   6  10   1         35.24         41.25         9.74 o                         
   7  10   1        144.51        166.26         9.78 o                         
   8  10   1          3.20          5.80         8.89 o                         
  -6  11   1         21.42         23.59         6.45 o                         
  -5  11   1          2.42          2.54         5.64 o                         
  -4  11   1        205.36        201.85         9.23 o                         
  -3  11   1          8.30          0.43         6.22 o                         
  -2  11   1         57.91         62.59         4.39 o                         
  -1  11   1       1230.51       1245.51        30.28 o                         
   0  11   1        264.79        259.53         7.37 o                         
   1  11   1        370.23        359.61        10.39 o                         
   2  11   1          9.38          6.11         6.61 o                         
   3  11   1        465.66        452.89        12.62 o                         
   4  11   1         11.56         12.98         5.42 o                         
   5  11   1        716.01        746.33        25.16 o                         
   6  11   1          2.45         -2.86         6.07 o                         
   7  11   1         66.46         86.20         9.04 o                         
  -5  12   1          6.45          9.15         7.13 o                         
  -4  12   1         40.92         50.88         7.13 o                         
  -3  12   1         51.47         52.57         6.35 o                         
  -2  12   1        511.23        521.87        17.15 o                         
  -1  12   1         76.47         74.73         4.37 o                         
   0  12   1          0.19         -2.29         6.23 o                         
   1  12   1        321.63        315.99        10.58 o                         
   2  12   1         17.96         24.98         6.92 o                         
   3  12   1          0.11          6.31         5.28 o                         
   4  12   1        103.81        105.27         8.28 o                         
   5  12   1          0.54          0.79         9.73 o                         
   6  12   1        484.27        483.63        18.79 o                         
   7  12   1          0.02         -2.86         8.61 o                         
  -4  13   1         63.92         67.39        17.16 o                         
  -3  13   1         74.38         87.56        10.25 o                         
  -2  13   1        565.02        552.07        26.17 o                         
  -1  13   1          0.07          1.86         5.37 o                         
   0  13   1        371.87        358.88        13.34 o                         
   1  13   1         10.01          8.22         4.48 o                         
   2  13   1         45.19         57.73         9.85 o                         
   3  13   1        169.20        165.80        10.20 o                         
   4  13   1         64.56         74.58         8.29 o                         
   5  13   1         47.66         40.65         7.24 o                         
  -2  14   1        431.36        427.26        23.46 o                         
  -1  14   1        215.85        171.56        14.15 o                         
   0  14   1        164.96        169.92        22.24 o                         
   1  14   1        124.09        124.63         8.90 o                         
   2  14   1         20.32         27.38        14.61 o                         
   3  14   1          8.66         10.47         6.75 o                         
  -3 -14   2        117.07        113.61         8.71 o                         
  -2 -14   2         70.02         61.99         7.38 o                         
  -1 -14   2         35.39         38.65        16.81 o                         
   0 -14   2          7.03          3.14         7.63 o                         
   1 -14   2         20.99         28.32         6.69 o                         
   2 -14   2          4.80         15.91         8.41 o                         
  -5 -13   2         92.32         85.07         8.47 o                         
  -4 -13   2        143.24        165.27         9.97 o                         
  -3 -13   2         66.65         69.24         7.08 o                         
  -2 -13   2          1.47          3.61         8.63 o                         
  -1 -13   2         70.73         82.30         6.83 o                         
   0 -13   2         42.79         44.17         4.90 o                         
   1 -13   2        480.81        494.25        17.87 o                         
   2 -13   2        189.42        217.51        14.60 o                         
   3 -13   2        418.64        458.21        49.28 o                         
   4 -13   2         12.65         14.98        18.61 o                         
  -6 -12   2         17.51         33.97        10.98 o                         
  -5 -12   2          1.09          9.97         9.62 o                         
  -4 -12   2         10.08          2.86         6.13 o                         
  -3 -12   2         81.25         92.05         7.44 o                         
  -2 -12   2        391.33        379.46        14.03 o                         
  -1 -12   2         99.68         85.88         6.32 o                         
   0 -12   2          0.35          1.46         3.46 o                         
   1 -12   2        241.05        242.33        10.03 o                         
   2 -12   2         39.55         30.77         6.11 o                         
   3 -12   2          6.16          9.49         5.08 o                         
   4 -12   2          0.05         10.63         6.34 o                         
   5 -12   2         69.86         73.53        11.41 o                         
  -7 -11   2          4.16         10.00        10.91 o                         
  -6 -11   2         42.70         43.22         7.97 o                         
  -5 -11   2         84.22         78.12         9.98 o                         
  -4 -11   2          3.39          0.84        10.74 o                         
  -3 -11   2        171.68        181.85         9.34 o                         
  -2 -11   2          2.26          0.77         4.58 o                         
  -1 -11   2        642.42        614.70        14.84 o                         
   0 -11   2         23.99         24.83         3.13 o                         
   1 -11   2         27.00         26.92         3.30 o                         
   2 -11   2         11.18         24.32         6.78 o                         
   3 -11   2          7.16         13.73         4.14 o                         
   4 -11   2          1.08          3.66         4.28 o                         
   5 -11   2        189.88        191.88         9.91 o                         
   6 -11   2        322.12        348.41        14.55 o                         
  -8 -10   2         99.65        102.91        11.67 o                         
  -7 -10   2         88.74         72.61         9.39 o                         
  -6 -10   2        160.55        135.19        10.03 o                         
  -5 -10   2          8.67          8.20         5.15 o                         
  -4 -10   2         80.39         72.51        10.23 o                         
  -3 -10   2       1226.11       1244.32        28.84 o                         
  -2 -10   2         44.98         42.67         4.32 o                         
  -1 -10   2         13.15         15.94         3.60 o                         
   0 -10   2         17.30         21.69         3.30 o                         
   1 -10   2        112.10        119.33         4.79 o                         
   2 -10   2        132.58        128.62         9.63 o                         
   3 -10   2        247.09        242.97         8.17 o                         
   4 -10   2         13.62         12.58         6.03 o                         
   5 -10   2       1399.29       1459.64        31.16 o                         
   6 -10   2         24.19         20.19         4.45 o                         
   7 -10   2         17.49         24.63        11.06 o                         
  -9  -9   2         70.32         70.65        11.65 o                         
  -8  -9   2        184.84        194.05        17.78 o                         
  -7  -9   2         18.14         25.57         7.40 o                         
  -6  -9   2         36.79         19.42         9.11 o                         
  -5  -9   2        533.08        550.94        27.72 o                         
  -4  -9   2        648.36        654.29        20.06 o                         
  -3  -9   2         70.78         70.87         7.00 o                         
  -2  -9   2        525.76        514.14        11.70 o                         
  -1  -9   2        603.42        582.20        11.99 o                         
   0  -9   2        200.68        175.75         8.50 o                         
   1  -9   2         64.84         50.54         2.26 o                         
   2  -9   2        471.26        463.04         8.93 o                         
   3  -9   2         19.06         23.15         2.79 o                         
   4  -9   2        434.88        435.02         8.55 o                         
   5  -9   2        434.21        466.67        17.85 o                         
   6  -9   2         15.89          9.59         3.54 o                         
   7  -9   2         39.76         38.96         5.53 o                         
   8  -9   2        125.72        139.05        30.56 o                         
  -9  -8   2         16.89         14.13         8.81 o                         
  -8  -8   2         27.98         29.01         7.81 o                         
  -7  -8   2         87.74         76.76         7.11 o                         
  -6  -8   2          8.86          6.23         5.16 o                         
  -5  -8   2       2068.93       2018.07        54.05 o                         
  -4  -8   2        921.88        900.91        24.25 o                         
  -3  -8   2       2201.36       2259.67        56.40 o                         
  -2  -8   2          5.03          9.21         3.39 o                         
  -1  -8   2        106.25        115.92         3.44 o                         
   0  -8   2          0.16         -0.10         1.92 o                         
   1  -8   2        759.76        801.60        12.46 o                         
   2  -8   2         20.91         17.18         1.64 o                         
   3  -8   2       1856.61       1844.25        27.04 o                         
   4  -8   2        809.38        807.17        13.61 o                         
   5  -8   2        333.23        322.15         6.89 o                         
   6  -8   2         58.21         47.29         3.83 o                         
   7  -8   2         28.27         34.07         5.31 o                         
   8  -8   2         13.71         14.84         5.99 o                         
   9  -8   2         78.78         55.81        11.74 o                         
 -10  -7   2        326.34        292.45        32.22 o                         
  -9  -7   2        124.19        107.51        11.06 o                         
  -8  -7   2         37.69         28.68        18.30 o                         
  -7  -7   2          0.12         -4.56         3.60 o                         
  -6  -7   2        212.37        225.57         8.12 o                         
  -5  -7   2        827.02        810.72        18.35 o                         
  -4  -7   2       1532.85       1488.04        34.06 o                         
  -3  -7   2        165.05        161.19         3.30 o                         
  -2  -7   2        354.35        327.25         6.38 o                         
  -1  -7   2        648.42        634.62        12.83 o                         
   0  -7   2        640.73        623.14        10.80 o                         
   1  -7   2        305.30        327.59         5.13 o                         
   2  -7   2          0.43          0.87         0.60 o                         
   3  -7   2        156.41        142.40         3.61 o                         
   4  -7   2        422.46        387.29        10.58 o                         
   5  -7   2       1381.26       1363.47        21.12 o                         
   6  -7   2        101.64         99.49         4.30 o                         
   7  -7   2          0.36          2.23         5.49 o                         
   8  -7   2         23.40         17.47         5.06 o                         
   9  -7   2         55.79         54.31         6.24 o                         
 -10  -6   2          7.48         12.18         8.40 o                         
  -9  -6   2         24.96         12.27         5.57 o                         
  -8  -6   2        219.38        205.00         8.15 o                         
  -7  -6   2         63.00         53.42         6.15 o                         
  -6  -6   2       1014.74       1042.38        19.90 o                         
  -5  -6   2        274.75        289.57         9.96 o                         
  -4  -6   2       5042.85       4999.48       119.44 o                         
  -3  -6   2         12.21         16.00         1.28 o                         
  -2  -6   2        144.12        131.92         3.13 o                         
  -1  -6   2         47.70         52.31         1.82 o                         
   0  -6   2       1159.67       1170.21        20.82 o                         
   1  -6   2         33.23         37.00         1.13 o                         
   2  -6   2        891.99        846.25        11.10 o                         
   3  -6   2        310.73        341.79         5.97 o                         
   4  -6   2        883.32        898.87        13.82 o                         
   5  -6   2         94.71         88.52         3.16 o                         
   6  -6   2         92.43         94.72         3.80 o                         
   7  -6   2          3.23          5.99         4.12 o                         
   8  -6   2        208.73        190.07         9.36 o                         
   9  -6   2          0.02          2.52         6.73 o                         
 -10  -5   2         16.76          5.74         6.77 o                         
  -9  -5   2         31.24         36.74         5.50 o                         
  -8  -5   2        262.52        252.55        11.52 o                         
  -7  -5   2         58.75         49.34         3.61 o                         
  -6  -5   2        386.14        418.87         9.41 o                         
  -5  -5   2        583.01        572.86        12.99 o                         
  -4  -5   2        278.13        282.27         8.39 o                         
  -3  -5   2       6906.52       6997.45       170.82 o                         
  -2  -5   2        209.37        185.56         3.40 o                         
  -1  -5   2        161.96        164.02         2.97 o                         
   0  -5   2       1928.08       1924.34        21.27 o                         
   1  -5   2        401.49        417.48         6.79 o                         
   2  -5   2       2135.76       2269.96        27.22 o                         
   3  -5   2        173.73        228.23         4.24 o                         
   4  -5   2          3.34         10.05         4.02 o                         
   5  -5   2        748.25        732.67        13.51 o                         
   6  -5   2          8.14          8.24         4.10 o                         
   7  -5   2        708.35        605.34        18.54 o                         
   8  -5   2        404.51        383.41        15.72 o                         
   9  -5   2         97.35        107.99        11.35 o                         
  10  -5   2          0.00        -12.15         8.10 o                         
 -10  -4   2         13.41         20.21         7.20 o                         
  -9  -4   2          0.12         -0.96         5.85 o                         
  -8  -4   2        148.29        149.08         6.59 o                         
  -7  -4   2          0.22          2.82         3.19 o                         
  -6  -4   2        583.96        617.52        11.91 o                         
  -5  -4   2        318.03        303.15         9.47 o                         
  -4  -4   2         29.32         39.76         2.73 o                         
  -3  -4   2       4186.63       4439.93        80.90 o                         
  -2  -4   2          0.03         -0.27         1.48 o                         
  -1  -4   2          5.41          7.21         2.59 o                         
   0  -4   2        305.86        343.94         3.63 o                         
   1  -4   2          0.85          4.11         2.31 o                         
   2  -4   2       3560.28       3539.31        56.03 o                         
   3  -4   2         60.26         51.00         2.08 o                         
   4  -4   2         71.42         63.05         1.25 o                         
   5  -4   2        153.61        148.27         2.62 o                         
   6  -4   2         47.45         44.28         2.11 o                         
   7  -4   2        316.05        380.12        11.27 o                         
   8  -4   2         21.21         19.88         4.45 o                         
   9  -4   2        253.87        252.41        12.39 o                         
  10  -4   2         15.12          9.00         7.97 o                         
 -11  -3   2         44.58         48.96         9.53 o                         
 -10  -3   2          5.57          5.78         8.12 o                         
  -9  -3   2          0.36          5.16         6.41 o                         
  -8  -3   2         56.37         49.06         3.77 o                         
  -7  -3   2       2537.76       2658.97        50.71 o                         
  -6  -3   2        161.57        164.62         5.11 o                         
  -5  -3   2       1368.00       1363.27        22.37 o                         
  -4  -3   2       2141.03       2176.90        52.61 o                         
  -3  -3   2       5391.93       5683.91        85.59 o                         
  -2  -3   2       2172.26       2214.62        30.77 o                         
  -1  -3   2       2572.40       2593.54        33.90 o                         
   0  -3   2       1749.43       1624.71        16.85 o                         
   1  -3   2        869.37        990.42        11.29 o                         
   2  -3   2       3117.89       3321.81        45.61 o                         
   3  -3   2       2181.70       2413.05        30.28 o                         
   4  -3   2        361.38        307.11        10.14 o                         
   5  -3   2        286.91        301.91         5.10 o                         
   6  -3   2         18.81         21.30         3.10 o                         
   7  -3   2         84.35         68.27         6.50 o                         
   8  -3   2          2.05          1.80         3.44 o                         
   9  -3   2        196.50        183.74         7.94 o                         
  10  -3   2         28.63         37.18         9.05 o                         
 -11  -2   2         27.04         29.04         8.46 o                         
 -10  -2   2          0.16         -0.28         7.24 o                         
  -9  -2   2          1.86         11.80         4.15 o                         
  -8  -2   2        178.04        185.02        12.22 o                         
  -7  -2   2        308.99        300.75         8.37 o                         
  -6  -2   2         36.32         32.48         2.07 o                         
  -5  -2   2        147.08        139.60         7.31 o                         
  -4  -2   2        364.25        333.89         7.35 o                         
  -3  -2   2       2694.69       2668.32        40.12 o                         
  -1  -2   2        107.85        119.94         4.42 o                         
   0  -2   2        952.16        948.12        10.85 o                         
   1  -2   2        152.87        126.58         2.65 o                         
   2  -2   2       3738.60       3425.49        44.07 o                         
   3  -2   2       1193.97       1166.13        13.41 o                         
   4  -2   2       1795.95       1796.23        23.19 o                         
   5  -2   2        851.19        866.41        12.68 o                         
   6  -2   2       1138.53       1111.01        17.29 o                         
   7  -2   2        164.62        152.71         4.67 o                         
   8  -2   2        167.71        151.36        20.88 o                         
   9  -2   2        226.85        226.28         8.51 o                         
  10  -2   2         70.41         74.53         6.43 o                         
  11  -2   2          2.46          3.92        12.78 o                         
 -11  -1   2         11.49         16.75         9.08 o                         
 -10  -1   2         10.60         13.86        14.89 o                         
  -9  -1   2        115.04        107.06         5.71 o                         
  -8  -1   2        927.06        938.21        38.35 o                         
  -7  -1   2        103.48        104.44         3.30 o                         
  -6  -1   2        960.11        955.41        15.35 o                         
  -5  -1   2        260.44        256.64         6.71 o                         
  -4  -1   2        283.54        243.24         4.15 o                         
  -3  -1   2        492.45        501.49         8.99 o                         
  -1  -1   2         37.46         48.25         3.06 o                         
   0  -1   2       4235.50       4140.01        45.14 o                         
   1  -1   2       2126.99       2032.14        22.50 o                         
   2  -1   2       2317.55       2488.45        26.74 o                         
   3  -1   2       2843.11       3032.20        32.24 o                         
   4  -1   2         12.86          7.12         0.67 o                         
   5  -1   2         57.90         76.22         2.24 o                         
   6  -1   2          0.06          5.38         3.27 o                         
   7  -1   2        663.46        623.13        20.75 o                         
   8  -1   2        113.58        104.01         4.87 o                         
   9  -1   2         25.84         33.42        12.17 o                         
  10  -1   2         29.97         27.37         6.01 o                         
  11  -1   2        256.28        266.58        14.09 o                         
 -11   0   2         13.22          4.64         7.78 o                         
 -10   0   2         18.27         16.86         6.90 o                         
  -9   0   2         68.82         65.27         4.83 o                         
  -8   0   2        123.93        130.55         5.09 o                         
  -7   0   2          6.28          9.32         3.46 o                         
  -6   0   2       2231.71       2227.52        32.19 o                         
  -5   0   2        210.02        229.59         4.88 o                         
  -4   0   2        577.71        574.71         9.41 o                         
  -3   0   2        143.75        165.42         2.73 o                         
  -2   0   2       1549.88       1398.10        20.46 o                         
  -1   0   2        658.84        625.20         9.05 o                         
   0   0   2        276.88        290.14         3.49 o                         
   1   0   2         43.90         33.41         1.04 o                         
   2   0   2       5098.58       4827.04        56.44 o                         
   3   0   2        918.67        899.62        10.85 o                         
   4   0   2        234.26        186.18         3.21 o                         
   5   0   2        998.47        892.03        14.48 o                         
   6   0   2        242.53        249.61         5.35 o                         
   7   0   2         16.04          7.02         2.56 o                         
   8   0   2        835.64        823.72        16.57 o                         
   9   0   2         24.25         21.71         7.69 o                         
  10   0   2         23.32         36.08        13.95 o                         
  11   0   2         11.87         23.04        12.29 o                         
 -11   1   2         68.61         69.52        17.86 o                         
 -10   1   2         17.59         18.72         5.98 o                         
  -9   1   2          2.48          5.00         4.25 o                         
  -8   1   2         79.90         77.54         4.82 o                         
  -7   1   2        473.73        464.48         8.58 o                         
  -6   1   2        299.33        285.57         4.93 o                         
  -5   1   2         57.46         58.48         4.11 o                         
  -4   1   2         27.84         31.17         1.24 o                         
  -3   1   2       1699.96       1754.89        21.96 o                         
  -2   1   2       3305.25       3233.53        41.92 o                         
  -1   1   2       2568.24       2573.01        29.75 o                         
   0   1   2        195.94        244.34         2.75 o                         
   1   1   2        680.88        714.38         8.37 o                         
   2   1   2       3753.41       3786.39        41.45 o                         
   3   1   2        872.76       1019.71        10.83 o                         
   4   1   2        372.01        346.55         5.06 o                         
   5   1   2       1213.99       1332.51        16.51 o                         
   6   1   2         10.52          7.98         2.18 o                         
   7   1   2          0.10         -2.18         2.58 o                         
   8   1   2         48.83         48.40         4.43 o                         
   9   1   2        204.33        214.34         8.39 o                         
  10   1   2        124.33        135.09        15.40 o                         
  11   1   2         24.14         31.78         8.28 o                         
 -10   2   2        109.38        118.39        10.96 o                         
  -9   2   2         72.08         83.43         5.15 o                         
  -8   2   2          1.02         -0.87         3.37 o                         
  -7   2   2         16.89         19.17         4.40 o                         
  -6   2   2        778.50        774.28        12.33 o                         
  -5   2   2        335.32        341.33        12.20 o                         
  -4   2   2        100.69        145.84         2.88 o                         
  -3   2   2       3736.56       4190.23        53.05 o                         
  -2   2   2       1948.16       2174.24        24.20 o                         
  -1   2   2        650.02        625.52         7.96 o                         
   0   2   2        584.39        547.63         5.61 o                         
   1   2   2       2119.95       1905.15        23.49 o                         
   2   2   2       3458.23       3349.19        44.65 o                         
   3   2   2        658.61        583.69         7.53 o                         
   4   2   2       3315.09       3472.00        48.86 o                         
   5   2   2        230.57        269.55         9.31 o                         
   6   2   2        108.75        108.40         2.32 o                         
   7   2   2        649.17        623.83        12.23 o                         
   8   2   2          4.41          2.48         3.09 o                         
   9   2   2         91.59         80.99        10.14 o                         
  10   2   2          0.16          1.78         7.78 o                         
  11   2   2        159.34        142.78        12.12 o                         
 -10   3   2          0.97         -2.86         4.58 o                         
  -9   3   2         61.87         58.83         9.07 o                         
  -8   3   2         15.94         30.89         4.23 o                         
  -7   3   2        196.13        185.25         5.33 o                         
  -6   3   2        255.85        268.31         6.80 o                         
  -5   3   2        390.04        443.74         7.33 o                         
  -4   3   2      10137.63      10469.80       200.80 o                         
  -3   3   2        113.76        115.82         1.87 o                         
  -2   3   2         17.74          9.82         0.51 o                         
  -1   3   2        273.64        328.06         3.50 o                         
   0   3   2        857.43        840.12         9.07 o                         
   1   3   2          1.74          0.88         0.57 o                         
   2   3   2         68.19         29.16         1.18 o                         
   3   3   2        226.20        181.88         3.17 o                         
   4   3   2       3378.06       3488.65        52.86 o                         
   5   3   2       1667.60       1706.73        31.33 o                         
   6   3   2        541.15        490.67        10.41 o                         
   7   3   2         26.59         21.64         1.98 o                         
   8   3   2          9.76          6.12         2.55 o                         
   9   3   2         80.69         79.94         5.35 o                         
  10   3   2          9.35         -3.93         6.59 o                         
  11   3   2          1.42         -5.21         7.72 o                         
 -10   4   2         70.50         65.52        19.23 o                         
  -9   4   2         17.19         21.10         9.54 o                         
  -8   4   2         56.15         48.31         4.13 o                         
  -7   4   2         80.68         82.21         3.64 o                         
  -6   4   2        497.17        502.15         9.18 o                         
  -5   4   2         90.28         97.26         2.99 o                         
  -4   4   2       6762.43       7098.34       108.59 o                         
  -3   4   2        209.42        260.85         3.80 o                         
  -2   4   2         93.60        101.95         4.04 o                         
  -1   4   2        716.35        693.51         6.64 o                         
   0   4   2       3504.99       3857.45        38.29 o                         
   1   4   2       1106.32       1173.25        13.41 o                         
   2   4   2        201.16        239.21         3.70 o                         
   3   4   2         54.03         84.19         3.20 o                         
   4   4   2       3710.27       3833.70        75.32 o                         
   5   4   2          0.74          0.41         1.06 o                         
   6   4   2         20.01         14.15         1.72 o                         
   7   4   2        179.52        168.58         4.75 o                         
   8   4   2         28.26         31.82         5.08 o                         
   9   4   2         17.16         21.72         6.13 o                         
  10   4   2          4.13          1.73         5.70 o                         
  11   4   2          3.03         15.41         8.48 o                         
 -10   5   2          0.62          2.59         6.99 o                         
  -9   5   2        141.39        164.77         9.20 o                         
  -8   5   2         52.24         52.27         6.96 o                         
  -7   5   2          2.90          0.96         2.59 o                         
  -6   5   2        536.38        551.47        16.93 o                         
  -5   5   2       1880.82       1947.79        27.60 o                         
  -4   5   2       1670.57       1751.09        20.43 o                         
  -3   5   2        119.21        135.77         2.59 o                         
  -2   5   2        926.99        864.96        10.64 o                         
  -1   5   2        108.09         88.24         1.47 o                         
   0   5   2        141.62        148.47         4.05 o                         
   1   5   2         93.23         99.12         2.21 o                         
   2   5   2       2961.57       2959.75        42.06 o                         
   3   5   2       1220.04       1315.32        22.72 o                         
   4   5   2        730.61        783.56        26.40 o                         
   5   5   2        187.04        207.79         5.91 o                         
   6   5   2         43.24         36.67         4.55 o                         
   7   5   2         34.77         36.31         3.52 o                         
   8   5   2          1.71         -1.20         4.97 o                         
   9   5   2        152.99        172.80         8.62 o                         
  10   5   2         35.16         39.14        19.28 o                         
  -9   6   2          5.37          4.60         6.71 o                         
  -8   6   2         22.23         30.50         6.42 o                         
  -7   6   2         58.47         46.23         4.08 o                         
  -6   6   2       1390.30       1376.86        26.59 o                         
  -5   6   2       3133.08       3223.63        52.59 o                         
  -4   6   2       2993.27       2981.42        82.21 o                         
  -3   6   2        125.73        109.64         3.11 o                         
  -2   6   2          4.20          5.01         1.25 o                         
  -1   6   2        478.31        492.95         7.69 o                         
   0   6   2       1469.30       1592.15        18.75 o                         
   1   6   2        414.53        440.08        12.50 o                         
   2   6   2          0.03          3.57         0.82 o                         
   3   6   2          0.00          2.56         2.11 o                         
   4   6   2       1227.74       1232.80        32.09 o                         
   5   6   2         99.88         81.64         3.67 o                         
   6   6   2        102.74         88.67         8.51 o                         
   7   6   2         81.06         75.34         5.42 o                         
   8   6   2        391.65        425.65        12.34 o                         
   9   6   2         30.85         34.54         6.32 o                         
  10   6   2         97.12         93.35        14.68 o                         
  -9   7   2        356.94        374.84        27.91 o                         
  -8   7   2         13.43         24.83         5.99 o                         
  -7   7   2        713.97        719.94        15.86 o                         
  -6   7   2        606.47        595.68        11.04 o                         
  -5   7   2       2389.96       2426.46        36.09 o                         
  -4   7   2         88.89         83.06         6.06 o                         
  -3   7   2        514.94        513.78        10.64 o                         
  -2   7   2        785.39        780.62        10.40 o                         
  -1   7   2        903.03        860.01        16.25 o                         
   0   7   2         21.17         26.45         1.34 o                         
   1   7   2        887.67        928.64        12.52 o                         
   2   7   2        223.41        225.00         3.89 o                         
   3   7   2        409.35        397.98         7.03 o                         
   4   7   2          0.44         -1.55         2.07 o                         
   5   7   2        782.33        772.32        18.07 o                         
   6   7   2         52.53         60.23         3.46 o                         
   7   7   2        111.58        103.33         4.87 o                         
   8   7   2          3.16          6.84         6.99 o                         
   9   7   2         54.59         46.81         8.39 o                         
  10   7   2         32.29         15.81        21.08 o                         
  -8   8   2          0.57         -8.40         5.60 o                         
  -7   8   2          0.21         -6.88         5.29 o                         
  -6   8   2        282.77        271.76         6.83 o                         
  -5   8   2        853.40        838.86        21.97 o                         
  -4   8   2        637.71        677.02        11.20 o                         
  -3   8   2         28.95         26.39         2.47 o                         
  -2   8   2       2059.95       2106.61        28.38 o                         
  -1   8   2        419.82        427.14         6.26 o                         
   0   8   2        325.32        335.99         5.71 o                         
   1   8   2         69.68         74.49         2.34 o                         
   2   8   2         68.79         67.00         3.89 o                         
   3   8   2       3605.26       3627.33        67.91 o                         
   4   8   2        430.27        439.31        11.91 o                         
   5   8   2          0.84          0.95         3.44 o                         
   6   8   2         47.00         41.55        10.35 o                         
   7   8   2         51.05         59.05         5.61 o                         
   8   8   2         45.36         20.42         7.32 o                         
   9   8   2        153.82        172.38        12.97 o                         
  -8   9   2         77.54         72.09        22.19 o                         
  -7   9   2        402.48        380.69        15.43 o                         
  -6   9   2       1519.49       1591.97        51.84 o                         
  -5   9   2        267.13        260.71        11.55 o                         
  -4   9   2        127.09        131.91        11.25 o                         
  -3   9   2         76.16         76.72         6.17 o                         
  -2   9   2       1339.41       1337.55        21.12 o                         
  -1   9   2        162.97        148.27         6.25 o                         
   0   9   2         20.07         19.42         2.41 o                         
   1   9   2        619.04        602.57        22.44 o                         
   2   9   2         13.48         18.50         5.86 o                         
   3   9   2        372.42        372.14        12.27 o                         
   4   9   2        875.92        873.90        20.45 o                         
   5   9   2          0.27          8.87         5.55 o                         
   6   9   2         12.42          9.66         4.79 o                         
   7   9   2         17.40         19.21         5.88 o                         
   8   9   2         29.08         28.47         9.61 o                         
   9   9   2         38.73         39.94         9.18 o                         
  -7  10   2         26.55         17.15         7.27 o                         
  -6  10   2        110.98        131.83         7.10 o                         
  -5  10   2         97.76        102.71         6.41 o                         
  -4  10   2         73.73         65.50         5.81 o                         
  -3  10   2          3.72          4.48         3.73 o                         
  -2  10   2          0.64          0.56         3.73 o                         
  -1  10   2       2475.95       2615.02        41.48 o                         
   0  10   2        314.59        320.26         7.88 o                         
   1  10   2          9.19         14.55         3.34 o                         
   2  10   2        155.49        134.22         4.97 o                         
   3  10   2        111.46        113.96         4.80 o                         
   4  10   2        196.71        201.39         9.34 o                         
   5  10   2          4.33         12.50         4.55 o                         
   6  10   2         94.37        104.41         6.91 o                         
   7  10   2          0.46         -2.29         5.80 o                         
   8  10   2         52.74         65.28        11.63 o                         
  -6  11   2        175.13        192.80        10.46 o                         
  -5  11   2         52.48         58.07         6.31 o                         
  -4  11   2         36.39         30.56         6.34 o                         
  -3  11   2        146.73        163.64         6.85 o                         
  -2  11   2         86.21         69.12         4.72 o                         
  -1  11   2        789.46        793.69        21.14 o                         
   0  11   2          1.26          7.27         3.86 o                         
   1  11   2        125.35        106.16        11.24 o                         
   2  11   2          1.63         -1.17         3.81 o                         
   3  11   2         37.59         32.75         5.77 o                         
   4  11   2        173.70        187.61        22.14 o                         
   5  11   2        362.82        401.25        19.81 o                         
   6  11   2         23.31         22.87         8.58 o                         
   7  11   2          0.14          7.36         6.75 o                         
  -5  12   2        123.91        118.38        10.38 o                         
  -4  12   2          6.79         -0.24         1.88 o                         
  -3  12   2          0.11         -8.55         5.70 o                         
  -2  12   2          2.22          1.59         3.98 o                         
  -1  12   2        519.25        554.71        14.06 o                         
   0  12   2        108.41        101.53         6.20 o                         
   1  12   2          3.40         -1.33         4.85 o                         
   2  12   2        139.07        151.08         8.37 o                         
   3  12   2         23.22         32.10         5.60 o                         
   4  12   2         26.03         21.46         5.71 o                         
   5  12   2          4.05          0.38         1.89 o                         
   6  12   2          7.28          4.89        14.41 o                         
   7  12   2         50.46         58.20         9.72 o                         
  -4  13   2          8.94         16.83        13.15 o                         
  -3  13   2        129.92        130.82        12.89 o                         
  -2  13   2         87.60         80.99        11.54 o                         
  -1  13   2        147.37        155.34        11.68 o                         
   0  13   2          2.39          4.98         4.97 o                         
   1  13   2        349.27        377.98        14.14 o                         
   2  13   2          0.41         -8.11         5.40 o                         
   3  13   2         15.05         11.32         6.03 o                         
   4  13   2          0.04          8.96         6.08 o                         
   5  13   2        122.48        101.45         9.15 o                         
  -2  14   2          3.65         -1.03         6.23 o                         
  -1  14   2         42.54         39.53         8.88 o                         
   0  14   2         75.63         92.49        10.63 o                         
   1  14   2          5.69          6.71         5.28 o                         
   2  14   2          4.52          2.88         6.39 o                         
   3  14   2         69.88         84.05        35.79 o                         
  -3 -14   3          2.18          4.41         7.16 o                         
  -2 -14   3          1.89          0.05         1.90 o                         
  -1 -14   3          0.39          8.62        13.23 o                         
   0 -14   3          0.33          2.23        13.23 o                         
   1 -14   3         34.65         33.97        10.40 o                         
   2 -14   3         17.18          8.11        14.20 o                         
  -5 -13   3          0.09         12.08         7.51 o                         
  -4 -13   3          1.75         -3.05         7.05 o                         
  -3 -13   3        479.50        495.01        22.79 o                         
  -2 -13   3         95.28         90.99         8.45 o                         
  -1 -13   3         27.49         25.78         5.72 o                         
   0 -13   3         31.15         27.85         6.16 o                         
   1 -13   3         12.18         18.48         8.54 o                         
   2 -13   3         24.34         26.90         9.30 o                         
   3 -13   3         76.41         75.03         8.53 o                         
   4 -13   3         15.10         14.61         8.46 o                         
  -6 -12   3          4.29          0.96        12.33 o                         
  -5 -12   3         25.54         17.83        10.18 o                         
  -4 -12   3         32.31         11.50         5.54 o                         
  -3 -12   3         26.56         22.29         7.05 o                         
  -2 -12   3          1.68         14.70         5.31 o                         
  -1 -12   3         46.07         36.72         6.53 o                         
   0 -12   3        108.19        105.19         6.57 o                         
   1 -12   3          1.17          4.05         4.83 o                         
   2 -12   3         38.97         50.91         5.92 o                         
   3 -12   3         11.24         17.44        11.04 o                         
   4 -12   3         21.51         15.51        18.96 o                         
   5 -12   3         42.07         41.27         8.77 o                         
  -7 -11   3         53.37         36.72        14.47 o                         
  -6 -11   3         44.89         22.58         7.51 o                         
  -5 -11   3        318.13        326.66        29.06 o                         
  -4 -11   3        113.43        119.19        18.10 o                         
  -3 -11   3        360.60        343.68        12.84 o                         
  -2 -11   3          2.32         -4.96         4.39 o                         
  -1 -11   3         74.20         75.03         5.88 o                         
   0 -11   3          1.22          3.07         3.59 o                         
   1 -11   3         42.59         52.77         4.08 o                         
   2 -11   3          7.14          7.87         4.79 o                         
   3 -11   3         54.23         53.83         5.37 o                         
   4 -11   3        149.58        154.82         9.64 o                         
   5 -11   3          0.02          5.15         4.94 o                         
   6 -11   3         13.78         10.95         7.19 o                         
  -8 -10   3         69.03         70.23        16.34 o                         
  -7 -10   3         17.59          4.33        12.94 o                         
  -6 -10   3        113.53        122.33         8.51 o                         
  -5 -10   3         42.80         36.36         6.57 o                         
  -4 -10   3         60.10         67.63        20.37 o                         
  -3 -10   3        427.12        384.72        10.43 o                         
  -2 -10   3        180.07        179.35         6.45 o                         
  -1 -10   3       1486.04       1484.69        31.38 o                         
   0 -10   3         99.39         73.53         4.31 o                         
   1 -10   3         28.42         28.34         2.94 o                         
   2 -10   3         45.53         41.75         2.62 o                         
   3 -10   3         53.46         57.16         7.37 o                         
   4 -10   3        157.65        154.79         9.11 o                         
   5 -10   3        236.23        254.90         8.76 o                         
   6 -10   3         25.16         26.34         5.77 o                         
   7 -10   3          0.35         -1.72         7.32 o                         
  -9  -9   3         27.31         10.10        10.75 o                         
  -8  -9   3        133.07        121.64        11.91 o                         
  -7  -9   3         35.18         11.85         7.19 o                         
  -6  -9   3          4.38          7.84        10.47 o                         
  -5  -9   3        116.10        111.00         7.92 o                         
  -4  -9   3        500.32        530.60        16.67 o                         
  -3  -9   3        175.23        171.18        11.23 o                         
  -2  -9   3        211.36        215.98         5.89 o                         
  -1  -9   3        562.76        534.13        16.03 o                         
   0  -9   3        141.36        161.34         6.71 o                         
   1  -9   3         57.50         56.01         8.47 o                         
   2  -9   3        650.47        665.74        27.00 o                         
   3  -9   3        543.55        542.17        10.83 o                         
   4  -9   3        117.52        123.08         4.09 o                         
   5  -9   3          0.46          6.36         3.13 o                         
   6  -9   3         79.67         79.80         5.23 o                         
   7  -9   3          3.81          3.96         5.28 o                         
   8  -9   3         79.27         70.56         8.34 o                         
  -9  -8   3        138.82        183.35        13.86 o                         
  -8  -8   3         36.12         24.00        12.02 o                         
  -7  -8   3         63.23         58.44         8.13 o                         
  -6  -8   3          0.04          4.25         5.14 o                         
  -5  -8   3        736.92        717.09        22.46 o                         
  -4  -8   3        208.47        214.97         8.61 o                         
  -3  -8   3       3879.78       3648.93       120.44 o                         
  -2  -8   3        976.15        960.61        29.00 o                         
  -1  -8   3         80.68         87.47         4.00 o                         
   0  -8   3         66.68         58.56         3.71 o                         
   1  -8   3       1101.13       1126.21        22.28 o                         
   2  -8   3        109.10        105.88         2.80 o                         
   3  -8   3         12.82         24.26         4.43 o                         
   4  -8   3         53.51         47.28         2.83 o                         
   5  -8   3         76.10         72.72         5.50 o                         
   6  -8   3         58.03         48.99         3.81 o                         
   7  -8   3        142.34        135.51         6.68 o                         
   8  -8   3         69.35         71.68         6.68 o                         
   9  -8   3          0.01         -7.20         7.06 o                         
 -10  -7   3          0.63          8.45        14.01 o                         
  -9  -7   3          8.85         14.02        20.74 o                         
  -8  -7   3         82.74         93.79         8.53 o                         
  -7  -7   3          2.94          4.06         7.57 o                         
  -6  -7   3         34.56         24.25         8.22 o                         
  -5  -7   3       1275.97       1307.07        28.10 o                         
  -4  -7   3       1105.50       1126.00        21.10 o                         
  -3  -7   3         19.07         14.44         1.92 o                         
  -2  -7   3          6.93          3.87         4.10 o                         
  -1  -7   3       1387.93       1420.29        25.83 o                         
   0  -7   3          0.42          0.72         0.55 o                         
   1  -7   3        129.68        116.35         5.21 o                         
   2  -7   3         11.27         10.01         0.96 o                         
   3  -7   3       2771.91       2790.04        39.99 o                         
   4  -7   3         65.48         68.69         2.74 o                         
   5  -7   3        464.54        448.73         8.14 o                         
   6  -7   3          7.53          3.99         6.89 o                         
   7  -7   3        159.35        150.78         6.68 o                         
   8  -7   3          4.82          5.80         4.41 o                         
   9  -7   3         71.85         66.48         9.33 o                         
 -10  -6   3         96.65         80.13        11.76 o                         
  -9  -6   3         27.08         32.59         6.63 o                         
  -8  -6   3         29.41         32.42         4.77 o                         
  -7  -6   3        894.54        876.73        22.14 o                         
  -6  -6   3       1702.64       1718.83        54.26 o                         
  -5  -6   3        829.27        828.90        18.96 o                         
  -4  -6   3        342.19        306.66        13.72 o                         
  -3  -6   3       1482.05       1650.10        28.74 o                         
  -2  -6   3          2.10          7.76         0.84 o                         
  -1  -6   3        244.58        258.37         5.45 o                         
   0  -6   3       1716.38       1768.20        24.20 o                         
   1  -6   3       2032.42       2101.24        28.97 o                         
   2  -6   3        407.52        494.73         8.31 o                         
   3  -6   3        203.64        212.29         5.25 o                         
   4  -6   3       1217.77       1173.41        17.19 o                         
   5  -6   3         17.17         18.53         4.69 o                         
   6  -6   3        314.97        262.73         6.93 o                         
   7  -6   3        136.07        115.97         8.06 o                         
   8  -6   3        142.02        133.56         8.70 o                         
   9  -6   3          7.41          6.74         6.82 o                         
 -10  -5   3         46.08         46.54         6.88 o                         
  -9  -5   3        402.34        429.75        35.85 o                         
  -8  -5   3        290.43        274.35        10.84 o                         
  -7  -5   3         35.55         30.54         3.46 o                         
  -6  -5   3       2770.02       2757.77        57.29 o                         
  -5  -5   3        230.70        245.57         7.33 o                         
  -4  -5   3        787.93        841.32        20.87 o                         
  -3  -5   3       1462.31       1558.63        31.77 o                         
  -2  -5   3         59.07         60.67         1.82 o                         
  -1  -5   3         30.70         31.16         1.24 o                         
   0  -5   3         27.46         28.71         0.84 o                         
   1  -5   3        242.13        193.08         5.37 o                         
   2  -5   3       2436.86       2284.87        26.56 o                         
   3  -5   3       1035.55        989.97        15.48 o                         
   4  -5   3          0.27          0.90         3.45 o                         
   5  -5   3        346.73        381.86        10.23 o                         
   6  -5   3         55.70         53.50         4.73 o                         
   7  -5   3         35.41         25.99         9.21 o                         
   8  -5   3        148.47        138.17        14.34 o                         
   9  -5   3         45.77         54.14        19.21 o                         
  10  -5   3         30.59         34.20        21.32 o                         
 -10  -4   3          0.13          4.04         6.75 o                         
  -9  -4   3        793.09        772.06        20.21 o                         
  -8  -4   3       1225.91       1274.30        37.53 o                         
  -7  -4   3        346.24        328.93        13.79 o                         
  -6  -4   3        861.01        888.55        16.92 o                         
  -5  -4   3         71.48         63.37         3.46 o                         
  -4  -4   3       8755.19       8979.98       200.36 o                         
  -3  -4   3       4207.43       4432.13       100.37 o                         
  -2  -4   3        333.07        326.74         4.91 o                         
  -1  -4   3         10.41         14.40         1.06 o                         
   0  -4   3        679.70        801.28         8.58 o                         
   1  -4   3       2999.46       3017.51        30.69 o                         
   2  -4   3       4392.78       4691.49        57.62 o                         
   3  -4   3        465.78        438.16         7.83 o                         
   4  -4   3         47.86         58.49         1.37 o                         
   5  -4   3          1.78          0.97         0.82 o                         
   6  -4   3         14.08          6.34         2.86 o                         
   7  -4   3       1337.15       1262.46        40.59 o                         
   8  -4   3          4.13         -0.59         2.18 o                         
   9  -4   3          0.00          3.35         6.41 o                         
  10  -4   3         10.84         19.19         9.96 o                         
 -10  -3   3         46.12         36.78         7.20 o                         
  -9  -3   3        422.66        433.06        11.61 o                         
  -8  -3   3       1344.01       1397.01        27.44 o                         
  -7  -3   3        320.12        312.71        11.25 o                         
  -6  -3   3       1589.38       1554.80        27.79 o                         
  -5  -3   3        143.73        132.60         6.56 o                         
  -4  -3   3       4670.54       4883.10        96.21 o                         
  -3  -3   3        854.49        924.19        18.61 o                         
  -2  -3   3          0.17         11.77         1.14 o                         
  -1  -3   3       1443.93       1458.03        16.06 o                         
   0  -3   3       4653.69       4549.49        49.51 o                         
   1  -3   3       4738.21       4656.52        55.93 o                         
   2  -3   3        225.71        241.71         3.18 o                         
   3  -3   3         81.52         67.71         4.09 o                         
   4  -3   3        236.13        180.97         5.58 o                         
   5  -3   3         23.17         28.64         1.36 o                         
   6  -3   3        169.28        175.31         3.75 o                         
   7  -3   3         11.92          9.94        11.21 o                         
   8  -3   3        324.30        318.09         9.20 o                         
   9  -3   3        136.19        124.47         6.59 o                         
  10  -3   3          5.44         -5.63         6.77 o                         
 -11  -2   3         10.68         25.35         9.16 o                         
 -10  -2   3         64.13         63.51         8.03 o                         
  -9  -2   3        227.28        235.17         7.65 o                         
  -8  -2   3        849.37        881.27        21.37 o                         
  -7  -2   3       1721.07       1817.18        34.79 o                         
  -6  -2   3          1.37          0.67         2.48 o                         
  -5  -2   3        476.50        484.11         9.63 o                         
  -4  -2   3        592.39        709.32        11.65 o                         
  -3  -2   3        559.96        538.31        14.82 o                         
  -2  -2   3        724.77        700.19        10.09 o                         
  -1  -2   3        492.97        504.83         5.22 o                         
   0  -2   3        107.50         97.13         1.24 o                         
   1  -2   3          8.85          5.09         1.64 o                         
   2  -2   3          2.99          2.42         0.61 o                         
   3  -2   3        202.13        196.24         3.11 o                         
   4  -2   3        516.36        478.72         6.82 o                         
   5  -2   3          4.10          2.08         0.95 o                         
   6  -2   3        518.94        502.02         9.08 o                         
   7  -2   3         21.06         26.49         2.86 o                         
   8  -2   3        162.21        154.06        11.18 o                         
   9  -2   3         14.63         19.23         4.69 o                         
  10  -2   3         94.98         79.25         7.00 o                         
  11  -2   3         34.62         24.80        10.31 o                         
 -11  -1   3          1.56          4.90        13.52 o                         
 -10  -1   3         49.37         45.38         6.49 o                         
  -9  -1   3        441.96        468.37        12.85 o                         
  -8  -1   3          1.76          7.90         3.32 o                         
  -7  -1   3        429.60        438.84        10.48 o                         
  -6  -1   3       2695.15       2729.00        44.44 o                         
  -5  -1   3          8.01          7.09         1.62 o                         
  -4  -1   3        185.71        173.66         4.94 o                         
  -3  -1   3       1988.76       2263.80        35.64 o                         
  -2  -1   3       3930.64       3800.80        49.56 o                         
  -1  -1   3       1396.71       1425.99        15.48 o                         
   0  -1   3         64.96         83.21         1.15 o                         
   1  -1   3       1530.34       1537.58        16.49 o                         
   2  -1   3        823.67        746.99         8.82 o                         
   3  -1   3         10.86          6.84         0.62 o                         
   4  -1   3        311.92        319.06         4.71 o                         
   5  -1   3         40.79         51.54         5.42 o                         
   6  -1   3        411.90        421.89         8.82 o                         
   7  -1   3       1627.38       1570.77        27.15 o                         
   8  -1   3         55.76         54.93        12.93 o                         
   9  -1   3        234.37        244.15         8.06 o                         
  10  -1   3        220.43        232.50        10.60 o                         
  11  -1   3         96.29        100.76        11.47 o                         
 -11   0   3         15.17          7.52        13.97 o                         
 -10   0   3         15.34         20.48         4.68 o                         
  -9   0   3        300.54        305.52        13.67 o                         
  -8   0   3        392.86        412.83        18.25 o                         
  -7   0   3         11.26          5.70         3.05 o                         
  -6   0   3        955.37        922.15        14.91 o                         
  -5   0   3        799.91        764.36        11.96 o                         
  -4   0   3        886.34        909.00        14.68 o                         
  -3   0   3        139.68        151.75         2.76 o                         
  -2   0   3       4508.27       4115.22        55.89 o                         
  -1   0   3        130.47        150.67         2.03 o                         
   0   0   3       1519.67       1418.10        16.02 o                         
   1   0   3        211.69        236.18         3.31 o                         
   2   0   3       2872.96       2914.86        33.18 o                         
   3   0   3       2536.61       2508.54        29.81 o                         
   4   0   3         79.07         59.90         1.82 o                         
   5   0   3        202.17        179.62         5.54 o                         
   6   0   3        393.63        357.68         6.79 o                         
   7   0   3         91.45         83.46         3.42 o                         
   8   0   3        195.64        183.31        10.09 o                         
   9   0   3        329.79        314.78        10.09 o                         
  10   0   3        139.15        132.52        12.04 o                         
  11   0   3          3.65          0.95        13.72 o                         
 -10   1   3         31.61         21.64         6.96 o                         
  -9   1   3         38.45         29.75         5.99 o                         
  -8   1   3          3.57          5.45         3.40 o                         
  -7   1   3        515.66        521.40        10.05 o                         
  -6   1   3        130.22        121.75         3.21 o                         
  -5   1   3         10.64         13.54         1.59 o                         
  -4   1   3        172.41        199.43         8.74 o                         
  -3   1   3        222.06        301.29         4.50 o                         
  -2   1   3       2446.69       2478.95        30.34 o                         
  -1   1   3         57.60         65.94         1.11 o                         
   0   1   3        222.80        207.85         2.50 o                         
   1   1   3        645.83        673.86         8.38 o                         
   2   1   3       1411.77       1288.55        14.30 o                         
   3   1   3         66.14        108.75         1.73 o                         
   4   1   3       1041.14       1055.21        14.21 o                         
   5   1   3          8.62         24.24         1.62 o                         
   6   1   3        205.73        194.71         7.74 o                         
   7   1   3        497.55        487.24        10.08 o                         
   8   1   3        401.61        391.20         8.90 o                         
   9   1   3         89.13         94.90        13.12 o                         
  10   1   3          1.57          1.48        12.56 o                         
  11   1   3          0.23         -2.03        11.48 o                         
 -10   2   3        207.93        208.06        15.90 o                         
  -9   2   3        113.21        127.01         6.91 o                         
  -8   2   3         28.59         26.38         4.50 o                         
  -7   2   3         62.36         54.51         3.09 o                         
  -6   2   3        612.10        618.59        10.92 o                         
  -5   2   3       2190.15       2282.22        36.21 o                         
  -4   2   3         83.88         88.54         3.23 o                         
  -3   2   3       2312.68       2346.23        27.87 o                         
  -2   2   3        225.67        286.37         4.39 o                         
  -1   2   3        709.36        705.16         7.28 o                         
   0   2   3          5.22         17.60         0.88 o                         
   1   2   3        554.31        563.80         6.97 o                         
   2   2   3        153.56        144.09         2.11 o                         
   3   2   3       2757.87       2796.77        32.61 o                         
   4   2   3       1874.55       1996.03        25.71 o                         
   5   2   3         16.74         38.78         1.39 o                         
   6   2   3        619.36        605.88         9.32 o                         
   7   2   3        457.93        435.00        10.67 o                         
   8   2   3          0.13          1.44         5.55 o                         
   9   2   3        415.63        389.13        12.82 o                         
  10   2   3         32.05         23.19         6.52 o                         
  11   2   3          1.09          5.89         9.36 o                         
 -10   3   3         36.36         44.53         7.40 o                         
  -9   3   3          8.33          7.80         3.93 o                         
  -8   3   3          0.37          0.66         4.89 o                         
  -7   3   3         20.61         16.55         2.94 o                         
  -6   3   3         31.50         24.54         3.98 o                         
  -5   3   3          1.75          1.79         2.29 o                         
  -4   3   3        244.62        238.54         5.35 o                         
  -3   3   3        105.01        134.51         2.14 o                         
  -2   3   3         20.59         24.90         1.04 o                         
  -1   3   3         31.13         46.51         1.08 o                         
   0   3   3      17970.44      17585.06       738.07 o                         
   1   3   3         69.75         82.66         2.41 o                         
   2   3   3         74.39        116.05         2.29 o                         
   3   3   3       3103.65       3467.88        46.61 o                         
   4   3   3          7.68         16.65         1.16 o                         
   5   3   3         13.62         14.80         1.72 o                         
   6   3   3        242.35        226.78         6.00 o                         
   7   3   3        164.43        151.54         4.80 o                         
   8   3   3        152.14        161.09         5.31 o                         
   9   3   3        161.96        155.60         7.91 o                         
  10   3   3         55.46         50.06        10.18 o                         
  11   3   3         73.62         71.43        13.20 o                         
 -10   4   3         26.34         31.53         9.34 o                         
  -9   4   3        189.16        209.84        12.10 o                         
  -8   4   3         17.11         15.09         3.16 o                         
  -7   4   3        313.31        334.69        15.50 o                         
  -6   4   3         48.08         56.43         3.24 o                         
  -5   4   3        324.62        337.31         6.28 o                         
  -4   4   3         23.45         32.32         3.14 o                         
  -3   4   3         57.29         54.49         3.27 o                         
  -2   4   3        817.04        902.74        11.23 o                         
  -1   4   3       1387.65       1549.93        14.65 o                         
   0   4   3       2067.08       2280.11        23.15 o                         
   1   4   3         29.76         14.19         0.96 o                         
   2   4   3        989.39        964.77        13.34 o                         
   3   4   3        705.53        862.15        14.45 o                         
   4   4   3        195.07        243.68         4.56 o                         
   5   4   3         14.22          8.44         2.41 o                         
   6   4   3         85.36         91.39         2.73 o                         
   7   4   3          1.33          2.51         2.37 o                         
   8   4   3         35.98         38.60         6.84 o                         
   9   4   3        286.60        258.31         9.88 o                         
  10   4   3         63.64         71.00        18.10 o                         
  11   4   3         15.72         20.61         8.57 o                         
 -10   5   3         57.09         50.58        16.61 o                         
  -9   5   3         75.48         89.10         8.11 o                         
  -8   5   3        406.90        447.87        13.93 o                         
  -7   5   3        210.56        200.75         6.55 o                         
  -6   5   3        583.52        612.90        12.49 o                         
  -5   5   3        135.47        126.70         3.81 o                         
  -4   5   3        406.26        374.47         5.65 o                         
  -3   5   3       2490.58       2562.62        32.21 o                         
  -2   5   3        634.35        632.41         8.61 o                         
  -1   5   3       1437.43       1524.93        16.06 o                         
   0   5   3       1951.47       1976.81        22.19 o                         
   1   5   3        233.78        225.94         6.25 o                         
   2   5   3         35.21         59.15         1.73 o                         
   3   5   3       2596.01       2663.97        41.88 o                         
   4   5   3          3.68          2.81         3.92 o                         
   5   5   3         35.49         33.04         2.13 o                         
   6   5   3        107.74         94.54         3.68 o                         
   7   5   3         26.11         34.21         2.67 o                         
   8   5   3         82.23         89.05         5.51 o                         
   9   5   3        317.42        305.19        11.04 o                         
  10   5   3         13.75         21.24         6.53 o                         
  -9   6   3         31.49         25.11         8.61 o                         
  -8   6   3         34.54         37.42         6.13 o                         
  -7   6   3          0.03         -0.69         3.26 o                         
  -6   6   3       1461.56       1510.04        26.16 o                         
  -5   6   3         22.15         20.66         2.34 o                         
  -4   6   3        933.79        926.66        11.88 o                         
  -3   6   3        798.51        759.87         9.98 o                         
  -2   6   3        370.32        320.09         4.96 o                         
  -1   6   3        152.75        181.03         5.58 o                         
   0   6   3          1.67          1.05         1.34 o                         
   1   6   3         95.63        106.29         1.91 o                         
   2   6   3       6895.83       7259.77       124.08 o                         
   3   6   3        132.90        158.81         3.43 o                         
   4   6   3       1063.79       1039.04        27.69 o                         
   5   6   3        128.81        138.14         4.36 o                         
   6   6   3          7.39          6.90         2.85 o                         
   7   6   3        381.71        349.78         8.40 o                         
   8   6   3        145.54        144.58         7.52 o                         
   9   6   3        104.95         99.23         7.88 o                         
  10   6   3         17.93          6.66         6.92 o                         
  -9   7   3        113.95        141.16        11.36 o                         
  -8   7   3        213.99        177.95         9.55 o                         
  -7   7   3       1735.99       1760.33        36.73 o                         
  -6   7   3         82.40         74.44         4.48 o                         
  -5   7   3        564.94        581.26        11.07 o                         
  -4   7   3          4.45          3.86         2.40 o                         
  -3   7   3        379.27        389.24         5.79 o                         
  -2   7   3       1628.47       1603.93        24.69 o                         
  -1   7   3        183.57        195.70         3.42 o                         
   0   7   3         78.99         70.98         1.89 o                         
   1   7   3        270.31        264.82         4.73 o                         
   2   7   3        297.23        310.84         5.50 o                         
   3   7   3        447.12        488.77         8.53 o                         
   4   7   3        107.17        115.15         3.76 o                         
   5   7   3        896.56        910.17        17.13 o                         
   6   7   3        262.97        295.63         7.57 o                         
   7   7   3        130.96        119.82         4.60 o                         
   8   7   3        110.70         93.41        14.40 o                         
   9   7   3        397.94        395.26        19.45 o                         
  10   7   3         31.17          6.90         9.73 o                         
  -8   8   3        998.78       1035.70        33.10 o                         
  -7   8   3        934.36        848.03        22.46 o                         
  -6   8   3        175.61        178.17         6.08 o                         
  -5   8   3          4.33          5.55         2.39 o                         
  -4   8   3         84.23         77.23         3.27 o                         
  -3   8   3       3213.06       3152.47        42.71 o                         
  -2   8   3       5151.01       5263.47        84.66 o                         
  -1   8   3         40.72         43.02         2.63 o                         
   0   8   3        461.97        476.01         7.55 o                         
   1   8   3        540.05        589.29        14.48 o                         
   2   8   3          3.19          4.82         1.47 o                         
   3   8   3         44.27         33.71         2.11 o                         
   4   8   3        218.89        219.24         6.23 o                         
   5   8   3        256.21        244.32         6.88 o                         
   6   8   3          1.63          8.05         3.33 o                         
   7   8   3         98.35        106.33         6.48 o                         
   8   8   3        106.65        114.27         9.63 o                         
   9   8   3         87.07         55.98         8.58 o                         
  -8   9   3        357.53        357.08        16.46 o                         
  -7   9   3        450.57        411.73        19.56 o                         
  -6   9   3          3.72          4.41         3.97 o                         
  -5   9   3          7.24          3.05         5.93 o                         
  -4   9   3          1.66          8.10         2.94 o                         
  -3   9   3       1686.31       1672.84        28.70 o                         
  -2   9   3        366.46        366.66        15.92 o                         
  -1   9   3        114.70        109.88         6.29 o                         
   0   9   3        184.09        176.37         4.56 o                         
   1   9   3        265.42        255.05         6.23 o                         
   2   9   3        824.10        845.41        16.91 o                         
   3   9   3        393.45        409.17        13.16 o                         
   4   9   3        308.46        314.44         9.43 o                         
   5   9   3         81.59         82.14         5.32 o                         
   6   9   3         26.13         28.87         6.53 o                         
   7   9   3          3.28         -3.86         4.75 o                         
   8   9   3        109.02         82.95        13.68 o                         
   9   9   3          6.36         -4.14         9.93 o                         
  -7  10   3        624.73        588.39        29.56 o                         
  -6  10   3          0.29          3.44         4.58 o                         
  -5  10   3        127.47        124.73        10.10 o                         
  -4  10   3        151.71        158.59         6.74 o                         
  -3  10   3       1459.16       1478.17        31.92 o                         
  -2  10   3         95.93         98.11         5.03 o                         
  -1  10   3          0.91          4.62         2.67 o                         
   0  10   3         89.17         83.37        10.22 o                         
   1  10   3        185.42        206.91         7.01 o                         
   2  10   3          0.63          2.94         2.91 o                         
   3  10   3        280.36        273.88         7.28 o                         
   4  10   3         62.49         59.13         5.37 o                         
   5  10   3          5.58          4.69         5.22 o                         
   6  10   3         47.28         48.69         5.93 o                         
   7  10   3         18.28         29.09         7.36 o                         
   8  10   3         17.84         30.38         9.64 o                         
  -6  11   3         77.88         83.42         8.32 o                         
  -5  11   3         39.12         45.42         6.61 o                         
  -4  11   3         80.10         84.46         6.90 o                         
  -3  11   3         89.28        104.65         6.58 o                         
  -2  11   3        276.63        281.49        13.24 o                         
  -1  11   3        417.25        424.30         9.31 o                         
   0  11   3        180.11        174.56        11.68 o                         
   1  11   3         57.54         54.07         4.66 o                         
   2  11   3         11.21          3.14         4.02 o                         
   3  11   3          7.72         13.44         3.82 o                         
   4  11   3          9.70          7.22         4.33 o                         
   5  11   3         20.18         12.52         5.26 o                         
   6  11   3        114.40        116.84        17.57 o                         
   7  11   3          0.06          3.74         6.45 o                         
  -5  12   3        155.15        135.67         9.82 o                         
  -4  12   3          3.10          1.04         6.80 o                         
  -3  12   3         65.29         65.06         7.61 o                         
  -2  12   3          2.27         11.13         7.10 o                         
  -1  12   3        235.29        244.49         8.39 o                         
   0  12   3         63.46         62.89         8.73 o                         
   1  12   3          8.14          3.88         5.38 o                         
   2  12   3         65.45         72.54         6.72 o                         
   3  12   3         75.32         74.86         9.85 o                         
   4  12   3         96.01         99.12        14.61 o                         
   5  12   3         20.10         38.20         8.69 o                         
   6  12   3        178.91        221.95        23.19 o                         
  -4  13   3         11.46          8.64         6.81 o                         
  -3  13   3        100.34        110.70         9.23 o                         
  -2  13   3         67.55         64.53         9.72 o                         
  -1  13   3         48.56         40.40         9.43 o                         
   0  13   3          1.02          0.60         9.87 o                         
   1  13   3         72.42         77.28         6.38 o                         
   2  13   3         30.56         37.44         6.43 o                         
   3  13   3         26.94         36.31        10.58 o                         
   4  13   3         77.72         82.10        14.14 o                         
   5  13   3         61.09         44.55        11.11 o                         
  -1  14   3         64.05         67.34        23.07 o                         
   0  14   3         28.05         24.99        11.10 o                         
   1  14   3         11.21          8.32        12.77 o                         
   2  14   3        110.30        113.02         9.18 o                         
   3  14   3        152.61        201.96        11.78 o                         
  -3 -14   4          1.84         -0.19         6.98 o                         
  -2 -14   4          0.06         11.50         8.07 o                         
  -1 -14   4        149.63        142.79        26.72 o                         
   0 -14   4        189.49        201.92        15.14 o                         
   1 -14   4         90.09        104.36        23.18 o                         
  -5 -13   4         31.04         33.33         8.63 o                         
  -4 -13   4          8.60          4.60         8.43 o                         
  -3 -13   4         77.86         76.33         9.20 o                         
  -2 -13   4         27.69         16.91         6.71 o                         
  -1 -13   4         55.90         52.02         6.94 o                         
   0 -13   4         11.04         18.72         5.76 o                         
   1 -13   4        191.73        217.15        11.24 o                         
   2 -13   4         90.10         99.75         8.65 o                         
   3 -13   4         55.63         48.00         7.61 o                         
   4 -13   4          7.96          7.18         6.72 o                         
  -6 -12   4         12.32         11.50        10.52 o                         
  -5 -12   4         30.91         29.75        10.12 o                         
  -4 -12   4          1.02         -2.11         7.84 o                         
  -3 -12   4         41.35         36.61         7.03 o                         
  -2 -12   4         24.26         34.29         6.00 o                         
  -1 -12   4        104.24         97.14         5.75 o                         
   0 -12   4         57.42         68.99         5.97 o                         
   1 -12   4         54.69         45.92         5.76 o                         
   2 -12   4         80.26         98.55         7.31 o                         
   3 -12   4         46.74         32.55         7.94 o                         
   4 -12   4         98.02        101.28         7.38 o                         
   5 -12   4          2.22          8.89         6.07 o                         
  -7 -11   4         87.89         99.38        11.97 o                         
  -6 -11   4         14.81         20.13         9.64 o                         
  -5 -11   4         18.98         12.52         8.20 o                         
  -4 -11   4          3.17         -8.51         6.43 o                         
  -3 -11   4        322.12        322.96        12.94 o                         
  -2 -11   4         25.84         26.82         5.73 o                         
  -1 -11   4          0.03         -4.18         3.34 o                         
   0 -11   4         31.75         33.39         3.80 o                         
   1 -11   4        103.61        103.38         8.61 o                         
   2 -11   4         69.72         64.91         6.49 o                         
   3 -11   4         69.26         85.38         5.68 o                         
   4 -11   4        106.82        103.46         5.99 o                         
   5 -11   4         45.06         48.59         5.83 o                         
   6 -11   4         22.16         20.47         7.07 o                         
  -8 -10   4        160.20        188.02        15.10 o                         
  -7 -10   4         41.26         45.40        10.61 o                         
  -6 -10   4          0.78         -2.71         7.80 o                         
  -5 -10   4          0.06         -8.53        11.91 o                         
  -4 -10   4         69.88         78.09         9.91 o                         
  -3 -10   4         52.89         38.71         4.76 o                         
  -2 -10   4        121.29        119.94         5.25 o                         
  -1 -10   4        282.63        315.72        19.20 o                         
   0 -10   4          0.00         -0.69         2.55 o                         
   1 -10   4          8.19          5.55         3.77 o                         
   2 -10   4        271.50        268.79        12.26 o                         
   3 -10   4        234.62        241.41         7.62 o                         
   4 -10   4         16.15         16.25         3.85 o                         
   5 -10   4        276.97        251.15         8.57 o                         
   6 -10   4          4.49         -1.49        12.63 o                         
   7 -10   4        172.84        149.46        16.26 o                         
  -8  -9   4         22.10         33.35         9.21 o                         
  -7  -9   4        440.61        481.83        19.94 o                         
  -6  -9   4        344.17        365.92        14.78 o                         
  -5  -9   4         10.60          9.41         7.40 o                         
  -4  -9   4        227.79        210.96         9.08 o                         
  -3  -9   4         68.85         56.16         5.35 o                         
  -2  -9   4         25.25         34.51         3.05 o                         
  -1  -9   4        128.90        133.72         4.60 o                         
   0  -9   4          1.36          2.38         1.90 o                         
   1  -9   4         78.44         83.50         3.38 o                         
   2  -9   4         46.32         39.14         3.04 o                         
   3  -9   4         64.19         66.52         7.49 o                         
   4  -9   4        158.77        172.54         6.29 o                         
   5  -9   4        144.72        133.68         5.02 o                         
   6  -9   4         71.64         62.17         7.77 o                         
   7  -9   4          9.50          5.12         4.88 o                         
   8  -9   4          5.33         -2.82         7.09 o                         
  -9  -8   4        135.93        137.49        12.98 o                         
  -8  -8   4         18.90         44.26        18.40 o                         
  -7  -8   4          7.33          9.15         6.32 o                         
  -6  -8   4         60.46         54.23        11.61 o                         
  -5  -8   4       1505.01       1464.13        40.88 o                         
  -4  -8   4         24.82          8.22         6.80 o                         
  -3  -8   4        109.16        111.89         9.09 o                         
  -2  -8   4         11.30         24.75         2.59 o                         
  -1  -8   4        871.27        878.93        24.30 o                         
   0  -8   4         26.88         22.87         2.67 o                         
   1  -8   4        141.87        119.42         2.97 o                         
   2  -8   4        822.59        826.66        13.79 o                         
   3  -8   4         41.27         37.97         7.33 o                         
   4  -8   4        610.83        564.38        16.26 o                         
   5  -8   4        233.08        223.85         6.46 o                         
   6  -8   4        527.65        490.84        10.10 o                         
   7  -8   4          3.90          5.42         4.20 o                         
   8  -8   4          8.13          0.38         5.84 o                         
  -9  -7   4        103.98         77.81        10.13 o                         
  -8  -7   4        110.99        108.52         9.76 o                         
  -7  -7   4        415.08        431.79        12.77 o                         
  -6  -7   4          6.59          8.99         3.85 o                         
  -5  -7   4        132.69        157.69         5.79 o                         
  -4  -7   4          2.69          5.63         4.71 o                         
  -3  -7   4         79.51         74.83         6.06 o                         
  -2  -7   4        105.59        120.57         4.59 o                         
  -1  -7   4        744.63        717.95        15.23 o                         
   0  -7   4        612.28        677.95        10.75 o                         
   1  -7   4        510.22        514.13         8.13 o                         
   2  -7   4         16.77         24.58         2.67 o                         
   3  -7   4        985.75       1008.43        18.78 o                         
   4  -7   4         25.43         23.96         2.74 o                         
   5  -7   4        947.75        780.77        24.65 o                         
   6  -7   4        664.48        579.70        12.25 o                         
   7  -7   4        148.70        156.77         8.55 o                         
   8  -7   4          4.91          9.89         5.24 o                         
   9  -7   4         49.00         36.05         6.39 o                         
 -10  -6   4         14.00         18.06         9.06 o                         
  -9  -6   4        164.44        181.26         9.96 o                         
  -8  -6   4          8.02         -3.79         4.97 o                         
  -7  -6   4          9.13         13.36        10.51 o                         
  -6  -6   4       2534.35       2478.91        65.95 o                         
  -5  -6   4       3781.89       3889.09        77.48 o                         
  -4  -6   4        492.51        467.79         8.86 o                         
  -3  -6   4        872.95        831.66        30.15 o                         
  -2  -6   4        997.46        976.03        17.71 o                         
  -1  -6   4        124.83        124.66         2.49 o                         
   0  -6   4        616.62        671.04         8.62 o                         
   1  -6   4       3163.67       3393.55        46.39 o                         
   2  -6   4        316.60        294.62         4.53 o                         
   3  -6   4         56.64         56.07         6.31 o                         
   4  -6   4       2381.78       2339.82        33.41 o                         
   5  -6   4         90.97         52.22         4.73 o                         
   6  -6   4         19.53          7.08         2.51 o                         
   7  -6   4         39.56         49.60        14.01 o                         
   8  -6   4         56.45         51.75         6.78 o                         
   9  -6   4          4.68          0.82         9.57 o                         
 -10  -5   4          7.76         15.92         9.38 o                         
  -9  -5   4         89.35         92.00        10.73 o                         
  -8  -5   4        158.90        139.04         6.98 o                         
  -7  -5   4          2.94         -2.14         3.09 o                         
  -6  -5   4        137.93        159.12        10.33 o                         
  -5  -5   4         43.63         47.99         4.60 o                         
  -4  -5   4          0.05          4.79         3.09 o                         
  -3  -5   4        172.52        165.10         4.79 o                         
  -2  -5   4        204.77        199.06         4.86 o                         
  -1  -5   4       3750.03       3839.14        54.77 o                         
   0  -5   4        157.16        169.02         2.54 o                         
   1  -5   4       4077.53       4375.62        55.03 o                         
   2  -5   4          2.89          2.41         0.74 o                         
   3  -5   4        422.84        407.49         5.53 o                         
   4  -5   4         68.29         75.96         7.24 o                         
   5  -5   4         61.69         42.13         6.82 o                         
   6  -5   4        709.01        698.13        13.94 o                         
   7  -5   4        594.53        581.46        17.46 o                         
   8  -5   4          6.15         11.70         8.20 o                         
   9  -5   4         49.41         55.98         8.33 o                         
  10  -5   4        501.91        557.90        26.36 o                         
 -10  -4   4        230.17        260.78        16.10 o                         
  -9  -4   4        262.71        270.90        12.42 o                         
  -8  -4   4        153.25        167.32        13.78 o                         
  -7  -4   4         74.30         78.91         4.00 o                         
  -6  -4   4       1271.88       1289.50        27.59 o                         
  -5  -4   4       1055.24       1066.72        25.58 o                         
  -4  -4   4         20.17         30.06         3.95 o                         
  -3  -4   4          2.84          6.42         3.46 o                         
  -2  -4   4        847.54        854.81        27.00 o                         
  -1  -4   4       1906.42       1950.35        24.54 o                         
   0  -4   4       5766.75       6221.57        72.58 o                         
   1  -4   4        754.50        737.31         7.92 o                         
   2  -4   4         16.45         22.35         0.83 o                         
   3  -4   4         24.10         30.68         1.19 o                         
   4  -4   4        179.01        144.95         4.50 o                         
   5  -4   4         46.44         52.80         3.32 o                         
   6  -4   4        218.85        181.82         5.99 o                         
   7  -4   4        216.66        194.94         7.14 o                         
   8  -4   4          3.82         -0.55         3.15 o                         
   9  -4   4        294.93        282.91        13.66 o                         
  10  -4   4          1.61          1.28         7.73 o                         
 -10  -3   4        180.81        170.91        13.30 o                         
  -9  -3   4          6.73         14.72         4.43 o                         
  -8  -3   4        680.15        727.93        21.29 o                         
  -7  -3   4          7.10          2.81         3.91 o                         
  -6  -3   4       1839.13       1799.95        36.91 o                         
  -5  -3   4       1262.23       1343.16        36.95 o                         
  -4  -3   4       1030.35       1097.28        36.94 o                         
  -3  -3   4        589.39        554.51        10.30 o                         
  -2  -3   4          5.27         30.63         3.08 o                         
  -1  -3   4       6018.04       5879.72        57.79 o                         
   0  -3   4      11380.03      11075.81       162.18 o                         
   1  -3   4        586.23        602.59         6.66 o                         
   2  -3   4        247.35        185.75         2.44 o                         
   3  -3   4        749.85        887.72        11.37 o                         
   4  -3   4         60.62         72.43         1.52 o                         
   5  -3   4        609.69        636.78        10.41 o                         
   6  -3   4        413.60        398.62         6.22 o                         
   7  -3   4          5.55          7.59         2.23 o                         
   8  -3   4        175.42        160.17         6.12 o                         
   9  -3   4         23.62         30.57         3.80 o                         
  10  -3   4        117.02        121.74        11.34 o                         
 -10  -2   4        823.74        830.22        33.54 o                         
  -9  -2   4         91.71         89.21         5.80 o                         
  -8  -2   4          0.18          0.08         3.53 o                         
  -7  -2   4        909.99        898.11        15.48 o                         
  -6  -2   4          0.15         -0.78         3.82 o                         
  -5  -2   4         24.27         26.21         8.55 o                         
  -4  -2   4        171.86        156.50         4.04 o                         
  -3  -2   4         45.76         46.19         1.76 o                         
  -2  -2   4        167.98        185.62         2.57 o                         
  -1  -2   4        669.72        676.64         7.88 o                         
   0  -2   4       6428.20       6198.84        65.80 o                         
   1  -2   4         48.60         39.43         0.98 o                         
   2  -2   4        382.30        366.01         4.58 o                         
   3  -2   4        346.58        247.39         3.55 o                         
   4  -2   4         20.33         22.95         1.00 o                         
   5  -2   4         40.65         30.20         1.61 o                         
   6  -2   4         34.33         39.16         3.22 o                         
   7  -2   4          0.68         -2.96         7.20 o                         
   8  -2   4        750.30        767.31        17.85 o                         
   9  -2   4         94.52         87.60         7.22 o                         
  10  -2   4         22.82         26.11         6.00 o                         
  11  -2   4         56.52         51.02        13.30 o                         
 -10  -1   4        416.98        422.45        25.07 o                         
  -9  -1   4        580.73        587.06        15.88 o                         
  -8  -1   4        475.80        508.96        11.25 o                         
  -7  -1   4        163.18        169.12         5.18 o                         
  -6  -1   4        687.80        671.11        12.56 o                         
  -5  -1   4         15.27         18.89         1.91 o                         
  -4  -1   4        136.01        157.03         3.80 o                         
  -3  -1   4       1867.62       1994.51        29.39 o                         
  -2  -1   4       9271.03       9244.56       114.85 o                         
  -1  -1   4         19.59         12.20         1.56 o                         
   0  -1   4        951.61        965.27        10.34 o                         
   1  -1   4       8002.86       7847.09        97.89 o                         
   2  -1   4       2528.92       2391.79        28.23 o                         
   3  -1   4        804.39        769.11         9.04 o                         
   4  -1   4        313.65        307.15         4.20 o                         
   5  -1   4         68.73         75.07         4.71 o                         
   6  -1   4         15.59         13.83         1.83 o                         
   7  -1   4        412.50        381.64         8.42 o                         
   8  -1   4        163.46        158.35         5.65 o                         
   9  -1   4        184.33        187.31         7.41 o                         
  10  -1   4          0.00          6.36         4.71 o                         
  11  -1   4        125.47        114.17        16.56 o                         
 -10   0   4         27.67         22.02         6.88 o                         
  -9   0   4        186.14        200.38        13.31 o                         
  -8   0   4        428.76        446.70        10.97 o                         
  -7   0   4        269.37        255.84         6.37 o                         
  -6   0   4         24.81         22.89         2.32 o                         
  -5   0   4        190.33        194.99         4.35 o                         
  -4   0   4       2420.65       2524.94        37.03 o                         
  -3   0   4         30.55         33.55         1.84 o                         
  -2   0   4       7759.68       7506.79        93.59 o                         
  -1   0   4        963.52        881.15         9.30 o                         
   0   0   4       8478.50       8038.30       105.33 o                         
   1   0   4          1.27          7.90         0.74 o                         
   2   0   4       2118.54       2225.72        26.78 o                         
   3   0   4         18.43         30.24         0.91 o                         
   4   0   4        467.66        412.02         9.56 o                         
   5   0   4         22.43         19.58         1.72 o                         
   6   0   4        444.55        434.40        18.83 o                         
   7   0   4          0.91          6.88         2.86 o                         
   8   0   4         20.50         17.64         5.37 o                         
   9   0   4        142.41        140.31         7.17 o                         
  10   0   4        115.40        118.01         9.24 o                         
  11   0   4         39.14         32.94        11.69 o                         
 -10   1   4          0.23         -5.07         4.90 o                         
  -9   1   4        104.91        111.18         8.24 o                         
  -8   1   4          0.33         -0.48         3.30 o                         
  -7   1   4        240.16        247.37         6.31 o                         
  -6   1   4        897.87        894.36        15.71 o                         
  -5   1   4        725.93        728.93        13.28 o                         
  -4   1   4          0.10         -1.74         1.73 o                         
  -3   1   4        237.92        292.49         4.31 o                         
  -2   1   4       6623.76       6853.14        85.17 o                         
  -1   1   4         79.90         58.96         1.81 o                         
   0   1   4         70.94         57.53         1.26 o                         
   1   1   4       8967.64       9122.54       108.42 o                         
   2   1   4       3414.20       3347.00        42.38 o                         
   3   1   4       1938.33       1910.85        21.72 o                         
   4   1   4          3.26          8.54         0.75 o                         
   5   1   4         83.82         68.34         3.44 o                         
   6   1   4        155.74        158.43         8.18 o                         
   7   1   4         61.51         59.21         4.59 o                         
   8   1   4        383.68        360.02        12.51 o                         
   9   1   4          5.17          6.79         4.01 o                         
  10   1   4          9.92         10.94         5.62 o                         
  11   1   4         17.91          3.90        11.09 o                         
 -10   2   4         16.55         12.86         5.48 o                         
  -9   2   4        112.35        119.50         7.20 o                         
  -8   2   4        397.54        411.93        10.80 o                         
  -7   2   4        208.92        207.06         6.86 o                         
  -6   2   4        377.59        376.81         7.35 o                         
  -5   2   4        272.57        296.85         5.36 o                         
  -4   2   4         35.34         29.98         1.39 o                         
  -3   2   4         63.53         65.61         2.47 o                         
  -2   2   4          7.70          6.30         0.73 o                         
  -1   2   4          0.28          1.92         0.74 o                         
   0   2   4       1020.61       1045.67        12.24 o                         
   1   2   4       5343.77       5301.54        61.30 o                         
   2   2   4        171.07        179.28         2.75 o                         
   3   2   4        289.17        254.37         5.75 o                         
   4   2   4       1407.95       1379.47        20.32 o                         
   5   2   4        378.54        375.26         6.57 o                         
   6   2   4          0.21          1.80         1.60 o                         
   7   2   4        277.29        285.85         7.97 o                         
   8   2   4          0.16         -1.14         2.72 o                         
   9   2   4        455.76        467.56        13.53 o                         
  10   2   4        352.88        386.76        31.66 o                         
  11   2   4          7.22          1.24         8.40 o                         
 -10   3   4        300.34        342.94        13.46 o                         
  -9   3   4        109.48        108.89        11.21 o                         
  -8   3   4        112.35        109.44         5.00 o                         
  -7   3   4        619.77        626.98        13.49 o                         
  -6   3   4        191.07        204.88         4.90 o                         
  -5   3   4          6.88          8.87         1.45 o                         
  -4   3   4         16.44         25.66         5.19 o                         
  -3   3   4       1035.77       1181.08        14.76 o                         
  -2   3   4        814.47        797.16         8.99 o                         
  -1   3   4        388.91        355.08         4.70 o                         
   0   3   4       3062.51       2932.13        33.73 o                         
   1   3   4         78.55         61.44         1.35 o                         
   2   3   4       1410.61       1516.70        22.80 o                         
   3   3   4          1.18          2.15         0.86 o                         
   4   3   4        676.19        659.52        11.81 o                         
   5   3   4         21.00         19.28         2.41 o                         
   6   3   4          1.35          3.27         2.88 o                         
   7   3   4          4.13         -2.20         2.68 o                         
   8   3   4        647.45        653.68        15.06 o                         
   9   3   4         21.53         23.49         9.46 o                         
  10   3   4          6.73         20.70         7.68 o                         
  11   3   4        394.17        353.58        18.73 o                         
 -10   4   4         65.24         72.27        13.90 o                         
  -9   4   4        217.64        208.98        16.42 o                         
  -8   4   4          4.60          6.60         2.94 o                         
  -7   4   4          4.54          6.00         2.51 o                         
  -6   4   4        973.55        946.05        33.65 o                         
  -5   4   4        612.53        625.73        16.60 o                         
  -4   4   4         10.22         13.20         1.42 o                         
  -3   4   4        200.80        200.18         3.18 o                         
  -2   4   4        100.01         86.42         1.54 o                         
  -1   4   4       1564.03       1647.54        17.07 o                         
   0   4   4        332.07        347.61         9.82 o                         
   1   4   4       2422.08       2648.13        29.01 o                         
   2   4   4        468.18        535.68         8.12 o                         
   3   4   4         24.02         53.33         4.29 o                         
   4   4   4        168.75        155.79         3.66 o                         
   5   4   4        342.87        304.33         7.41 o                         
   6   4   4        169.52        186.84        10.11 o                         
   7   4   4         82.84         93.01         5.26 o                         
   8   4   4        184.27        194.47         7.50 o                         
   9   4   4        195.17        195.49        15.99 o                         
  10   4   4        128.38        139.84         9.70 o                         
  11   4   4         25.45         41.56        21.31 o                         
  -9   5   4         99.42         94.69        10.34 o                         
  -8   5   4         54.55         59.32         8.28 o                         
  -7   5   4         88.89         85.97         3.71 o                         
  -6   5   4        257.44        238.46         7.04 o                         
  -5   5   4         85.47         89.89         2.96 o                         
  -4   5   4       3425.81       3345.73        46.44 o                         
  -3   5   4         72.57         88.87         2.60 o                         
  -2   5   4        331.73        332.98         4.64 o                         
  -1   5   4        338.97        394.89         4.85 o                         
   0   5   4        816.21        801.50         9.71 o                         
   1   5   4       3729.72       4109.46        51.18 o                         
   2   5   4          0.11          1.90         1.05 o                         
   3   5   4        532.83        500.72         8.63 o                         
   4   5   4        101.00         92.80         4.05 o                         
   5   5   4         35.75         32.43         5.03 o                         
   6   5   4        188.49        211.39         8.05 o                         
   7   5   4       2519.99       2480.52        47.63 o                         
   8   5   4        115.35        116.12         6.37 o                         
   9   5   4          1.43         -1.36         4.90 o                         
  10   5   4         47.08         52.71         7.60 o                         
  -9   6   4        830.51        883.12        30.04 o                         
  -8   6   4        186.30        187.45         9.53 o                         
  -7   6   4          3.20          4.31         9.66 o                         
  -6   6   4         18.63         16.12         1.87 o                         
  -5   6   4         36.24         34.02         1.85 o                         
  -4   6   4       3019.71       3057.53        40.59 o                         
  -3   6   4         31.91         34.58         1.64 o                         
  -2   6   4        537.64        551.50         9.12 o                         
  -1   6   4        354.00        359.43         5.15 o                         
   0   6   4        176.88        172.72         3.45 o                         
   1   6   4       3691.24       3818.38        44.95 o                         
   2   6   4        299.95        373.57         6.43 o                         
   3   6   4         11.60          9.67         1.33 o                         
   4   6   4        441.13        416.22         9.19 o                         
   5   6   4        110.38        123.86         4.34 o                         
   6   6   4          3.21          1.02         1.63 o                         
   7   6   4        536.46        552.57        21.80 o                         
   8   6   4        158.02        157.48         8.04 o                         
   9   6   4          0.24          0.00         5.08 o                         
  10   6   4          6.82         -1.41         7.55 o                         
  -9   7   4         13.62         16.09         8.53 o                         
  -8   7   4          0.02         -2.97         9.07 o                         
  -7   7   4          8.97          9.36         7.41 o                         
  -6   7   4          0.05         -2.37         3.43 o                         
  -5   7   4        836.91        858.61        16.34 o                         
  -4   7   4       2325.58       2342.38        35.52 o                         
  -3   7   4       2492.76       2541.89        34.55 o                         
  -2   7   4          9.13          7.20         1.15 o                         
  -1   7   4       2210.02       2242.46        28.57 o                         
   0   7   4       1806.03       1895.83        26.27 o                         
   1   7   4       1034.20       1142.52        16.87 o                         
   2   7   4         30.60         38.02         2.05 o                         
   3   7   4        121.39         96.06         2.86 o                         
   4   7   4          0.31          1.43         2.29 o                         
   5   7   4        870.38        780.51        15.84 o                         
   6   7   4        272.60        274.84         7.35 o                         
   7   7   4         79.93         69.68         4.57 o                         
   8   7   4        119.83        120.80         7.09 o                         
   9   7   4         14.14          8.69        16.40 o                         
  10   7   4        184.87        189.92        13.56 o                         
  -8   8   4       1094.12       1057.56        39.45 o                         
  -7   8   4         19.71         20.87         5.30 o                         
  -6   8   4         80.19         82.45         4.91 o                         
  -5   8   4        294.62        283.22         7.58 o                         
  -4   8   4         30.23         35.02         2.84 o                         
  -3   8   4          1.46          5.86         1.63 o                         
  -2   8   4       1024.60       1006.20        20.23 o                         
  -1   8   4        739.77        752.49        11.32 o                         
   0   8   4        498.31        528.10         8.70 o                         
   1   8   4         16.84         12.27         1.35 o                         
   2   8   4       1200.99       1237.03        19.62 o                         
   3   8   4        148.20        132.29         4.34 o                         
   4   8   4        368.06        354.81         8.48 o                         
   5   8   4        206.01        233.84         6.59 o                         
   6   8   4          0.84         10.51         3.37 o                         
   7   8   4        325.87        328.81        24.41 o                         
   8   8   4          4.17         -3.93         7.05 o                         
   9   8   4         96.80         94.09        10.95 o                         
  -8   9   4        141.37        120.33        20.95 o                         
  -7   9   4         23.13         26.19         6.17 o                         
  -6   9   4          0.51          1.90         5.07 o                         
  -5   9   4         90.60         92.18         4.65 o                         
  -4   9   4        675.69        692.49        17.11 o                         
  -3   9   4         84.79         87.10         3.15 o                         
  -2   9   4        587.76        563.97        11.16 o                         
  -1   9   4         45.51         47.43         4.04 o                         
   0   9   4        504.79        514.38        15.94 o                         
   1   9   4          8.82          9.81         2.05 o                         
   2   9   4        146.71        135.57         4.78 o                         
   3   9   4        162.29        170.15         5.90 o                         
   4   9   4         20.41         18.83         4.45 o                         
   5   9   4         41.30         27.04         5.24 o                         
   6   9   4        132.73        129.41         6.29 o                         
   7   9   4         27.32         22.42         5.14 o                         
   8   9   4          0.39          5.84         7.84 o                         
   9   9   4         16.17         30.52        13.30 o                         
  -7  10   4        115.56         89.42        12.57 o                         
  -6  10   4          4.96          3.46         4.41 o                         
  -5  10   4          5.65          5.40         3.99 o                         
  -4  10   4          0.33          0.59         4.40 o                         
  -3  10   4        229.98        242.64         7.93 o                         
  -2  10   4        260.64        269.41         7.83 o                         
  -1  10   4        292.24        295.18        10.32 o                         
   0  10   4         64.15         57.63         6.53 o                         
   1  10   4        369.07        383.63        10.42 o                         
   2  10   4         43.94         47.69         3.70 o                         
   3  10   4          0.12         -2.41         2.98 o                         
   4  10   4         71.06         80.01         5.49 o                         
   5  10   4         93.84        114.73        13.83 o                         
   6  10   4          3.90          8.12         5.68 o                         
   7  10   4         17.77         24.90         7.27 o                         
   8  10   4         45.24         39.68        12.04 o                         
  -6  11   4          0.83          5.75        10.90 o                         
  -5  11   4         88.00        102.23         8.99 o                         
  -4  11   4          0.70          2.64         6.14 o                         
  -3  11   4         24.41         19.60         5.47 o                         
  -2  11   4        110.16         92.44         6.53 o                         
  -1  11   4        350.32        344.45         9.32 o                         
   0  11   4         37.59         35.80         3.67 o                         
   1  11   4         47.47         34.48         5.06 o                         
   2  11   4          0.57         -7.02         7.49 o                         
   3  11   4         91.23        103.31         6.38 o                         
   4  11   4          6.60         12.42         5.53 o                         
   5  11   4          0.34         -4.18         5.22 o                         
   6  11   4        100.94        110.74        18.03 o                         
   7  11   4         85.94         95.57        12.44 o                         
  -5  12   4         17.60         -2.97         6.96 o                         
  -4  12   4          3.25          1.84         6.06 o                         
  -3  12   4        177.23        175.04         9.48 o                         
  -2  12   4         51.34         42.67         6.04 o                         
  -1  12   4          5.87          9.57         5.87 o                         
   0  12   4        174.75        182.49         7.74 o                         
   1  12   4         27.87         32.62         7.44 o                         
   2  12   4        165.38        162.07         9.64 o                         
   3  12   4        144.10        158.09        18.16 o                         
   4  12   4         99.63        100.85        10.44 o                         
   5  12   4          6.55          6.45         8.30 o                         
   6  12   4          3.38         21.19        18.62 o                         
  -3  13   4          3.97         18.39         7.61 o                         
  -2  13   4         11.92         16.61        11.09 o                         
  -1  13   4         12.41         18.47         7.81 o                         
   0  13   4          4.91          6.93         4.68 o                         
   1  13   4         75.11         90.43         7.45 o                         
   2  13   4          5.12          5.32         9.38 o                         
   3  13   4          3.01          2.86         7.44 o                         
   4  13   4          6.86          3.59         6.44 o                         
   5  13   4         92.45        105.66        12.50 o                         
  -1  14   4         79.95         70.42        17.17 o                         
   0  14   4        239.96        263.62        20.49 o                         
   1  14   4         19.09         29.14         7.53 o                         
   2  14   4         89.55         99.95         9.30 o                         
   3  14   4         92.94         77.55         8.62 o                         
  -2 -14   5          0.57         -8.05         9.03 o                         
  -1 -14   5          1.44          1.51         5.35 o                         
   0 -14   5          0.75          2.52         7.40 o                         
   1 -14   5         69.97         77.40        14.18 o                         
  -4 -13   5          2.01          5.54         8.42 o                         
  -3 -13   5        440.74        480.35        21.24 o                         
  -2 -13   5         26.19         32.22         6.44 o                         
  -1 -13   5        325.66        391.98        15.21 o                         
   0 -13   5         30.08         15.92         4.98 o                         
   1 -13   5         59.12         66.97         8.06 o                         
   2 -13   5         83.35         92.10        20.51 o                         
   3 -13   5         12.78         14.93         7.84 o                         
   4 -13   5         42.76         25.62        17.35 o                         
  -6 -12   5          4.76         -6.34        13.26 o                         
  -5 -12   5         43.44         26.95         7.05 o                         
  -4 -12   5         50.83         51.43         7.34 o                         
  -3 -12   5        215.01        209.73        11.23 o                         
  -2 -12   5        222.91        250.00        11.83 o                         
  -1 -12   5          0.11          2.92         6.71 o                         
   0 -12   5         70.09         75.39         5.27 o                         
   1 -12   5          5.66         12.35         5.67 o                         
   2 -12   5        146.15        132.64         8.35 o                         
   3 -12   5          2.46         -0.26         4.94 o                         
   4 -12   5        128.19        151.46        26.78 o                         
   5 -12   5         76.68         67.53         8.70 o                         
  -7 -11   5          2.53         14.65         8.55 o                         
  -6 -11   5         87.92         94.79         9.88 o                         
  -5 -11   5          8.88          8.88         7.49 o                         
  -4 -11   5          3.10          6.50         4.86 o                         
  -3 -11   5         76.19         74.64         7.17 o                         
  -2 -11   5         26.86         32.00        12.24 o                         
  -1 -11   5        120.30        120.67         6.03 o                         
   0 -11   5         25.02         16.23         3.84 o                         
   1 -11   5        175.00        170.68         7.16 o                         
   2 -11   5          0.06         -5.64         4.67 o                         
   3 -11   5          2.31         -1.52         3.65 o                         
   4 -11   5         46.44         33.46         5.15 o                         
   5 -11   5         98.72         87.17         7.23 o                         
   6 -11   5         78.14         83.77        12.87 o                         
  -8 -10   5        115.90        102.03        12.31 o                         
  -7 -10   5          9.05         10.15         9.11 o                         
  -6 -10   5        137.71        120.94        13.96 o                         
  -5 -10   5         58.18         76.14         7.76 o                         
  -4 -10   5        760.16        789.85        31.62 o                         
  -3 -10   5          2.38          4.81         4.38 o                         
  -2 -10   5          0.35         -0.58         1.71 o                         
  -1 -10   5         38.44         37.17         8.27 o                         
   0 -10   5        171.12        191.41         6.70 o                         
   1 -10   5        286.54        290.24         7.79 o                         
   2 -10   5         85.42         84.35         6.84 o                         
   3 -10   5        524.00        561.20        22.54 o                         
   4 -10   5        270.76        243.39        18.86 o                         
   5 -10   5          1.96         -1.24         4.33 o                         
   6 -10   5        116.38        100.06        10.92 o                         
   7 -10   5        140.30        116.62        14.36 o                         
  -8  -9   5          0.84         -4.65         9.34 o                         
  -7  -9   5        752.81        742.25        25.87 o                         
  -6  -9   5        144.22        146.40        10.21 o                         
  -5  -9   5         28.58         27.72         6.66 o                         
  -4  -9   5        106.21        104.14         7.28 o                         
  -3  -9   5        270.48        258.94        10.69 o                         
  -2  -9   5        387.87        392.16        14.02 o                         
  -1  -9   5        225.12        240.67         7.94 o                         
   0  -9   5         22.20         20.28         2.63 o                         
   1  -9   5         21.51         15.44         4.80 o                         
   2  -9   5         97.02         92.78         4.67 o                         
   3  -9   5         24.57         28.93         4.42 o                         
   4  -9   5       1214.41       1119.19        20.53 o                         
   5  -9   5          0.02          9.85         3.29 o                         
   6  -9   5          0.87          1.59         5.83 o                         
   7  -9   5         53.85         49.26         6.61 o                         
   8  -9   5        101.35         62.07         9.16 o                         
  -9  -8   5         30.02         49.09        10.65 o                         
  -8  -8   5         14.21          2.03         9.18 o                         
  -7  -8   5       1172.91       1158.49        36.63 o                         
  -6  -8   5          0.29          5.49         6.22 o                         
  -5  -8   5          7.36          8.53         5.39 o                         
  -4  -8   5         50.75         49.97        10.54 o                         
  -3  -8   5         71.88         68.32         6.86 o                         
  -2  -8   5        988.55       1064.05        34.33 o                         
  -1  -8   5        851.07        846.64        14.68 o                         
   0  -8   5          0.49          0.94         2.68 o                         
   1  -8   5          4.91          3.43         1.03 o                         
   2  -8   5        217.77        229.76         5.25 o                         
   3  -8   5         14.90         21.57         3.11 o                         
   4  -8   5         17.24          8.18         2.78 o                         
   5  -8   5        282.39        248.97        11.06 o                         
   6  -8   5         67.81         68.09         4.33 o                         
   7  -8   5          0.14          2.49         4.98 o                         
   8  -8   5        303.67        290.48        13.69 o                         
  -9  -7   5          6.35         16.34         8.77 o                         
  -8  -7   5        150.65        139.30        14.18 o                         
  -7  -7   5          1.41          2.85         6.84 o                         
  -6  -7   5        366.36        352.23        10.98 o                         
  -5  -7   5         17.31         12.17         4.80 o                         
  -4  -7   5        117.79        120.21         7.19 o                         
  -3  -7   5        819.60        845.34        19.32 o                         
  -2  -7   5        785.06        795.49        15.43 o                         
  -1  -7   5        843.47        824.59        12.78 o                         
   0  -7   5        227.17        267.59         4.77 o                         
   1  -7   5         34.16         32.84         1.78 o                         
   2  -7   5         43.72         56.01         1.76 o                         
   3  -7   5        365.88        309.71         7.80 o                         
   4  -7   5         12.97         10.87         2.90 o                         
   5  -7   5        653.60        602.75        17.85 o                         
   6  -7   5          7.33          8.57         2.87 o                         
   7  -7   5         89.79         92.11         6.92 o                         
   8  -7   5        196.37        153.82        14.17 o                         
   9  -7   5         73.50         60.75         7.28 o                         
 -10  -6   5          6.11         21.12        13.61 o                         
  -9  -6   5        151.99        181.54        10.22 o                         
  -8  -6   5        109.24        114.91         7.78 o                         
  -7  -6   5         23.29         31.87         5.18 o                         
  -6  -6   5        324.64        328.48         9.52 o                         
  -5  -6   5        275.08        277.66        24.69 o                         
  -4  -6   5        369.38        399.68        20.72 o                         
  -3  -6   5       1175.56       1191.98        33.78 o                         
  -2  -6   5       1629.42       1662.76        31.46 o                         
  -1  -6   5        861.04        849.37        12.97 o                         
   0  -6   5          6.80         12.27         0.96 o                         
   1  -6   5        209.97        236.86         3.99 o                         
   2  -6   5         65.53         54.11         4.50 o                         
   3  -6   5         57.36         42.56         1.34 o                         
   4  -6   5       1399.54       1259.77        27.07 o                         
   5  -6   5        117.82         92.27         3.60 o                         
   6  -6   5          0.66         -1.88         3.56 o                         
   7  -6   5          1.08          6.23         6.02 o                         
   8  -6   5        184.26        170.91        13.57 o                         
   9  -6   5        207.13        187.91        12.99 o                         
 -10  -5   5          1.36          1.69        14.01 o                         
  -9  -5   5         10.11          5.40         8.54 o                         
  -8  -5   5         18.70          6.39         4.38 o                         
  -7  -5   5       1071.93       1085.15        21.60 o                         
  -6  -5   5        116.54        145.69        17.80 o                         
  -5  -5   5        176.05        175.45         8.19 o                         
  -4  -5   5        186.31        173.88         4.90 o                         
  -3  -5   5          1.81         -0.90         3.43 o                         
  -2  -5   5        251.59        220.88         5.34 o                         
  -1  -5   5       2928.51       3330.22        44.82 o                         
   0  -5   5       1370.25       1324.98        16.74 o                         
   1  -5   5       1928.23       2149.18        27.67 o                         
   2  -5   5         61.67         71.99         2.83 o                         
   3  -5   5       1375.16       1293.88        18.86 o                         
   4  -5   5        256.19        236.24         4.05 o                         
   5  -5   5        474.90        440.37         8.77 o                         
   6  -5   5        127.71        119.71         4.14 o                         
   7  -5   5        363.66        358.88         9.77 o                         
   8  -5   5         19.74         29.93         6.27 o                         
   9  -5   5         35.98         27.15         7.98 o                         
  10  -5   5         53.74         37.05         9.43 o                         
 -10  -4   5        118.69        126.21        11.59 o                         
  -9  -4   5          0.60         -6.01         5.18 o                         
  -8  -4   5        121.16        114.14        11.12 o                         
  -7  -4   5        189.24        185.54         5.85 o                         
  -6  -4   5        201.07        182.05         8.05 o                         
  -5  -4   5        512.03        483.50        13.71 o                         
  -3  -4   5        253.03        251.95         5.97 o                         
  -2  -4   5        271.24        251.01         4.30 o                         
  -1  -4   5        653.15        659.43         8.70 o                         
   0  -4   5        349.38        313.45         7.36 o                         
   1  -4   5       1715.62       1698.85        20.93 o                         
   2  -4   5        279.14        219.03         3.15 o                         
   3  -4   5          7.60          5.72         0.74 o                         
   4  -4   5        381.65        420.53         7.94 o                         
   5  -4   5        440.48        435.65         7.17 o                         
   6  -4   5          0.01          6.13         2.18 o                         
   7  -4   5         21.54         19.58        10.25 o                         
   8  -4   5          2.28          3.34         3.34 o                         
   9  -4   5         70.44         61.82        10.50 o                         
  10  -4   5          0.01         -8.38         7.68 o                         
 -10  -3   5         17.46         14.60         7.34 o                         
  -9  -3   5         39.21         32.81         4.64 o                         
  -8  -3   5        255.00        242.12         6.98 o                         
  -7  -3   5        101.04         95.78         7.05 o                         
  -6  -3   5        202.24        202.39         6.70 o                         
  -5  -3   5         73.29         75.60         4.26 o                         
  -4  -3   5          6.80          9.62         3.09 o                         
  -3  -3   5       2543.41       2838.23        68.90 o                         
  -2  -3   5        323.42        434.77         5.85 o                         
  -1  -3   5        338.46        330.09         3.72 o                         
   0  -3   5        706.41        663.26         6.79 o                         
   1  -3   5          0.05          1.26         0.64 o                         
   2  -3   5        273.06        216.47         5.92 o                         
   3  -3   5        745.13        655.70        10.03 o                         
   4  -3   5        741.48        808.60        11.65 o                         
   5  -3   5        339.32        353.61         5.25 o                         
   6  -3   5        930.13        904.72        15.31 o                         
   7  -3   5          3.23          1.85         2.88 o                         
   8  -3   5         80.69         86.09         4.38 o                         
   9  -3   5         85.16         72.97        10.56 o                         
  10  -3   5        217.12        222.90        14.60 o                         
 -10  -2   5         55.93         48.89        16.96 o                         
  -9  -2   5         45.16         47.37         9.92 o                         
  -8  -2   5         83.03         71.00         4.31 o                         
  -7  -2   5         41.76         38.70         3.40 o                         
  -6  -2   5         12.45         17.25         2.90 o                         
  -5  -2   5        305.02        290.00         7.32 o                         
  -4  -2   5         75.06         78.78         8.16 o                         
  -3  -2   5       1718.28       1655.90        23.06 o                         
  -2  -2   5       5260.71       5618.89        63.53 o                         
  -1  -2   5        198.29        226.92         2.95 o                         
   0  -2   5        384.85        366.10         4.58 o                         
   1  -2   5          4.69         11.98         0.81 o                         
   2  -2   5       3122.07       3144.31        36.92 o                         
   3  -2   5         24.70         30.34         1.12 o                         
   4  -2   5        662.88        671.44        14.70 o                         
   5  -2   5       1050.04       1010.67        17.15 o                         
   6  -2   5        247.78        228.80         7.77 o                         
   7  -2   5          9.12         13.38        11.49 o                         
   8  -2   5        418.44        418.05        10.57 o                         
   9  -2   5        141.63        138.39         6.58 o                         
  10  -2   5          5.18         11.66         5.26 o                         
  11  -2   5          0.14         -4.96        13.57 o                         
 -10  -1   5         49.03         43.79         5.91 o                         
  -9  -1   5          2.84          3.64         5.16 o                         
  -8  -1   5       1309.75       1394.84        27.67 o                         
  -7  -1   5         12.79         11.84         3.11 o                         
  -6  -1   5        322.94        342.97        11.04 o                         
  -5  -1   5         25.74         27.43         2.49 o                         
  -4  -1   5       2811.49       2940.85        50.36 o                         
  -3  -1   5        119.47        132.09         2.67 o                         
  -2  -1   5       2304.46       2371.79        28.79 o                         
  -1  -1   5          2.18         10.93         2.30 o                         
   0  -1   5         10.84          5.01         1.61 o                         
   1  -1   5       6873.30       7064.49        90.79 o                         
   2  -1   5       8650.81       8746.03        97.62 o                         
   3  -1   5          1.18         -0.60         0.70 o                         
   4  -1   5       1450.16       1461.22        20.57 o                         
   5  -1   5        258.54        241.81         5.83 o                         
   6  -1   5         26.80         31.72         2.50 o                         
   7  -1   5        267.47        264.69         9.47 o                         
   8  -1   5          9.71         11.83         3.34 o                         
   9  -1   5        317.97        313.91         9.89 o                         
  10  -1   5         13.77         18.80         5.26 o                         
  11  -1   5         25.57         12.14         6.87 o                         
 -10   0   5        197.14        210.93        12.86 o                         
  -9   0   5         76.83         92.03         6.57 o                         
  -8   0   5         65.82         70.41         5.23 o                         
  -7   0   5       1563.08       1543.59        30.58 o                         
  -6   0   5        719.09        707.53        19.93 o                         
  -5   0   5        247.52        246.37         5.11 o                         
  -4   0   5       4704.93       5000.13        81.39 o                         
  -3   0   5         52.49         53.24         1.50 o                         
  -2   0   5       1434.01       1558.08        17.79 o                         
  -1   0   5        214.57        195.33         5.80 o                         
   0   0   5      11927.76      11545.05       169.79 o                         
   1   0   5        564.53        500.57         6.53 o                         
   2   0   5        652.60        738.26         9.04 o                         
   3   0   5          2.54          2.20         0.68 o                         
   4   0   5          6.16         13.71         1.54 o                         
   5   0   5         12.16         12.87         3.18 o                         
   6   0   5        156.17        146.23         4.02 o                         
   7   0   5         16.57         24.55         2.70 o                         
   8   0   5        419.71        425.54         9.49 o                         
   9   0   5         92.06        102.92         5.60 o                         
  10   0   5          3.24        -10.46         6.97 o                         
  11   0   5        215.97        244.94        23.49 o                         
 -10   1   5          8.75         -1.22         5.03 o                         
  -9   1   5        413.64        439.60        13.62 o                         
  -8   1   5        104.45        120.36         6.90 o                         
  -7   1   5        110.16        113.95         4.39 o                         
  -6   1   5       1039.53       1078.06        20.53 o                         
  -5   1   5        694.92        729.93        17.02 o                         
  -4   1   5        533.84        518.57         7.99 o                         
  -3   1   5        796.31        884.06        13.39 o                         
  -2   1   5        226.31        243.47         3.68 o                         
  -1   1   5        599.08        494.23         5.43 o                         
   0   1   5        626.42        568.87         7.61 o                         
   1   1   5       4088.17       4348.15        51.25 o                         
   2   1   5       5975.35       6240.05        77.33 o                         
   3   1   5        722.55        835.70        10.37 o                         
   4   1   5          0.56          0.55         0.84 o                         
   5   1   5         66.39         55.45         2.51 o                         
   6   1   5        156.13        161.93         4.31 o                         
   7   1   5         75.09         71.70         3.37 o                         
   8   1   5        346.72        341.03         9.53 o                         
   9   1   5        239.69        226.81         7.94 o                         
  10   1   5        263.91        291.80        20.80 o                         
  11   1   5         27.78         36.10         8.47 o                         
 -10   2   5        109.90        119.34         8.79 o                         
  -9   2   5          1.03         -3.82         5.06 o                         
  -8   2   5       1061.40       1053.03        22.21 o                         
  -7   2   5          9.27         12.45         2.46 o                         
  -6   2   5        124.64        135.02         6.62 o                         
  -5   2   5          2.52          4.43         2.59 o                         
  -4   2   5       1570.39       1575.13        22.53 o                         
  -3   2   5       1384.01       1500.28        20.43 o                         
  -2   2   5       2576.04       2718.01        33.07 o                         
  -1   2   5        642.69        645.15         6.91 o                         
   0   2   5       2198.55       2142.04        32.69 o                         
   1   2   5        862.66        933.67        13.12 o                         
   2   2   5        697.89        709.82         8.82 o                         
   3   2   5       1141.94       1102.20        14.26 o                         
   4   2   5        347.25        329.45         5.33 o                         
   5   2   5       1228.20       1271.91        35.36 o                         
   6   2   5        524.35        523.60        15.76 o                         
   7   2   5        915.20        915.45        19.84 o                         
   8   2   5         68.87         67.16         6.16 o                         
   9   2   5        306.58        326.39        12.23 o                         
  10   2   5        376.44        352.96        16.13 o                         
  11   2   5        522.68        542.11        25.47 o                         
 -10   3   5         65.45         67.03         8.02 o                         
  -9   3   5         38.59         32.58        14.47 o                         
  -8   3   5         47.91         52.43         4.39 o                         
  -7   3   5         32.07         28.00         3.56 o                         
  -6   3   5        436.77        455.27        17.78 o                         
  -5   3   5       1857.80       1870.22        29.83 o                         
  -4   3   5        111.48        110.19         2.56 o                         
  -3   3   5          0.32          3.17         1.02 o                         
  -2   3   5        586.29        529.17         6.31 o                         
  -1   3   5        171.53        215.69         3.25 o                         
   0   3   5        533.58        625.59         8.32 o                         
   1   3   5       1638.05       1569.64        20.90 o                         
   2   3   5       2114.94       2026.21        25.11 o                         
   3   3   5        238.58        236.52         4.49 o                         
   4   3   5        143.99        177.80         3.46 o                         
   5   3   5       2581.89       2678.42        41.87 o                         
   6   3   5        338.71        339.56         7.64 o                         
   7   3   5          1.08         -5.53         3.69 o                         
   8   3   5        852.53        879.46        37.18 o                         
   9   3   5          0.87         -0.01         4.59 o                         
  10   3   5          3.86         17.39         8.60 o                         
  11   3   5        216.80        176.01        13.76 o                         
 -10   4   5         20.60         54.06        14.05 o                         
  -9   4   5         98.27         93.05         8.63 o                         
  -8   4   5        187.21        166.57        10.03 o                         
  -7   4   5         58.82         50.92         4.14 o                         
  -6   4   5       2001.90       2019.38        45.42 o                         
  -5   4   5        583.29        601.90        10.79 o                         
  -4   4   5        442.58        396.11         6.23 o                         
  -3   4   5          3.26          3.16         2.78 o                         
  -2   4   5        380.88        395.01         5.83 o                         
  -1   4   5       1720.22       1785.44        19.65 o                         
   0   4   5       4177.60       4569.90        51.28 o                         
   1   4   5        191.08        228.81         3.85 o                         
   2   4   5        416.66        479.48         6.83 o                         
   3   4   5          7.78          3.23         1.42 o                         
   4   4   5        538.29        509.31         9.73 o                         
   5   4   5        184.69        177.58         4.43 o                         
   6   4   5         49.24         53.68         5.00 o                         
   7   4   5        518.64        501.77        16.97 o                         
   8   4   5         24.63         17.98         8.81 o                         
   9   4   5         33.13         31.96         6.06 o                         
  10   4   5       1578.98       1520.71        56.85 o                         
  11   4   5        165.29        178.88        19.99 o                         
  -9   5   5         83.85         71.32         9.16 o                         
  -8   5   5          1.68          4.88         4.99 o                         
  -7   5   5         73.11         84.02         5.32 o                         
  -6   5   5       1611.14       1630.04        32.29 o                         
  -5   5   5        197.48        212.75         4.57 o                         
  -4   5   5        159.23        142.97         2.86 o                         
  -3   5   5        798.72        846.17        11.39 o                         
  -2   5   5        854.06        812.01        11.76 o                         
  -1   5   5       2959.78       3268.13        41.87 o                         
   0   5   5        125.47         97.80         1.82 o                         
   1   5   5        614.77        810.57        10.78 o                         
   2   5   5       1594.81       1627.29        22.41 o                         
   3   5   5        349.63        315.70         6.77 o                         
   4   5   5        117.64        143.54         4.47 o                         
   5   5   5        231.87        254.30         6.08 o                         
   6   5   5        109.07        119.23         6.32 o                         
   7   5   5         13.82         14.00         8.89 o                         
   8   5   5        120.33        101.14         6.29 o                         
   9   5   5        436.91        398.02        12.87 o                         
  10   5   5         74.27         58.89         7.42 o                         
  -9   6   5          8.25         -1.91         9.39 o                         
  -8   6   5          0.28          0.60         6.84 o                         
  -7   6   5         96.48         83.90         6.62 o                         
  -6   6   5         22.97         23.01         2.57 o                         
  -5   6   5       1710.86       1725.78        26.03 o                         
  -4   6   5        387.62        349.19         6.39 o                         
  -3   6   5        165.41        163.29         3.22 o                         
  -2   6   5        620.90        609.67        10.95 o                         
  -1   6   5          1.09          2.79         0.99 o                         
   0   6   5        473.42        519.97         7.58 o                         
   1   6   5        496.35        488.37         6.45 o                         
   2   6   5        479.51        464.30         8.74 o                         
   3   6   5        605.90        609.24        10.51 o                         
   4   6   5        141.57        152.35         4.35 o                         
   5   6   5          1.15          1.68         2.44 o                         
   6   6   5        941.35        971.49        18.61 o                         
   7   6   5         54.28         66.65         6.43 o                         
   8   6   5         22.58         17.37         7.70 o                         
   9   6   5         40.78         32.34        10.01 o                         
  10   6   5         49.08         54.86        18.16 o                         
  -9   7   5         48.91         42.24         9.74 o                         
  -8   7   5         39.46         42.32         9.05 o                         
  -7   7   5        257.67        270.20         9.02 o                         
  -6   7   5         62.05         54.43         5.45 o                         
  -5   7   5        635.49        634.34        12.07 o                         
  -4   7   5          8.62          7.02         1.60 o                         
  -3   7   5        795.89        767.94        12.72 o                         
  -2   7   5         57.49         57.04         2.31 o                         
  -1   7   5        166.82        132.70         2.86 o                         
   0   7   5       1587.62       1748.36        26.37 o                         
   1   7   5          5.60          4.67         1.73 o                         
   2   7   5        389.47        379.25         6.67 o                         
   3   7   5        777.72        734.65        13.53 o                         
   4   7   5        318.66        361.19        11.84 o                         
   5   7   5          0.27         -0.28         3.73 o                         
   6   7   5         41.12         36.95         3.19 o                         
   7   7   5        208.66        162.95         6.00 o                         
   8   7   5        134.42        132.71         7.26 o                         
   9   7   5          1.60          4.47         9.38 o                         
  10   7   5        157.74        138.96        12.43 o                         
  -8   8   5        254.66        275.09        12.83 o                         
  -7   8   5          2.35         -1.11         4.90 o                         
  -6   8   5          4.85          6.83         4.15 o                         
  -5   8   5          3.54         11.51         3.82 o                         
  -4   8   5        278.53        291.65         7.42 o                         
  -3   8   5        384.03        358.77         7.43 o                         
  -2   8   5        402.41        389.38         7.47 o                         
  -1   8   5       1472.82       1504.17        23.48 o                         
   0   8   5          2.56          1.91         1.35 o                         
   1   8   5          3.45          4.24         1.46 o                         
   2   8   5        555.81        540.30         9.89 o                         
   3   8   5        187.18        196.25        10.75 o                         
   4   8   5         53.23         46.04         4.36 o                         
   5   8   5       1200.70       1145.52        22.52 o                         
   6   8   5         11.63         12.54         3.56 o                         
   7   8   5          0.67          6.34         4.79 o                         
   8   8   5          8.40          7.72        12.75 o                         
   9   8   5         54.01         60.69        10.36 o                         
  -7   9   5         19.41         11.02         7.89 o                         
  -6   9   5          1.29          2.94         4.28 o                         
  -5   9   5         43.31         58.74         8.24 o                         
  -4   9   5        188.28        185.27         8.06 o                         
  -3   9   5        485.76        498.89        10.81 o                         
  -2   9   5        148.14        160.62         4.35 o                         
  -1   9   5         10.79          8.29         2.47 o                         
   0   9   5         35.03         35.38         2.34 o                         
   1   9   5         26.44         22.17         2.21 o                         
   2   9   5        557.40        545.47        11.14 o                         
   3   9   5        167.76        154.57        13.95 o                         
   4   9   5        158.68        149.70         6.87 o                         
   5   9   5         21.38         16.35         4.29 o                         
   6   9   5        209.87        209.79         8.80 o                         
   7   9   5          0.40          6.67         6.20 o                         
   8   9   5        173.55        168.49        13.08 o                         
   9   9   5          0.99         29.90        13.78 o                         
  -7  10   5          0.94         -1.92         9.58 o                         
  -6  10   5          5.68         -1.65         6.71 o                         
  -5  10   5         75.75         85.30         7.74 o                         
  -4  10   5          3.28          2.77         8.06 o                         
  -3  10   5          0.12          2.93         3.82 o                         
  -2  10   5        300.15        309.05         8.32 o                         
  -1  10   5        214.99        213.92         6.19 o                         
   0  10   5         78.07         78.07         4.08 o                         
   1  10   5        219.46        211.86         6.59 o                         
   2  10   5         37.42         38.96         7.43 o                         
   3  10   5        163.95        144.33         6.00 o                         
   4  10   5        129.22         94.85         5.82 o                         
   5  10   5        411.10        441.80        13.54 o                         
   6  10   5        145.49        142.33         8.25 o                         
   7  10   5          0.06         -1.86         6.87 o                         
   8  10   5         21.61         33.97        14.20 o                         
  -6  11   5         11.44         14.62        17.90 o                         
  -5  11   5         31.90         29.63         6.66 o                         
  -4  11   5         73.40         69.91         7.11 o                         
  -3  11   5         63.88         64.31         6.70 o                         
  -2  11   5         18.57         22.50         5.83 o                         
  -1  11   5         41.71         41.79         8.50 o                         
   0  11   5         80.79         85.95        13.22 o                         
   1  11   5          4.87         -2.47         4.33 o                         
   2  11   5         19.03         23.77         6.16 o                         
   3  11   5         16.94          9.11         4.39 o                         
   4  11   5        101.21         93.57         6.62 o                         
   5  11   5         26.76         34.50        19.38 o                         
   6  11   5         43.54         32.94         6.72 o                         
   7  11   5        135.52        137.15        12.34 o                         
  -5  12   5         21.89         21.77        15.16 o                         
  -4  12   5        115.69        108.17         8.91 o                         
  -3  12   5          0.39          6.67         8.82 o                         
  -2  12   5         88.75         85.56         7.22 o                         
  -1  12   5         46.22         54.45         5.03 o                         
   0  12   5         24.49         16.66         4.44 o                         
   1  12   5         27.76         14.80         4.54 o                         
   2  12   5          2.77          1.53         4.54 o                         
   3  12   5         78.49         85.46         6.84 o                         
   4  12   5        267.79        271.26        11.71 o                         
   5  12   5          7.64          7.43        12.81 o                         
   6  12   5          3.15         -0.56         8.25 o                         
  -3  13   5         11.98          1.07         6.97 o                         
  -2  13   5        134.87        144.91        12.13 o                         
  -1  13   5        162.66        163.81        13.16 o                         
   0  13   5         35.31         38.42         5.58 o                         
   1  13   5          2.80          2.04        11.88 o                         
   2  13   5         10.75         13.05         6.01 o                         
   3  13   5         23.87         26.13        11.01 o                         
   4  13   5          8.02          6.10         7.28 o                         
   5  13   5          7.79         10.92         8.27 o                         
  -1  14   5          4.30         17.30         9.89 o                         
   0  14   5        197.19        183.08        16.19 o                         
   1  14   5         87.13         83.17         9.54 o                         
   2  14   5         23.46          6.42         7.88 o                         
   3  14   5         18.69         40.03        11.76 o                         
  -1 -14   6         64.51         55.26        10.61 o                         
   0 -14   6         26.53         26.04        10.27 o                         
  -4 -13   6        115.62        122.37        11.02 o                         
  -3 -13   6          3.06         16.91         6.94 o                         
  -2 -13   6          5.40         11.88         6.31 o                         
  -1 -13   6        319.12        355.61        13.90 o                         
   0 -13   6         90.17         87.97         6.63 o                         
   1 -13   6         90.80        111.47        11.65 o                         
   2 -13   6          7.46          4.09        11.42 o                         
   3 -13   6        118.47        132.73        10.19 o                         
  -5 -12   6        231.81        262.84        15.72 o                         
  -4 -12   6         20.49         28.12         6.90 o                         
  -3 -12   6          0.02         -0.96         5.00 o                         
  -2 -12   6         16.46         17.25         6.56 o                         
  -1 -12   6          7.62         10.70         4.15 o                         
   0 -12   6          6.57         11.01         4.49 o                         
   1 -12   6          9.61         10.31         4.73 o                         
   2 -12   6          2.16          0.20         5.82 o                         
   3 -12   6         72.37         59.46        11.14 o                         
   4 -12   6        182.45        188.01        10.03 o                         
   5 -12   6          8.60         12.44         6.83 o                         
  -7 -11   6         22.58         46.41        18.11 o                         
  -6 -11   6          6.78         34.14        10.92 o                         
  -5 -11   6        492.75        582.71        22.69 o                         
  -4 -11   6        151.21        171.91        10.16 o                         
  -3 -11   6         79.93         88.37         6.77 o                         
  -2 -11   6          1.02          4.67         4.08 o                         
  -1 -11   6        104.73        102.76        11.41 o                         
   0 -11   6         31.48         29.85         4.75 o                         
   1 -11   6          4.12          8.24         4.30 o                         
   2 -11   6         67.32         63.00         6.45 o                         
   3 -11   6        243.43        242.92         7.97 o                         
   4 -11   6         22.23         18.43         6.38 o                         
   5 -11   6          0.09         -0.73         5.15 o                         
   6 -11   6        208.25        226.63        15.47 o                         
  -7 -10   6        226.44        208.88        15.49 o                         
  -6 -10   6        194.39        205.13        15.04 o                         
  -5 -10   6         60.67         62.02         6.93 o                         
  -4 -10   6        129.78        133.58         8.28 o                         
  -3 -10   6          2.74          4.66         6.90 o                         
  -2 -10   6         49.35         61.04        11.07 o                         
  -1 -10   6         29.93         26.48         3.35 o                         
   0 -10   6        671.15        640.41        17.72 o                         
   1 -10   6        196.19        202.61         7.07 o                         
   2 -10   6        312.00        293.80        10.22 o                         
   3 -10   6        230.82        226.96        12.34 o                         
   4 -10   6        238.76        211.26         7.30 o                         
   5 -10   6         65.27         75.06         6.35 o                         
   6 -10   6          7.04         20.13         6.57 o                         
   7 -10   6        789.02        792.26        48.32 o                         
  -8  -9   6         47.18         41.38         9.65 o                         
  -7  -9   6         31.39         23.37         8.71 o                         
  -6  -9   6        189.34        217.86        12.27 o                         
  -5  -9   6         25.01          9.62         8.42 o                         
  -4  -9   6        181.26        182.94         9.13 o                         
  -3  -9   6        185.09        165.74         8.11 o                         
  -2  -9   6         26.75         19.70         3.45 o                         
  -1  -9   6        195.02        190.87         7.48 o                         
   0  -9   6          2.45          1.84         2.87 o                         
   1  -9   6        269.79        256.19         6.87 o                         
   2  -9   6         22.45         17.21         2.04 o                         
   3  -9   6        522.53        485.66        11.36 o                         
   4  -9   6          6.05          8.81         3.75 o                         
   5  -9   6         14.34         15.30         3.33 o                         
   6  -9   6         90.15         86.31         7.61 o                         
   7  -9   6         47.12         55.47         6.80 o                         
   8  -9   6        435.88        427.85        22.33 o                         
  -9  -8   6         29.15         37.10        11.76 o                         
  -8  -8   6        753.63        728.31        30.37 o                         
  -7  -8   6         93.44         97.32        24.55 o                         
  -6  -8   6        129.63        113.29         8.32 o                         
  -5  -8   6        112.08        101.54         7.11 o                         
  -4  -8   6        146.21        123.20        10.47 o                         
  -3  -8   6       1453.24       1544.30        40.38 o                         
  -2  -8   6         53.48         71.53         4.57 o                         
  -1  -8   6       1239.96       1241.00        22.73 o                         
   0  -8   6         32.49         30.76         1.65 o                         
   1  -8   6         44.90         50.14         3.14 o                         
   2  -8   6         23.86         33.42         2.32 o                         
   3  -8   6       1627.31       1481.08        26.01 o                         
   4  -8   6         99.98         85.08         8.20 o                         
   5  -8   6         30.99         23.77         4.50 o                         
   6  -8   6        226.37        226.90         9.18 o                         
   7  -8   6        233.68        214.58        10.14 o                         
   8  -8   6        750.83        827.73        27.89 o                         
  -9  -7   6         19.22         14.42         8.73 o                         
  -8  -7   6        282.55        264.95        12.90 o                         
  -7  -7   6        421.95        424.70        16.58 o                         
  -6  -7   6        101.22        109.00         7.41 o                         
  -5  -7   6         37.81         36.27         3.73 o                         
  -4  -7   6        157.82        169.55         7.89 o                         
  -3  -7   6          0.76          8.61         7.48 o                         
  -2  -7   6          0.20         -0.23         1.52 o                         
  -1  -7   6         21.40         25.29         5.53 o                         
   0  -7   6         17.20         23.18         1.32 o                         
   1  -7   6        291.46        295.13         5.23 o                         
   2  -7   6        115.61         98.94         6.12 o                         
   3  -7   6          1.01          0.97         1.92 o                         
   4  -7   6        765.19        759.43        41.74 o                         
   5  -7   6        356.39        362.44         7.59 o                         
   6  -7   6        279.04        272.37         8.22 o                         
   7  -7   6        155.77        131.42         9.53 o                         
   8  -7   6          0.09         14.40         6.52 o                         
   9  -7   6         29.24         34.29         8.26 o                         
  -9  -6   6        278.12        284.67        16.02 o                         
  -8  -6   6         30.48         25.64         5.48 o                         
  -7  -6   6         11.29          5.37         4.58 o                         
  -6  -6   6         44.91         47.87         8.46 o                         
  -5  -6   6        115.87        133.32         8.19 o                         
  -4  -6   6        147.86        133.70         4.99 o                         
  -3  -6   6          2.53          7.28         2.32 o                         
  -2  -6   6       1251.35       1187.16        20.57 o                         
  -1  -6   6        180.33        162.09         3.49 o                         
   0  -6   6        146.71        153.43         4.27 o                         
   1  -6   6        130.29        126.60         4.51 o                         
   2  -6   6        195.29        214.44         6.69 o                         
   3  -6   6         20.15         21.59         1.35 o                         
   4  -6   6         70.52         61.91         2.17 o                         
   5  -6   6         40.05         38.23         3.00 o                         
   6  -6   6       1009.32        992.10        23.56 o                         
   7  -6   6        528.02        466.49        23.92 o                         
   8  -6   6        158.00        147.43        13.78 o                         
   9  -6   6          8.00          6.92        16.68 o                         
 -10  -5   6         61.81         70.27        12.05 o                         
  -9  -5   6         13.06         22.87         6.81 o                         
  -8  -5   6          0.15          2.70         5.85 o                         
  -7  -5   6          5.76          8.54         4.06 o                         
  -6  -5   6        231.97        227.52         9.14 o                         
  -5  -5   6        164.76        160.35         8.81 o                         
  -4  -5   6        276.13        279.36         7.10 o                         
  -3  -5   6        835.87        828.44        17.38 o                         
  -2  -5   6        208.18        210.73         5.12 o                         
  -1  -5   6         27.21         32.38         1.57 o                         
   0  -5   6       1198.99       1240.01        16.19 o                         
   1  -5   6        282.39        199.06         3.31 o                         
   2  -5   6       1010.27       1062.74        17.14 o                         
   3  -5   6          0.92          5.29         0.95 o                         
   4  -5   6          0.96          0.10         1.21 o                         
   5  -5   6       1069.28       1026.87        24.75 o                         
   6  -5   6        475.03        475.84        12.06 o                         
   7  -5   6         96.67         84.95         3.97 o                         
   8  -5   6        311.79        307.50        13.05 o                         
   9  -5   6        223.99        226.29        14.43 o                         
  10  -5   6          9.50         14.91        14.34 o                         
 -10  -4   6          0.77          5.66         8.60 o                         
  -9  -4   6         40.99         51.96         6.77 o                         
  -8  -4   6         62.47         75.83         4.86 o                         
  -7  -4   6          7.32          4.26         7.69 o                         
  -6  -4   6        156.76        130.73         6.82 o                         
  -5  -4   6          2.60         13.45         4.64 o                         
  -4  -4   6        255.63        280.14         6.17 o                         
  -3  -4   6        172.28        209.42         6.55 o                         
  -2  -4   6          9.74         10.95         1.54 o                         
  -1  -4   6          0.09          3.24         1.06 o                         
   0  -4   6        233.30        252.02         4.01 o                         
   1  -4   6       1345.25       1374.23        16.69 o                         
   2  -4   6        199.97        195.16         3.01 o                         
   3  -4   6        356.20        372.15        15.28 o                         
   4  -4   6        401.79        392.99         7.11 o                         
   5  -4   6        324.19        343.07         6.15 o                         
   6  -4   6       1768.71       1768.80        36.82 o                         
   7  -4   6        362.54        406.87        11.23 o                         
   8  -4   6         64.93         62.72         4.90 o                         
   9  -4   6         82.57         93.42         7.81 o                         
  10  -4   6        160.55        187.11        21.22 o                         
 -10  -3   6          1.23         -9.95         6.64 o                         
  -9  -3   6        140.49        136.65         6.50 o                         
  -8  -3   6         32.81         28.90         7.36 o                         
  -7  -3   6        170.72        167.32         6.45 o                         
  -6  -3   6        270.58        277.41         7.75 o                         
  -5  -3   6        194.47        181.14         7.11 o                         
  -4  -3   6         22.92         23.35         3.87 o                         
  -3  -3   6        213.27        202.40         3.97 o                         
  -2  -3   6         30.24         36.64         1.73 o                         
  -1  -3   6        314.54        247.94         3.55 o                         
   0  -3   6       2600.31       2351.55        32.84 o                         
   1  -3   6       2041.08       1969.64        20.86 o                         
   2  -3   6          0.09          1.12         0.73 o                         
   3  -3   6        268.23        302.75         5.17 o                         
   4  -3   6        241.99        238.83         4.81 o                         
   5  -3   6        530.82        483.94         8.00 o                         
   6  -3   6        189.76        183.48         4.22 o                         
   7  -3   6        258.49        276.55         7.87 o                         
   8  -3   6        225.45        222.33        25.89 o                         
   9  -3   6         63.88         64.41         4.99 o                         
  10  -3   6        408.37        433.74        20.97 o                         
 -10  -2   6          1.84          4.33         5.55 o                         
  -9  -2   6        345.53        336.21        13.36 o                         
  -8  -2   6         40.10         34.21         5.27 o                         
  -7  -2   6          1.99          9.70         3.14 o                         
  -6  -2   6         20.94         19.44         2.99 o                         
  -5  -2   6        743.68        795.64        17.92 o                         
  -4  -2   6        177.59        179.61         7.05 o                         
  -3  -2   6       2614.69       2749.86        47.63 o                         
  -2  -2   6        310.50        299.56         4.36 o                         
  -1  -2   6        213.55        207.46         3.38 o                         
   0  -2   6        578.15        537.03         6.47 o                         
   1  -2   6        814.51        779.61         8.69 o                         
   2  -2   6       2456.61       2523.88        29.06 o                         
   3  -2   6         75.37         74.38         1.72 o                         
   4  -2   6       1721.16       1805.15        26.58 o                         
   5  -2   6        923.19        983.27        15.40 o                         
   6  -2   6        456.61        498.39         9.33 o                         
   7  -2   6          0.03          4.07         6.39 o                         
   8  -2   6        162.61        174.66         7.15 o                         
   9  -2   6         55.59         73.64         9.16 o                         
  10  -2   6         22.97         29.14        12.64 o                         
 -10  -1   6        304.55        280.25        12.42 o                         
  -9  -1   6        252.48        267.69        22.26 o                         
  -8  -1   6        310.67        303.51        12.53 o                         
  -7  -1   6          0.04         -3.77         4.58 o                         
  -6  -1   6        109.36        111.53         4.03 o                         
  -5  -1   6        375.40        398.84        24.12 o                         
  -4  -1   6       2921.73       2903.58        57.61 o                         
  -3  -1   6         27.82         30.47         4.32 o                         
  -2  -1   6         50.65         66.01         1.66 o                         
  -1  -1   6        586.23        624.81         8.65 o                         
   0  -1   6       2550.09       2394.56        29.21 o                         
   1  -1   6       1096.54       1168.61        14.71 o                         
   2  -1   6       2706.87       2865.92        31.85 o                         
   3  -1   6       1441.12       1383.25        17.07 o                         
   4  -1   6        100.92        109.52         2.62 o                         
   5  -1   6        235.75        238.32         5.75 o                         
   6  -1   6        473.54        447.45         8.59 o                         
   7  -1   6        998.28       1004.33        18.92 o                         
   8  -1   6         14.47         19.50         8.47 o                         
   9  -1   6        466.15        466.76        13.14 o                         
  10  -1   6         34.87         34.99         6.81 o                         
  11  -1   6         38.75         60.75        19.71 o                         
 -10   0   6        627.12        606.62        22.92 o                         
  -9   0   6        104.59         99.85        17.24 o                         
  -8   0   6         24.44         33.18         6.38 o                         
  -7   0   6        301.34        295.07         7.57 o                         
  -6   0   6       1310.42       1388.48        44.92 o                         
  -5   0   6        950.14        977.00        17.01 o                         
  -4   0   6       3410.80       3643.24        56.23 o                         
  -3   0   6         24.41         12.65         1.05 o                         
  -2   0   6        170.48        155.32         2.29 o                         
  -1   0   6        104.44        107.57         1.51 o                         
   0   0   6       4193.93       4396.49        52.98 o                         
   1   0   6       2805.30       2720.23        33.08 o                         
   2   0   6         49.62         36.84         1.13 o                         
   3   0   6       1349.14       1303.27        17.50 o                         
   4   0   6        188.16        224.98         5.63 o                         
   5   0   6          0.24          5.38         8.15 o                         
   6   0   6         12.44         16.38         3.26 o                         
   7   0   6          3.52          5.29         2.57 o                         
   8   0   6        286.80        253.09        19.33 o                         
   9   0   6        599.64        602.86        18.24 o                         
  10   0   6          1.60          3.05         5.97 o                         
  11   0   6         13.42         11.32         7.59 o                         
 -10   1   6          0.07          2.45         6.54 o                         
  -9   1   6         54.90         67.82         6.73 o                         
  -8   1   6         14.35         13.76         4.41 o                         
  -7   1   6       1010.49       1087.90        23.76 o                         
  -6   1   6          2.12          2.12         2.21 o                         
  -5   1   6        851.60        909.32        14.17 o                         
  -4   1   6       1108.82       1108.57        16.26 o                         
  -3   1   6        121.53        129.81         2.62 o                         
  -2   1   6        387.12        378.04         5.04 o                         
  -1   1   6        535.12        464.66         5.44 o                         
   0   1   6         85.28         70.69         3.04 o                         
   1   1   6       3499.30       3819.87        48.91 o                         
   2   1   6        757.04        796.45        10.21 o                         
   3   1   6          1.96          5.79         0.95 o                         
   4   1   6       1564.17       1589.34        21.48 o                         
   5   1   6         35.85         40.39         2.99 o                         
   6   1   6        258.08        251.75         6.42 o                         
   7   1   6         61.94         64.52        12.34 o                         
   8   1   6        494.40        477.37        14.89 o                         
   9   1   6        604.07        593.81        19.28 o                         
  10   1   6          1.19         -0.15         6.38 o                         
  11   1   6         41.72         46.08         9.66 o                         
 -10   2   6        209.34        197.91        10.62 o                         
  -9   2   6          1.80         -2.92         4.79 o                         
  -8   2   6        241.35        248.24        11.35 o                         
  -7   2   6        586.04        581.91        13.67 o                         
  -6   2   6       3377.27       3539.38        88.06 o                         
  -5   2   6         18.48         15.97         1.98 o                         
  -4   2   6        131.89        160.37         3.34 o                         
  -3   2   6       3186.91       3285.05        45.20 o                         
  -2   2   6       6296.96       6543.33        82.36 o                         
  -1   2   6       1313.03       1292.11        13.60 o                         
   0   2   6       1170.34       1176.30        14.33 o                         
   1   2   6        784.14        830.11        10.16 o                         
   2   2   6        522.23        528.98         7.62 o                         
   3   2   6       2012.69       2088.68        27.67 o                         
   4   2   6         12.76         16.73         1.27 o                         
   5   2   6        274.84        293.37         5.69 o                         
   6   2   6        686.93        713.03        21.69 o                         
   7   2   6       1717.51       1694.56        35.57 o                         
   8   2   6         16.05         21.83         4.44 o                         
   9   2   6        744.45        772.19        21.27 o                         
  10   2   6        559.20        579.87        24.03 o                         
  11   2   6          5.53         11.54         7.43 o                         
 -10   3   6          2.85          6.67         7.22 o                         
  -9   3   6         47.14         37.71         7.46 o                         
  -8   3   6        128.00        139.10         7.78 o                         
  -7   3   6          1.56          1.05         2.60 o                         
  -6   3   6         46.45         32.97         2.73 o                         
  -5   3   6        164.33        173.75         3.88 o                         
  -4   3   6        660.39        688.32        11.03 o                         
  -3   3   6         21.70         29.85         1.51 o                         
  -2   3   6        208.01        169.33         3.96 o                         
  -1   3   6          8.90         15.87         0.98 o                         
   0   3   6        318.07        264.85         5.18 o                         
   1   3   6       3305.25       3332.49        40.69 o                         
   2   3   6       1793.64       1698.76        22.48 o                         
   3   3   6        114.93         97.54         2.32 o                         
   4   3   6        166.32        191.82         5.16 o                         
   5   3   6         40.88         44.42         1.86 o                         
   6   3   6         13.98         11.73         1.64 o                         
   7   3   6        166.68        144.56         5.98 o                         
   8   3   6          3.05         -0.95         2.58 o                         
   9   3   6        239.53        255.10         9.50 o                         
  10   3   6        623.31        604.83        24.54 o                         
  11   3   6         57.09         47.84        11.59 o                         
  -9   4   6          4.80          5.99         8.06 o                         
  -8   4   6         72.28         57.02         4.77 o                         
  -7   4   6        794.76        799.65        19.00 o                         
  -6   4   6       2959.35       2968.13        55.19 o                         
  -5   4   6         30.86         35.30         2.40 o                         
  -4   4   6         18.72         15.56         2.37 o                         
  -3   4   6         31.19         35.57         1.19 o                         
  -2   4   6        302.53        332.09         5.42 o                         
  -1   4   6       1675.03       2008.31        24.72 o                         
   0   4   6         36.13         36.41         1.43 o                         
   1   4   6        308.84        321.16         5.01 o                         
   2   4   6        494.75        511.58        14.09 o                         
   3   4   6        279.88        267.54         4.90 o                         
   4   4   6       1257.28       1318.66        35.48 o                         
   5   4   6       1796.92       1858.11        33.27 o                         
   6   4   6         17.19         15.36         1.92 o                         
   7   4   6        871.31        841.49        20.03 o                         
   8   4   6       1366.08       1360.26        29.08 o                         
   9   4   6        491.55        470.81        14.42 o                         
  10   4   6         89.89         62.36         8.00 o                         
  -9   5   6         29.24         32.69         8.96 o                         
  -8   5   6         15.44         16.81         3.98 o                         
  -7   5   6        217.73        219.31        16.13 o                         
  -6   5   6         80.96         84.31         3.76 o                         
  -5   5   6        115.16         98.40         3.73 o                         
  -4   5   6         94.85         94.28         2.28 o                         
  -3   5   6       1064.02       1077.26        15.93 o                         
  -2   5   6       3097.56       3098.30        42.54 o                         
  -1   5   6         45.60         68.52         3.72 o                         
   0   5   6          7.15          6.47         1.94 o                         
   1   5   6         53.75         57.85         3.34 o                         
   2   5   6        730.70        705.59        11.17 o                         
   3   5   6        338.91        333.53         7.53 o                         
   4   5   6         75.70         71.28         2.89 o                         
   5   5   6        572.11        585.76        11.34 o                         
   6   5   6        681.59        620.38        12.68 o                         
   7   5   6          0.09         -2.27         3.96 o                         
   8   5   6         30.70         31.38         4.61 o                         
   9   5   6        702.15        755.80        21.03 o                         
  10   5   6         79.09         77.84         7.49 o                         
  -9   6   6          8.63         28.36        12.45 o                         
  -8   6   6          0.02          0.35         5.90 o                         
  -7   6   6        428.21        445.21        18.11 o                         
  -6   6   6         15.52         16.87         3.43 o                         
  -5   6   6          6.64          7.19         2.86 o                         
  -4   6   6         92.60         89.53         3.20 o                         
  -3   6   6        473.05        484.01         9.05 o                         
  -2   6   6         73.35         62.10         1.93 o                         
  -1   6   6        222.82        230.40         4.39 o                         
   0   6   6         25.72         17.22         1.38 o                         
   1   6   6        989.76        972.17        15.52 o                         
   2   6   6        418.11        453.87         7.29 o                         
   3   6   6        865.99        829.08        14.93 o                         
   4   6   6        752.95        753.08        14.48 o                         
   5   6   6        400.87        378.39         8.38 o                         
   6   6   6       1479.15       1373.17        26.48 o                         
   7   6   6         62.87         56.93         5.46 o                         
   8   6   6        261.11        254.86        15.57 o                         
   9   6   6         41.05         25.36         6.30 o                         
  10   6   6        155.21        148.82         9.90 o                         
  -8   7   6          7.74          4.48         7.19 o                         
  -7   7   6          4.54          4.19        10.14 o                         
  -6   7   6        110.19         99.74         6.29 o                         
  -5   7   6         38.08         39.29         2.68 o                         
  -4   7   6         96.64         88.14         3.90 o                         
  -3   7   6        534.04        499.62         9.85 o                         
  -2   7   6         74.25         61.63         2.43 o                         
  -1   7   6        103.36        111.02         3.01 o                         
   0   7   6         23.60         19.72         2.19 o                         
   1   7   6        138.04        126.03         7.70 o                         
   2   7   6          5.84          4.48         1.42 o                         
   3   7   6        317.54        280.31         7.72 o                         
   4   7   6        348.67        329.89         7.64 o                         
   5   7   6        506.46        499.85        11.15 o                         
   6   7   6         34.06         47.67         4.16 o                         
   7   7   6         65.84         41.90         5.25 o                         
   8   7   6         12.95          2.81        11.42 o                         
   9   7   6        195.51        208.77        15.50 o                         
  10   7   6         12.57         -0.39         9.32 o                         
  -8   8   6        116.16        146.83        10.35 o                         
  -7   8   6         31.26         35.69         8.63 o                         
  -6   8   6         20.54         25.88         7.75 o                         
  -5   8   6          0.53          2.57         6.91 o                         
  -4   8   6        483.63        482.14        11.03 o                         
  -3   8   6        113.49        117.22         5.81 o                         
  -2   8   6        588.28        597.91        11.84 o                         
  -1   8   6        714.89        699.30        11.44 o                         
   0   8   6        989.63       1025.06        17.26 o                         
   1   8   6        160.36        154.57         5.47 o                         
   2   8   6        138.56        149.82         3.57 o                         
   3   8   6        313.16        291.18         7.13 o                         
   4   8   6         23.91         19.55         2.35 o                         
   5   8   6        499.39        439.40        10.24 o                         
   6   8   6         88.38         86.03        11.13 o                         
   7   8   6        398.46        375.98        14.75 o                         
   8   8   6          5.96          5.23         8.59 o                         
   9   8   6        158.21        135.92        13.00 o                         
  -7   9   6         48.65         57.55        15.54 o                         
  -6   9   6         27.42         29.20        10.70 o                         
  -5   9   6          0.39         -3.36         5.46 o                         
  -4   9   6        105.22        100.20         6.65 o                         
  -3   9   6        102.88        102.88         4.12 o                         
  -2   9   6         22.97         25.88         3.21 o                         
  -1   9   6          7.62         16.33         4.77 o                         
   0   9   6        612.91        612.07        11.01 o                         
   1   9   6         63.05         52.68         3.47 o                         
   2   9   6         45.96         35.86         4.81 o                         
   3   9   6         11.04          3.01         2.49 o                         
   4   9   6        207.37        201.50        15.66 o                         
   5   9   6         57.66         29.64         4.98 o                         
   6   9   6          3.88          9.78         4.96 o                         
   7   9   6         70.45         61.75         9.16 o                         
   8   9   6        210.04        189.99        19.53 o                         
   9   9   6         30.53         22.53        10.33 o                         
  -6  10   6          0.12          6.22         5.85 o                         
  -5  10   6        421.96        397.48        18.77 o                         
  -4  10   6        134.80        135.57        13.31 o                         
  -3  10   6         17.24         17.51         4.60 o                         
  -2  10   6        355.39        379.72         9.37 o                         
  -1  10   6        279.32        296.95         9.38 o                         
   0  10   6         18.23         21.52         4.02 o                         
   1  10   6          1.74          0.59         1.88 o                         
   2  10   6        137.58        130.08         8.54 o                         
   3  10   6        133.48        131.06        12.08 o                         
   4  10   6        166.53        165.92         7.54 o                         
   5  10   6        558.65        544.42        15.17 o                         
   6  10   6        293.28        246.21        12.48 o                         
   7  10   6          0.09          7.19        17.45 o                         
   8  10   6         25.87         20.75        12.16 o                         
  -6  11   6         34.41         47.02        10.35 o                         
  -5  11   6         72.79         63.29         7.17 o                         
  -4  11   6         27.20         22.90        11.88 o                         
  -3  11   6         35.35         39.12         6.14 o                         
  -2  11   6         73.31         84.29         9.33 o                         
  -1  11   6          5.00          7.79         4.72 o                         
   0  11   6        223.69        223.26        10.28 o                         
   1  11   6          0.88         -1.74         4.45 o                         
   2  11   6        172.58        159.23         8.28 o                         
   3  11   6        108.98        103.34         7.28 o                         
   4  11   6        243.23        252.83         8.55 o                         
   5  11   6         70.54         68.50         7.97 o                         
   6  11   6          0.23         -0.59         6.26 o                         
   7  11   6        152.84        171.16        13.06 o                         
  -4  12   6        107.46        100.27         8.71 o                         
  -3  12   6        576.37        618.20        21.26 o                         
  -2  12   6         13.05          2.13         6.88 o                         
  -1  12   6        191.69        193.27        14.31 o                         
   0  12   6         12.07         21.50         5.67 o                         
   1  12   6         78.60         74.83        12.17 o                         
   2  12   6         81.80         84.68         7.11 o                         
   3  12   6         29.88         36.90         6.06 o                         
   4  12   6         11.32          6.96        15.34 o                         
   5  12   6          9.06          0.31         1.88 o                         
   6  12   6        116.17        130.57        11.22 o                         
  -3  13   6        204.28        220.97        19.35 o                         
  -2  13   6          0.09         -2.30         7.88 o                         
  -1  13   6        100.39        109.62        21.68 o                         
   0  13   6        123.91        151.90        10.18 o                         
   1  13   6         61.33         58.72         7.34 o                         
   2  13   6          0.30         -3.05         7.45 o                         
   3  13   6         69.42         57.61         7.86 o                         
   4  13   6          1.95         -1.44         6.20 o                         
   5  13   6         11.18         13.64         9.17 o                         
   0  14   6        118.74         98.44        14.44 o                         
   1  14   6         18.85          9.31         8.32 o                         
   2  14   6         21.17         -1.89        29.34 o                         
  -4 -13   7         14.05          9.97         8.40 o                         
  -3 -13   7         47.97         42.88         7.61 o                         
  -2 -13   7         24.89         45.47         8.22 o                         
  -1 -13   7         54.62         55.59         6.71 o                         
   0 -13   7         52.87         49.22         6.00 o                         
   1 -13   7        140.55        138.43        19.60 o                         
   2 -13   7         31.75         23.12         9.32 o                         
   3 -13   7          6.42         25.70         8.56 o                         
  -5 -12   7          8.90        -12.65         8.43 o                         
  -4 -12   7          0.92          6.50         6.50 o                         
  -3 -12   7         65.67         74.87         9.11 o                         
  -2 -12   7        114.47        122.82         7.48 o                         
  -1 -12   7         15.25         10.03         4.54 o                         
   0 -12   7         13.65         18.02        10.00 o                         
   1 -12   7         41.30         42.18         7.01 o                         
   2 -12   7        151.40        160.33        14.10 o                         
   3 -12   7         15.97         12.87         5.66 o                         
   4 -12   7         21.22         14.64         7.29 o                         
   5 -12   7        132.46        110.48        11.79 o                         
  -6 -11   7          0.13         16.64        13.11 o                         
  -5 -11   7          5.84        -10.69         7.13 o                         
  -4 -11   7        103.31         99.93         7.74 o                         
  -3 -11   7         42.75         50.05         6.65 o                         
  -2 -11   7         29.10         21.33        11.14 o                         
  -1 -11   7        202.71        195.55         9.17 o                         
   0 -11   7         39.86         28.29         4.54 o                         
   1 -11   7          4.29          2.86         8.90 o                         
   2 -11   7        688.55        659.55        19.29 o                         
   3 -11   7        127.36        141.74         8.21 o                         
   4 -11   7         24.85         30.04         5.59 o                         
   5 -11   7          6.59          3.86         7.85 o                         
   6 -11   7        229.17        238.00        23.62 o                         
  -7 -10   7        165.82        183.01        13.65 o                         
  -6 -10   7         14.04          9.04         9.84 o                         
  -5 -10   7        151.10        135.24         9.72 o                         
  -4 -10   7         27.77         40.96         8.12 o                         
  -3 -10   7        279.88        292.30         9.80 o                         
  -2 -10   7        234.09        250.55         8.83 o                         
  -1 -10   7         36.83         46.27         4.87 o                         
   0 -10   7        309.28        304.12         9.36 o                         
   1 -10   7        373.98        381.42        11.33 o                         
   2 -10   7        199.33        191.18         6.44 o                         
   3 -10   7          0.56          0.43         4.12 o                         
   4 -10   7         40.26         39.20         4.89 o                         
   5 -10   7        123.90        140.12         7.23 o                         
   6 -10   7         71.62         66.74         7.40 o                         
   7 -10   7        231.13        223.16        24.82 o                         
  -8  -9   7          1.63         -2.64        10.67 o                         
  -7  -9   7        250.77        322.54        17.58 o                         
  -6  -9   7        123.63        167.22        10.95 o                         
  -5  -9   7        361.89        370.13        18.13 o                         
  -4  -9   7        159.65        160.24        10.74 o                         
  -3  -9   7        182.18        178.98         8.60 o                         
  -2  -9   7        617.35        601.79        14.89 o                         
  -1  -9   7        161.05        163.56        11.99 o                         
   0  -9   7        126.69        117.59         6.31 o                         
   1  -9   7        272.62        263.23        17.01 o                         
   2  -9   7        139.90        150.55         5.06 o                         
   3  -9   7          2.67          0.65         1.59 o                         
   4  -9   7          0.20         -3.42         3.34 o                         
   5  -9   7         50.70         48.19         3.92 o                         
   6  -9   7        410.07        442.30        13.97 o                         
   7  -9   7          8.38          9.03         5.90 o                         
   8  -9   7         30.56         19.88         9.62 o                         
  -8  -8   7        151.69        142.59        21.45 o                         
  -7  -8   7        505.20        542.28        18.81 o                         
  -6  -8   7         29.65         29.88         7.72 o                         
  -5  -8   7         25.38         35.42         9.91 o                         
  -4  -8   7          0.95         -0.21         4.85 o                         
  -3  -8   7       1313.73       1323.15        35.59 o                         
  -2  -8   7          0.33         -1.49         4.40 o                         
  -1  -8   7        252.18        261.06         6.64 o                         
   0  -8   7         27.19         24.50         2.70 o                         
   1  -8   7        458.65        456.16         8.94 o                         
   2  -8   7        196.58        174.83         4.64 o                         
   3  -8   7        110.78         83.83         3.39 o                         
   4  -8   7        233.08        238.22        19.01 o                         
   5  -8   7        373.82        337.04         7.73 o                         
   6  -8   7        480.96        439.39        13.94 o                         
   7  -8   7          1.71          7.28         5.54 o                         
   8  -8   7          1.10          4.03         7.51 o                         
  -9  -7   7        228.97        233.82        15.72 o                         
  -8  -7   7        258.18        306.98        15.53 o                         
  -7  -7   7         32.52         42.32         6.87 o                         
  -6  -7   7        200.12        201.37        11.48 o                         
  -5  -7   7        156.44        133.62         7.46 o                         
  -4  -7   7         52.80         57.77         5.66 o                         
  -3  -7   7        504.75        527.37        12.70 o                         
  -2  -7   7        921.16        880.73        17.43 o                         
  -1  -7   7          3.08          2.37         1.06 o                         
   0  -7   7        124.98        134.24         2.93 o                         
   1  -7   7        166.01        147.75         3.07 o                         
   2  -7   7        438.16        429.23         7.27 o                         
   3  -7   7        156.05        174.45         4.37 o                         
   4  -7   7        480.93        465.44         9.91 o                         
   5  -7   7        479.56        525.47        18.51 o                         
   6  -7   7        143.34        162.95         8.84 o                         
   7  -7   7        375.33        374.10        16.60 o                         
   8  -7   7         22.62         27.97         7.32 o                         
   9  -7   7         43.68         34.29        10.22 o                         
  -9  -6   7         37.98         38.44        10.26 o                         
  -8  -6   7        628.50        682.45        20.51 o                         
  -7  -6   7        255.09        253.89         9.11 o                         
  -6  -6   7        101.03        124.09        15.57 o                         
  -5  -6   7         12.36         15.22         6.79 o                         
  -4  -6   7         76.89         77.21         8.50 o                         
  -3  -6   7         27.42         23.13         4.47 o                         
  -2  -6   7        110.81         91.55         4.09 o                         
  -1  -6   7        265.51        221.77         4.22 o                         
   0  -6   7          6.10          2.41         1.46 o                         
   1  -6   7        443.85        460.42         6.92 o                         
   2  -6   7        368.38        344.17         5.78 o                         
   3  -6   7         84.33         82.05         2.35 o                         
   4  -6   7        720.73        717.48        33.68 o                         
   5  -6   7        614.02        607.77        14.89 o                         
   6  -6   7          3.03          9.62         4.37 o                         
   7  -6   7         12.47         12.65         5.02 o                         
   8  -6   7        119.49        111.01        14.01 o                         
   9  -6   7         14.74         11.69        11.46 o                         
 -10  -5   7        151.80        153.20        12.00 o                         
  -9  -5   7         51.52         70.83        12.43 o                         
  -8  -5   7          4.15         13.97         4.35 o                         
  -7  -5   7         17.29         22.93         6.47 o                         
  -6  -5   7         75.03         66.62         6.34 o                         
  -5  -5   7        204.46        188.19         8.55 o                         
  -4  -5   7          4.09          2.29         2.07 o                         
  -3  -5   7         62.16         55.69         3.11 o                         
  -2  -5   7         26.73         29.71         2.42 o                         
  -1  -5   7        659.32        618.44         9.22 o                         
   0  -5   7        732.56        646.92        13.38 o                         
   1  -5   7         50.73         76.52         4.12 o                         
   2  -5   7        201.02        191.48         3.65 o                         
   3  -5   7        116.52        127.35         5.18 o                         
   4  -5   7         21.01         32.33         1.55 o                         
   5  -5   7       2039.11       1986.41        50.53 o                         
   6  -5   7        788.33        797.67        18.42 o                         
   7  -5   7         78.05         63.88         4.15 o                         
   8  -5   7        408.60        413.09        24.19 o                         
   9  -5   7        254.32        285.77        20.59 o                         
  10  -5   7         26.03         18.19        13.00 o                         
 -10  -4   7         12.48          7.16         9.02 o                         
  -9  -4   7         80.58         83.93        17.68 o                         
  -8  -4   7        289.56        318.80         9.07 o                         
  -7  -4   7          1.61          1.41         5.07 o                         
  -6  -4   7         32.87         35.87         5.39 o                         
  -5  -4   7          7.07          5.68         1.77 o                         
  -4  -4   7        262.88        262.20         6.38 o                         
  -3  -4   7         13.67         10.67         5.01 o                         
  -2  -4   7         39.19         58.37         2.42 o                         
  -1  -4   7        107.49        162.11         5.65 o                         
   0  -4   7         28.55         41.43         1.49 o                         
   1  -4   7        487.52        498.82        14.22 o                         
   2  -4   7          0.06         -1.56         1.33 o                         
   3  -4   7        106.77        117.14         2.44 o                         
   4  -4   7       1060.80       1072.22        18.52 o                         
   5  -4   7        267.32        244.52         6.50 o                         
   6  -4   7        112.31        117.46         5.26 o                         
   7  -4   7        283.71        276.95        10.29 o                         
   8  -4   7        114.14        114.29         6.45 o                         
   9  -4   7         56.73         59.90        14.15 o                         
  10  -4   7         41.27         62.07        15.05 o                         
 -10  -3   7         65.27         57.22         9.39 o                         
  -9  -3   7        134.00        137.95         7.08 o                         
  -8  -3   7          1.65          4.74         5.30 o                         
  -7  -3   7        344.13        336.74         8.90 o                         
  -6  -3   7        900.79        912.20        20.09 o                         
  -5  -3   7       1014.93       1090.87        22.14 o                         
  -4  -3   7        311.69        338.79         9.38 o                         
  -3  -3   7       1749.44       1733.39        34.72 o                         
  -2  -3   7        101.93        102.50         2.89 o                         
  -1  -3   7        528.57        671.45        18.67 o                         
   0  -3   7        248.87        236.87         5.32 o                         
   1  -3   7          3.10          5.13         2.96 o                         
   2  -3   7         71.77         65.08         1.72 o                         
   3  -3   7          0.88          2.23         1.21 o                         
   4  -3   7       4903.67       5014.81        88.22 o                         
   5  -3   7        488.59        493.79         9.28 o                         
   6  -3   7        119.83        123.76         4.35 o                         
   7  -3   7        262.14        271.26        12.96 o                         
   8  -3   7        442.14        450.50        13.92 o                         
   9  -3   7          4.93         11.88         6.22 o                         
  10  -3   7          0.18         12.86        11.33 o                         
 -10  -2   7         12.13          7.84         6.45 o                         
  -9  -2   7         87.42        112.13        15.80 o                         
  -8  -2   7         23.52         23.59         3.41 o                         
  -7  -2   7          1.44          5.18         2.91 o                         
  -6  -2   7         76.08         79.66         9.74 o                         
  -5  -2   7        162.98        149.01        10.11 o                         
  -4  -2   7          0.02          1.59         3.53 o                         
  -3  -2   7        611.10        734.10        25.37 o                         
  -2  -2   7       1043.89       1118.93        15.38 o                         
  -1  -2   7        941.99        786.60        21.29 o                         
   0  -2   7        680.03        665.84        14.27 o                         
   1  -2   7        261.31        337.82         4.32 o                         
   2  -2   7        240.50        271.32         3.94 o                         
   3  -2   7       1287.31       1356.16        21.12 o                         
   4  -2   7         36.98         32.77         1.90 o                         
   5  -2   7         32.00         48.65         2.36 o                         
   6  -2   7        104.00         92.64         5.65 o                         
   7  -2   7         52.21         52.13         4.26 o                         
   8  -2   7         56.89         51.01         5.04 o                         
   9  -2   7        185.11        183.71        12.53 o                         
  10  -2   7        575.37        564.66        24.86 o                         
 -10  -1   7         89.43        102.95        11.88 o                         
  -9  -1   7         13.44         18.38         5.22 o                         
  -8  -1   7         24.55         33.24         4.04 o                         
  -7  -1   7        207.83        203.77         6.41 o                         
  -6  -1   7       1786.68       1878.66        52.41 o                         
  -5  -1   7        134.30        154.59         4.34 o                         
  -4  -1   7       2247.30       2192.50        42.78 o                         
  -3  -1   7        174.95        157.92         5.44 o                         
  -2  -1   7       1947.79       1818.12        25.37 o                         
  -1  -1   7         94.15         95.76         1.89 o                         
   0  -1   7       3549.82       3541.98        46.96 o                         
   1  -1   7        149.27        135.98         3.22 o                         
   2  -1   7       5991.89       6320.75        81.27 o                         
   3  -1   7       1504.53       1671.85        23.97 o                         
   4  -1   7        802.16        844.39        13.92 o                         
   5  -1   7         68.15         68.06         5.42 o                         
   6  -1   7        355.45        367.27        12.20 o                         
   7  -1   7       2862.16       2815.59        58.56 o                         
   8  -1   7        332.28        320.34        12.08 o                         
   9  -1   7          5.80          2.21         4.67 o                         
  10  -1   7          1.61        -10.71         7.14 o                         
 -10   0   7         19.68         23.06         6.05 o                         
  -9   0   7         83.44         84.04         6.23 o                         
  -8   0   7          7.32          7.71         6.03 o                         
  -7   0   7         87.31         88.77         4.63 o                         
  -6   0   7        431.04        410.97         8.93 o                         
  -5   0   7        159.74        148.13         5.10 o                         
  -4   0   7        760.36        788.37        15.55 o                         
  -3   0   7        265.53        303.20         5.08 o                         
  -2   0   7        842.28        684.97         9.18 o                         
  -1   0   7        744.28        682.80         9.76 o                         
   0   0   7          4.89         28.35         1.18 o                         
   1   0   7       2553.61       2549.69        30.04 o                         
   2   0   7        932.19        875.79        12.57 o                         
   3   0   7         57.39         57.65         1.46 o                         
   4   0   7       1394.85       1553.06        21.74 o                         
   5   0   7          8.88         10.82         4.24 o                         
   6   0   7        118.90        111.76         5.03 o                         
   7   0   7         40.12         35.72         4.32 o                         
   8   0   7       1615.57       1612.21        42.80 o                         
   9   0   7          4.34          6.16         9.57 o                         
  10   0   7          0.08          3.38         6.54 o                         
  11   0   7         36.15         32.09        24.02 o                         
 -10   1   7          7.14          8.89         5.26 o                         
  -9   1   7        173.89        171.07        13.71 o                         
  -8   1   7        630.38        619.61        33.72 o                         
  -7   1   7         56.96         62.72         3.44 o                         
  -6   1   7        271.21        262.57         6.00 o                         
  -5   1   7         61.29         51.22         3.30 o                         
  -4   1   7         19.71         20.42         1.64 o                         
  -3   1   7        438.62        479.32         7.84 o                         
  -2   1   7        784.03        874.98        12.12 o                         
  -1   1   7       1254.03       1230.11        13.27 o                         
   0   1   7        807.25        760.06        21.32 o                         
   1   1   7          0.11          2.54         1.01 o                         
   2   1   7        270.26        346.04         5.43 o                         
   3   1   7      10346.71      10865.30       169.17 o                         
   4   1   7         40.36         43.35         1.77 o                         
   5   1   7         69.25         64.58         4.09 o                         
   6   1   7         18.65         15.01         2.93 o                         
   7   1   7        256.14        259.78         8.24 o                         
   8   1   7        712.70        729.25        17.07 o                         
   9   1   7        379.56        397.53        21.19 o                         
  10   1   7        144.82        160.69        11.62 o                         
  11   1   7          2.89         17.62        10.09 o                         
 -10   2   7         50.89         58.61         7.64 o                         
  -9   2   7        349.34        368.55        15.24 o                         
  -8   2   7       1810.52       2033.42        53.69 o                         
  -7   2   7        715.95        759.95        25.48 o                         
  -6   2   7          2.20          2.65         2.10 o                         
  -5   2   7         53.81         50.03         3.41 o                         
  -4   2   7         27.46         24.93         2.30 o                         
  -3   2   7         36.39         57.89         1.87 o                         
  -2   2   7         23.91          5.17         1.09 o                         
  -1   2   7        895.36        929.48        12.74 o                         
   0   2   7         10.17          9.60         0.87 o                         
   1   2   7       1819.63       1768.23        23.50 o                         
   2   2   7       1271.92       1270.03        18.10 o                         
   3   2   7       1259.91       1400.54        26.22 o                         
   4   2   7         66.78         78.59         4.14 o                         
   5   2   7          0.77          1.28         2.50 o                         
   6   2   7        316.25        295.18         5.98 o                         
   7   2   7        818.99        807.14        17.74 o                         
   8   2   7       3470.47       3567.19        74.02 o                         
   9   2   7         37.25         31.33         6.09 o                         
  10   2   7         14.00         15.35         7.07 o                         
  11   2   7         33.35         26.98        16.99 o                         
 -10   3   7          0.84          0.99         5.77 o                         
  -9   3   7        304.14        291.62        12.13 o                         
  -8   3   7         15.93          9.97         4.37 o                         
  -7   3   7         32.85         27.88         2.88 o                         
  -6   3   7         82.33         77.77         3.89 o                         
  -5   3   7        160.09        149.33         3.80 o                         
  -4   3   7        991.96       1066.17        18.90 o                         
  -3   3   7       1282.93       1353.13        18.56 o                         
  -2   3   7       1728.28       1748.81        23.56 o                         
  -1   3   7        246.29        312.92         4.59 o                         
   0   3   7        404.41        344.05         5.62 o                         
   1   3   7       1218.67       1295.04        18.66 o                         
   2   3   7         58.65         80.63         3.61 o                         
   3   3   7         63.32         56.55         3.63 o                         
   4   3   7       2355.84       2433.12        48.76 o                         
   5   3   7        664.90        684.73        12.81 o                         
   6   3   7        105.49        103.26         3.58 o                         
   7   3   7         12.10         13.50         3.42 o                         
   8   3   7        169.42        183.68         7.55 o                         
   9   3   7         45.53         32.31         5.29 o                         
  10   3   7          6.00          5.93         8.05 o                         
  -9   4   7         44.53         56.31        15.58 o                         
  -8   4   7        446.69        436.49        17.94 o                         
  -7   4   7        653.60        629.99        14.71 o                         
  -6   4   7          0.15          2.07         3.63 o                         
  -5   4   7        236.12        243.72         5.84 o                         
  -4   4   7          0.67          1.30         1.16 o                         
  -3   4   7          7.61         14.34         0.68 o                         
  -2   4   7         80.47         85.80         2.21 o                         
  -1   4   7        951.91        958.63        12.33 o                         
   0   4   7        461.58        503.31         6.95 o                         
   1   4   7        579.71        564.52         9.74 o                         
   2   4   7        373.24        360.83         7.06 o                         
   3   4   7         33.63         27.56         1.80 o                         
   4   4   7        174.32        167.81         4.03 o                         
   5   4   7       2189.46       2142.92        36.70 o                         
   6   4   7        544.69        513.91        11.61 o                         
   7   4   7         65.13         58.17         8.66 o                         
   8   4   7          0.21         -5.93         4.45 o                         
   9   4   7        445.20        440.59        14.62 o                         
  10   4   7         46.09         39.79        10.12 o                         
  -9   5   7         74.24         80.69        10.24 o                         
  -8   5   7       1101.52       1173.26        38.89 o                         
  -7   5   7          6.46          6.31         2.89 o                         
  -6   5   7          0.04          5.44         2.89 o                         
  -5   5   7         60.29         54.87         5.36 o                         
  -4   5   7        531.93        518.58        15.50 o                         
  -3   5   7        112.02        110.63         2.64 o                         
  -2   5   7        120.12        111.01         2.92 o                         
  -1   5   7          9.45          9.12         2.49 o                         
   0   5   7        331.00        318.00         5.89 o                         
   1   5   7         36.91         31.98         1.38 o                         
   2   5   7        709.83        738.06        13.26 o                         
   3   5   7       1059.04       1120.61        17.56 o                         
   4   5   7        361.29        377.60         7.61 o                         
   5   5   7        891.14        872.23        18.80 o                         
   6   5   7         11.02          5.01         2.62 o                         
   7   5   7         96.52        107.53         5.92 o                         
   8   5   7        287.77        274.76        10.37 o                         
   9   5   7         62.62         74.51         6.88 o                         
  10   5   7        347.39        370.14        16.93 o                         
  -9   6   7        229.94        235.55        17.42 o                         
  -8   6   7         29.96         25.53        12.04 o                         
  -7   6   7          4.36          2.11         5.96 o                         
  -6   6   7          0.79          2.67         3.10 o                         
  -5   6   7         11.66         14.50         2.13 o                         
  -4   6   7          1.74          3.88         2.65 o                         
  -3   6   7        623.88        629.27         9.85 o                         
  -2   6   7         14.42         23.40         2.28 o                         
  -1   6   7        381.81        363.87         6.83 o                         
   0   6   7        277.50        254.16         5.77 o                         
   1   6   7         20.96         22.63         2.32 o                         
   2   6   7        104.80        106.15         2.94 o                         
   3   6   7        741.83        739.73        20.20 o                         
   4   6   7       1486.46       1420.18        24.71 o                         
   5   6   7        158.74        158.71         5.23 o                         
   6   6   7        608.02        581.50        17.70 o                         
   7   6   7         66.50         47.08         7.02 o                         
   8   6   7        240.56        252.90         9.86 o                         
   9   6   7        168.27        170.70         9.21 o                         
  10   6   7          9.58          4.35         8.63 o                         
  -8   7   7         11.51          4.06        10.35 o                         
  -7   7   7          0.82          0.19         4.49 o                         
  -6   7   7         42.33         33.69         6.11 o                         
  -5   7   7        277.04        272.20         7.43 o                         
  -4   7   7        226.33        212.14         5.77 o                         
  -3   7   7        135.65        126.88         5.21 o                         
  -2   7   7         27.07         30.36         4.44 o                         
  -1   7   7        124.46        110.28         3.46 o                         
   0   7   7        105.43        107.63         2.91 o                         
   1   7   7         13.90         15.81         5.20 o                         
   2   7   7         49.86         47.79         2.08 o                         
   3   7   7          0.20          0.34         2.56 o                         
   4   7   7       1061.59        966.98        18.87 o                         
   5   7   7        818.60        847.07        16.80 o                         
   6   7   7        701.31        641.45        14.08 o                         
   7   7   7          7.14         -3.71         4.76 o                         
   8   7   7         23.03         11.89         5.24 o                         
   9   7   7        222.74        256.98        11.74 o                         
  -8   8   7        101.11         91.70        24.80 o                         
  -7   8   7        138.37        139.74        11.67 o                         
  -6   8   7        306.19        300.77        26.50 o                         
  -5   8   7         46.11         47.86         5.06 o                         
  -4   8   7       1014.43       1056.04        21.76 o                         
  -3   8   7          4.61          8.28         2.22 o                         
  -2   8   7         43.79         34.01         7.01 o                         
  -1   8   7         15.89         19.37         2.15 o                         
   0   8   7        239.43        232.23         5.23 o                         
   1   8   7         35.26         41.94         3.87 o                         
   2   8   7         20.13         23.01         4.89 o                         
   3   8   7        480.58        480.33        12.49 o                         
   4   8   7       1184.34       1096.03        22.84 o                         
   5   8   7         23.29         13.19         5.20 o                         
   6   8   7          0.62          2.54         4.98 o                         
   7   8   7        430.65        453.25        15.54 o                         
   8   8   7          0.11         -6.07         7.21 o                         
   9   8   7         88.13        100.01        14.56 o                         
  -7   9   7         11.36         12.00         6.90 o                         
  -6   9   7        217.77        242.60        15.58 o                         
  -5   9   7          8.01         13.82        16.31 o                         
  -4   9   7          0.15         -4.77         6.41 o                         
  -3   9   7        204.99        195.10         5.84 o                         
  -2   9   7        287.62        296.75         7.64 o                         
  -1   9   7         33.14         28.15         3.36 o                         
   0   9   7         51.49         50.32         3.09 o                         
   1   9   7         14.05         15.79         2.40 o                         
   2   9   7          1.25          2.25         3.92 o                         
   3   9   7        128.75        139.06        13.02 o                         
   4   9   7        606.19        542.68        14.80 o                         
   5   9   7         92.93         55.31         6.83 o                         
   6   9   7          0.29          3.13         8.89 o                         
   7   9   7         64.39         57.30        11.65 o                         
   8   9   7          1.05         -1.18         8.81 o                         
   9   9   7          4.68         10.14        13.05 o                         
  -6  10   7          0.57         -4.78         5.82 o                         
  -5  10   7        172.29        198.64        11.19 o                         
  -4  10   7        232.13        261.50        12.98 o                         
  -3  10   7        144.35        136.59         7.93 o                         
  -2  10   7         10.35         10.52         3.15 o                         
  -1  10   7        525.95        531.75        27.75 o                         
   0  10   7         12.14         11.63        11.11 o                         
   1  10   7        109.25        122.88         5.22 o                         
   2  10   7         23.94         24.98        13.11 o                         
   3  10   7        173.82        153.81        12.78 o                         
   4  10   7          0.48          1.51         3.80 o                         
   5  10   7          3.57         14.93         6.05 o                         
   6  10   7        498.25        486.29        15.69 o                         
   7  10   7        500.91        551.38        24.58 o                         
   8  10   7        294.14        349.46        24.52 o                         
  -5  11   7        186.69        186.33        10.26 o                         
  -4  11   7          5.37          3.29         5.50 o                         
  -3  11   7         20.86         16.08         5.31 o                         
  -2  11   7        403.38        425.15        10.87 o                         
  -1  11   7         76.79         74.58         6.21 o                         
   0  11   7          7.68         10.31         9.18 o                         
   1  11   7        162.46        146.70        16.58 o                         
   2  11   7        145.36        160.73        16.55 o                         
   3  11   7        179.07        138.30        17.18 o                         
   4  11   7         45.74         56.96         5.17 o                         
   5  11   7         74.10         54.96         6.44 o                         
   6  11   7         82.57         70.42        15.13 o                         
   7  11   7          5.67         16.35         9.18 o                         
  -4  12   7         22.86         13.94         6.60 o                         
  -3  12   7         55.29         60.60         9.57 o                         
  -2  12   7          0.59         -8.27         5.51 o                         
  -1  12   7        238.03        244.14        11.32 o                         
   0  12   7         26.68         20.89         5.83 o                         
   1  12   7          6.45          8.66         7.37 o                         
   2  12   7        313.71        335.52        15.58 o                         
   3  12   7         27.08         18.73        11.46 o                         
   4  12   7          0.52          1.51         6.29 o                         
   5  12   7        281.39        311.06        17.51 o                         
   6  12   7        109.30         99.30        11.50 o                         
  -2  13   7         16.28         26.94         9.86 o                         
  -1  13   7         51.88         42.73         9.21 o                         
   0  13   7          4.85         -1.10         5.93 o                         
   1  13   7        268.10        282.14        12.38 o                         
   2  13   7          2.56          7.82         6.20 o                         
   3  13   7          0.57          0.68         7.97 o                         
   4  13   7        138.58        136.36        12.08 o                         
  -3 -13   8         21.71          1.73         9.03 o                         
  -2 -13   8         10.34          5.16         7.28 o                         
  -1 -13   8          2.79          9.93         5.19 o                         
   0 -13   8        554.61        545.07        20.92 o                         
   1 -13   8         36.20         38.87        10.23 o                         
   2 -13   8        474.79        518.68        38.49 o                         
   3 -13   8        107.90        128.47        13.53 o                         
  -5 -12   8         22.76         -3.24         9.16 o                         
  -4 -12   8          2.30          6.34         7.46 o                         
  -3 -12   8         33.77         48.11         7.49 o                         
  -2 -12   8         52.17         43.82        16.43 o                         
  -1 -12   8         25.89         21.21         5.11 o                         
   0 -12   8        176.25        200.81        21.25 o                         
   1 -12   8        169.78        153.96         8.32 o                         
   2 -12   8        391.66        416.19        15.97 o                         
   3 -12   8          0.57         -5.37         7.15 o                         
   4 -12   8          0.69         -7.10        10.95 o                         
  -6 -11   8        154.31        141.96        13.24 o                         
  -5 -11   8         14.83         19.28         6.80 o                         
  -4 -11   8          1.81          3.64         7.88 o                         
  -3 -11   8        127.63        128.58         8.47 o                         
  -2 -11   8          0.40          1.77         5.09 o                         
  -1 -11   8          2.90         -1.33         3.67 o                         
   0 -11   8        117.17        100.67         6.37 o                         
   1 -11   8        697.01        744.68        18.68 o                         
   2 -11   8         89.49         78.46         7.08 o                         
   3 -11   8         73.40         72.50         6.61 o                         
   4 -11   8         15.14         18.54         5.07 o                         
   5 -11   8        416.47        445.71        15.39 o                         
   6 -11   8          0.43         11.73         8.42 o                         
  -7 -10   8         12.27         11.01         8.29 o                         
  -6 -10   8         60.53         62.31         9.03 o                         
  -5 -10   8         15.52         17.14         8.25 o                         
  -4 -10   8         27.94         23.76         5.95 o                         
  -3 -10   8         64.43         63.14         6.78 o                         
  -2 -10   8         66.88         68.60         4.75 o                         
  -1 -10   8        198.20        196.31         8.03 o                         
   0 -10   8        524.67        472.78        23.81 o                         
   1 -10   8         45.54         41.03         3.53 o                         
   2 -10   8         98.22        105.55         5.09 o                         
   3 -10   8        212.87        214.58        23.36 o                         
   4 -10   8          0.42          5.30         4.96 o                         
   5 -10   8        362.39        365.77        20.65 o                         
   6 -10   8        522.69        532.68        26.20 o                         
  -8  -9   8         13.16        -11.77         9.45 o                         
  -7  -9   8         98.73         74.93         9.97 o                         
  -6  -9   8         81.47         84.65        11.86 o                         
  -5  -9   8         52.59         57.30         6.50 o                         
  -4  -9   8        112.93        107.01         9.01 o                         
  -3  -9   8         97.70        108.08        14.26 o                         
  -2  -9   8         31.95         33.90         4.49 o                         
  -1  -9   8        427.39        387.46        13.35 o                         
   0  -9   8          6.30          8.34         2.98 o                         
   1  -9   8          2.16          1.15         2.18 o                         
   2  -9   8        123.24        120.01         4.80 o                         
   3  -9   8        160.14        156.25         5.87 o                         
   4  -9   8         34.58         37.81        11.80 o                         
   5  -9   8         17.40         23.56         8.13 o                         
   6  -9   8         62.40         59.46         7.48 o                         
   7  -9   8         57.74         59.25         8.11 o                         
  -8  -8   8          4.06         -3.68         7.55 o                         
  -7  -8   8         24.94          8.10        10.24 o                         
  -6  -8   8          0.24          2.74         7.08 o                         
  -5  -8   8        107.66         95.93         7.76 o                         
  -4  -8   8         14.87         20.17         8.73 o                         
  -3  -8   8        979.15       1007.94        22.89 o                         
  -2  -8   8         16.54         13.57         3.82 o                         
  -1  -8   8         36.09         47.53         3.79 o                         
   0  -8   8         61.39         62.84         4.79 o                         
   1  -8   8        323.76        311.15         6.33 o                         
   2  -8   8        128.52        128.96         4.20 o                         
   3  -8   8         12.38          9.91         1.69 o                         
   4  -8   8        177.78        171.65         5.76 o                         
   5  -8   8        116.90        120.53         5.51 o                         
   6  -8   8         10.98          6.50         5.16 o                         
   7  -8   8          5.91         12.86         6.96 o                         
   8  -8   8          0.20          4.79         7.46 o                         
  -9  -7   8          0.63          8.88        10.77 o                         
  -8  -7   8         53.46         42.63         8.65 o                         
  -7  -7   8         77.38         84.49         9.05 o                         
  -6  -7   8          8.32          5.47         6.29 o                         
  -5  -7   8         12.08         18.60         5.04 o                         
  -4  -7   8        661.20        667.03        20.71 o                         
  -3  -7   8         23.65         21.40         3.68 o                         
  -2  -7   8        329.95        342.54        11.02 o                         
  -1  -7   8        296.06        328.74         6.87 o                         
   0  -7   8        190.18        188.29         6.08 o                         
   1  -7   8         10.55         13.64         1.50 o                         
   2  -7   8        298.02        260.37         5.68 o                         
   3  -7   8         40.56         43.43         2.49 o                         
   4  -7   8         49.32         51.84         2.61 o                         
   5  -7   8        394.41        375.70        10.69 o                         
   6  -7   8        188.39        191.30         9.95 o                         
   7  -7   8        214.72        220.69        11.92 o                         
   8  -7   8          3.71         12.27         7.48 o                         
   9  -7   8          0.06          1.36         8.47 o                         
  -9  -6   8         25.02         27.83         8.86 o                         
  -8  -6   8         78.73         92.50         7.77 o                         
  -7  -6   8        193.01        207.92        10.56 o                         
  -6  -6   8        125.88        119.69         7.59 o                         
  -5  -6   8         65.96         71.08         6.31 o                         
  -4  -6   8        179.95        156.67         7.85 o                         
  -3  -6   8        275.33        308.98         7.95 o                         
  -2  -6   8         53.23         49.77         2.58 o                         
  -1  -6   8         37.41         33.01         1.46 o                         
   0  -6   8        126.33        132.13         4.45 o                         
   1  -6   8         10.76          7.83         1.47 o                         
   2  -6   8         17.80         18.26         1.46 o                         
   3  -6   8        122.30        112.52         6.12 o                         
   4  -6   8       1268.82       1263.34        24.00 o                         
   5  -6   8         11.38          8.15         2.24 o                         
   6  -6   8        178.36        160.79         5.94 o                         
   7  -6   8         85.96         85.28         7.42 o                         
   8  -6   8         45.28         51.43         6.75 o                         
   9  -6   8          8.77         15.89        11.27 o                         
  -9  -5   8          0.12         -2.38         6.32 o                         
  -8  -5   8          5.28          0.05         1.79 o                         
  -7  -5   8        230.70        248.39        11.42 o                         
  -6  -5   8         71.50         81.76         7.02 o                         
  -5  -5   8        476.65        472.20        33.31 o                         
  -4  -5   8         18.27         16.86         7.96 o                         
  -3  -5   8          5.87          7.00         5.20 o                         
  -2  -5   8        850.52        846.88        16.74 o                         
  -1  -5   8       1112.31       1103.48        25.42 o                         
   0  -5   8          5.11          7.38         1.63 o                         
   1  -5   8        631.20        626.04        11.79 o                         
   2  -5   8       1111.13       1124.41        18.05 o                         
   3  -5   8       2317.16       2385.42        61.55 o                         
   4  -5   8         20.76         25.30         2.80 o                         
   5  -5   8        224.50        221.51         8.65 o                         
   6  -5   8         87.94         91.04         4.50 o                         
   7  -5   8         80.70         78.06         5.31 o                         
   8  -5   8        111.09        118.12        12.34 o                         
   9  -5   8        191.03        190.92        19.90 o                         
 -10  -4   8        329.28        321.96        26.84 o                         
  -9  -4   8         18.99         24.38         6.57 o                         
  -8  -4   8         44.45         43.49         8.66 o                         
  -7  -4   8         67.41         71.80         8.48 o                         
  -6  -4   8         28.22         37.37         4.14 o                         
  -5  -4   8        269.46        252.91         7.57 o                         
  -4  -4   8        198.91        177.16         5.79 o                         
  -3  -4   8        201.83        184.84         6.79 o                         
  -2  -4   8          2.47          1.05         2.00 o                         
  -1  -4   8         91.44        105.41         3.56 o                         
   0  -4   8        366.30        363.00         8.44 o                         
   1  -4   8        115.20        114.35         2.52 o                         
   2  -4   8        284.76        301.51         4.73 o                         
   3  -4   8        544.53        554.26        10.75 o                         
   4  -4   8          4.13          5.09         1.68 o                         
   5  -4   8        307.48        336.13         8.66 o                         
   6  -4   8        192.13        168.63         7.69 o                         
   7  -4   8        298.12        300.05        11.70 o                         
   8  -4   8        320.48        301.60        12.22 o                         
   9  -4   8        128.82        137.19        15.57 o                         
  10  -4   8         28.25         26.24        18.57 o                         
 -10  -3   8         14.98         -1.92         8.06 o                         
  -9  -3   8         37.30         35.25         5.40 o                         
  -8  -3   8          2.38         -1.16         2.67 o                         
  -7  -3   8         60.19         49.88         4.07 o                         
  -6  -3   8         73.43         60.36         4.19 o                         
  -5  -3   8        497.49        476.76        14.44 o                         
  -4  -3   8        455.19        478.05        11.42 o                         
  -3  -3   8        914.93        907.64        31.71 o                         
  -2  -3   8         67.29         44.09         2.03 o                         
  -1  -3   8        180.01        199.28         3.17 o                         
   0  -3   8          5.61          3.55         0.95 o                         
   1  -3   8        205.71        208.85         3.08 o                         
   2  -3   8       2467.82       2533.21        32.48 o                         
   3  -3   8        523.18        543.20         9.15 o                         
   4  -3   8        592.43        627.39        11.45 o                         
   5  -3   8         23.44         23.11         1.97 o                         
   6  -3   8       1278.01       1290.45        28.20 o                         
   7  -3   8         11.97          1.64         4.00 o                         
   8  -3   8        361.56        359.57        15.94 o                         
   9  -3   8        353.09        337.59        14.40 o                         
  10  -3   8         77.91         52.23        13.40 o                         
 -10  -2   8        130.83        134.42         8.74 o                         
  -9  -2   8        203.68        199.29        13.33 o                         
  -8  -2   8          0.04          3.16         3.93 o                         
  -7  -2   8        115.61        125.05         4.90 o                         
  -6  -2   8         95.00        101.89         6.19 o                         
  -5  -2   8        103.04        102.52         7.49 o                         
  -4  -2   8         14.04         14.67         9.80 o                         
  -3  -2   8          2.45          0.44         2.23 o                         
  -2  -2   8       1472.15       1488.45        21.51 o                         
  -1  -2   8        380.20        355.62        10.70 o                         
   0  -2   8         33.96         29.86         1.22 o                         
   1  -2   8         24.41         43.36         2.57 o                         
   2  -2   8        179.05        184.43         9.57 o                         
   3  -2   8       1195.37       1157.81        15.95 o                         
   4  -2   8       2000.20       2065.97        52.34 o                         
   5  -2   8        325.30        314.69         6.01 o                         
   6  -2   8          1.11         -0.20         3.55 o                         
   7  -2   8       2247.17       2343.01        57.29 o                         
   8  -2   8          7.35         13.72         4.53 o                         
   9  -2   8          1.51         -2.12         4.51 o                         
  10  -2   8        555.19        508.35        40.82 o                         
 -10  -1   8        222.02        214.81        12.01 o                         
  -9  -1   8        565.99        581.02        26.03 o                         
  -8  -1   8         90.39        106.46         5.35 o                         
  -7  -1   8          8.16         10.47         2.92 o                         
  -6  -1   8       1269.37       1272.92        28.01 o                         
  -5  -1   8          5.44          8.42         3.29 o                         
  -4  -1   8          0.64          3.34         2.54 o                         
  -3  -1   8        130.73        159.01         4.48 o                         
  -2  -1   8        270.37        281.60         6.96 o                         
  -1  -1   8        127.33        134.63         7.92 o                         
   0  -1   8       5600.38       5577.06       104.35 o                         
   1  -1   8       8653.41       8916.15       117.94 o                         
   2  -1   8      10170.54      10743.80       185.29 o                         
   3  -1   8        101.19        106.73         2.40 o                         
   4  -1   8        692.96        693.47        10.31 o                         
   5  -1   8        245.07        248.78         6.32 o                         
   6  -1   8       1423.73       1396.30        28.50 o                         
   7  -1   8        150.29        152.52         7.29 o                         
   8  -1   8         50.22         54.63         5.66 o                         
   9  -1   8          0.13          3.66         5.28 o                         
  10  -1   8        137.06        127.03        10.26 o                         
 -10   0   8        320.05        365.56        25.19 o                         
  -9   0   8        276.85        286.71        14.53 o                         
  -8   0   8          6.66         16.41         8.23 o                         
  -7   0   8         12.02         10.90         4.22 o                         
  -6   0   8        248.85        255.00         5.91 o                         
  -5   0   8       1879.79       1835.62        34.84 o                         
  -4   0   8         36.71         61.36         3.74 o                         
  -3   0   8        191.63        183.95         4.37 o                         
  -2   0   8        152.89        161.63         2.61 o                         
  -1   0   8        164.20        167.66         8.75 o                         
   0   0   8        113.21         74.95         1.77 o                         
   1   0   8       2105.42       2298.54        30.41 o                         
   2   0   8       5783.97       6172.24        88.44 o                         
   3   0   8         96.87         71.12         2.21 o                         
   4   0   8        202.53        178.02         3.52 o                         
   5   0   8          6.57          7.12         3.25 o                         
   6   0   8       3388.57       3377.67        66.00 o                         
   7   0   8       1047.54       1067.15        23.03 o                         
   8   0   8        150.29        172.72        22.25 o                         
   9   0   8        169.06        163.48         8.62 o                         
  10   0   8        325.90        330.46        17.44 o                         
 -10   1   8        334.13        315.78        20.41 o                         
  -9   1   8         34.00         43.44         8.93 o                         
  -8   1   8        282.23        284.55         9.54 o                         
  -7   1   8         70.79         74.77         4.31 o                         
  -6   1   8         29.69         30.09         3.41 o                         
  -5   1   8        885.75        953.34        14.99 o                         
  -4   1   8        917.35        889.45        17.86 o                         
  -3   1   8         91.85         62.69         2.05 o                         
  -2   1   8        677.88        671.96         9.34 o                         
  -1   1   8       1232.17       1269.01        16.35 o                         
   0   1   8        387.73        421.49        10.46 o                         
   1   1   8       5801.54       6162.98       113.95 o                         
   2   1   8       1009.81       1084.23        15.78 o                         
   3   1   8         33.32         14.60         2.19 o                         
   4   1   8        591.00        573.82        10.19 o                         
   5   1   8       1177.24       1177.98        18.72 o                         
   6   1   8          3.54          5.61         3.11 o                         
   7   1   8        219.26        216.77         8.30 o                         
   8   1   8        196.28        185.79         7.41 o                         
   9   1   8          6.19          9.21         7.65 o                         
  10   1   8          0.04         -2.63         8.05 o                         
 -10   2   8         10.64          8.54         8.91 o                         
  -9   2   8          0.76          2.66         6.69 o                         
  -8   2   8         13.06          5.72         5.75 o                         
  -7   2   8         53.58         41.36         4.38 o                         
  -6   2   8        162.43        148.24         4.12 o                         
  -5   2   8         71.52         71.94         2.93 o                         
  -4   2   8       2158.26       2152.36        33.98 o                         
  -3   2   8       1712.61       1845.56        30.01 o                         
  -2   2   8          2.33          3.00         1.14 o                         
  -1   2   8        362.07        363.41         4.95 o                         
   0   2   8         18.47          8.77         1.25 o                         
   1   2   8       5347.02       5840.48        92.74 o                         
   2   2   8       5672.46       5874.17        87.59 o                         
   3   2   8         14.87         20.40         1.46 o                         
   4   2   8        109.72        121.78         3.38 o                         
   5   2   8        381.09        352.28         7.10 o                         
   6   2   8       1483.81       1506.72        31.92 o                         
   7   2   8        731.95        760.33        16.32 o                         
   8   2   8         56.70         61.31         6.67 o                         
   9   2   8        311.85        331.58        20.30 o                         
  10   2   8        205.67        236.99        22.86 o                         
  -9   3   8        374.45        389.80        19.13 o                         
  -8   3   8         44.58         51.43         6.96 o                         
  -7   3   8         42.94         40.19         7.76 o                         
  -6   3   8         17.73         19.50         3.11 o                         
  -5   3   8        263.55        258.67         9.12 o                         
  -4   3   8         70.01         64.42         2.34 o                         
  -3   3   8        117.57        124.83         3.71 o                         
  -2   3   8          6.99          6.93         1.31 o                         
  -1   3   8        270.67        277.72         4.32 o                         
   0   3   8        266.57        269.46         5.24 o                         
   1   3   8        117.86        125.27         6.70 o                         
   2   3   8        825.54        897.27        16.12 o                         
   3   3   8         33.92         26.30         1.74 o                         
   4   3   8        746.04        754.52        11.66 o                         
   5   3   8       1007.80       1016.87        16.55 o                         
   6   3   8         46.71         48.50         2.67 o                         
   7   3   8        205.80        201.96         7.26 o                         
   8   3   8        406.83        428.85        12.51 o                         
   9   3   8         12.87          1.06         9.88 o                         
  10   3   8          6.93          4.08         7.57 o                         
  -9   4   8         90.34         59.90         9.22 o                         
  -8   4   8        124.63        103.28         7.59 o                         
  -7   4   8          5.56          4.19         2.96 o                         
  -6   4   8        435.81        408.34        10.28 o                         
  -5   4   8         50.91         47.59         3.66 o                         
  -4   4   8        439.33        414.79         6.38 o                         
  -3   4   8         33.61         33.75         2.55 o                         
  -2   4   8        299.12        322.96         5.05 o                         
  -1   4   8        172.89        138.38         3.23 o                         
   0   4   8          7.43          1.16         0.88 o                         
   1   4   8         88.89         87.37         2.73 o                         
   2   4   8          7.03          9.87         1.97 o                         
   3   4   8         63.43         83.94         4.51 o                         
   4   4   8         21.57         31.53         1.66 o                         
   5   4   8        831.41        818.65        14.28 o                         
   6   4   8         24.86         25.97         2.95 o                         
   7   4   8         13.02         10.45         4.19 o                         
   8   4   8         12.67         14.04         4.73 o                         
   9   4   8        588.70        596.31        16.86 o                         
  10   4   8         18.59         15.00         7.58 o                         
  -9   5   8         29.93         19.82        13.07 o                         
  -8   5   8        216.64        248.24        12.65 o                         
  -7   5   8          6.67          2.02         4.03 o                         
  -6   5   8         55.73         56.23         3.65 o                         
  -5   5   8          9.20          9.80         6.90 o                         
  -4   5   8        942.57        944.64        16.06 o                         
  -3   5   8         37.53         33.01         2.67 o                         
  -2   5   8          2.08         -0.13         1.70 o                         
  -1   5   8         22.47         25.78         1.84 o                         
   0   5   8        311.92        307.24         4.93 o                         
   1   5   8         64.31         66.64         2.12 o                         
   2   5   8          5.67          8.05         1.33 o                         
   3   5   8        417.35        438.10         8.95 o                         
   4   5   8       1120.98       1115.62        21.18 o                         
   5   5   8        289.95        281.59         6.90 o                         
   6   5   8         73.80         62.00         3.50 o                         
   7   5   8        358.40        371.28        10.85 o                         
   8   5   8         33.18         39.28        13.26 o                         
   9   5   8         12.52         14.61        10.37 o                         
  10   5   8          6.50         -1.46         7.42 o                         
  -8   6   8         63.25         53.44        12.75 o                         
  -7   6   8         21.09         25.40         3.26 o                         
  -6   6   8          0.16          1.42         7.19 o                         
  -5   6   8        241.97        254.81         7.03 o                         
  -4   6   8         35.27         37.64         3.19 o                         
  -3   6   8       2180.95       2197.39        35.49 o                         
  -2   6   8        217.46        213.28         4.47 o                         
  -1   6   8        492.52        471.76        13.60 o                         
   0   6   8        102.19        116.46         2.62 o                         
   1   6   8        152.81        154.86         3.18 o                         
   2   6   8        986.07       1023.22        20.33 o                         
   3   6   8         28.59         36.40         1.73 o                         
   4   6   8         62.99         65.57         3.57 o                         
   5   6   8        148.20        146.58         4.96 o                         
   6   6   8         21.23          8.03         3.46 o                         
   7   6   8         45.83         34.19        11.13 o                         
   8   6   8         55.71         56.84         6.44 o                         
   9   6   8         40.53         43.15         6.87 o                         
  10   6   8         19.00          5.91        14.28 o                         
  -8   7   8         30.44         34.14        13.26 o                         
  -7   7   8        127.05        110.69         9.58 o                         
  -6   7   8         68.87         72.46         9.29 o                         
  -5   7   8         13.10         13.66         6.80 o                         
  -4   7   8        461.48        448.38        10.63 o                         
  -3   7   8         29.77         30.27         6.11 o                         
  -2   7   8          2.78          2.96         3.34 o                         
  -1   7   8       1493.09       1489.72        22.74 o                         
   0   7   8         11.84         20.60         4.27 o                         
   1   7   8         55.62         56.63         2.67 o                         
   2   7   8          5.55          6.07         1.63 o                         
   3   7   8        497.86        492.39         9.27 o                         
   4   7   8        123.04        112.29         7.56 o                         
   5   7   8        985.05        957.34        19.08 o                         
   6   7   8         20.39         27.49         3.64 o                         
   7   7   8          1.98          0.25         3.68 o                         
   8   7   8          1.56          2.37         9.80 o                         
   9   7   8         11.18          5.51        12.63 o                         
  -7   8   8         55.55         60.19        13.32 o                         
  -6   8   8        772.46        897.02        50.38 o                         
  -5   8   8          0.21          4.04         5.04 o                         
  -4   8   8        166.19        159.93         5.60 o                         
  -3   8   8        127.87        132.50         4.84 o                         
  -2   8   8        589.38        609.67        27.36 o                         
  -1   8   8         17.47         27.88         2.38 o                         
   0   8   8        761.61        740.39        13.58 o                         
   1   8   8        113.30        112.63         5.05 o                         
   2   8   8        280.10        275.97         8.65 o                         
   3   8   8        165.61        146.63         8.36 o                         
   4   8   8         57.61         60.74         3.55 o                         
   5   8   8         73.06         77.58         4.29 o                         
   6   8   8         15.79         16.81         3.54 o                         
   7   8   8        167.62        185.42         8.44 o                         
   8   8   8          5.04          0.26        13.82 o                         
   9   8   8        126.11        139.19        28.21 o                         
  -7   9   8          5.13         10.25        11.87 o                         
  -6   9   8          0.01          8.45         7.49 o                         
  -5   9   8         30.01         23.90         6.61 o                         
  -4   9   8         61.05         59.58        11.12 o                         
  -3   9   8        101.03        105.27         4.88 o                         
  -2   9   8         93.46         89.51         8.96 o                         
  -1   9   8        120.30        132.66        11.85 o                         
   0   9   8          2.90         -1.19         2.91 o                         
   1   9   8         21.24         22.00         2.68 o                         
   2   9   8        936.97        936.90        27.33 o                         
   3   9   8         11.45         15.82         2.72 o                         
   4   9   8         30.79         31.62         4.14 o                         
   5   9   8        254.75        241.26        23.01 o                         
   6   9   8         78.75         75.41        13.15 o                         
   7   9   8          4.65          6.96         7.04 o                         
   8   9   8         10.85         22.97         8.42 o                         
  -6  10   8          7.18          6.13         8.24 o                         
  -5  10   8         10.29          7.07        12.10 o                         
  -4  10   8         10.90         13.15        11.19 o                         
  -3  10   8        125.39        124.69         5.61 o                         
  -2  10   8          2.59          0.03         2.53 o                         
  -1  10   8        150.66        136.39         6.40 o                         
   0  10   8        194.17        188.71         8.81 o                         
   1  10   8        673.74        704.88        17.11 o                         
   2  10   8       1324.21       1311.89        28.13 o                         
   3  10   8         37.76         46.59         7.89 o                         
   4  10   8          0.96         -3.62         7.56 o                         
   5  10   8         15.98         24.23        10.75 o                         
   6  10   8          1.17          4.99         6.60 o                         
   7  10   8        203.63        260.19        15.75 o                         
   8  10   8        686.56        715.70        30.63 o                         
  -5  11   8          9.77         22.31         7.20 o                         
  -4  11   8          5.62         13.69        17.83 o                         
  -3  11   8         52.51         50.41         7.23 o                         
  -2  11   8         23.88         25.65         4.54 o                         
  -1  11   8         44.90         42.77         4.43 o                         
   0  11   8          5.32         15.38         4.64 o                         
   1  11   8        178.62        173.29        17.06 o                         
   2  11   8        144.24        149.47         7.92 o                         
   3  11   8        917.22        880.52        22.63 o                         
   4  11   8         11.94          7.12         5.17 o                         
   5  11   8        122.71        126.42         8.68 o                         
   6  11   8        277.55        333.84        26.94 o                         
   7  11   8          4.81          9.93         8.17 o                         
  -4  12   8         83.33         87.07         8.88 o                         
  -3  12   8        150.44        194.38        11.96 o                         
  -2  12   8         21.67         15.80         5.63 o                         
  -1  12   8         49.29         39.38        12.74 o                         
   0  12   8          2.21          5.87         5.74 o                         
   1  12   8        114.18         87.35         7.13 o                         
   2  12   8        224.35        218.95        10.48 o                         
   3  12   8         41.71         54.33         7.17 o                         
   4  12   8        281.44        297.14        13.59 o                         
   5  12   8          0.02          0.26         7.18 o                         
   6  12   8        391.88        421.58        28.43 o                         
  -2  13   8        111.59        133.11        15.44 o                         
  -1  13   8         73.34         64.95        12.86 o                         
   0  13   8          0.02          4.20         5.96 o                         
   1  13   8        634.34        659.43        23.00 o                         
   2  13   8        251.47        247.28        19.52 o                         
   3  13   8          0.28         -1.18         7.05 o                         
   4  13   8          5.24          7.04         8.29 o                         
  -3 -13   9         78.16         78.52        17.42 o                         
  -2 -13   9         65.56         72.36        13.87 o                         
  -1 -13   9         94.71         99.54         9.79 o                         
   0 -13   9         43.11         33.48         6.57 o                         
   1 -13   9        200.83        170.80        23.23 o                         
   2 -13   9         65.45         63.68        10.97 o                         
  -4 -12   9          0.10          2.49         7.07 o                         
  -3 -12   9          2.21          5.94         6.67 o                         
  -2 -12   9         22.80         19.32         5.27 o                         
  -1 -12   9        156.55        135.39         9.06 o                         
   0 -12   9         70.12         73.10         6.36 o                         
   1 -12   9          0.04         -1.25         5.84 o                         
   2 -12   9          0.02         -1.07        13.05 o                         
   3 -12   9          1.49         -4.04         9.50 o                         
   4 -12   9        650.21        686.88        35.11 o                         
  -6 -11   9         10.68         12.54         8.32 o                         
  -5 -11   9         48.63         32.07        14.74 o                         
  -4 -11   9          1.12         -4.20         6.13 o                         
  -3 -11   9         91.87         87.33         8.55 o                         
  -2 -11   9        162.51        151.64        15.80 o                         
  -1 -11   9         42.96         49.42         5.56 o                         
   0 -11   9        202.19        206.20         8.38 o                         
   1 -11   9        584.31        601.77        13.83 o                         
   2 -11   9          2.43          0.75         6.89 o                         
   3 -11   9          3.09         -3.39         5.10 o                         
   4 -11   9         10.31         14.26         6.62 o                         
   5 -11   9        120.29        101.99        13.14 o                         
  -7 -10   9          1.76         -9.08        10.16 o                         
  -6 -10   9         28.15         22.77         9.02 o                         
  -5 -10   9         46.01         70.78         8.78 o                         
  -4 -10   9         29.39         35.76        14.20 o                         
  -3 -10   9          3.26          7.53         3.98 o                         
  -2 -10   9        486.29        428.27        12.06 o                         
  -1 -10   9         59.22         68.65        14.03 o                         
   0 -10   9        517.82        483.89        21.70 o                         
   1 -10   9        167.85        145.05         7.02 o                         
   2 -10   9        159.73        152.82         7.50 o                         
   3 -10   9         26.18         25.54         4.86 o                         
   4 -10   9         27.63         15.42         5.51 o                         
   5 -10   9        182.79        169.69         8.49 o                         
   6 -10   9         77.38         55.69        12.80 o                         
  -7  -9   9         61.98         61.94        10.97 o                         
  -6  -9   9          5.38          1.56         6.33 o                         
  -5  -9   9          0.60          7.70         6.97 o                         
  -4  -9   9         74.44         69.85         8.15 o                         
  -3  -9   9        107.63        111.72         5.41 o                         
  -2  -9   9         31.29         18.30         3.58 o                         
  -1  -9   9         40.00         39.38         3.58 o                         
   0  -9   9        412.97        388.52        13.90 o                         
   1  -9   9         13.75         18.05         4.03 o                         
   2  -9   9         31.22         30.53         3.63 o                         
   3  -9   9          3.07          5.68         2.17 o                         
   4  -9   9        498.80        505.71        13.18 o                         
   5  -9   9         35.36         37.37         4.68 o                         
   6  -9   9         66.18         59.90         8.15 o                         
   7  -9   9          4.59         15.89         8.40 o                         
  -8  -8   9         25.31         46.03         9.96 o                         
  -7  -8   9        128.72        137.43        10.82 o                         
  -6  -8   9          5.86         12.32        14.86 o                         
  -5  -8   9        546.25        568.72        20.06 o                         
  -4  -8   9        181.83        163.47         8.00 o                         
  -3  -8   9        403.11        395.05        11.49 o                         
  -2  -8   9        360.96        292.92         7.87 o                         
  -1  -8   9        911.23        825.98        15.28 o                         
   0  -8   9        263.52        251.37         5.59 o                         
   1  -8   9         88.92         85.73         3.32 o                         
   2  -8   9          5.99          2.00         3.24 o                         
   3  -8   9         96.29         96.64         3.46 o                         
   4  -8   9        363.53        372.24         8.86 o                         
   5  -8   9        112.75        106.27         5.79 o                         
   6  -8   9          0.40         17.25         6.56 o                         
   7  -8   9          3.93          1.36         5.77 o                         
   8  -8   9         22.59         15.68         8.43 o                         
  -8  -7   9          6.64         13.27         9.77 o                         
  -7  -7   9          6.36          0.26         7.47 o                         
  -6  -7   9         88.79        104.68         9.04 o                         
  -5  -7   9         13.22          8.54         5.84 o                         
  -4  -7   9        263.88        279.70        10.61 o                         
  -3  -7   9          0.38         -4.92         3.47 o                         
  -2  -7   9        773.82        710.21        17.53 o                         
  -1  -7   9        200.69        158.30         6.74 o                         
   0  -7   9        611.63        619.67        10.71 o                         
   1  -7   9        158.88        167.68         7.21 o                         
   2  -7   9          5.17          8.29         1.69 o                         
   3  -7   9        308.81        312.73        12.77 o                         
   4  -7   9        194.09        193.38         5.70 o                         
   5  -7   9         99.61        106.06         9.97 o                         
   6  -7   9        253.78        258.82        11.58 o                         
   7  -7   9         62.04         46.58         7.94 o                         
   8  -7   9          9.93          7.07         8.97 o                         
  -9  -6   9        214.91        224.99        28.67 o                         
  -8  -6   9         50.73         63.96         6.59 o                         
  -7  -6   9          3.40          8.59         7.21 o                         
  -6  -6   9        320.24        300.38        12.35 o                         
  -5  -6   9         21.84         24.91         5.53 o                         
  -4  -6   9         16.87          5.07         4.18 o                         
  -3  -6   9        274.32        228.11         6.53 o                         
  -2  -6   9        437.89        417.77        13.80 o                         
  -1  -6   9        169.23        158.47         4.54 o                         
   0  -6   9         62.38         50.68         2.02 o                         
   1  -6   9         35.53         36.18         1.76 o                         
   2  -6   9         45.89         53.64         2.01 o                         
   3  -6   9         27.73         27.51         2.10 o                         
   4  -6   9        243.90        240.89         6.48 o                         
   5  -6   9         36.63         31.83         3.85 o                         
   6  -6   9         87.57         96.10         4.37 o                         
   7  -6   9          0.05          0.96         5.39 o                         
   8  -6   9        127.46        136.21        10.98 o                         
   9  -6   9          0.07         -3.05         7.82 o                         
  -9  -5   9          4.09          4.88         8.82 o                         
  -8  -5   9        106.12         90.17         7.71 o                         
  -7  -5   9         19.78         15.39         6.28 o                         
  -6  -5   9        333.29        342.70        14.88 o                         
  -5  -5   9         37.11         30.26         5.45 o                         
  -4  -5   9        264.76        229.29        20.28 o                         
  -3  -5   9        650.57        723.03        13.95 o                         
  -2  -5   9        507.30        481.22         8.61 o                         
  -1  -5   9       1686.04       1659.78        25.24 o                         
   0  -5   9          3.25          6.67         1.47 o                         
   1  -5   9        459.26        450.64        13.26 o                         
   2  -5   9        374.27        383.27        14.43 o                         
   3  -5   9       1913.74       1896.59        28.14 o                         
   4  -5   9          8.05          7.16         1.90 o                         
   5  -5   9          3.38          5.74         2.04 o                         
   6  -5   9         15.38         17.89         3.82 o                         
   7  -5   9        239.71        242.67        12.50 o                         
   8  -5   9          6.82         13.26         8.26 o                         
   9  -5   9         18.33         13.26        11.10 o                         
  -9  -4   9         15.77         23.29         6.09 o                         
  -8  -4   9         33.38         26.23         5.20 o                         
  -7  -4   9         26.00         27.94         6.07 o                         
  -6  -4   9         98.83        101.70         8.50 o                         
  -5  -4   9        249.31        276.79         8.26 o                         
  -4  -4   9         69.11         61.72         4.94 o                         
  -3  -4   9        112.25        115.89         6.55 o                         
  -2  -4   9         30.94         40.76         3.65 o                         
  -1  -4   9         68.33         71.54         2.07 o                         
   0  -4   9       1073.34       1091.25        23.81 o                         
   1  -4   9        144.58        136.89         2.63 o                         
   2  -4   9       1073.36       1070.24        15.86 o                         
   3  -4   9        466.70        452.03        22.02 o                         
   4  -4   9       1605.52       1588.84        27.30 o                         
   5  -4   9       1991.14       2070.24        43.79 o                         
   6  -4   9         41.91         37.06         4.68 o                         
   7  -4   9         21.11         18.73         4.16 o                         
   8  -4   9         90.52        100.49         8.75 o                         
   9  -4   9        265.84        266.91        21.72 o                         
  10  -4   9         32.74         33.01        14.17 o                         
  -9  -3   9          4.04          3.94         4.81 o                         
  -8  -3   9         51.79         37.80         6.96 o                         
  -7  -3   9         83.38         88.68         6.01 o                         
  -6  -3   9          0.01          3.94         3.40 o                         
  -5  -3   9        335.46        313.24         9.24 o                         
  -4  -3   9        111.97         99.01         4.58 o                         
  -3  -3   9          0.77          3.00         3.74 o                         
  -2  -3   9        122.14        110.41         3.33 o                         
  -1  -3   9          6.08          3.23         0.93 o                         
   0  -3   9       3841.29       3893.66        51.14 o                         
   1  -3   9        523.12        554.01        13.99 o                         
   2  -3   9        385.22        362.31        10.52 o                         
   3  -3   9         22.04         28.79         1.89 o                         
   4  -3   9         38.58         47.37         8.44 o                         
   5  -3   9       3227.85       3135.99        59.87 o                         
   6  -3   9        172.53        171.36         6.83 o                         
   7  -3   9         72.29         76.20         4.81 o                         
   8  -3   9          4.66         -2.39        10.82 o                         
   9  -3   9       1059.66       1072.76        41.31 o                         
  10  -3   9        724.54        807.93        54.31 o                         
 -10  -2   9         16.96         24.47         7.96 o                         
  -9  -2   9          6.73          9.80         6.33 o                         
  -8  -2   9          7.94         11.23         4.26 o                         
  -7  -2   9        306.89        284.04         8.17 o                         
  -6  -2   9        691.53        716.84        17.72 o                         
  -5  -2   9        302.97        288.12         7.97 o                         
  -4  -2   9         25.36         17.81         2.82 o                         
  -3  -2   9        162.45        177.02         8.84 o                         
  -2  -2   9        276.41        244.51         4.88 o                         
  -1  -2   9         23.37         12.94         2.02 o                         
   0  -2   9        364.11        379.68         5.68 o                         
   1  -2   9       6680.35       6885.86        95.86 o                         
   2  -2   9        691.12        673.11         9.49 o                         
   3  -2   9        812.89        832.69        12.39 o                         
   4  -2   9       1126.77       1118.29        31.75 o                         
   5  -2   9       3656.35       3625.36        65.35 o                         
   6  -2   9        320.22        323.16         8.25 o                         
   7  -2   9         49.16         36.26         4.26 o                         
   8  -2   9        316.62        328.13        12.55 o                         
   9  -2   9        851.95        880.12        50.70 o                         
  10  -2   9        379.28        414.41        18.81 o                         
 -10  -1   9        115.60         99.32         8.66 o                         
  -9  -1   9          0.16          6.92         6.56 o                         
  -8  -1   9        295.51        308.70        10.31 o                         
  -7  -1   9         48.89         46.79         4.15 o                         
  -6  -1   9        454.28        410.13        18.69 o                         
  -5  -1   9        334.71        366.41         9.70 o                         
  -4  -1   9         19.78         14.06         5.18 o                         
  -3  -1   9          6.26         12.46         1.96 o                         
  -2  -1   9        912.08        953.00        27.33 o                         
  -1  -1   9        331.81        297.69         9.78 o                         
   0  -1   9       1330.72       1415.23        21.02 o                         
   1  -1   9        492.16        426.12         7.13 o                         
   2  -1   9        630.18        694.07        10.28 o                         
   3  -1   9        103.70         90.01         2.49 o                         
   4  -1   9        596.07        572.37        10.98 o                         
   5  -1   9          0.32         -0.89         1.20 o                         
   6  -1   9       2874.65       2843.71        55.16 o                         
   7  -1   9        131.02        122.35         5.52 o                         
   8  -1   9         41.45         40.00        10.37 o                         
   9  -1   9        894.53        868.79        28.46 o                         
  10  -1   9         73.55         49.53        10.74 o                         
 -10   0   9        226.22        178.16        21.36 o                         
  -9   0   9          3.45         15.57         6.34 o                         
  -8   0   9         41.22         40.82         9.58 o                         
  -7   0   9        154.59        148.86         7.76 o                         
  -6   0   9        181.65        207.50         6.05 o                         
  -5   0   9         82.34         73.88         4.03 o                         
  -4   0   9        625.49        634.33        20.79 o                         
  -3   0   9        988.29        984.28        20.86 o                         
  -2   0   9        133.38        135.25         2.38 o                         
  -1   0   9        107.80        116.17         3.12 o                         
   0   0   9      10551.33      10643.21       181.25 o                         
   1   0   9       1314.86       1380.10        19.51 o                         
   2   0   9        170.91        170.99         3.59 o                         
   3   0   9         25.07         19.93         2.39 o                         
   4   0   9        278.89        289.24         7.57 o                         
   5   0   9        379.20        394.34         7.51 o                         
   6   0   9        902.62        893.92        27.89 o                         
   7   0   9         10.68         15.37         3.94 o                         
   8   0   9       1076.02       1090.41        30.06 o                         
   9   0   9        263.92        304.83        22.73 o                         
  10   0   9          8.00         18.26         7.78 o                         
  -9   1   9        191.26        201.39        12.98 o                         
  -8   1   9          1.31          1.05         3.86 o                         
  -7   1   9         23.93         23.86         4.05 o                         
  -6   1   9        687.22        702.46        29.07 o                         
  -5   1   9          5.52         11.44         2.76 o                         
  -4   1   9        121.76        114.53         3.81 o                         
  -3   1   9        471.29        474.91        10.26 o                         
  -2   1   9        257.76        261.89         6.49 o                         
  -1   1   9        176.70        156.13         2.93 o                         
   0   1   9       3913.78       4019.41       116.21 o                         
   1   1   9        219.49        160.51         6.33 o                         
   2   1   9         34.92         28.58         1.67 o                         
   3   1   9         34.56         34.56         1.71 o                         
   4   1   9         29.67         32.65         1.67 o                         
   5   1   9       1855.43       1805.50        30.25 o                         
   6   1   9         47.88         37.69         4.02 o                         
   7   1   9         14.13         26.31         5.42 o                         
   8   1   9        411.80        409.98        11.17 o                         
   9   1   9         15.27         13.94         5.59 o                         
  10   1   9          6.94         18.25         8.23 o                         
  -9   2   9         57.79         57.35         8.19 o                         
  -8   2   9        420.15        474.32        19.99 o                         
  -7   2   9          4.29          5.37         4.99 o                         
  -6   2   9         23.58         21.34         2.94 o                         
  -5   2   9          6.08          5.26         2.83 o                         
  -4   2   9        996.40        981.75        37.85 o                         
  -3   2   9         24.15         29.17         1.39 o                         
  -2   2   9         48.38         50.22         1.70 o                         
  -1   2   9        720.64        798.61        10.69 o                         
   0   2   9       4612.72       4740.96        84.52 o                         
   1   2   9        208.50        166.50         4.30 o                         
   2   2   9       2207.52       2263.00        48.81 o                         
   3   2   9        373.87        388.77         7.46 o                         
   4   2   9       1246.16       1192.93        19.05 o                         
   5   2   9        532.17        537.27         9.86 o                         
   6   2   9         47.64         39.94         3.98 o                         
   7   2   9        126.41        114.37         5.48 o                         
   8   2   9        223.81        223.39         8.54 o                         
   9   2   9         70.43         83.72         7.43 o                         
  10   2   9         51.43         50.32         8.79 o                         
  -9   3   9          0.12          3.05         5.75 o                         
  -8   3   9          0.34         -0.64         4.88 o                         
  -7   3   9          0.43          1.78         3.59 o                         
  -6   3   9         68.87         60.91        12.01 o                         
  -5   3   9         86.11         79.84         4.01 o                         
  -4   3   9         11.03         11.77         1.32 o                         
  -3   3   9        118.75        108.20         4.43 o                         
  -2   3   9         27.95         38.86         3.34 o                         
  -1   3   9       2580.99       2661.42        39.35 o                         
   0   3   9          2.64          2.09         1.80 o                         
   1   3   9        261.00        236.02         4.70 o                         
   2   3   9       2056.00       1974.58        33.07 o                         
   3   3   9        907.87        886.09        18.29 o                         
   4   3   9        361.79        344.40         6.79 o                         
   5   3   9          0.23          2.52         1.94 o                         
   6   3   9        116.47        110.25         4.06 o                         
   7   3   9          0.05          0.41         3.34 o                         
   8   3   9         73.79         69.42         5.77 o                         
   9   3   9          0.13          0.56         5.59 o                         
  10   3   9         12.89         -0.71         7.74 o                         
  -9   4   9         36.03         42.17         6.82 o                         
  -8   4   9         63.45         53.63         7.92 o                         
  -7   4   9         94.21         98.35         5.69 o                         
  -6   4   9          8.71          5.30         2.92 o                         
  -5   4   9         12.22          9.88         2.99 o                         
  -4   4   9        264.14        244.41        17.53 o                         
  -3   4   9         96.62         89.04         5.17 o                         
  -2   4   9         36.43         33.67         1.77 o                         
  -1   4   9       2139.90       2240.03        37.45 o                         
   0   4   9        352.04        391.80        12.12 o                         
   1   4   9         10.97         13.61         2.05 o                         
   2   4   9        120.78        110.82         4.13 o                         
   3   4   9       2586.84       2568.54        50.33 o                         
   4   4   9        572.34        616.64        10.66 o                         
   5   4   9         10.65          9.83         2.32 o                         
   6   4   9         36.54         34.92         2.63 o                         
   7   4   9        263.72        255.53         8.08 o                         
   8   4   9          0.61          3.28         6.81 o                         
   9   4   9        384.13        403.21        14.23 o                         
  10   4   9         81.72         88.30        27.30 o                         
  -9   5   9          5.08        -18.89        12.59 o                         
  -8   5   9        176.38        170.45        11.21 o                         
  -7   5   9         28.58         35.08         5.44 o                         
  -6   5   9        265.58        279.69        12.19 o                         
  -5   5   9          2.92          8.47         2.74 o                         
  -4   5   9        168.11        162.58         9.59 o                         
  -3   5   9          0.02          1.49         2.48 o                         
  -2   5   9       1171.81       1281.70        20.47 o                         
  -1   5   9        418.01        441.71         6.87 o                         
   0   5   9        266.44        259.23         4.88 o                         
   1   5   9         81.97         85.38         2.58 o                         
   2   5   9        123.77        121.86         3.99 o                         
   3   5   9        183.60        168.95         4.66 o                         
   4   5   9       1318.81       1262.72        20.04 o                         
   5   5   9        103.75        104.30         3.86 o                         
   6   5   9        155.29        142.52         4.89 o                         
   7   5   9        316.83        303.02         9.62 o                         
   8   5   9         23.26         27.48         5.68 o                         
   9   5   9        112.35        109.98         8.38 o                         
  10   5   9          8.98          8.66        12.44 o                         
  -8   6   9         15.43         19.38        10.60 o                         
  -7   6   9         11.39          6.79         4.99 o                         
  -6   6   9         83.19         85.29         9.54 o                         
  -5   6   9         64.30         53.75         4.25 o                         
  -4   6   9         92.99         86.30         4.01 o                         
  -3   6   9        857.09        886.14        15.24 o                         
  -2   6   9        942.65        931.99        15.47 o                         
  -1   6   9          9.14          4.63         1.74 o                         
   0   6   9        122.29        124.56         4.58 o                         
   1   6   9       1902.18       1881.90        26.87 o                         
   2   6   9        236.72        210.51         5.65 o                         
   3   6   9         18.56         21.43         3.83 o                         
   4   6   9          5.94          5.18         2.59 o                         
   5   6   9         13.09         17.60         5.34 o                         
   6   6   9         32.53         36.09         3.22 o                         
   7   6   9        144.55        135.83         7.00 o                         
   8   6   9          0.10          8.38         4.50 o                         
   9   6   9          2.35         -3.05         6.00 o                         
  10   6   9         52.83         36.77        10.91 o                         
  -8   7   9        156.89        140.45        20.01 o                         
  -7   7   9        301.19        339.28        18.73 o                         
  -6   7   9        429.40        455.40        15.19 o                         
  -5   7   9         12.42          2.59         3.62 o                         
  -4   7   9        306.43        291.83        10.53 o                         
  -3   7   9         38.38         45.70         2.97 o                         
  -2   7   9         54.49         53.05         2.76 o                         
  -1   7   9        874.30        815.16        21.27 o                         
   0   7   9         15.94         16.14         1.98 o                         
   1   7   9        223.25        218.40         4.52 o                         
   2   7   9         14.22         16.07         3.76 o                         
   3   7   9       1401.30       1419.99        24.71 o                         
   4   7   9          0.40          0.93         2.50 o                         
   5   7   9         32.91         39.32         3.32 o                         
   6   7   9         28.53         24.13         3.24 o                         
   7   7   9        415.16        409.90        12.03 o                         
   8   7   9        125.40        131.95         9.65 o                         
   9   7   9          3.42          9.35         7.88 o                         
  -7   8   9         33.35         24.25        12.34 o                         
  -6   8   9        220.05        206.49        13.53 o                         
  -5   8   9         19.84         21.57         3.65 o                         
  -4   8   9          0.01          1.18         7.65 o                         
  -3   8   9         75.83         72.67         6.29 o                         
  -2   8   9        930.99        981.95        19.84 o                         
  -1   8   9        445.44        418.38         9.33 o                         
   0   8   9         25.45         19.40         2.48 o                         
   1   8   9        757.84        707.07        11.98 o                         
   2   8   9        240.24        249.67         5.17 o                         
   3   8   9        139.01        125.06         4.98 o                         
   4   8   9       1009.64       1019.62        22.50 o                         
   5   8   9         19.78         17.57         3.73 o                         
   6   8   9        137.28        124.62         5.78 o                         
   7   8   9         93.91         91.85         7.31 o                         
   8   8   9         37.19         32.50        16.48 o                         
   9   8   9        220.33        250.20        16.49 o                         
  -6   9   9         98.16         95.81        14.64 o                         
  -5   9   9         33.41         34.30         6.76 o                         
  -4   9   9         53.46         47.97         7.65 o                         
  -3   9   9         21.75         18.19         3.88 o                         
  -2   9   9        135.09        123.01         4.99 o                         
  -1   9   9        210.60        203.09        10.43 o                         
   0   9   9        151.87        156.68         5.55 o                         
   1   9   9        155.80        134.56         6.70 o                         
   2   9   9         46.17         55.10         3.55 o                         
   3   9   9        478.75        498.68        12.40 o                         
   4   9   9        105.05        107.37         5.43 o                         
   5   9   9        106.11        117.63         8.53 o                         
   6   9   9       1450.40       1505.44        43.64 o                         
   7   9   9         55.61         48.81         9.91 o                         
   8   9   9        111.96        113.55        25.83 o                         
  -6  10   9          2.95          0.18         6.88 o                         
  -5  10   9        318.28        361.76        15.95 o                         
  -4  10   9        145.80        169.53         9.73 o                         
  -3  10   9        101.56         85.90         5.10 o                         
  -2  10   9         62.24         76.01         5.08 o                         
  -1  10   9          0.68          1.92         3.37 o                         
   0  10   9        476.56        451.86        16.64 o                         
   1  10   9        626.91        640.55        17.19 o                         
   2  10   9         86.15         84.62        10.37 o                         
   3  10   9          0.35          3.57         3.85 o                         
   4  10   9        161.34        151.48        10.02 o                         
   5  10   9        110.49        121.66         8.18 o                         
   6  10   9        328.11        340.27        18.74 o                         
   7  10   9          0.11          1.94         9.40 o                         
  -5  11   9         36.48         44.88         7.50 o                         
  -4  11   9         26.82         32.43         7.61 o                         
  -3  11   9         28.68         33.07         6.41 o                         
  -2  11   9         61.74         59.27         4.84 o                         
  -1  11   9         23.59         17.59         5.98 o                         
   0  11   9        982.16       1115.93        41.37 o                         
   1  11   9         43.21         43.80         7.80 o                         
   2  11   9        197.86        196.73         8.46 o                         
   3  11   9         25.58         25.08         5.76 o                         
   4  11   9         68.30         61.97         6.38 o                         
   5  11   9         52.23         65.13         7.82 o                         
   6  11   9        246.29        232.65        12.33 o                         
   7  11   9        562.86        539.08        42.44 o                         
  -3  12   9          0.82          5.15         6.78 o                         
  -2  12   9          0.19         -6.47         5.76 o                         
  -1  12   9          8.83          8.49         5.21 o                         
   0  12   9        435.57        409.87        15.33 o                         
   1  12   9         83.22         63.44         6.21 o                         
   2  12   9         90.84         85.02         7.03 o                         
   3  12   9          1.35          9.91         7.94 o                         
   4  12   9         27.68         26.29        10.18 o                         
   5  12   9          5.34          4.05         6.21 o                         
  -1  13   9        556.26        542.17        28.68 o                         
   0  13   9         23.75         26.37         6.85 o                         
   1  13   9          0.02         -8.00         5.39 o                         
   2  13   9          0.00          3.18         6.84 o                         
   3  13   9        134.52        135.79         9.86 o                         
  -2 -13  10          5.63          6.57         7.11 o                         
  -1 -13  10         24.94         18.20         7.79 o                         
   0 -13  10        185.41        168.31        16.32 o                         
   1 -13  10          1.78         -2.87         7.49 o                         
  -4 -12  10          0.01         10.77         8.63 o                         
  -3 -12  10          1.81          7.67         7.82 o                         
  -2 -12  10          5.14         -6.80         6.54 o                         
  -1 -12  10         82.12         78.36         7.24 o                         
   0 -12  10        173.55        153.62         8.10 o                         
   1 -12  10         54.65         48.54        23.28 o                         
   2 -12  10          0.72         -8.54         5.70 o                         
   3 -12  10          1.56          1.09         6.57 o                         
   4 -12  10         95.01         72.77        10.56 o                         
  -5 -11  10         70.00         70.39         9.53 o                         
  -4 -11  10          3.02          2.66         6.88 o                         
  -3 -11  10          0.20          1.13         5.52 o                         
  -2 -11  10         74.85         70.53         5.91 o                         
  -1 -11  10        668.01        695.17        44.59 o                         
   0 -11  10         62.54         66.03         5.49 o                         
   1 -11  10         68.51         61.16         7.07 o                         
   2 -11  10         91.95         97.35         7.86 o                         
   3 -11  10         67.23         71.03         7.07 o                         
   4 -11  10        221.59        239.21        12.19 o                         
   5 -11  10        390.21        431.87        22.96 o                         
  -6 -10  10         27.52         24.22         8.32 o                         
  -5 -10  10         26.05         24.36         7.73 o                         
  -4 -10  10        196.46        193.28         9.47 o                         
  -3 -10  10          0.06          2.66         5.94 o                         
  -2 -10  10         12.88         18.73         4.97 o                         
  -1 -10  10        252.80        236.71         8.65 o                         
   0 -10  10        329.39        356.25        21.69 o                         
   1 -10  10        179.56        171.95         9.58 o                         
   2 -10  10          0.11         -2.11         5.86 o                         
   3 -10  10          8.84          1.82         5.20 o                         
   4 -10  10         34.24         28.73         6.41 o                         
   5 -10  10         74.35         65.91         7.37 o                         
   6 -10  10         44.11         42.88        13.42 o                         
  -7  -9  10         85.31         91.41        20.34 o                         
  -6  -9  10          1.34          0.99         6.99 o                         
  -5  -9  10        103.91         94.49         9.65 o                         
  -4  -9  10          3.51         -0.28         6.11 o                         
  -3  -9  10        618.16        601.91        16.97 o                         
  -2  -9  10        818.91        775.10        31.64 o                         
  -1  -9  10         10.30          5.80         4.61 o                         
   0  -9  10          4.32          7.61         2.94 o                         
   1  -9  10         37.71         37.10         3.57 o                         
   2  -9  10        370.32        388.60        18.23 o                         
   3  -9  10         77.29         75.22         4.43 o                         
   4  -9  10        430.18        405.64        12.34 o                         
   5  -9  10        155.34        143.16         7.25 o                         
   6  -9  10        399.41        394.19        19.78 o                         
   7  -9  10         57.62         65.15        10.27 o                         
  -8  -8  10         50.33         47.16        11.27 o                         
  -7  -8  10         38.18         24.28         7.70 o                         
  -6  -8  10          0.99          4.19         6.27 o                         
  -5  -8  10        231.28        219.39        12.73 o                         
  -4  -8  10          8.67          6.60         5.28 o                         
  -3  -8  10          7.33         10.53         4.33 o                         
  -2  -8  10        142.47        118.25         4.88 o                         
  -1  -8  10        908.64        927.09        19.83 o                         
   0  -8  10         95.86         80.71         3.09 o                         
   1  -8  10         53.15         54.36         2.66 o                         
   2  -8  10        221.94        213.36         5.45 o                         
   3  -8  10        435.95        424.13         8.84 o                         
   4  -8  10        111.04        110.72         5.23 o                         
   5  -8  10        427.81        418.17        13.02 o                         
   6  -8  10        849.81        826.92        24.69 o                         
   7  -8  10        257.31        298.07        12.90 o                         
   8  -8  10          0.30         -4.79         8.78 o                         
  -8  -7  10          0.03          2.42         7.84 o                         
  -7  -7  10          5.15          7.54         7.64 o                         
  -6  -7  10          4.20          3.06         5.23 o                         
  -5  -7  10          2.19         -3.14         5.37 o                         
  -4  -7  10        651.39        538.78        17.65 o                         
  -3  -7  10        261.45        215.64         7.44 o                         
  -2  -7  10        494.01        483.04        17.64 o                         
  -1  -7  10          3.23          1.96         1.78 o                         
   0  -7  10       1195.08       1216.16        20.00 o                         
   1  -7  10        531.82        496.47        15.51 o                         
   2  -7  10        191.22        190.34         4.73 o                         
   3  -7  10         43.90         43.16         2.95 o                         
   4  -7  10        926.52        952.01        19.94 o                         
   5  -7  10          4.47          9.26         2.59 o                         
   6  -7  10          2.85         12.08         6.54 o                         
   7  -7  10         33.14         15.89         7.07 o                         
   8  -7  10         17.09         19.38         8.05 o                         
  -8  -6  10          1.55          4.65        13.55 o                         
  -7  -6  10         17.37          3.80         7.84 o                         
  -6  -6  10         13.02          9.84         6.84 o                         
  -5  -6  10        117.21        131.85        12.34 o                         
  -4  -6  10        114.21         82.81        11.04 o                         
  -3  -6  10         10.63          6.55         3.27 o                         
  -2  -6  10        767.47        741.86        23.81 o                         
  -1  -6  10        640.23        612.39        12.97 o                         
   0  -6  10         57.69         43.37         2.71 o                         
   1  -6  10        269.93        251.22         8.36 o                         
   2  -6  10        536.27        556.19        10.84 o                         
   3  -6  10         34.13         33.89         2.45 o                         
   4  -6  10          0.33         -0.87         2.58 o                         
   5  -6  10        198.86        204.04         6.69 o                         
   6  -6  10        478.45        482.93        13.75 o                         
   7  -6  10        105.84        115.72         7.74 o                         
   8  -6  10          0.88         -7.28         9.05 o                         
   9  -6  10          4.63          6.50         8.40 o                         
  -9  -5  10         56.59         64.73         8.30 o                         
  -8  -5  10          7.80          2.36        13.10 o                         
  -7  -5  10         13.13         19.46         6.40 o                         
  -6  -5  10          8.16         26.17         5.45 o                         
  -5  -5  10        101.34         72.60        12.21 o                         
  -4  -5  10          9.96          6.33         3.36 o                         
  -3  -5  10       1640.07       1552.21        27.74 o                         
  -2  -5  10        551.11        540.11        10.44 o                         
  -1  -5  10         38.79         32.39         1.67 o                         
   0  -5  10          5.03          3.95         1.53 o                         
   1  -5  10       1439.24       1433.18        24.14 o                         
   2  -5  10        393.99        391.29         6.77 o                         
   3  -5  10       1457.47       1453.33        23.14 o                         
   4  -5  10        526.83        494.90        10.71 o                         
   5  -5  10        529.04        529.86        12.55 o                         
   6  -5  10        111.85        101.93        12.00 o                         
   7  -5  10        213.74        227.08        12.10 o                         
   8  -5  10         86.40         92.85        14.41 o                         
   9  -5  10        524.44        681.83        39.78 o                         
  -9  -4  10         56.45         56.90         6.25 o                         
  -8  -4  10        189.94        211.05        10.12 o                         
  -7  -4  10         35.22         35.36         5.42 o                         
  -6  -4  10          0.94          4.54         4.50 o                         
  -5  -4  10        121.95        102.09         5.65 o                         
  -4  -4  10          7.08          8.39         3.19 o                         
  -3  -4  10         12.29         17.63         3.04 o                         
  -2  -4  10        474.78        439.13         8.91 o                         
  -1  -4  10          1.32          2.15         1.02 o                         
   0  -4  10        324.72        371.99         6.22 o                         
   1  -4  10        694.88        659.28         9.72 o                         
   2  -4  10        674.14        715.47        10.72 o                         
   3  -4  10       1755.44       1754.33        28.39 o                         
   4  -4  10        504.94        532.62        11.32 o                         
   5  -4  10        446.00        417.76        13.30 o                         
   6  -4  10         31.62         27.56         9.98 o                         
   7  -4  10         58.72         59.81         5.29 o                         
   8  -4  10        147.28        156.41        28.89 o                         
   9  -4  10          0.52         -9.80         9.35 o                         
  -9  -3  10          1.86          5.54         7.11 o                         
  -8  -3  10          3.54          7.51         4.53 o                         
  -7  -3  10        189.95        194.20         8.56 o                         
  -6  -3  10          8.15         -2.66         4.46 o                         
  -5  -3  10        346.46        313.17         8.96 o                         
  -4  -3  10        116.91        115.87         5.01 o                         
  -3  -3  10        428.45        401.51         9.73 o                         
  -2  -3  10        329.34        338.97         7.38 o                         
  -1  -3  10       4095.00       4121.95        60.48 o                         
   0  -3  10         22.58         27.63         1.59 o                         
   1  -3  10        505.83        447.60        10.55 o                         
   2  -3  10        553.09        580.69         9.75 o                         
   3  -3  10        420.51        431.22         7.31 o                         
   4  -3  10       3814.50       3770.47        69.12 o                         
   5  -3  10        597.83        583.75        16.01 o                         
   6  -3  10        369.43        371.46        11.62 o                         
   7  -3  10          0.17         -0.37         5.92 o                         
   8  -3  10        918.73        938.40        29.96 o                         
   9  -3  10        152.39        143.49         9.18 o                         
  10  -3  10          0.11          2.32        12.52 o                         
  -9  -2  10         38.55         30.98         7.09 o                         
  -8  -2  10          9.97         11.29         3.92 o                         
  -7  -2  10         95.29        101.71        16.49 o                         
  -6  -2  10          0.51         -0.87         3.41 o                         
  -5  -2  10         77.94         77.09         5.52 o                         
  -4  -2  10          0.00          0.68         3.54 o                         
  -3  -2  10         17.56         14.11         3.56 o                         
  -2  -2  10         25.76         19.94         4.92 o                         
  -1  -2  10       4407.79       4643.11        66.70 o                         
   0  -2  10         11.04         12.38         1.61 o                         
   1  -2  10        742.52        722.74        12.64 o                         
   2  -2  10          6.95          9.51         1.61 o                         
   3  -2  10          1.94          5.80         4.24 o                         
   4  -2  10       4169.73       4163.29        69.34 o                         
   5  -2  10         18.41         19.99         2.85 o                         
   6  -2  10        530.15        509.79        12.62 o                         
   7  -2  10         59.01         53.23         5.56 o                         
   8  -2  10       1112.31       1132.91        34.26 o                         
   9  -2  10          0.48          0.46         6.29 o                         
  10  -2  10        186.14        171.77        12.68 o                         
  -9  -1  10          2.17         -1.13         5.90 o                         
  -8  -1  10        602.95        638.99        19.06 o                         
  -7  -1  10        484.47        509.03        19.09 o                         
  -6  -1  10        828.53        831.90        21.65 o                         
  -5  -1  10          8.26          7.35         3.65 o                         
  -4  -1  10        926.54        941.87        24.13 o                         
  -3  -1  10        202.59        194.50         5.22 o                         
  -2  -1  10         28.85         40.86         1.65 o                         
  -1  -1  10        310.60        307.78        14.37 o                         
   0  -1  10          0.18          2.55         1.56 o                         
   1  -1  10       2303.17       2354.68        37.09 o                         
   2  -1  10       1375.95       1323.53        43.76 o                         
   3  -1  10        172.13        154.57         3.69 o                         
   4  -1  10        282.02        238.96         4.84 o                         
   5  -1  10         54.31         49.25         2.67 o                         
   6  -1  10         43.65         46.22         3.82 o                         
   7  -1  10       1153.10       1145.76        31.13 o                         
   8  -1  10         32.61         29.93         7.16 o                         
   9  -1  10        160.24        167.12        13.82 o                         
  10  -1  10        108.49        116.87        22.23 o                         
  -9   0  10        192.51        186.74        13.99 o                         
  -8   0  10          1.20          5.53         4.78 o                         
  -7   0  10        110.32         98.75         5.32 o                         
  -6   0  10        230.41        228.16        13.58 o                         
  -5   0  10         55.45         48.68         4.83 o                         
  -4   0  10          0.19          1.81         2.97 o                         
  -3   0  10        539.38        542.47        15.05 o                         
  -2   0  10        714.18        764.08        10.82 o                         
  -1   0  10        526.11        511.05         7.94 o                         
   0   0  10        292.31        345.38         7.40 o                         
   1   0  10       1799.34       1694.27        22.35 o                         
   2   0  10        489.69        474.60        10.43 o                         
   3   0  10         45.94         41.49         3.34 o                         
   4   0  10        670.24        650.56        12.17 o                         
   5   0  10         17.91         22.48         1.81 o                         
   6   0  10        111.42        111.19         4.94 o                         
   7   0  10       1600.50       1642.43        43.23 o                         
   8   0  10        252.79        252.98        24.46 o                         
   9   0  10        186.37        174.62         9.96 o                         
  10   0  10         50.06         63.93         9.62 o                         
  -9   1  10         13.38         21.51         8.09 o                         
  -8   1  10          1.18          4.79         4.77 o                         
  -7   1  10          7.13          8.31         4.73 o                         
  -6   1  10         83.78         73.24         4.52 o                         
  -5   1  10       1170.48       1185.89        26.07 o                         
  -4   1  10          7.02         11.66         2.33 o                         
  -3   1  10        211.54        203.16         4.83 o                         
  -2   1  10       1281.00       1338.42        20.44 o                         
  -1   1  10        905.25        864.32        14.08 o                         
   0   1  10        241.00        225.15        11.51 o                         
   1   1  10       1182.58       1235.18        30.11 o                         
   2   1  10         45.64         37.04         2.38 o                         
   3   1  10          0.96         -0.22         1.83 o                         
   4   1  10        362.73        351.26         6.57 o                         
   5   1  10         15.85         15.00         1.92 o                         
   6   1  10         10.14         -1.46         4.97 o                         
   7   1  10       1122.76       1156.12        25.76 o                         
   8   1  10         77.00         67.23         7.19 o                         
   9   1  10        228.14        219.36        10.29 o                         
  10   1  10         23.21         26.86         7.57 o                         
  -9   2  10         38.02         32.53         7.90 o                         
  -8   2  10         39.14         34.70         5.24 o                         
  -7   2  10         75.12         68.96         4.96 o                         
  -6   2  10        179.10        160.43         5.57 o                         
  -5   2  10          1.36         -1.17         2.50 o                         
  -4   2  10       1552.82       1571.97        29.89 o                         
  -3   2  10          4.02          9.14         3.40 o                         
  -2   2  10       4033.17       3970.47        60.30 o                         
  -1   2  10         63.14         53.88         1.71 o                         
   0   2  10        421.02        394.49         9.58 o                         
   1   2  10        192.33        184.01         3.87 o                         
   2   2  10        325.06        298.31         6.24 o                         
   3   2  10       1437.47       1409.37        29.60 o                         
   4   2  10        635.43        609.92        10.68 o                         
   5   2  10        348.88        329.16         6.75 o                         
   6   2  10       1392.37       1400.13        26.99 o                         
   7   2  10        238.00        243.98         7.68 o                         
   8   2  10         73.52         80.05         6.04 o                         
   9   2  10         86.72         79.13         7.50 o                         
  10   2  10         32.07         40.70         8.54 o                         
  -9   3  10         56.72         64.25         9.11 o                         
  -8   3  10          2.35          4.20         7.11 o                         
  -7   3  10         18.41         11.24         4.44 o                         
  -6   3  10          1.90          7.26         3.45 o                         
  -5   3  10         14.37         20.04         3.10 o                         
  -4   3  10        176.43        164.65        10.60 o                         
  -3   3  10        224.72        237.11         6.18 o                         
  -2   3  10       4055.47       4187.67        64.61 o                         
  -1   3  10         74.84         83.20         8.52 o                         
   0   3  10         69.50         60.73         2.43 o                         
   1   3  10        258.27        261.58         5.67 o                         
   2   3  10        136.25        102.43         4.04 o                         
   3   3  10       1074.46       1044.67        21.35 o                         
   4   3  10        628.78        640.08        11.85 o                         
   5   3  10         12.05         16.06         1.78 o
[truncated: 267,384 more chars]
