# Supplementary material for: Isostructural behaviour in ammonium and potassium salt forms of sulfonated azo dyes
Source: Acta Crystallogr C Struct Chem. 2024 Feb 15;80(Pt 3):66–79. doi: 10.1107/S2053229624001293 (PMC10913082; doi:10.1107/S2053229624001293)
Supplement: Supplementary file 4 [file c-80-00066-NH43sup4.hkl]

data_NH43                                                                       
_shelx_title ' mck3 123K yellowish plate 0.35 0.30 0.05               C 2/c'    
_shelx_refln_list_code          4                                               
_shelx_F_calc_maximum      479.39                                               
_exptl_crystal_F_000      1352.00                                               
_reflns_d_resolution_high  0.7704                                               
                                                                                
loop_                                                                           
 _space_group_symop_operation_xyz                                               
 'x, y, z'                                                                      
 '-x, y, -z+1/2'                                                                
 'x+1/2, y+1/2, z'                                                              
 '-x+1/2, y+1/2, -z+1/2'                                                        
 '-x, -y, -z'                                                                   
 'x, -y, z-1/2'                                                                 
 '-x+1/2, -y+1/2, -z'                                                           
 'x+1/2, -y+1/2, z-1/2'                                                         
                                                                                
_cell_length_a    35.1636                                                       
_cell_length_b     7.8905                                                       
_cell_length_c    10.4972                                                       
_cell_angle_alpha  90.000                                                       
_cell_angle_beta  100.091                                                       
_cell_angle_gamma  90.000                                                       
                                                                                
_shelx_F_squared_multiplier     1.000                                           
                                                                                
loop_                                                                           
 _refln_index_h                                                                 
 _refln_index_k                                                                 
 _refln_index_l                                                                 
 _refln_F_squared_calc                                                          
 _refln_F_squared_meas                                                          
 _refln_F_squared_sigma                                                         
 _refln_observed_status                                                         
   4   0   0        563.06        624.51        20.54 o                         
   6   0   0          0.87         54.10        13.70 o                         
   8   0   0      31551.85      31535.46       675.86 o                         
  10   0   0      28356.93      28079.46       610.13 o                         
  12   0   0        981.63       1128.49        39.03 o                         
  14   0   0       9766.31       9373.74       192.42 o                         
  16   0   0      46564.99      47544.58      1010.71 o                         
  18   0   0      14199.24      14816.94       301.98 o                         
  20   0   0      11054.47      11061.69       260.90 o                         
  22   0   0          2.97        -61.63        47.93 o                         
  24   0   0       4756.56       5159.02       202.01 o                         
  26   0   0       4281.27       4481.78       199.27 o                         
  28   0   0       1327.46       1325.70       114.36 o                         
  30   0   0       2867.42       2649.35       144.49 o                         
  32   0   0       1334.03       1518.81       245.15 o                         
  34   0   0          9.35         61.63       157.50 o                         
  36   0   0        107.44        226.66       152.02 o                         
  38   0   0        624.30        814.87       184.20 o                         
  40   0   0       2137.42       2391.88       226.66 o                         
  42   0   0         69.42        560.14       368.40 o                         
  44   0   0         61.88         27.39       415.65 o                         
   1   1   0       6583.47       6657.28        99.88 o                         
   3   1   0        646.98        635.38        27.05 o                         
   5   1   0       1363.63       1380.69        36.50 o                         
   7   1   0       3214.53       3374.90       149.62 o                         
   9   1   0      11176.87      11201.67       173.34 o                         
  11   1   0      14546.29      15100.75       258.80 o                         
  13   1   0       4477.19       4973.35        89.61 o                         
  15   1   0          1.27         -3.57        27.72 o                         
  17   1   0      24972.71      26902.91       570.41 o                         
  19   1   0       3440.88       3984.75       222.21 o                         
  21   1   0       1352.99       1355.77        50.70 o                         
  23   1   0       1479.51       1496.07       141.06 o                         
  25   1   0        976.88       1031.39        67.74 o                         
  27   1   0        740.95        815.50        89.17 o                         
  29   1   0         24.39        -25.42        72.17 o                         
  31   1   0       1019.62        943.88       100.22 o                         
  33   1   0        148.21        206.04        81.69 o                         
  35   1   0        390.99        519.63       100.63 o                         
  37   1   0         14.35       -145.86       143.50 o                         
  39   1   0        452.72        636.34       228.71 o                         
  41   1   0        311.85        453.68       180.71 o                         
  43   1   0         79.86        134.70       244.83 o                         
   0   2   0       2639.07       2848.00        71.76 o                         
   2   2   0       1679.26       1674.31        33.41 o                         
   4   2   0         94.69        198.79        34.58 o                         
   6   2   0       4384.25       4298.66        72.60 o                         
   8   2   0       4817.37       4612.43        88.94 o                         
  10   2   0        732.25        663.18        61.29 o                         
  12   2   0        207.74        187.03        18.43 o                         
  14   2   0       2497.07       2596.55        67.45 o                         
  16   2   0       1480.77       1477.65        51.43 o                         
  18   2   0        231.59        291.52        75.67 o                         
  20   2   0          5.45         30.75        71.90 o                         
  22   2   0        550.54        510.26        68.13 o                         
  24   2   0        258.17        255.45        63.86 o                         
  26   2   0        477.03        493.79        82.51 o                         
  28   2   0        915.69        973.20        94.17 o                         
  30   2   0       1099.18       1098.37        92.97 o                         
  32   2   0         27.50        -51.55        91.41 o                         
  34   2   0        986.59        722.44       124.05 o                         
  36   2   0        268.10        417.14       110.23 o                         
  38   2   0          0.20        130.63       153.93 o                         
  40   2   0         29.47       -130.11       177.35 o                         
  42   2   0          2.63       -184.20       210.91 o                         
  44   2   0        876.27       1429.79       300.61 o                         
   1   3   0      15641.16      15456.60       222.50 o                         
   3   3   0       5768.18       5626.72        87.64 o                         
   5   3   0        490.92        469.76        27.05 o                         
   7   3   0       4852.44       4610.93        75.16 o                         
   9   3   0       1669.32       1510.87        67.45 o                         
  11   3   0        119.07        123.77        31.12 o                         
  13   3   0       4103.44       4280.73        91.02 o                         
  15   3   0       4809.00       4560.35       106.31 o                         
  17   3   0      19083.29      18920.79       377.98 o                         
  19   3   0        886.03        815.21        82.86 o                         
  21   3   0       4977.86       5152.49       260.90 o                         
  23   3   0       5310.00       5273.65       132.84 o                         
  25   3   0        565.75        550.19        81.14 o                         
  27   3   0       1773.07       1605.86        67.72 o                         
  29   3   0        604.13        486.58        84.21 o                         
  31   3   0       3046.98       3149.87       154.17 o                         
  33   3   0        567.37        649.84       177.35 o                         
  35   3   0        794.70        532.75       179.41 o                         
  37   3   0        131.74         95.18       171.19 o                         
  39   3   0        805.05        773.10       294.45 o                         
  41   3   0        888.94        759.40       351.28 o                         
   0   4   0       6232.83       6030.92       149.73 o                         
   2   4   0       3485.91       3917.99        72.04 o                         
   4   4   0        263.57        305.34        44.85 o                         
   6   4   0      26057.90      26889.19       382.43 o                         
   8   4   0         18.87         13.25        30.47 o                         
  10   4   0        312.39        294.59        27.72 o                         
  12   4   0          9.50         29.80       106.14 o                         
  14   4   0         62.24         38.36        54.44 o                         
  16   4   0       1543.25       1436.64        75.76 o                         
  18   4   0        101.30         42.06        55.74 o                         
  20   4   0        260.68        318.44       158.18 o                         
  22   4   0       1909.10       1792.83        99.29 o                         
  24   4   0       7138.04       6875.04       210.91 o                         
  26   4   0       1821.03       1798.09       111.51 o                         
  28   4   0         14.35         -4.74        90.65 o                         
  30   4   0       1294.97       1159.66       133.16 o                         
  32   4   0       2462.35       2681.45       200.62 o                         
  34   4   0        731.05       1050.00       169.15 o                         
  36   4   0        182.50        473.86       259.53 o                         
  38   4   0        406.90        575.89       246.52 o                         
  40   4   0       2663.34       3510.79       440.99 o                         
   1   5   0       3846.18       3799.49        75.52 o                         
   3   5   0        261.96        209.34        33.67 o                         
   5   5   0         17.17        108.99        36.31 o                         
   7   5   0      11102.64      11076.59       179.88 o                         
   9   5   0       4800.68       4748.43        95.67 o                         
  11   5   0        416.69        349.33        44.17 o                         
  13   5   0        687.34        674.52        66.51 o                         
  15   5   0       2661.83       2926.37        97.37 o                         
  17   5   0       6146.75       6049.41       157.55 o                         
  19   5   0         53.76         75.10        81.83 o                         
  21   5   0        503.14        532.55        90.05 o                         
  23   5   0      16176.58      16618.74       398.53 o                         
  25   5   0         33.70         29.09        99.70 o                         
  27   5   0        436.16        341.99       138.37 o                         
  29   5   0          0.92        131.81       122.35 o                         
  31   5   0        735.96        754.89       138.12 o                         
  33   5   0       2195.86       2360.96       198.83 o                         
  35   5   0        549.23        492.16       191.65 o                         
  37   5   0         44.63        269.35       198.07 o                         
  39   5   0        718.54         86.42       502.96 o                         
   0   6   0       1104.00        975.95        76.53 o                         
   2   6   0          3.80        -14.81        45.81 o                         
   4   6   0       1120.54       1055.95        56.52 o                         
   6   6   0        680.30        772.43        55.08 o                         
   8   6   0         29.49         81.31        57.20 o                         
  10   6   0        659.05        693.16        94.16 o                         
  12   6   0        220.86        192.54        54.28 o                         
  14   6   0        385.78        432.80        83.07 o                         
  16   6   0          2.09         52.55        74.86 o                         
  18   6   0         50.86        127.53       119.49 o                         
  20   6   0        321.87        361.28        92.02 o                         
  22   6   0         37.94         69.90       259.18 o                         
  24   6   0          9.88         74.52       200.98 o                         
  26   6   0         24.38         24.31       130.09 o                         
  28   6   0          3.26       -199.62       197.44 o                         
  30   6   0        428.24         56.98       126.13 o                         
  32   6   0        277.93        469.48       174.15 o                         
  34   6   0         31.94        216.24       181.02 o                         
  36   6   0         46.02       -366.85       244.56 o                         
   1   7   0        334.76        349.36       188.31 o                         
   3   7   0        169.51        103.70        60.65 o                         
   5   7   0          4.46         24.56        57.99 o                         
   7   7   0       1298.12       1354.42        89.92 o                         
   9   7   0        662.39        722.91        99.29 o                         
  11   7   0          8.83         64.56        82.17 o                         
  13   7   0         35.21        148.05       167.42 o                         
  15   7   0          7.44         89.36        97.32 o                         
  17   7   0         13.44        -51.41       107.00 o                         
  19   7   0         59.05        -31.91       170.51 o                         
  21   7   0        135.31         44.46       126.61 o                         
  23   7   0       3537.39       3431.79       192.84 o                         
  25   7   0        253.70        291.81       136.35 o                         
  27   7   0        211.04        252.31       171.44 o                         
  29   7   0        616.39        873.67       229.40 o                         
  31   7   0        161.64         33.66       109.56 o                         
   0   8   0       3322.78       3198.13       223.58 o                         
   2   8   0       1231.93       1279.46       127.37 o                         
   4   8   0        523.49        430.64        86.87 o                         
   6   8   0       6339.31       6183.36       196.86 o                         
   8   8   0        172.14        245.27        87.00 o                         
  10   8   0         27.93         31.39       100.48 o                         
  12   8   0        114.43         71.74       106.40 o                         
  14   8   0        642.49        841.13       140.36 o                         
  16   8   0       1092.85        957.64       160.92 o                         
  18   8   0        744.94        790.49       158.17 o                         
  20   8   0         56.86         10.45       242.41 o                         
  22   8   0        209.11        403.56       212.70 o                         
  24   8   0       2025.89       2253.67       439.28 o                         
  26   8   0        145.68        302.11       316.62 o                         
  28   8   0        261.70         39.84       233.17 o                         
   1   9   0        318.58        445.40        98.69 o                         
   3   9   0        171.37        137.47       108.02 o                         
   5   9   0         22.16        -99.81       154.07 o                         
   7   9   0        686.98        573.23       155.64 o                         
   9   9   0          0.32         74.96       291.02 o                         
  11   9   0         86.43        -87.47       174.01 o                         
  13   9   0         98.68         37.97       168.99 o                         
  15   9   0        223.36        276.26       162.37 o                         
  17   9   0       1344.19       1405.40       274.93 o                         
  19   9   0          0.01         21.37       212.28 o                         
  21   9   0        191.84        484.08       425.24 o                         
   0  10   0        350.05        491.66       278.70 o                         
   2  10   0        207.08        451.94       232.14 o                         
   4  10   0          8.16         -6.85       173.25 o                         
   6  10   0        213.33        575.89       262.26 o                         
   8  10   0        104.75         34.24       212.96 o                         
 -45   1   1         10.65        -54.10       523.84 o                         
 -43   1   1         94.69        367.32       262.95 o                         
 -41   1   1        338.28        137.19       149.96 o                         
 -39   1   1        208.62        215.14       136.37 o                         
 -37   1   1          1.88         36.67       105.80 o                         
 -35   1   1        826.83        809.53       111.87 o                         
 -33   1   1         87.40         23.74        67.78 o                         
 -31   1   1        327.01        205.43        88.81 o                         
 -29   1   1          6.77        125.59        69.60 o                         
 -27   1   1       3633.41       3619.58       112.79 o                         
 -25   1   1       1701.64       1700.35        76.73 o                         
 -23   1   1        217.25        182.19        39.22 o                         
 -21   1   1        351.83        383.97        38.47 o                         
 -19   1   1        165.14        219.30        28.57 o                         
 -17   1   1      28752.20      31195.60       484.60 o                         
 -15   1   1       2649.60       3078.36        65.12 o                         
 -13   1   1      13476.85      14070.67       231.33 o                         
 -11   1   1      30047.24      29741.59       458.57 o                         
  -9   1   1      25412.38      23952.51       334.76 o                         
  -7   1   1       5816.95       5690.62        98.84 o                         
  -5   1   1        271.15        257.87        16.62 o                         
  -3   1   1       3980.88       4147.71        56.06 o                         
  -1   1   1       8862.57       8969.75       121.78 o                         
   1   1   1       4531.79       4317.07        76.74 o                         
   3   1   1        109.41        123.72        27.39 o                         
   5   1   1       6205.73       6045.13        95.15 o                         
   7   1   1      10911.56      10290.07       148.04 o                         
   9   1   1       1891.26       1890.56        42.61 o                         
  11   1   1        725.15        748.38        52.04 o                         
  13   1   1       2333.96       2053.71        56.84 o                         
  15   1   1       2323.94       2217.82        50.67 o                         
  17   1   1      20436.91      21123.52       372.51 o                         
  19   1   1        667.94        719.81        50.67 o                         
  21   1   1       1843.31       1891.77       159.21 o                         
  23   1   1       1807.03       1795.25        70.74 o                         
  25   1   1       3592.61       3421.93       114.01 o                         
  27   1   1        156.47        228.14        59.05 o                         
  29   1   1       1989.74       2040.17       115.82 o                         
  31   1   1       1194.22       1004.00       101.64 o                         
  33   1   1        383.12        442.87       112.32 o                         
  35   1   1         62.82        184.67       315.68 o                         
  37   1   1        417.22        229.78       168.45 o                         
  39   1   1        767.22        685.50       245.83 o                         
  41   1   1        112.33         13.15       239.33 o                         
  43   1   1        110.20       -111.77       236.18 o                         
 -44   2   1         42.68        293.08       295.13 o                         
 -42   2   1        233.61          6.85       228.71 o                         
 -40   2   1       2271.53       2522.67       315.68 o                         
 -38   2   1        269.67        252.68       184.20 o                         
 -36   2   1        614.83        368.43       124.99 o                         
 -34   2   1         64.85        179.63       151.68 o                         
 -32   2   1       3066.19       3306.77       294.11 o                         
 -30   2   1       2250.46       2009.10       123.19 o                         
 -28   2   1        750.50        752.81       117.09 o                         
 -26   2   1       3056.32       3089.56       234.87 o                         
 -24   2   1       3054.69       2816.60       105.10 o                         
 -22   2   1        121.66         88.11        50.94 o                         
 -20   2   1        737.66        795.83        53.80 o                         
 -18   2   1        445.95        441.04        40.53 o                         
 -16   2   1       6344.96       6418.28       212.28 o                         
 -14   2   1          8.33         52.91        26.30 o                         
 -12   2   1        440.65        481.86        32.87 o                         
 -10   2   1       2695.85       2570.90        49.77 o                         
  -8   2   1       1746.10       1527.16        32.30 o                         
  -6   2   1       2386.08       2023.34        74.30 o                         
  -4   2   1       3001.87       3001.47        72.59 o                         
  -2   2   1         20.93        123.09        37.66 o                         
   0   2   1     229812.70     222573.61      4280.22 o                         
   2   2   1      51512.70      52997.37       700.40 o                         
   4   2   1       6193.13       6188.78       215.70 o                         
   6   2   1      16701.85      15987.89       281.08 o                         
   8   2   1         34.43         45.55        78.41 o                         
  10   2   1         49.92         59.86        47.59 o                         
  12   2   1       3940.34       3942.48        84.32 o                         
  14   2   1       6968.79       6714.79       122.23 o                         
  16   2   1      10282.63      10253.53       176.62 o                         
  18   2   1        291.64        268.80        85.94 o                         
  20   2   1        135.31        113.44        36.14 o                         
  22   2   1       4233.99       3992.24       112.36 o                         
  24   2   1       7504.27       7622.32       179.25 o                         
  26   2   1        159.67        155.93       136.95 o                         
  28   2   1       1050.34        918.59        80.40 o                         
  30   2   1       6038.39       6197.30       233.79 o                         
  32   2   1       3447.27       3700.31       184.36 o                         
  34   2   1        477.85        583.18       106.74 o                         
  36   2   1         84.01         72.01       125.67 o                         
  38   2   1       1638.97       2189.84       219.46 o                         
  40   2   1       3340.12       4018.20       388.26 o                         
  42   2   1        335.88        377.99       254.05 o                         
 -43   3   1        879.66        603.96       272.54 o                         
 -41   3   1       1733.45       1967.33       256.79 o                         
 -39   3   1       1433.33       1417.46       317.73 o                         
 -37   3   1          4.16       -108.88       198.58 o                         
 -35   3   1       1692.07       1362.00       213.65 o                         
 -33   3   1       2303.28       2752.75       225.97 o                         
 -31   3   1       1153.26       1048.08       271.17 o                         
 -29   3   1        698.30        588.31        69.58 o                         
 -27   3   1         56.43          7.82        65.74 o                         
 -25   3   1        465.01        452.99        90.05 o                         
 -23   3   1       7762.31       7221.71       342.38 o                         
 -21   3   1         92.92         93.66        81.83 o                         
 -19   3   1        130.37        132.35       106.14 o                         
 -17   3   1      10920.18      11418.23       198.99 o                         
 -15   3   1        297.78        276.15        20.67 o                         
 -13   3   1       1272.77       1322.27        34.57 o                         
 -11   3   1         73.34        114.89        27.39 o                         
  -9   3   1        348.38        444.28        27.58 o                         
  -7   3   1         33.63         94.45        19.37 o                         
  -5   3   1       3534.34       3490.92        55.44 o                         
  -3   3   1       2248.42       1961.01        38.51 o                         
  -1   3   1         87.45         46.88        26.48 o                         
   1   3   1        642.31        850.57        29.33 o                         
   3   3   1      11724.17      12590.77       190.20 o                         
   5   3   1       1838.51       1764.31        46.50 o                         
   7   3   1       5753.50       5310.72        97.73 o                         
   9   3   1         71.26         -1.66        30.47 o                         
  11   3   1       2529.59       2845.60        92.79 o                         
  13   3   1       6198.19       5823.77       132.84 o                         
  15   3   1       6362.09       6285.25       162.10 o                         
  17   3   1       1387.95       1531.73        99.98 o                         
  19   3   1      15943.59      17268.05       368.96 o                         
  21   3   1        470.48        387.81        69.16 o                         
  23   3   1      30973.62      32193.08       782.10 o                         
  25   3   1        350.90        408.54       139.01 o                         
  27   3   1        955.99        675.13        95.83 o                         
  29   3   1        181.72         93.10        93.39 o                         
  31   3   1        414.23        351.00       139.69 o                         
  33   3   1       2974.37       2737.55       165.16 o                         
  35   3   1          6.30        -20.54       233.50 o                         
  37   3   1       1028.39        732.01       197.21 o                         
  39   3   1       2636.00       2955.44       297.19 o                         
  41   3   1       1199.04       1123.01       316.36 o                         
 -40   4   1        337.11        260.21       328.69 o                         
 -38   4   1        131.81       -177.35       240.35 o                         
 -36   4   1         22.80        136.27       169.82 o                         
 -34   4   1        281.60        260.21       192.42 o                         
 -32   4   1        337.70        356.08       165.71 o                         
 -30   4   1       1011.05        924.82       144.28 o                         
 -28   4   1       1447.90       1361.79       188.65 o                         
 -26   4   1         22.67         23.12        45.86 o                         
 -24   4   1         27.30        -25.87        39.51 o                         
 -22   4   1        764.38        721.81        69.16 o                         
 -20   4   1        181.90        201.33        32.81 o                         
 -18   4   1         18.68         58.72        38.98 o                         
 -16   4   1       1069.84       1028.07        54.73 o                         
 -14   4   1       1625.24       1624.42        55.67 o                         
 -12   4   1       4380.33       4347.82        92.79 o                         
 -10   4   1       1368.70       1337.76        40.32 o                         
  -8   4   1       3744.54       3879.92        76.28 o                         
  -6   4   1       1054.00       1057.64        34.38 o                         
  -4   4   1       1318.14       1332.77        40.53 o                         
  -2   4   1       1581.00       1558.75        84.23 o                         
   0   4   1        188.93        204.68        41.09 o                         
   2   4   1       6603.22       6832.01       110.91 o                         
   4   4   1      15568.84      16139.74       273.56 o                         
   6   4   1        270.18        278.56        35.66 o                         
   8   4   1         40.67         72.13        54.78 o                         
  10   4   1        803.08        827.28        36.46 o                         
  12   4   1         98.71        109.97        67.79 o                         
  14   4   1        120.13        194.89       158.18 o                         
  16   4   1         10.16         20.20        81.83 o                         
  18   4   1         28.93         42.43        77.22 o                         
  20   4   1         27.92        -34.82        88.68 o                         
  22   4   1        320.68        280.22        86.62 o                         
  24   4   1        331.81        265.27        85.00 o                         
  26   4   1        671.30        550.74       103.46 o                         
  28   4   1        920.32        946.66       114.94 o                         
  30   4   1         96.19        208.24       103.56 o                         
  32   4   1        186.19        329.94       159.76 o                         
  34   4   1        700.04        446.25       189.34 o                         
  36   4   1          0.01       -175.35       185.96 o                         
  38   4   1        116.38        397.85       267.06 o                         
 -39   5   1          0.10       -283.67       237.16 o                         
 -37   5   1         48.48        191.79       241.08 o                         
 -35   5   1        422.60         10.12       253.36 o                         
 -33   5   1        263.67        352.59       212.96 o                         
 -31   5   1        551.04        478.64       137.36 o                         
 -29   5   1        832.03        874.06       137.04 o                         
 -27   5   1        499.77        483.03       161.26 o                         
 -25   5   1        977.86        982.49       121.77 o                         
 -23   5   1       3728.04       3753.78       172.56 o                         
 -21   5   1        688.71        681.94        67.11 o                         
 -19   5   1       1885.31       1794.02        76.27 o                         
 -17   5   1       2153.98       2264.50       132.50 o                         
 -15   5   1        734.57        826.51        68.96 o                         
 -13   5   1        177.30        137.99        44.66 o                         
 -11   5   1         12.41         51.21        38.49 o                         
  -9   5   1       1147.55       1221.67        50.02 o                         
  -7   5   1        154.75        150.20        37.68 o                         
  -5   5   1       3207.28       3196.97        71.86 o                         
  -3   5   1        721.22        624.51        40.41 o                         
  -1   5   1       2046.25       2044.78        57.55 o                         
   1   5   1        971.71        922.89        89.70 o                         
   3   5   1        259.75        200.18        78.41 o                         
   5   5   1        503.15        513.62        61.97 o                         
   7   5   1       4376.38       4584.28       106.58 o                         
   9   5   1        435.67        438.25        64.05 o                         
  11   5   1         34.69         34.24        35.32 o                         
  13   5   1        611.99        547.96        76.01 o                         
  15   5   1       1554.00       1760.61       175.98 o                         
  17   5   1       4516.84       4149.94       139.01 o                         
  19   5   1        222.72        281.19        67.00 o                         
  21   5   1       4179.94       4270.07       155.72 o                         
  23   5   1       1653.96       1543.64       199.95 o                         
  25   5   1        646.81        537.02        91.25 o                         
  27   5   1       2224.51       2139.92       162.42 o                         
  29   5   1         32.47         -0.05       104.90 o                         
  31   5   1        636.13        546.14       146.08 o                         
  33   5   1        116.31        281.86       163.86 o                         
  35   5   1        334.49        483.79       161.88 o                         
  37   5   1         70.32        -57.05       148.57 o                         
 -36   6   1        170.91        299.49       265.00 o                         
 -34   6   1        881.58       1553.14       458.79 o                         
 -32   6   1        358.29        603.66       166.48 o                         
 -30   6   1        192.85        -86.98       149.46 o                         
 -28   6   1         18.77         47.80       164.34 o                         
 -26   6   1       1722.08       2360.46       225.63 o                         
 -24   6   1       2137.98       2591.54       177.70 o                         
 -22   6   1        393.38        295.55       257.81 o                         
 -20   6   1       2077.58       2025.55       154.07 o                         
 -18   6   1       4060.04       4004.47       175.88 o                         
 -16   6   1       1571.55       1728.99        97.76 o                         
 -14   6   1          9.72        -96.32       156.81 o                         
 -12   6   1       2744.27       2797.47       148.94 o                         
 -10   6   1        725.71        683.17        48.87 o                         
  -8   6   1       1295.19       1277.69        61.31 o                         
  -6   6   1       8536.20       8854.82       175.01 o                         
  -4   6   1       7884.97       8079.51       150.14 o                         
  -2   6   1       4390.17       4210.27       140.03 o                         
   0   6   1       6588.67       6359.71       125.83 o                         
   2   6   1        218.60        282.12        53.27 o                         
   4   6   1        496.62        535.68        64.03 o                         
   6   6   1      19342.35      20175.90       415.69 o                         
   8   6   1        152.94         75.43        58.34 o                         
  10   6   1        754.16        729.25        63.18 o                         
  12   6   1         21.91         16.55        47.08 o                         
  14   6   1        691.78        827.72        76.50 o                         
  16   6   1       1512.27       1478.92       220.15 o                         
  18   6   1        103.48         39.02        88.26 o                         
  20   6   1        260.15        410.40       108.60 o                         
  22   6   1       1565.13       1677.24       137.93 o                         
  24   6   1       3754.96       3929.37       216.52 o                         
  26   6   1        393.64        437.88       138.52 o                         
  28   6   1          5.70       -101.01       126.13 o                         
  30   6   1        672.55        609.76       326.63 o                         
  32   6   1         31.10       -112.80       166.57 o                         
  34   6   1         85.02        -23.00       157.97 o                         
 -33   7   1        210.34         19.15       281.41 o                         
 -31   7   1        184.57        613.86       274.93 o                         
 -29   7   1       1557.15       1316.24       224.26 o                         
 -27   7   1        451.96        323.69       253.71 o                         
 -25   7   1        285.44        202.05       152.23 o                         
 -23   7   1       9577.84       9840.54       378.67 o                         
 -21   7   1       2040.55       2035.99       220.15 o                         
 -19   7   1       1364.03       1242.65       143.38 o                         
 -17   7   1       2729.30       2537.99       156.30 o                         
 -15   7   1        572.63        615.22       115.69 o                         
 -13   7   1         53.42        -88.02       187.97 o                         
 -11   7   1        465.08        318.85        90.22 o                         
  -9   7   1       3655.49       3685.80       185.91 o                         
  -7   7   1       4439.14       4035.46       392.03 o                         
  -5   7   1        108.99          1.65        82.17 o                         
  -3   7   1        894.32        872.73        69.00 o                         
  -1   7   1       3875.20       4018.65       222.21 o                         
   1   7   1       3834.69       4043.69       169.14 o                         
   3   7   1       1506.85       1424.82       218.44 o                         
   5   7   1        159.61        139.95        77.11 o                         
   7   7   1       4762.48       4943.23       191.73 o                         
   9   7   1       1258.10       1263.92       149.62 o                         
  11   7   1        546.49        402.96        77.22 o                         
  13   7   1          0.38        125.78       111.55 o                         
  15   7   1        805.00        803.41       135.72 o                         
  17   7   1       4480.53       4465.44       195.60 o                         
  19   7   1        284.25        315.98       113.63 o                         
  21   7   1        173.95        148.52       137.69 o                         
  23   7   1       2466.51       2388.22       276.30 o                         
  25   7   1       1158.43       1003.13       158.70 o                         
  27   7   1        171.77        191.71       249.94 o                         
  29   7   1        189.47        328.69       336.22 o                         
  31   7   1         37.56        -27.39       341.01 o                         
 -28   8   1         35.93       -417.71       467.01 o                         
 -26   8   1        283.03        113.85       193.37 o                         
 -24   8   1        488.13        516.32       288.29 o                         
 -22   8   1        518.47        711.17       159.99 o                         
 -20   8   1         10.55         97.26       129.42 o                         
 -18   8   1         17.43        112.06       134.35 o                         
 -16   8   1         31.57        146.37       135.80 o                         
 -14   8   1        167.18         57.16       136.95 o                         
 -12   8   1        389.52        330.08       113.68 o                         
 -10   8   1       1016.67       1041.06       214.67 o                         
  -8   8   1        995.34        899.97       101.51 o                         
  -6   8   1        836.81        564.22        93.88 o                         
  -4   8   1        651.94        547.70        86.95 o                         
  -2   8   1        576.31        514.44        96.84 o                         
   0   8   1        944.87        778.12        97.30 o                         
   2   8   1         26.05        -21.31        77.53 o                         
   4   8   1        246.70        167.25       108.88 o                         
   6   8   1        895.25        882.38        92.98 o                         
   8   8   1         13.77       -142.83        95.22 o                         
  10   8   1        503.28        508.78       101.54 o                         
  12   8   1          9.52         84.63       107.83 o                         
  14   8   1         29.29         64.80       171.19 o                         
  16   8   1        292.51        479.23       195.76 o                         
  18   8   1         10.01        231.94       339.30 o                         
  20   8   1          2.24        -95.48       168.98 o                         
  22   8   1         56.06        159.47       343.07 o                         
  24   8   1          6.87         61.05       389.97 o                         
  26   8   1        300.28        586.47       595.40 o                         
 -21   9   1        115.22        102.03       409.49 o                         
 -19   9   1        481.09        560.14       227.34 o                         
 -17   9   1        183.11        130.11       219.12 o                         
 -15   9   1         35.14        -82.86       241.04 o                         
 -13   9   1        447.45        412.77       171.73 o                         
 -11   9   1        423.43        519.25       151.38 o                         
  -9   9   1        402.96        381.45       146.50 o                         
  -7   9   1        481.60        446.53       202.35 o                         
  -5   9   1        309.29        349.74       158.82 o                         
  -3   9   1        328.48        308.23       198.92 o                         
  -1   9   1         48.66         94.95       130.11 o                         
   1   9   1          3.22        -54.15       118.13 o                         
   3   9   1         26.30        -23.17       117.12 o                         
   5   9   1         15.66        -42.76       127.85 o                         
   7   9   1        461.47        291.93       145.69 o                         
   9   9   1        543.28        285.67       228.71 o                         
  11   9   1         71.11       -104.03       174.13 o                         
  13   9   1          4.18        110.00       146.95 o                         
  15   9   1        201.78        108.69       212.62 o                         
  17   9   1          5.92        114.82       229.40 o                         
  19   9   1        213.97        160.88       213.15 o                         
  -8  10   1        294.51        431.40       226.66 o                         
  -6  10   1        652.94        480.70       199.95 o                         
  -4  10   1        103.41        438.25       267.06 o                         
  -2  10   1        382.91        649.84       210.91 o                         
   0  10   1       3632.98       3770.31       304.72 o                         
   2  10   1        110.09        410.86       191.05 o                         
   4  10   1          3.27         68.48       225.97 o                         
   6  10   1        620.24        273.91       246.52 o                         
   8  10   1         22.02        -68.48       171.19 o                         
 -44   0   2         32.91       -273.91       287.60 o                         
 -42   0   2         69.96       -164.34       191.05 o                         
 -40   0   2         73.44       -226.66       219.12 o                         
 -38   0   2        988.92        484.81       149.28 o                         
 -36   0   2       2678.01       2256.30       189.00 o                         
 -34   0   2        347.18        102.03       121.89 o                         
 -32   0   2       1328.25       1123.01       110.93 o                         
 -30   0   2          8.39        149.96        89.02 o                         
 -28   0   2       3668.00       3800.44       162.97 o                         
 -26   0   2        448.49        417.71        74.64 o                         
 -24   0   2       2017.67       2109.07       129.42 o                         
 -22   0   2      12063.13      12258.66       347.86 o                         
 -20   0   2      16153.22      16600.06       362.24 o                         
 -18   0   2       4119.99       4144.88       106.82 o                         
 -16   0   2       5234.48       5472.64       134.90 o                         
 -14   0   2       4290.71       4593.40       123.26 o                         
 -12   0   2       7755.62       7635.81       217.07 o                         
 -10   0   2       6419.88       6297.78       157.50 o                         
  -8   0   2       2425.91       2248.08        70.53 o                         
  -6   0   2        411.76        410.86        33.55 o                         
  -4   0   2        930.02        942.24        35.61 o                         
  -2   0   2      14342.72      14002.75       313.62 o                         
   0   0   2     152280.97     143012.41      4631.75 o                         
   2   0   2      55175.67      50997.16      1233.26 o                         
   4   0   2        357.79        301.98        28.76 o                         
   6   0   2      24081.03      22657.49       498.51 o                         
   8   0   2       1773.96       1802.30        49.30 o                         
  10   0   2       4410.10       4316.76       108.88 o                         
  12   0   2        788.44        829.25        33.55 o                         
  14   0   2       1449.32       1557.84        52.04 o                         
  16   0   2         10.86        -27.39        40.40 o                         
  18   0   2          0.51        -13.70        47.93 o                         
  20   0   2        136.96        177.35        61.63 o                         
  22   0   2        135.46        102.03        68.48 o                         
  24   0   2       1193.91       1047.01        74.64 o                         
  26   0   2       1840.64       1630.42       133.53 o                         
  28   0   2        791.60        628.61       116.41 o                         
  30   0   2        227.78        595.75       129.42 o                         
  32   0   2        116.90       -191.05       143.80 o                         
  34   0   2        188.09        595.75       189.68 o                         
  36   0   2       1464.70       1774.23       195.16 o                         
  38   0   2        688.66        603.96       191.05 o                         
  40   0   2        405.69        431.40       212.96 o                         
  42   0   2       4931.83       6088.93       477.97 o                         
 -45   1   2          4.13       -503.09       335.39 o                         
 -43   1   2        249.34        332.52       221.12 o                         
 -41   1   2        568.91        738.30       208.01 o                         
 -39   1   2        273.16        428.48       157.51 o                         
 -37   1   2         28.99        -36.89       116.79 o                         
 -35   1   2       1136.43       1172.27       100.80 o                         
 -33   1   2         69.68        -28.08        88.68 o                         
 -31   1   2         12.81        -98.83        65.88 o                         
 -29   1   2          5.41         52.62        45.81 o                         
 -27   1   2       3549.67       3483.84       237.27 o                         
 -25   1   2       1496.58       1479.11       120.52 o                         
 -23   1   2        679.18        658.06        46.42 o                         
 -21   1   2        671.38        707.97        43.57 o                         
 -19   1   2       5598.86       5353.40        98.12 o                         
 -17   1   2      28556.88      30034.86       440.67 o                         
 -15   1   2       2385.25       3171.15        65.85 o                         
 -13   1   2       4806.66       4786.38        92.97 o                         
 -11   1   2      24673.13      24769.62       381.52 o                         
  -9   1   2      24779.15      24277.20       405.20 o                         
  -7   1   2      14056.62      13244.59       246.70 o                         
  -5   1   2        257.05        233.83        23.96 o                         
  -3   1   2      14675.17      14357.45       224.18 o                         
  -1   1   2      10233.38      10035.53       167.29 o                         
   1   1   2       5211.93       5224.39       125.31 o                         
   3   1   2       6014.63       6166.96        91.76 o                         
   5   1   2      10629.12      10171.90       144.29 o                         
   7   1   2      45030.26      43305.75       572.10 o                         
   9   1   2      12129.30      12399.93       154.88 o                         
  11   1   2       1243.57       1280.60        38.50 o                         
  13   1   2       3250.48       2862.97        52.82 o                         
  15   1   2       5754.09       5646.79        92.09 o                         
  17   1   2       2198.52       2210.88        54.12 o                         
  19   1   2       2692.49       2824.89        74.45 o                         
  21   1   2        909.42        882.55       121.20 o                         
  23   1   2      19793.37      19872.21       402.13 o                         
  25   1   2       3948.25       3884.93       192.08 o                         
  27   1   2         10.19         13.61        57.80 o                         
  29   1   2          0.25         97.72        85.39 o                         
  31   1   2        582.86        611.62        98.96 o                         
  33   1   2        356.70        364.74       124.97 o                         
  35   1   2        505.13        492.83       128.17 o                         
  37   1   2       1251.70       1118.71       211.59 o                         
  39   1   2       1210.03       1351.28       246.17 o                         
  41   1   2         18.05         72.70       163.86 o                         
  43   1   2        229.21        -44.08       225.54 o                         
 -44   2   2         10.75       -293.08       410.86 o                         
 -42   2   2         56.86       -232.14       219.12 o                         
 -40   2   2         13.83        287.60       227.34 o                         
 -38   2   2          2.22        -61.63       219.81 o                         
 -36   2   2          0.00       -191.05       164.34 o                         
 -34   2   2         33.83       -100.45       112.70 o                         
 -32   2   2          9.58         58.16       144.14 o                         
 -30   2   2        210.15        221.69        78.67 o                         
 -28   2   2         10.93         -3.42        71.90 o                         
 -26   2   2        146.19        169.16        65.40 o                         
 -24   2   2         30.08         25.04        57.86 o                         
 -22   2   2          0.30        -68.54        45.70 o                         
 -20   2   2         53.83         24.45        34.07 o                         
 -18   2   2         86.19         66.83        28.61 o                         
 -16   2   2         15.54          3.78        43.10 o                         
 -14   2   2        945.46       1009.71        44.55 o                         
 -12   2   2       1351.29       1485.03       117.44 o                         
 -10   2   2       2729.00       2717.27        66.07 o                         
  -8   2   2      23634.36      23573.57       365.49 o                         
  -6   2   2         52.31         82.99        17.62 o                         
  -4   2   2          1.81         -9.78        20.54 o                         
  -2   2   2      56484.47      56659.07       696.28 o                         
   0   2   2       8140.71       8512.67       138.33 o                         
   2   2   2       4722.56       4904.53       126.68 o                         
   4   2   2      66972.08      66363.95       993.50 o                         
   6   2   2         35.69         51.39        19.12 o                         
   8   2   2       1304.32       1220.90        69.50 o                         
  10   2   2       5412.20       6045.95        98.97 o                         
  12   2   2       1033.27       1078.13        41.62 o                         
  14   2   2       1477.72       1494.64        64.03 o                         
  16   2   2        623.15        658.41        40.40 o                         
  18   2   2       2650.72       2529.05        75.50 o                         
  20   2   2       1714.34       1676.67        92.79 o                         
  22   2   2        806.12        789.55        62.53 o                         
  24   2   2         53.64        119.31        47.25 o                         
  26   2   2        188.94        167.34        60.05 o                         
  28   2   2        261.49        187.59        96.55 o                         
  30   2   2         75.92         29.44       232.14 o                         
  32   2   2        116.34        124.49        89.99 o                         
  34   2   2        895.74       1079.34       144.77 o                         
  36   2   2        260.82        212.12       130.30 o                         
  38   2   2        222.95        727.90       267.74 o                         
  40   2   2          0.68        560.14       238.98 o                         
  42   2   2         23.58        -75.32       267.74 o                         
 -43   3   2         20.21       -523.84       349.23 o                         
 -41   3   2         42.82        204.74       293.76 o                         
 -39   3   2          5.65       -171.19       199.27 o                         
 -37   3   2        180.23        532.75       206.11 o                         
 -35   3   2        947.47        829.25       157.50 o                         
 -33   3   2         19.96        149.96       184.20 o                         
 -31   3   2          0.07        113.32       126.59 o                         
 -29   3   2         71.75         68.82        65.40 o                         
 -27   3   2       1766.45       1601.19        77.87 o                         
 -25   3   2         97.85        130.17        91.42 o                         
 -23   3   2          4.16        -20.89        69.37 o                         
 -21   3   2       1925.42       2044.46        85.86 o                         
 -19   3   2        847.82        826.27        57.86 o                         
 -17   3   2       3200.03       3448.38        88.16 o                         
 -15   3   2        310.03        334.60        32.51 o                         
 -13   3   2        566.42        543.04        43.48 o                         
 -11   3   2        145.56        204.62        29.78 o                         
  -9   3   2        156.28        154.69        16.62 o                         
  -7   3   2       9515.46       9770.59       138.72 o                         
  -5   3   2       4672.18       4961.17        81.23 o                         
  -3   3   2        598.46        594.91        24.31 o                         
  -1   3   2        724.93        831.05        26.32 o                         
   1   3   2       2246.78       2449.55        51.17 o                         
   3   3   2         42.21         48.34        41.09 o                         
   5   3   2       2276.32       2288.83        57.22 o                         
   7   3   2         64.77         98.69        47.93 o                         
   9   3   2       5388.92       6083.42       122.57 o                         
  11   3   2        865.82        948.20        60.94 o                         
  13   3   2        659.67        527.65        43.09 o                         
  15   3   2         44.84         24.70        41.14 o                         
  17   3   2       2709.16       2704.83       109.43 o                         
  19   3   2       3026.89       3197.76       115.65 o                         
  21   3   2       8381.49       8244.00       218.34 o                         
  23   3   2          2.75        -19.02        68.05 o                         
  25   3   2       4648.74       4502.35       159.71 o                         
  27   3   2       1148.72       1170.50       123.46 o                         
  29   3   2       2183.07       2177.82       165.71 o                         
  31   3   2        739.48        719.29       298.21 o                         
  33   3   2         46.16       -164.60       146.54 o                         
  35   3   2         10.41        117.50       144.42 o                         
  37   3   2        374.62         27.39       204.74 o                         
  39   3   2        291.45        404.01       225.97 o                         
  41   3   2         52.91       -645.05       458.11 o                         
 -40   4   2       3827.55       4484.54       690.93 o                         
 -38   4   2        739.54        716.01       180.12 o                         
 -36   4   2         64.00       -113.39       154.72 o                         
 -34   4   2        383.33        479.22       155.64 o                         
 -32   4   2       1567.02       1495.87       163.40 o                         
 -30   4   2        181.46         84.26       218.44 o                         
 -28   4   2         15.66          8.96       116.41 o                         
 -26   4   2       4926.35       5313.78       181.80 o                         
 -24   4   2       4248.99       4109.73       268.09 o                         
 -22   4   2        467.17        441.98        96.55 o                         
 -20   4   2          0.93        -18.34        47.65 o                         
 -18   4   2        180.55        247.22        51.01 o                         
 -16   4   2        546.11        537.55        62.49 o                         
 -14   4   2        175.42        165.29        50.59 o                         
 -12   4   2       1543.40       1517.74        54.78 o                         
 -10   4   2          6.07         75.32        24.21 o                         
  -8   4   2        867.81        826.81        33.65 o                         
  -6   4   2        988.35        999.78        34.90 o                         
  -4   4   2       4437.64       4387.73        81.13 o                         
  -2   4   2       2874.69       2761.72        62.65 o                         
   0   4   2      23253.95      23528.18       309.99 o                         
   2   4   2      20884.03      21520.74       308.80 o                         
   4   4   2       8436.51       8458.23       145.18 o                         
   6   4   2      15915.43      16241.80       258.27 o                         
   8   4   2        760.95        948.37        51.73 o                         
  10   4   2        787.80        839.07        42.40 o                         
  12   4   2       5964.45       5937.97       144.41 o                         
  14   4   2       8940.22       9236.22       205.72 o                         
  16   4   2       5070.59       5017.84       168.59 o                         
  18   4   2        183.58        139.14        74.14 o                         
  20   4   2       2642.76       2626.30       128.10 o                         
  22   4   2       7104.53       7056.00       196.54 o                         
  24   4   2       5645.00       5307.41       198.99 o                         
  26   4   2          6.78        -90.36        84.90 o                         
  28   4   2       1258.55       1128.21       139.84 o                         
  30   4   2       5719.10       6203.39       262.64 o                         
  32   4   2        837.81        942.65       217.43 o                         
  34   4   2          1.11         97.87       164.00 o                         
  36   4   2        264.03        425.31       206.45 o                         
  38   4   2       2149.87       1784.36       280.22 o                         
 -39   5   2        335.67        160.49       314.65 o                         
 -37   5   2         50.40         29.21       140.12 o                         
 -35   5   2        456.54        419.32       174.11 o                         
 -33   5   2        283.12        439.36       172.25 o                         
 -31   5   2        226.23         63.17       126.34 o                         
 -29   5   2       2193.26       2601.34       210.93 o                         
 -27   5   2        453.15        306.54       260.21 o                         
 -25   5   2          6.28        138.41        93.10 o                         
 -23   5   2       7963.08       8035.18       288.63 o                         
 -21   5   2       1429.03       1521.66       113.67 o                         
 -19   5   2       1786.54       2002.11       106.37 o                         
 -17   5   2       2345.34       2499.63       116.66 o                         
 -15   5   2         19.99         24.49        44.17 o                         
 -13   5   2        124.12         88.68        38.74 o                         
 -11   5   2          2.55         26.15        39.40 o                         
  -9   5   2        316.87        397.33        85.94 o                         
  -7   5   2         73.62         58.55        33.89 o                         
  -5   5   2       2162.15       2222.48        69.85 o                         
  -3   5   2       2602.14       2769.87        68.92 o                         
  -1   5   2       2150.49       2164.31        57.12 o                         
   1   5   2       1217.90       1225.04        41.73 o                         
   3   5   2         17.01         52.50        36.07 o                         
   5   5   2        431.08        448.86        47.06 o                         
   7   5   2       1101.57       1093.84        66.88 o                         
   9   5   2         66.58         88.36        53.26 o                         
  11   5   2        769.73        814.12        64.71 o                         
  13   5   2       1801.46       1918.81        88.38 o                         
  15   5   2       3677.10       3580.05       146.56 o                         
  17   5   2       2475.20       2501.63       154.41 o                         
  19   5   2       1773.54       1905.26        86.82 o                         
  21   5   2        836.98        761.67       116.07 o                         
  23   5   2       4212.48       4362.94       356.76 o                         
  25   5   2        769.94        728.62       116.75 o                         
  27   5   2        378.94        438.36        99.32 o                         
  29   5   2        729.82        809.19       188.26 o                         
  31   5   2          4.77        293.04       210.63 o                         
  33   5   2       1010.54        632.13       197.80 o                         
  35   5   2          7.89         26.23       438.59 o                         
  37   5   2        310.19       -307.46       251.39 o                         
 -36   6   2         69.30       -230.07       325.95 o                         
 -34   6   2        143.96        150.05       206.60 o                         
 -32   6   2        225.97        419.57       179.40 o                         
 -30   6   2        292.17       -159.23       157.68 o                         
 -28   6   2         28.54        -51.41       152.18 o                         
 -26   6   2        644.21        395.37       147.56 o                         
 -24   6   2        421.04        525.64       260.55 o                         
 -22   6   2        242.33        206.29        93.39 o                         
 -20   6   2        925.33        936.15       109.44 o                         
 -18   6   2       1615.76       1342.10       112.99 o                         
 -16   6   2       1516.28       1389.91        83.17 o                         
 -14   6   2         18.46        -16.95        53.02 o                         
 -12   6   2        702.42        664.80       118.12 o                         
 -10   6   2       4188.89       4236.76       105.78 o                         
  -8   6   2       2670.31       2669.60        73.87 o                         
  -6   6   2       4135.83       4304.06        98.43 o                         
  -4   6   2         38.05        -66.78        44.52 o                         
  -2   6   2       1680.35       1585.90       132.84 o                         
   0   6   2       2437.08       2421.13        78.13 o                         
   2   6   2          2.53        -25.04        61.63 o                         
   4   6   2       1190.46       1208.02        56.89 o                         
   6   6   2       3497.39       3455.88       107.27 o                         
   8   6   2       2226.87       2165.55        96.06 o                         
  10   6   2       1846.10       1715.99       249.60 o                         
  12   6   2        531.41        445.84       103.40 o                         
  14   6   2          0.33       -104.06        69.37 o                         
  16   6   2         80.59          2.37       164.00 o                         
  18   6   2         24.68         74.25       104.40 o                         
  20   6   2          0.07         92.36       112.05 o                         
  22   6   2         72.86        -69.68       103.87 o                         
  24   6   2        206.79        168.23       139.32 o                         
  26   6   2         22.64         99.99       131.11 o                         
  28   6   2          3.01       -202.37       134.91 o                         
  30   6   2          1.32          5.24        64.78 o                         
  32   6   2         63.48       -139.47       376.96 o                         
  34   6   2          0.54        -67.13       268.49 o                         
 -33   7   2         32.97        126.34       256.80 o                         
 -31   7   2          0.07         -0.75       276.70 o                         
 -29   7   2       1046.45        981.56       205.51 o                         
 -27   7   2        844.48        736.05       171.19 o                         
 -25   7   2         33.19         74.51       252.68 o                         
 -23   7   2       4156.44       4400.84       210.61 o                         
 -21   7   2          8.49        120.23       170.85 o                         
 -19   7   2        136.21        260.39       130.49 o                         
 -17   7   2         23.49        -10.30       164.00 o                         
 -15   7   2         40.80        100.56       111.32 o                         
 -13   7   2         33.01         -4.11        95.52 o                         
 -11   7   2         23.94         44.05        66.38 o                         
  -9   7   2        159.99        135.18        68.77 o                         
  -7   7   2         32.10         80.93        78.75 o                         
  -5   7   2       1423.50       1547.24       104.43 o                         
  -3   7   2         88.51         38.12        50.67 o                         
  -1   7   2         68.63         44.88        74.14 o                         
   1   7   2          8.29         88.05        69.87 o                         
   3   7   2         85.92         85.62        75.67 o                         
   5   7   2        204.34        233.41        69.33 o                         
   7   7   2        138.79        340.04        92.90 o                         
   9   7   2         12.45        -37.33        86.91 o                         
  11   7   2       1187.40       1103.13       126.34 o                         
  13   7   2        878.43       1022.47       168.45 o                         
  15   7   2       1224.98       1404.48       136.78 o                         
  17   7   2        202.70       -111.34       115.49 o                         
  19   7   2        924.20       1078.19       141.75 o                         
  21   7   2        577.03        764.12       182.57 o                         
  23   7   2        493.19        666.63       224.91 o                         
  25   7   2         39.85       -145.42       190.97 o                         
  27   7   2        503.00         92.57       228.73 o                         
  29   7   2        261.73        338.46       394.08 o                         
 -28   8   2         76.41       -103.78       176.02 o                         
 -26   8   2        484.39        205.49       229.74 o                         
 -24   8   2        699.92        694.65       204.23 o                         
 -22   8   2        158.82          0.43       239.67 o                         
 -20   8   2        298.19        235.54       141.79 o                         
 -18   8   2        785.33        993.24       168.88 o                         
 -16   8   2        209.40        236.73       132.93 o                         
 -14   8   2          1.81          5.39       129.47 o                         
 -12   8   2        333.42        370.61       108.31 o                         
 -10   8   2         43.43         99.54       130.45 o                         
  -8   8   2        365.62        190.66       202.01 o                         
  -6   8   2        996.54        812.47        83.70 o                         
  -4   8   2        356.46        415.82        93.65 o                         
  -2   8   2       1044.36       1067.94        85.94 o                         
   0   8   2       2117.15       2099.48       126.47 o                         
   2   8   2        912.40        918.15       268.09 o                         
   4   8   2         62.24         30.40       114.85 o                         
   6   8   2       1450.08       1755.39       158.63 o                         
   8   8   2        258.22        264.01       116.56 o                         
  10   8   2          4.81       -117.34       141.96 o                         
  12   8   2        106.69        401.93       237.61 o                         
  14   8   2        445.82        505.78       183.20 o                         
  16   8   2        101.65         66.89       147.97 o                         
  18   8   2         85.50        -43.19       390.66 o                         
  20   8   2        100.05       -318.42       212.28 o                         
  22   8   2        383.55        448.41       205.44 o                         
  24   8   2        363.29        682.39       345.46 o                         
  26   8   2         36.63        624.51       467.69 o                         
 -21   9   2        573.02        279.38       334.85 o                         
 -19   9   2         13.94       -253.65       223.63 o                         
 -17   9   2       1516.88       1580.70       201.19 o                         
 -15   9   2        185.19        178.37       155.52 o                         
 -13   9   2          9.90        126.16       158.88 o                         
 -11   9   2        165.95          3.00       332.11 o                         
  -9   9   2       1009.54       1335.26       346.15 o                         
  -7   9   2        375.84        304.14       145.50 o                         
  -5   9   2          1.11        218.81       150.10 o                         
  -3   9   2        150.55        160.51       136.01 o                         
  -1   9   2        338.02        426.87       168.45 o                         
   1   9   2          8.43         57.13       156.81 o                         
   3   9   2        225.81        179.92       174.61 o                         
   5   9   2       1093.42       1325.01       182.12 o                         
   7   9   2       1992.90       2498.25       223.99 o                         
   9   9   2         19.06         65.79       163.09 o                         
  11   9   2         11.88         34.94       201.01 o                         
  13   9   2        106.84        189.53       174.25 o                         
  15   9   2        346.28        145.02       163.99 o                         
  17   9   2       1054.08        957.95       251.05 o                         
  19   9   2       1715.27       2106.51       306.62 o                         
  -8  10   2        336.97        451.94       218.44 o                         
  -6  10   2        242.17       -226.66       266.37 o                         
  -4  10   2        392.54        431.40       206.11 o                         
  -2  10   2       2194.83       1474.30       273.22 o                         
   0  10   2       1498.64       1385.62       211.93 o                         
   2  10   2          8.80        309.33       231.34 o                         
   4  10   2       1427.44       1086.24       314.31 o                         
 -45   1   3         38.45       -129.64       425.24 o                         
 -43   1   3        255.69        176.64       246.52 o                         
 -41   1   3        344.64        343.03       146.57 o                         
 -39   1   3         64.47          6.50       147.56 o                         
 -37   1   3         54.12        113.76       211.59 o                         
 -35   1   3        830.95        782.50       102.54 o                         
 -33   1   3        190.05        129.17        79.52 o                         
 -31   1   3          4.72        111.61        78.41 o                         
 -29   1   3         21.99         13.54       109.22 o                         
 -27   1   3          2.44         10.27        48.90 o                         
 -25   1   3       3062.40       2888.69        88.12 o                         
 -23   1   3         10.11         23.56        37.68 o                         
 -21   1   3        653.52        585.70        41.08 o                         
 -19   1   3        749.92        735.98        35.61 o                         
 -17   1   3      14462.82      15597.88       299.58 o                         
 -15   1   3        510.99        503.54        29.44 o                         
 -13   1   3          3.16        -13.63        27.05 o                         
 -11   1   3         11.81         54.10        22.50 o                         
  -9   1   3        632.61        588.03        25.00 o                         
  -7   1   3       2546.38       2547.83       108.88 o                         
  -5   1   3       2484.33       2226.16        62.31 o                         
  -3   1   3        509.45        407.61        18.87 o                         
  -1   1   3       1931.65       1785.01        52.38 o                         
   1   1   3       3592.18       3479.12        65.18 o                         
   3   1   3       7348.23       7235.53       104.04 o                         
   5   1   3       1194.65       1236.22        30.71 o                         
   7   1   3        574.31        514.27        22.09 o                         
   9   1   3       3982.80       4131.99        84.91 o                         
  11   1   3          2.42         25.70        21.22 o                         
  13   1   3        215.39        176.77        24.45 o                         
  15   1   3          4.44         27.45        29.29 o                         
  17   1   3         19.57         27.39        34.24 o                         
  19   1   3       1132.94       1005.47        45.22 o                         
  21   1   3       4733.29       4643.86       129.40 o                         
  23   1   3       1294.83       1328.94        76.74 o                         
  25   1   3      13957.75      13799.48       311.91 o                         
  27   1   3       1139.98       1155.43        93.81 o                         
  29   1   3        240.45        365.48        87.97 o                         
  31   1   3        359.22        275.28       106.19 o                         
  33   1   3        259.87        263.83        89.92 o                         
  35   1   3       1346.05       1414.95       151.31 o                         
  37   1   3       1658.89       1620.51       201.00 o                         
  39   1   3        874.73        932.80       193.37 o                         
  41   1   3          4.61        234.16       304.04 o                         
 -44   2   3         93.27       -108.88       524.53 o                         
 -42   2   3       1113.31       1374.32       300.61 o                         
 -40   2   3       1356.25       1362.00       330.06 o                         
 -38   2   3         55.00        -95.18       205.43 o                         
 -36   2   3        784.66        796.38       177.35 o                         
 -34   2   3         43.21         89.02       137.64 o                         
 -32   2   3       3966.24       3515.58       187.37 o                         
 -30   2   3        168.41         67.49        78.91 o                         
 -28   2   3        198.19        312.05        68.64 o                         
 -26   2   3       2272.63       2427.34       109.73 o                         
 -24   2   3        270.29        296.19        49.42 o                         
 -22   2   3        220.64        285.32       116.75 o                         
 -20   2   3        515.08        511.37        35.46 o                         
 -18   2   3        159.44        133.48        36.27 o                         
 -16   2   3       1049.97       1149.14        49.54 o                         
 -14   2   3        105.54         54.15        40.74 o                         
 -12   2   3        130.13         98.57        16.78 o                         
 -10   2   3       2588.64       3392.72        72.24 o                         
  -8   2   3        186.65        181.79        47.93 o                         
  -6   2   3          0.85         -7.27        27.05 o                         
  -4   2   3       4686.31       4367.05        76.28 o                         
  -2   2   3       4972.07       4573.39        74.96 o                         
   0   2   3       9911.02       9421.95       147.68 o                         
   2   2   3      23840.12      24030.04       343.30 o                         
   4   2   3       3286.82       3068.12        54.97 o                         
   6   2   3       7526.93       7096.93       153.04 o                         
   8   2   3      20489.62      22412.01       314.01 o                         
  10   2   3       1875.55       1794.25        47.06 o                         
  12   2   3       4288.67       3953.43        84.47 o                         
  14   2   3       1705.77       1737.09        72.59 o                         
  16   2   3         95.51        105.58        67.79 o                         
  18   2   3       1242.37       1189.58        61.14 o                         
  20   2   3       2730.90       2761.64       103.40 o                         
  22   2   3       3621.54       3512.48       117.53 o                         
  24   2   3       1714.23       1851.02        89.63 o                         
  26   2   3       3660.94       3382.18       115.31 o                         
  28   2   3       1924.79       2068.03       117.38 o                         
  30   2   3       1537.43       1566.21       111.81 o                         
  32   2   3        309.34        360.40        98.24 o                         
  34   2   3        276.87        290.16       104.68 o                         
  36   2   3       1741.00       1754.74       215.83 o                         
  38   2   3       1618.14       1886.90       533.77 o                         
  40   2   3        459.26        115.73       219.12 o                         
 -43   3   3        875.01        978.53       274.59 o                         
 -41   3   3       1400.72       1392.81       296.50 o                         
 -39   3   3        951.66       1101.10       175.98 o                         
 -37   3   3          0.73        260.21       165.71 o                         
 -35   3   3        643.52        684.08       212.28 o                         
 -33   3   3        233.84        359.45       130.79 o                         
 -31   3   3       3575.25       3154.98       285.55 o                         
 -29   3   3        271.83        425.23        89.51 o                         
 -27   3   3        124.35         84.62        78.41 o                         
 -25   3   3          0.38         50.94        92.44 o                         
 -23   3   3      12028.70      12208.23       311.61 o                         
 -21   3   3       3946.77       4046.08       125.75 o                         
 -19   3   3        753.68        787.36        63.49 o                         
 -17   3   3         32.97         72.44        41.14 o                         
 -15   3   3       4689.84       4755.15       114.01 o                         
 -13   3   3        216.05        246.28        55.47 o                         
 -11   3   3        130.67        169.81        18.07 o                         
  -9   3   3        278.30        251.72        61.63 o                         
  -7   3   3        523.15        524.45        30.47 o                         
  -5   3   3        324.81        286.85        31.50 o                         
  -3   3   3          2.56          0.00        48.42 o                         
  -1   3   3       2809.78       3161.39        63.25 o                         
   1   3   3       2714.51       3035.15        82.17 o                         
   3   3   3      11415.79      12200.88       197.53 o                         
   5   3   3       2035.15       1938.88        43.58 o                         
   7   3   3       6752.56       6731.52       115.24 o                         
   9   3   3        294.21        357.90        37.66 o                         
  11   3   3       2843.21       3021.85        82.76 o                         
  13   3   3       4593.31       4104.31       108.68 o                         
  15   3   3       4307.63       4458.77       142.96 o                         
  17   3   3         39.22          8.81        66.79 o                         
  19   3   3       4664.99       4676.53       157.58 o                         
  21   3   3       1544.10       1590.72       141.75 o                         
  23   3   3      11399.63      11372.03       322.06 o                         
  25   3   3       3000.74       3285.07       144.03 o                         
  27   3   3          6.00         25.67       167.08 o                         
  29   3   3       1038.57       1144.19       187.63 o                         
  31   3   3       1018.17       1145.97       220.15 o                         
  33   3   3       1485.38       1429.47       186.16 o                         
  35   3   3          2.18        187.66       152.74 o                         
  37   3   3        456.30        420.06       172.47 o                         
  39   3   3        521.47        624.51       322.52 o                         
 -40   4   3        117.00        507.07       370.80 o                         
 -38   4   3          2.66          0.87       283.49 o                         
 -36   4   3         85.15         57.69       155.58 o                         
 -34   4   3        552.77        365.71       150.51 o                         
 -32   4   3       1669.94       1737.59       176.96 o                         
 -30   4   3        599.28        563.73       127.69 o                         
 -28   4   3         96.64        158.57       213.30 o                         
 -26   4   3          8.02        -39.92        81.60 o                         
 -24   4   3        572.91        589.98        78.46 o                         
 -22   4   3        338.07        275.45        76.01 o                         
 -20   4   3         30.37         87.74       122.92 o                         
 -18   4   3        383.22        450.51        57.80 o                         
 -16   4   3        108.86         74.68        71.56 o                         
 -14   4   3        426.37        404.28        47.52 o                         
 -12   4   3        133.64        160.13        27.73 o                         
 -10   4   3         76.93         63.45        47.59 o                         
  -8   4   3       2675.92       2844.45        62.46 o                         
  -6   4   3       4236.69       4568.83        85.82 o                         
  -4   4   3         89.69         61.97        24.21 o                         
  -2   4   3      10725.27      11027.33       160.34 o                         
   0   4   3      12444.36      12822.51       193.63 o                         
   2   4   3       4992.03       5060.42        95.30 o                         
   4   4   3       5314.94       5344.05       101.48 o                         
   6   4   3       7266.24       7657.82       251.31 o                         
   8   4   3         20.13         17.66        28.23 o                         
  10   4   3       1739.27       1836.07       101.69 o                         
  12   4   3       1010.44        893.36        43.51 o                         
  14   4   3       1177.75       1100.55        69.48 o                         
  16   4   3         13.98        -94.41        62.94 o                         
  18   4   3          5.13         32.57        74.10 o                         
  20   4   3        582.94        613.47       168.45 o                         
  22   4   3        279.79        340.43       110.55 o                         
  24   4   3         80.25        108.66        83.88 o                         
  26   4   3         99.40        164.34       108.89 o                         
  28   4   3        717.47        676.30       225.97 o                         
  30   4   3        770.37        767.36       168.11 o                         
  32   4   3        164.22        106.35       165.03 o                         
  34   4   3        174.98        315.37       197.92 o                         
  36   4   3          1.19       -274.89       183.26 o                         
  38   4   3         43.24        451.94       376.62 o                         
 -39   5   3          1.40        179.50       198.81 o                         
 -37   5   3         35.30       -216.93       170.56 o                         
 -35   5   3        328.06        299.94       243.78 o                         
 -33   5   3         21.32        -46.94       143.27 o                         
 -31   5   3        263.71        221.07       428.66 o                         
 -29   5   3          0.32         -6.85       143.50 o                         
 -27   5   3       2272.42       2177.17       170.12 o                         
 -25   5   3       1962.37       2053.70       207.48 o                         
 -23   5   3          3.63        -24.20       103.79 o                         
 -21   5   3       1165.41       1341.94       165.71 o                         
 -19   5   3        257.09        175.32       143.12 o                         
 -17   5   3        762.75        712.46       127.37 o                         
 -15   5   3       1279.31       1303.48        70.48 o                         
 -13   5   3       1026.23        846.78        63.30 o                         
 -11   5   3        573.16        494.35        74.98 o                         
  -9   5   3        400.41        400.12        41.34 o                         
  -7   5   3       1717.04       1622.15        57.41 o                         
  -5   5   3       1775.10       1802.63        63.34 o                         
  -3   5   3         28.04         38.70        48.28 o                         
  -1   5   3         56.47         29.98        58.20 o                         
   1   5   3        169.69        229.68        88.68 o                         
   3   5   3        352.51        437.82        44.72 o                         
   5   5   3       2804.69       2803.01        92.44 o                         
   7   5   3         70.31         21.00        82.17 o                         
   9   5   3        197.53        149.29        37.84 o                         
  11   5   3        460.49        492.76       105.80 o                         
  13   5   3        412.98        440.64        85.94 o                         
  15   5   3       1189.57        947.62        80.12 o                         
  17   5   3       1160.51        992.65       103.06 o                         
  19   5   3       2099.56       2114.17       107.35 o                         
  21   5   3        236.04        107.28        93.01 o                         
  23   5   3        249.40        259.77       100.62 o                         
  25   5   3        208.13        412.08       137.30 o                         
  27   5   3         58.22        -75.24       115.61 o                         
  29   5   3        350.43        291.46       136.46 o                         
  31   5   3        125.37         -6.85       270.48 o                         
  33   5   3        170.56         54.86       259.40 o                         
  35   5   3          4.94        -45.74       221.55 o                         
 -36   6   3        175.05         84.69       297.36 o                         
 -34   6   3        219.09        109.26       213.45 o                         
 -32   6   3        101.70        135.55       200.33 o                         
 -30   6   3        116.70         49.70       174.27 o                         
 -28   6   3         33.59        285.71       188.84 o                         
 -26   6   3       2842.51       3277.24       220.79 o                         
 -24   6   3        894.13       1153.39       157.96 o                         
 -22   6   3         42.58        125.66       101.06 o                         
 -20   6   3        146.55         60.62       111.38 o                         
 -18   6   3        415.53        451.98       102.71 o                         
 -16   6   3        106.12        236.13       102.01 o                         
 -14   6   3        551.01        485.41        78.41 o                         
 -12   6   3       2345.51       2255.62       100.61 o                         
 -10   6   3       1005.38        976.06        55.85 o                         
  -8   6   3       4398.18       4350.96       102.16 o                         
  -6   6   3       1163.03       1190.81        60.15 o                         
  -4   6   3        376.61        317.89        47.69 o                         
  -2   6   3       3440.96       3549.82        96.81 o                         
   0   6   3       8571.44       8771.68       270.82 o                         
   2   6   3      10043.50       9994.17       194.77 o                         
   4   6   3        308.76        448.74       110.59 o                         
   6   6   3       1831.79       1858.78        90.79 o                         
   8   6   3        634.25        555.00        73.44 o                         
  10   6   3        645.99        628.78        65.74 o                         
  12   6   3          0.28         15.39        46.09 o                         
  14   6   3        491.36        431.18        93.58 o                         
  16   6   3        387.34        380.57        81.28 o                         
  18   6   3         55.18        166.44        86.38 o                         
  20   6   3         20.18        122.38        94.33 o                         
  22   6   3        605.21        848.35       262.61 o                         
  24   6   3        267.02        396.51       386.89 o                         
  26   6   3          0.20       -199.66       166.42 o                         
  28   6   3        407.79        634.23       242.77 o                         
  30   6   3       2007.06       2225.57       240.78 o                         
  32   6   3        585.65        708.74       341.83 o                         
 -33   7   3        226.87        303.33       259.05 o                         
 -31   7   3         25.97        451.94       295.82 o                         
 -29   7   3       2061.28       1865.50       285.28 o                         
 -27   7   3        264.21        200.36       338.96 o                         
 -25   7   3       1736.45       2161.96       218.18 o                         
 -23   7   3        795.15        721.12       166.87 o                         
 -21   7   3       4386.37       4668.03       195.62 o                         
 -19   7   3       3401.64       3232.31       186.01 o                         
 -17   7   3       4461.62       4899.17       280.07 o                         
 -15   7   3         30.18        194.33       119.37 o                         
 -13   7   3        679.43        716.93       124.88 o                         
 -11   7   3       1692.63       1655.40        99.54 o                         
  -9   7   3       2449.16       2427.27       143.80 o                         
  -7   7   3         66.08        -20.57        63.19 o                         
  -5   7   3        361.59        458.01       145.51 o                         
  -3   7   3       3477.79       3369.80       129.15 o                         
  -1   7   3       3272.31       3266.63       115.80 o                         
   1   7   3       1088.88       1074.75        82.32 o                         
   3   7   3         66.78        105.81        68.60 o                         
   5   7   3        234.90        359.86        78.14 o                         
   7   7   3        883.30        744.59       125.69 o                         
   9   7   3         55.46        116.61       109.23 o                         
  11   7   3         22.57         46.62        92.29 o                         
  13   7   3        311.98        136.86       219.12 o                         
  15   7   3       1259.08       1314.55       160.61 o                         
  17   7   3        705.45        761.89       150.99 o                         
  19   7   3       3625.65       3779.90       248.46 o                         
  21   7   3         84.26         32.47       151.15 o                         
  23   7   3        109.92        114.11       170.82 o                         
  25   7   3        147.82        192.15       205.22 o                         
  27   7   3        291.37        692.34       324.58 o                         
  29   7   3       1623.72       1676.43       296.17 o                         
 -26   8   3        630.51        836.33       275.16 o                         
 -24   8   3         25.73         55.08       441.33 o                         
 -22   8   3        102.33        191.37       171.01 o                         
 -20   8   3        753.43        642.98       378.33 o                         
 -18   8   3        375.69        255.40       197.09 o                         
 -16   8   3        586.03        376.97       168.79 o                         
 -14   8   3         14.59        152.43       119.56 o                         
 -12   8   3          9.77          9.65       138.08 o                         
 -10   8   3        485.24        311.81       246.17 o                         
  -8   8   3       1349.95       1572.03       282.12 o                         
  -6   8   3        237.79        255.47       110.78 o                         
  -4   8   3        306.53        427.60       212.28 o                         
  -2   8   3         38.26         78.89       118.49 o                         
   0   8   3       5002.57       4947.23       373.20 o                         
   2   8   3          6.79         90.58       121.26 o                         
   4   8   3        242.88        124.17       125.34 o                         
   6   8   3        129.01         68.78       154.91 o                         
   8   8   3        193.01        312.87       147.57 o                         
  10   8   3        615.26        301.57       358.13 o                         
  12   8   3          0.59        108.61       148.98 o                         
  14   8   3        285.81        210.24       126.34 o                         
  16   8   3        306.71        102.45       148.73 o                         
  18   8   3          0.27        307.73       300.61 o                         
  20   8   3        101.74         13.69       198.42 o                         
  22   8   3        203.47        110.04       210.42 o                         
  24   8   3        290.12        460.42       318.96 o                         
 -19   9   3        809.47        882.11       284.86 o                         
 -17   9   3          1.02        -30.34       231.56 o                         
 -15   9   3         52.64         55.92       153.76 o                         
 -13   9   3          1.44         34.11       210.03 o                         
 -11   9   3          0.97       -132.02       176.93 o                         
  -9   9   3         10.94        -20.34       155.20 o                         
  -7   9   3        855.24        802.55       254.39 o                         
  -5   9   3         20.10         33.37       163.66 o                         
  -3   9   3        129.10       -165.97       163.17 o                         
  -1   9   3         15.11        -22.93       157.60 o                         
   1   9   3          2.81         75.56       109.56 o                         
   3   9   3         58.34        155.71       154.62 o                         
   5   9   3        112.11        189.51       183.47 o                         
   7   9   3         29.37         -9.60       228.71 o                         
   9   9   3        285.37        216.63       176.58 o                         
  11   9   3          5.96        -26.72       206.52 o                         
  13   9   3        260.95        171.19       266.37 o                         
  15   9   3         63.15        270.27       199.27 o                         
  17   9   3        162.72        190.95       460.85 o                         
 -44   0   4         75.07        287.60       342.38 o                         
 -42   0   4       1232.44       2178.24       440.30 o                         
 -40   0   4        390.11        719.00       261.58 o                         
 -38   0   4        151.05        587.53       288.97 o                         
 -36   0   4       1941.78       2071.41       180.78 o                         
 -34   0   4        395.97        334.17       136.27 o                         
 -32   0   4       2308.69       2071.41       135.58 o                         
 -30   0   4       1712.68       2033.75       126.68 o                         
 -28   0   4       3394.83       3872.34       165.03 o                         
 -26   0   4      13457.98      13982.89       410.86 o                         
 -24   0   4       1883.26       1865.98        99.98 o                         
 -22   0   4        607.96        595.75        60.94 o                         
 -20   0   4       6714.84       6523.07       160.23 o                         
 -18   0   4      10733.65      10511.82       288.29 o                         
 -16   0   4       6341.85       6310.79       171.19 o                         
 -14   0   4        268.95        397.85        49.30 o                         
 -12   0   4       5696.44       5302.82       120.52 o                         
 -10   0   4       4476.49       3831.26       112.99 o                         
  -8   0   4      55135.95      58106.38      1116.85 o                         
  -6   0   4       7686.64       8270.59       180.78 o                         
  -4   0   4      37608.04      35784.43       751.19 o                         
  -2   0   4      13110.19      12516.81       278.01 o                         
   0   0   4      21903.69      21501.61       412.23 o                         
   2   0   4      18644.19      19372.68       391.69 o                         
   4   0   4       3037.38       2955.44        71.90 o                         
   6   0   4       6546.74       6024.56       167.08 o                         
   8   0   4      18340.57      19350.08       391.69 o                         
  10   0   4       1987.73       2139.89        53.41 o                         
  12   0   4        367.75        287.60        42.46 o                         
  14   0   4       1598.33       1705.06        75.32 o                         
  16   0   4       1730.66       1677.67        67.79 o                         
  18   0   4        623.56        684.08        69.16 o                         
  20   0   4          1.50          6.85        62.31 o                         
  22   0   4         32.74         34.24        69.16 o                         
  24   0   4         11.46          6.85        69.16 o                         
  26   0   4      10133.50      10648.09       358.82 o                         
  28   0   4       1355.67       1185.33       136.95 o                         
  30   0   4        454.93        334.17       178.72 o                         
  32   0   4        225.92        219.12       156.81 o                         
  34   0   4        654.91        922.38       191.05 o                         
  36   0   4       1616.84       1538.67       253.36 o                         
  38   0   4        617.11        265.69       178.04 o                         
  40   0   4        160.28        391.00       281.44 o                         
 -45   1   4        141.90        -49.87       304.87 o                         
 -43   1   4        497.86        853.83       245.45 o                         
 -41   1   4        200.82        107.28       143.81 o                         
 -39   1   4          0.72       -218.92       145.94 o                         
 -37   1   4        230.74         85.73       150.96 o                         
 -35   1   4        245.34        247.95       115.19 o                         
 -33   1   4        505.27        429.34        75.33 o                         
 -31   1   4          0.01         15.82        70.71 o                         
 -29   1   4       3820.90       3887.18       120.21 o                         
 -27   1   4        262.85        300.95        82.86 o                         
 -25   1   4       1213.70       1061.14        62.90 o                         
 -23   1   4       2609.05       2599.43        80.37 o                         
 -21   1   4       1590.49       1521.27        67.79 o                         
 -19   1   4       3118.85       3177.85        71.69 o                         
 -17   1   4         42.70         35.16        30.81 o                         
 -15   1   4       1245.91       1239.45        95.87 o                         
 -13   1   4       3484.55       3510.83        79.33 o                         
 -11   1   4        390.25        291.24        28.81 o                         
  -9   1   4       7651.18       7833.21       139.41 o                         
  -7   1   4        230.01        278.29        40.74 o                         
  -5   1   4        111.95        108.93        18.04 o                         
  -3   1   4        898.90        972.99        29.29 o                         
  -1   1   4        213.28        323.10        36.56 o                         
   1   1   4        153.73        146.39        26.12 o                         
   3   1   4        369.36        394.11        22.39 o                         
   5   1   4         69.50         39.84        34.58 o                         
   7   1   4       6829.74       6687.45       117.14 o                         
   9   1   4        183.95        266.07        61.29 o                         
  11   1   4       1197.44       1005.45        78.06 o                         
  13   1   4        663.24        784.43        38.82 o                         
  15   1   4         83.44         73.90        27.99 o                         
  17   1   4          7.49         23.97        51.36 o                         
  19   1   4         18.87          1.33        41.02 o                         
  21   1   4       1844.79       1914.67        94.50 o                         
  23   1   4         27.40          0.99        57.86 o                         
  25   1   4      10936.01      10335.68       476.25 o                         
  27   1   4       4959.54       5388.89       217.07 o                         
  29   1   4         16.25         17.30        96.34 o                         
  31   1   4          0.92         -5.25        58.17 o                         
  33   1   4        240.46        156.66       110.11 o                         
  35   1   4        294.15        296.46       278.01 o                         
  37   1   4        242.90        378.80       370.46 o                         
  39   1   4          1.88          0.40       172.40 o                         
 -44   2   4         11.48         68.48       369.77 o                         
 -42   2   4        158.63        164.34       227.34 o                         
 -40   2   4          5.25       -149.96       232.82 o                         
 -38   2   4         33.37        -48.62       206.11 o                         
 -36   2   4         34.67         68.48       171.19 o                         
 -34   2   4        997.07       1106.58       313.62 o                         
 -32   2   4       1521.55       1506.48       160.92 o                         
 -30   2   4        216.57        188.36       106.14 o                         
 -28   2   4       1135.50       1048.80        60.29 o                         
 -26   2   4        302.06        342.27       100.32 o                         
 -24   2   4         37.57         82.25        36.26 o                         
 -22   2   4        958.88        935.69        47.65 o                         
 -20   2   4       2431.64       2411.18        75.15 o                         
 -18   2   4       4147.13       4255.64       123.60 o                         
 -16   2   4       1108.53       1187.57        43.73 o                         
 -14   2   4         77.40         34.24        27.86 o                         
 -12   2   4       1146.48       1192.47        38.89 o                         
 -10   2   4        111.97         78.13        27.62 o                         
  -8   2   4       1934.17       2123.62        51.08 o                         
  -6   2   4          0.03         46.07        26.30 o                         
  -4   2   4      13223.94      12945.39       273.56 o                         
  -2   2   4      18255.09      18323.27       290.03 o                         
   0   2   4         25.03         36.73        19.23 o                         
   2   2   4          1.67         13.70        21.39 o                         
   4   2   4        490.91        515.47        22.28 o                         
   6   2   4      10039.49      10596.73       191.95 o                         
   8   2   4       1618.30       1739.30        44.80 o                         
  10   2   4          0.33        -32.22        27.49 o                         
  12   2   4        605.85        559.80        35.59 o                         
  14   2   4       2488.94       2330.27        78.54 o                         
  16   2   4       1648.30       1604.67        65.02 o                         
  18   2   4        180.48        165.76        56.01 o                         
  20   2   4        502.39        430.73        64.71 o                         
  22   2   4        752.20        794.54        78.19 o                         
  24   2   4        559.75        513.41        63.46 o                         
  26   2   4        199.34         90.65       136.61 o                         
  28   2   4        214.69        184.31        76.53 o                         
  30   2   4        258.21        356.91        96.91 o                         
  32   2   4          9.64       -103.91       138.42 o                         
  34   2   4         62.91        134.51       345.46 o                         
  36   2   4         21.79       -321.06       214.04 o                         
  38   2   4          0.17         -6.68       235.26 o                         
 -43   3   4        424.96        384.84       248.97 o                         
 -41   3   4        982.01       1006.93       194.77 o                         
 -39   3   4        279.28        316.82       175.47 o                         
 -37   3   4         43.95       -187.61       184.20 o                         
 -35   3   4       1520.52       1553.51       289.66 o                         
 -33   3   4        277.30        142.24       118.54 o                         
 -31   3   4          7.70        140.73       263.98 o                         
 -29   3   4       1301.28       1123.33       146.88 o                         
 -27   3   4        396.15        403.62        82.32 o                         
 -25   3   4      13743.61      13707.91       333.32 o                         
 -23   3   4         26.01         31.25        55.86 o                         
 -21   3   4         30.36         40.18       109.90 o                         
 -19   3   4         13.77         40.17        50.46 o                         
 -17   3   4       8219.68       8492.40       193.87 o                         
 -15   3   4         42.86         16.74        42.78 o                         
 -13   3   4         61.94         70.97        18.88 o                         
 -11   3   4        125.37        100.13        24.01 o                         
  -9   3   4       1137.94       1256.01        39.92 o                         
  -7   3   4       1474.33       1471.35        87.99 o                         
  -5   3   4        496.03        433.60        29.77 o                         
  -3   3   4        510.13        452.67        52.73 o                         
  -1   3   4        841.54        869.17        81.49 o                         
   1   3   4        503.57        473.86        38.51 o                         
   3   3   4        441.49        387.18        71.90 o                         
   5   3   4        754.87        761.64        32.72 o                         
   7   3   4         81.02          9.13        30.62 o                         
   9   3   4       1972.48       2151.55        59.80 o                         
  11   3   4       1776.38       1781.07        61.56 o                         
  13   3   4       2503.08       2550.86        81.71 o                         
  15   3   4       2903.86       2677.26       101.10 o                         
  17   3   4         71.91         52.52        64.66 o                         
  19   3   4        913.16        812.08       100.87 o                         
  21   3   4        891.69        783.92       108.88 o                         
  23   3   4        390.30        278.16       105.77 o                         
  25   3   4       4090.28       3770.31       219.47 o                         
  27   3   4        131.42        330.95       146.88 o                         
  29   3   4        359.62        315.67       274.93 o                         
  31   3   4        529.67        424.87       277.33 o                         
  33   3   4        403.02        301.09       141.23 o                         
  35   3   4        223.15         11.21       266.03 o                         
  37   3   4        309.93        259.57       413.94 o                         
 -40   4   4       1268.91       1293.86       251.16 o                         
 -38   4   4         10.91        -15.76       181.46 o                         
 -36   4   4        566.69        587.09       208.51 o                         
 -34   4   4        207.99        169.22       151.20 o                         
 -32   4   4       1826.94       1716.12       191.24 o                         
 -30   4   4         76.66        -48.68       279.38 o                         
 -28   4   4         20.00        148.32        95.75 o                         
 -26   4   4       1269.75       1086.28       106.04 o                         
 -24   4   4          5.97        -79.39        79.04 o                         
 -22   4   4        104.80        161.60        86.05 o                         
 -20   4   4          0.94        -56.23        68.48 o                         
 -18   4   4         48.01         50.92        62.88 o                         
 -16   4   4         19.16         24.19        59.72 o                         
 -14   4   4        501.25        463.27        53.80 o                         
 -12   4   4        176.89         88.41        41.75 o                         
 -10   4   4       1335.29       1412.81       104.08 o                         
  -8   4   4        318.58        402.28        35.67 o                         
  -6   4   4        303.19        328.05        92.44 o                         
  -4   4   4       1218.59       1206.42        51.01 o                         
  -2   4   4       4871.42       4598.73       112.99 o                         
   0   4   4        348.19        286.58        68.82 o                         
   2   4   4      30127.22      31390.35       663.55 o                         
   4   4   4        772.79        713.85       134.21 o                         
   6   4   4       1773.03       1780.34        80.12 o                         
   8   4   4        207.77        203.45        29.58 o                         
  10   4   4         41.34          4.95        33.01 o                         
  12   4   4        150.48        138.60        64.71 o                         
  14   4   4        315.44        294.17       157.84 o                         
  16   4   4          9.23          7.51        74.10 o                         
  18   4   4        575.60        570.30        88.12 o                         
  20   4   4        967.67        817.85       131.47 o                         
  22   4   4       2515.79       2792.15       187.54 o                         
  24   4   4       1067.90       1386.75       217.07 o                         
  26   4   4         27.07        100.54       188.65 o                         
  28   4   4         68.85        108.97       150.31 o                         
  30   4   4        415.96        514.40       171.28 o                         
  32   4   4        590.03        678.52       183.99 o                         
  34   4   4         28.42        109.13       196.12 o                         
  36   4   4        150.73        269.87       307.97 o                         
 -39   5   4         12.30        194.69       260.90 o                         
 -37   5   4        805.20        766.02       208.90 o                         
 -35   5   4       1713.04       2170.54       253.77 o                         
 -33   5   4        583.44        584.17       159.61 o                         
 -31   5   4       1551.37       1702.24       183.17 o                         
 -29   5   4       1582.26       1601.41       260.55 o                         
 -27   5   4        100.70         52.57       112.64 o                         
 -25   5   4        558.94        385.29       106.77 o                         
 -23   5   4        971.76        896.94        98.11 o                         
 -21   5   4        743.70        648.96       124.63 o                         
 -19   5   4      10678.10      10979.89       305.66 o                         
 -17   5   4       3697.53       3550.77       134.70 o                         
 -15   5   4         63.57        134.83       147.57 o                         
 -13   5   4        225.51        237.09        44.87 o                         
 -11   5   4        829.17        796.18        53.90 o                         
  -9   5   4       1600.45       1643.79        75.13 o                         
  -7   5   4          0.66          3.08        52.96 o                         
  -5   5   4       1051.28        978.33        58.84 o                         
  -3   5   4       6322.31       6152.95       153.26 o                         
  -1   5   4       1970.54       1819.84       192.42 o                         
   1   5   4        508.83        239.24        74.99 o                         
   3   5   4       2638.88       2792.80       114.77 o                         
   5   5   4       1582.06       1534.03        89.09 o                         
   7   5   4       1849.52       1743.80       292.74 o                         
   9   5   4         70.08         40.80        47.59 o                         
  11   5   4        434.26        619.73        57.85 o                         
  13   5   4       2049.49       2082.45        91.32 o                         
  15   5   4       3060.33       2837.15       118.92 o                         
  17   5   4          0.37       -146.73       143.46 o                         
  19   5   4       5910.77       6353.68       223.24 o                         
  21   5   4        144.12          9.70        92.45 o                         
  23   5   4       1068.33       1037.81       300.27 o                         
  25   5   4         91.22         92.48       111.36 o                         
  27   5   4        112.48        163.43       181.81 o                         
  29   5   4       1791.47       2216.09       259.38 o                         
  31   5   4        137.23         23.54       184.85 o                         
  33   5   4        169.11        397.85       362.93 o                         
 -36   6   4        180.94        335.55       327.84 o                         
 -34   6   4         23.88         34.09       173.36 o                         
 -32   6   4         33.97          7.76        65.71 o                         
 -30   6   4       2039.81       2252.14       314.65 o                         
 -28   6   4        451.44        315.95       183.68 o                         
 -26   6   4        559.96        723.41       139.61 o                         
 -24   6   4         35.57        -14.04       137.91 o                         
 -22   6   4          0.25        -25.28       219.12 o                         
 -20   6   4        928.52       1282.32       167.71 o                         
 -18   6   4        375.93        494.16       115.54 o                         
 -16   6   4         10.69        134.55       102.01 o                         
 -14   6   4        840.94        927.59       316.70 o                         
 -12   6   4        676.17        701.37       168.11 o                         
 -10   6   4       1011.86        914.27       131.47 o                         
  -8   6   4        438.09        432.66       173.93 o                         
  -6   6   4        287.19        357.15       123.26 o                         
  -4   6   4          5.70         58.52        50.06 o                         
  -2   6   4       1226.58       1074.56       134.90 o                         
   0   6   4          5.30        -17.03        48.66 o                         
   2   6   4        105.10        -55.34       133.19 o                         
   4   6   4        738.05        614.60       140.72 o                         
   6   6   4        368.59        385.99       151.68 o                         
   8   6   4          1.46        -22.67        66.45 o                         
  10   6   4         34.86         37.95        48.66 o                         
  12   6   4          7.22        152.02       229.40 o                         
  14   6   4         47.52         23.16       101.97 o                         
  16   6   4         55.38        153.93       144.64 o                         
  18   6   4         28.45        -17.24       161.78 o                         
  20   6   4         66.20         72.83       192.16 o                         
  22   6   4         30.38        226.97       205.77 o                         
  24   6   4         53.94        -82.41       166.03 o                         
  26   6   4        127.24        230.42       205.43 o                         
  28   6   4         10.94         -4.06        67.86 o                         
  30   6   4        232.10        476.38       309.51 o                         
 -31   7   4        230.42        303.61       248.04 o                         
 -29   7   4         45.39         53.63       278.62 o                         
 -27   7   4        455.96        374.50       203.62 o                         
 -25   7   4          1.57        167.15       179.25 o                         
 -23   7   4        371.98        278.31       208.85 o                         
 -21   7   4        101.26       -237.32       158.21 o                         
 -19   7   4        158.75        -57.88       132.84 o                         
 -17   7   4        237.67        114.45       281.10 o                         
 -15   7   4        142.15        237.62       157.83 o                         
 -13   7   4         47.95        166.68       164.69 o                         
 -11   7   4        191.14        214.58       181.46 o                         
  -9   7   4        181.93        184.01        82.86 o                         
  -7   7   4          1.18        -41.00       119.49 o                         
  -5   7   4         15.90         -1.65       101.83 o                         
  -3   7   4        568.01        539.06        93.31 o                         
  -1   7   4        233.96        265.92       136.61 o                         
   1   7   4        162.85        257.69        97.93 o                         
   3   7   4         52.55        -13.91        96.52 o                         
   5   7   4         70.96        106.55       115.12 o                         
   7   7   4         77.81        136.68       136.95 o                         
   9   7   4         65.78          1.61       112.77 o                         
  11   7   4          0.03         46.65       141.68 o                         
  13   7   4        350.91        108.12       157.89 o                         
  15   7   4         87.88          2.19       152.69 o                         
  17   7   4        373.01        492.39       176.16 o                         
  19   7   4       2147.36       2346.33       239.67 o                         
  21   7   4         29.25         43.47       369.43 o                         
  23   7   4          2.05        188.19       156.70 o                         
  25   7   4         77.82        187.51       231.03 o                         
  27   7   4         29.64        207.41       336.51 o                         
 -26   8   4       1184.71       1172.62       342.60 o                         
 -24   8   4        364.89        230.98       226.03 o                         
 -22   8   4         54.39       -162.30       220.04 o                         
 -20   8   4        165.88        300.20       185.53 o                         
 -18   8   4       1270.93       1295.90       271.17 o                         
 -16   8   4        552.25        567.11       171.51 o                         
 -14   8   4          3.78        157.29       157.13 o                         
 -12   8   4        239.93        426.32       136.65 o                         
 -10   8   4         87.38        317.28       171.95 o                         
  -8   8   4        470.38        523.76       139.51 o                         
  -6   8   4          9.17        -60.66       160.92 o                         
  -4   8   4        561.79        225.77       140.72 o                         
  -2   8   4       6729.22       7517.25       341.01 o                         
   0   8   4       1475.16       1464.60       140.41 o                         
   2   8   4       7252.17       7457.22       277.06 o                         
   4   8   4        215.16          4.53        61.37 o                         
   6   8   4         14.55       -115.73       115.66 o                         
   8   8   4         21.36       -219.12       178.72 o                         
  10   8   4        159.50         97.14       163.47 o                         
  12   8   4        491.93        643.30       168.11 o                         
  14   8   4        670.57        368.78       172.07 o                         
  16   8   4          0.02        213.56       164.28 o                         
  18   8   4        564.35        496.03       195.10 o                         
  20   8   4        257.75        257.22       208.32 o                         
  22   8   4        408.13        149.33       362.37 o                         
 -19   9   4         24.75        347.92       250.28 o                         
 -17   9   4        525.66        141.91       223.23 o                         
 -15   9   4        385.35        406.52       151.50 o                         
 -13   9   4        408.98        429.74       257.13 o                         
 -11   9   4        311.37        552.78       170.80 o                         
  -9   9   4        261.68        188.47       144.65 o                         
  -7   9   4        129.83         43.74       155.21 o                         
  -5   9   4         13.77        150.81       256.79 o                         
  -3   9   4        563.72        851.40       197.51 o                         
  -1   9   4        146.50        200.14       184.97 o                         
   1   9   4        138.62        207.36       235.56 o                         
   3   9   4        801.25        735.57       182.76 o                         
   5   9   4        226.12         93.01       153.60 o                         
   7   9   4         76.43        -55.82       199.84 o                         
   9   9   4        281.17        583.99       201.99 o                         
  11   9   4        738.45        818.62       345.81 o                         
  13   9   4        431.30        599.00       261.98 o                         
 -43   1   5        536.51        814.87       321.15 o                         
 -41   1   5        155.09        128.07       320.81 o                         
 -39   1   5        202.72        298.21       149.13 o                         
 -37   1   5       1549.11       2028.50       208.90 o                         
 -35   1   5       2827.39       3240.52       228.71 o                         
 -33   1   5        343.51        345.52        92.24 o                         
 -31   1   5         64.69         71.20        66.97 o                         
 -29   1   5        431.82        510.03        93.13 o                         
 -27   1   5        340.19        269.42        62.01 o                         
 -25   1   5      17978.84      18167.62       412.91 o                         
 -23   1   5        107.74        136.79        47.59 o                         
 -21   1   5       4753.34       4757.38       165.03 o                         
 -19   1   5       2061.39       2056.54        68.97 o                         
 -17   1   5       2194.79       2003.27        59.96 o                         
 -15   1   5        357.44        341.43        38.73 o                         
 -13   1   5        777.55        701.67        38.87 o                         
 -11   1   5       2104.66       2111.01        52.78 o                         
  -9   1   5      13022.34      13914.74       248.39 o                         
  -7   1   5        238.70        320.87        86.28 o                         
  -5   1   5        730.51        831.91        32.07 o                         
  -3   1   5       1361.56       1507.38        42.96 o                         
  -1   1   5        150.53        241.21        34.70 o                         
   1   1   5         46.86         58.89        29.03 o                         
   3   1   5         38.78         17.66        28.23 o                         
   5   1   5       1411.54       1277.28        84.91 o                         
   7   1   5       3721.57       3679.75        72.36 o                         
   9   1   5        423.63        499.56        28.78 o                         
  11   1   5        182.11        240.41        35.09 o                         
  13   1   5        219.14        235.06        35.59 o                         
  15   1   5         14.16         31.03        34.13 o                         
  17   1   5       1803.01       1691.47        61.97 o                         
  19   1   5        834.94        783.75        63.91 o                         
  21   1   5       3734.91       3907.14       145.17 o                         
  23   1   5         80.82        124.54        67.08 o                         
  25   1   5       7212.18       7304.67       227.34 o                         
  27   1   5        521.51        490.80        93.20 o                         
  29   1   5        300.31        240.70        93.77 o                         
  31   1   5        377.27        540.60       101.34 o                         
  33   1   5          1.49        104.42       133.65 o                         
  35   1   5        569.91        394.13       129.57 o                         
  37   1   5        444.86        369.29       186.58 o                         
 -42   2   5       3001.38       2743.85       502.62 o                         
 -40   2   5        525.97        819.66       251.31 o                         
 -38   2   5        222.47        150.79       142.16 o                         
 -36   2   5       2364.80       2415.59       191.05 o                         
 -34   2   5       1482.41       1349.82       132.59 o                         
 -32   2   5       2006.45       1786.71       136.12 o                         
 -30   2   5        162.92        151.92       106.26 o                         
 -28   2   5        217.58        436.31        95.92 o                         
 -26   2   5       6901.59       6910.23       207.67 o                         
 -24   2   5        142.71        137.47        68.48 o                         
 -22   2   5        237.44        258.11        46.09 o                         
 -20   2   5       1450.31       1430.34        80.80 o                         
 -18   2   5       1632.10       1511.09        60.36 o                         
 -16   2   5        817.43        719.52        42.43 o                         
 -14   2   5          7.35         26.95        41.14 o                         
 -12   2   5        658.63        586.93        37.68 o                         
 -10   2   5        157.19        238.95        51.01 o                         
  -8   2   5      16345.47      17867.74       311.49 o                         
  -6   2   5        168.00        190.03        31.07 o                         
  -4   2   5       5076.06       4906.62        98.29 o                         
  -2   2   5       2416.70       2395.24        57.06 o                         
   0   2   5          7.43          0.46        20.54 o                         
   2   2   5        842.34        772.15        24.50 o                         
   4   2   5       8484.84       8705.88       154.11 o                         
   6   2   5       1833.77       1775.75        45.16 o                         
   8   2   5       3504.34       3657.29       126.00 o                         
  10   2   5        482.39        582.61        54.78 o                         
  12   2   5        730.16        734.24        45.41 o                         
  14   2   5       1347.46       1302.38       106.82 o                         
  16   2   5        130.09        197.02        47.83 o                         
  18   2   5        149.31        195.96        75.67 o                         
  20   2   5       1436.55       1313.35        97.29 o                         
  22   2   5       1943.92       2057.48        99.10 o                         
  24   2   5        361.12        372.36        91.75 o                         
  26   2   5       2317.16       2228.02       192.82 o                         
  28   2   5        515.15        959.70       164.40 o                         
  30   2   5        696.74        772.71       130.52 o                         
  32   2   5          0.52         43.48       170.81 o                         
  34   2   5         14.94        232.60       222.79 o                         
  36   2   5        469.29        485.70       187.06 o                         
 -41   3   5       1283.75       1635.00       239.82 o                         
 -39   3   5        305.94        492.56       196.60 o                         
 -37   3   5        157.89        184.39       177.41 o                         
 -35   3   5        370.01        323.43       195.50 o                         
 -33   3   5         45.16         88.55       104.90 o                         
 -31   3   5        611.95        482.57       114.19 o                         
 -29   3   5       3182.85       3525.37       162.21 o                         
 -27   3   5       1225.49       1072.23        97.56 o                         
 -25   3   5       2328.72       2347.36       127.71 o                         
 -23   3   5       1388.96       1253.05       125.31 o                         
 -21   3   5        617.22        587.05        80.94 o                         
 -19   3   5       2852.47       2781.59       202.01 o                         
 -17   3   5        258.64        175.49        92.10 o                         
 -15   3   5       1407.61       1322.45       174.61 o                         
 -13   3   5       1467.15       1428.62        55.81 o                         
 -11   3   5         80.65         74.72        35.76 o                         
  -9   3   5        127.94        120.11        32.66 o                         
  -7   3   5       6167.85       6283.61       111.27 o                         
  -5   3   5       5122.97       5305.77       104.30 o                         
  -3   3   5       3714.59       3597.29        93.12 o                         
  -1   3   5         79.23         60.90        37.32 o                         
   1   3   5        248.29        279.84        43.48 o                         
   3   3   5       4180.84       4276.15       160.92 o                         
   5   3   5       3862.16       3875.96       163.66 o                         
   7   3   5        506.56        493.14        55.12 o                         
   9   3   5       2795.74       3069.31        87.95 o                         
  11   3   5       2953.26       2785.93        88.31 o                         
  13   3   5       4689.26       4540.45       121.89 o                         
  15   3   5       2597.30       2231.51       100.45 o                         
  17   3   5         19.79         89.68        69.26 o                         
  19   3   5       3811.30       3596.53       401.27 o                         
  21   3   5       3220.68       3402.81       174.06 o                         
  23   3   5         94.57         85.04        89.51 o                         
  25   3   5        257.45        220.35       181.46 o                         
  27   3   5        796.94        917.61       219.12 o                         
  29   3   5       3014.05       2989.44       223.23 o                         
  31   3   5         76.61        180.68       168.53 o                         
  33   3   5         17.52        111.72       171.19 o                         
  35   3   5        154.94        332.91       235.19 o                         
 -40   4   5        219.99         79.14       186.85 o                         
 -38   4   5         30.91         -8.81       191.92 o                         
 -36   4   5          9.23         17.66       165.24 o                         
 -34   4   5        207.66        421.00       181.60 o                         
 -32   4   5        303.79        334.53       166.29 o                         
 -30   4   5        413.25        150.47       242.41 o                         
 -28   4   5        746.43        597.66        99.20 o                         
 -26   4   5          4.24        -74.28        93.73 o                         
 -24   4   5         60.37         78.48       129.42 o                         
 -22   4   5         54.67       -110.99       189.00 o                         
 -20   4   5         13.52         26.79        79.40 o                         
 -18   4   5         71.96        146.29        72.63 o                         
 -16   4   5         22.88        108.17        78.06 o                         
 -14   4   5          0.21         55.50        54.62 o                         
 -12   4   5        334.16        336.19        43.30 o                         
 -10   4   5        962.88        856.79        45.37 o                         
  -8   4   5        847.98        850.82        58.89 o                         
  -6   4   5        682.00        648.60        36.98 o                         
  -4   4   5        330.78        369.76        50.48 o                         
  -2   4   5        278.83        345.87        85.60 o                         
   0   4   5          1.59         21.96        58.59 o                         
   2   4   5        261.66        247.20        50.49 o                         
   4   4   5         20.56        -32.52        50.53 o                         
   6   4   5        528.80        523.32        89.02 o                         
   8   4   5        457.17        494.06       130.79 o                         
  10   4   5        837.81        730.47        47.06 o                         
  12   4   5       1454.61       1629.51        72.04 o                         
  14   4   5       1003.04        892.40       150.31 o                         
  16   4   5         90.75         -8.54        90.65 o                         
  18   4   5        138.74         62.97        82.17 o                         
  20   4   5        608.54        637.22       186.26 o                         
  22   4   5         70.59         54.01       170.51 o                         
  24   4   5         62.14       -140.82       118.93 o                         
  26   4   5         46.88        177.11       115.63 o                         
  28   4   5          9.64          6.88       140.23 o                         
  30   4   5       2078.30       2040.13       304.38 o                         
  32   4   5          0.32        -35.08       160.67 o                         
  34   4   5        142.92        315.19       363.23 o                         
 -37   5   5         87.15          1.62       205.50 o                         
 -35   5   5        287.87        258.11       157.86 o                         
 -33   5   5        134.65        -21.59       201.54 o                         
 -31   5   5         19.84        208.00       166.64 o                         
 -29   5   5        353.04        302.34       233.85 o                         
 -27   5   5         83.12        190.48       151.31 o                         
 -25   5   5       1311.35       1286.25       129.70 o                         
 -23   5   5        590.42        696.30       266.03 o                         
 -21   5   5         19.71        -36.87        93.32 o                         
 -19   5   5       1734.36       1897.11       122.05 o                         
 -17   5   5       2902.64       2940.02       122.52 o                         
 -15   5   5        292.52        319.53        70.67 o                         
 -13   5   5        120.54        177.52       109.90 o                         
 -11   5   5        252.13        368.71       302.67 o                         
  -9   5   5        139.18         82.06        50.02 o                         
  -7   5   5         38.62         42.03        33.90 o                         
  -5   5   5        962.90        977.91       138.32 o                         
  -3   5   5       2091.18       2093.38       100.63 o                         
  -1   5   5       2440.09       2249.34        95.91 o                         
   1   5   5       1729.12       1720.17        90.80 o                         
   3   5   5        216.03        125.38        72.78 o                         
   5   5   5        589.49        631.70        68.90 o                         
   7   5   5        801.62        904.26       108.19 o                         
   9   5   5        558.90        446.64        67.67 o                         
  11   5   5         30.96          1.19        31.22 o                         
  13   5   5        228.23        220.50        50.46 o                         
  15   5   5       3581.10       3396.05       412.23 o                         
  17   5   5         78.59         54.38        78.91 o                         
  19   5   5        109.93        108.34       130.34 o                         
  21   5   5        648.06        345.61       173.38 o                         
  23   5   5        656.60        467.33       193.79 o                         
  25   5   5        285.14        463.01       221.80 o                         
  27   5   5         37.60         53.70       149.94 o                         
  29   5   5        781.15        415.80       181.06 o                         
  31   5   5          0.11        191.05       532.75 o                         
 -34   6   5          1.06       -219.47       227.17 o                         
 -32   6   5        613.13        395.55       196.34 o                         
 -30   6   5       1896.79       2513.84       340.33 o                         
 -28   6   5       2668.17       2869.32       362.58 o                         
 -26   6   5       1703.47       1953.56       244.80 o                         
 -24   6   5          3.14        139.49       145.54 o                         
 -22   6   5        971.04        983.90       151.59 o                         
 -20   6   5       1193.21       1275.34       186.29 o                         
 -18   6   5       1589.64       1625.76       174.52 o                         
 -16   6   5        270.32        324.61       142.42 o                         
 -14   6   5       1310.23       1147.39       140.48 o                         
 -12   6   5       2526.55       2430.15       137.74 o                         
 -10   6   5        983.84        932.65        95.61 o                         
  -8   6   5        196.85        -75.03       185.23 o                         
  -6   6   5        404.23        405.81       120.18 o                         
  -4   6   5        397.27        207.09       126.68 o                         
  -2   6   5      26566.82      26669.08       582.74 o                         
   0   6   5        497.27        484.13       129.08 o                         
   2   6   5      13477.57      14351.24       344.09 o                         
   4   6   5       1357.46       1159.90       117.73 o                         
   6   6   5        364.78        389.99        82.01 o                         
   8   6   5        148.49        139.79       198.58 o                         
  10   6   5         83.78         69.38        80.64 o                         
  12   6   5        336.88        465.05       118.81 o                         
  14   6   5        817.84        875.10       157.84 o                         
  16   6   5          5.83       -107.23       184.54 o                         
  18   6   5         88.16        -91.18       133.25 o                         
  20   6   5         71.29        423.36       182.49 o                         
  22   6   5        345.07        320.34       185.93 o                         
  24   6   5          8.96       -184.20       191.05 o                         
  26   6   5        294.47        215.58       220.38 o                         
  28   6   5        300.87        642.79       342.43 o                         
 -31   7   5        108.83        289.26       256.85 o                         
 -29   7   5        780.09        740.83       268.23 o                         
 -27   7   5        602.60        482.04       249.45 o                         
 -25   7   5        961.60        897.85       196.81 o                         
 -23   7   5        403.69        334.01       373.88 o                         
 -21   7   5         18.54         -9.17       135.23 o                         
 -19   7   5       6462.51       6367.16       294.82 o                         
 -17   7   5       1735.54       1909.58       211.34 o                         
 -15   7   5        262.88         38.18       427.98 o                         
 -13   7   5        378.39        488.86       153.88 o                         
 -11   7   5       1186.21       1300.60       144.54 o                         
  -9   7   5        926.57        548.83       133.46 o                         
  -7   7   5         76.35        199.47        92.49 o                         
  -5   7   5          5.16        100.84       243.09 o                         
  -3   7   5       2455.11       2453.02       157.84 o                         
  -1   7   5        720.34        781.40       117.65 o                         
   1   7   5        236.38        194.62       170.51 o                         
   3   7   5        651.20        785.46       127.69 o                         
   5   7   5         15.25        175.07       113.41 o                         
   7   7   5         83.55        101.99       106.50 o                         
   9   7   5         56.09       -106.60       117.02 o                         
  11   7   5        105.06        163.73       133.07 o                         
  13   7   5        122.24          8.63       128.13 o                         
  15   7   5       1290.60       1188.43       389.97 o                         
  17   7   5        328.60        540.87       311.91 o                         
  19   7   5       1846.13       1884.10       222.80 o                         
  21   7   5        112.46        158.08       216.02 o                         
  23   7   5         55.24        325.89       319.44 o                         
  25   7   5        700.82        539.34       380.73 o                         
 -24   8   5         93.65        258.13       302.58 o                         
 -22   8   5         55.87        113.60       245.62 o                         
 -20   8   5        649.73        694.48       239.33 o                         
 -18   8   5          6.67        109.87       186.10 o                         
 -16   8   5        115.09        262.97       280.75 o                         
 -14   8   5       1096.80       1227.09       146.81 o                         
 -12   8   5        762.97        945.56       399.56 o                         
 -10   8   5        532.92        498.56       132.84 o                         
  -8   8   5        115.50         63.09       142.35 o                         
  -6   8   5        330.93        452.87       162.49 o                         
  -4   8   5          9.23        258.15       290.00 o                         
  -2   8   5        230.37        229.86       133.02 o                         
   0   8   5        413.97        295.40       139.54 o                         
   2   8   5       1457.34       1685.55       259.87 o                         
   4   8   5        280.53        456.59       168.51 o                         
   6   8   5       1055.94       1292.44       222.55 o                         
   8   8   5          2.47        108.94       134.61 o                         
  10   8   5         40.19        149.51       139.35 o                         
  12   8   5         19.80        284.16       185.57 o                         
  14   8   5         70.10         -5.57       153.82 o                         
  16   8   5        322.50        238.32       211.63 o                         
  18   8   5        379.99         88.85       255.01 o                         
 -15   9   5        153.72       -321.47       258.35 o                         
 -13   9   5          9.06         29.34       197.59 o                         
 -11   9   5        112.16        116.95       169.36 o                         
  -9   9   5         70.21        120.09       201.41 o                         
  -7   9   5         88.53        327.10       304.72 o                         
  -5   9   5          0.73        -73.73       158.72 o                         
  -3   9   5        164.12        138.55       243.09 o                         
  -1   9   5         14.47       -314.86       305.41 o                         
   1   9   5         11.98        239.72       294.11 o                         
   3   9   5          4.90         23.16       193.32 o                         
   5   9   5         66.12        -61.05       163.26 o                         
   7   9   5         60.67        287.62       195.86 o                         
   9   9   5          3.84        167.40       225.63 o                         
 -42   0   6       1827.22       2193.99       473.17 o                         
 -38   0   6       3334.90       3862.07       503.99 o                         
 -36   0   6       5271.55       5732.85       475.91 o                         
 -34   0   6       1069.05       1047.01       139.01 o                         
 -32   0   6        271.30        384.84       136.27 o                         
 -30   0   6       1995.22       2400.10       154.07 o                         
 -28   0   6       1071.41       1052.48       107.51 o                         
 -26   0   6       6470.99       6576.48       215.02 o                         
 -24   0   6       3237.07       3240.99       141.06 o                         
 -22   0   6       7185.18       6833.95       205.43 o                         
 -20   0   6      12212.79      11823.15       287.60 o                         
 -18   0   6       6874.34       7012.67       193.79 o                         
 -16   0   6       1224.64       1392.81        73.95 o                         
 -14   0   6          2.13         61.63        60.94 o                         
 -12   0   6        508.71        532.75        60.94 o                         
 -10   0   6        307.38        397.85        56.15 o                         
  -8   0   6      18463.32      21331.79       532.06 o                         
  -6   0   6       8496.51       8697.20       231.45 o                         
  -4   0   6      11075.81      10957.60       260.21 o                         
  -2   0   6       6847.46       6998.98       138.32 o                         
   0   0   6       1296.57       1343.51        48.62 o                         
   2   0   6       1256.96       1207.92        69.16 o                         
   4   0   6       2226.86       2256.30        78.75 o                         
   6   0   6       1692.29       1577.70        65.74 o                         
   8   0   6       4025.86       4415.36       110.25 o                         
  10   0   6        377.97        525.21        49.30 o                         
  12   0   6        130.06        177.35        48.62 o                         
  14   0   6        284.64        343.75        61.63 o                         
  16   0   6        150.02         54.10        47.25 o                         
  18   0   6        195.69        252.68        76.01 o                         
  20   0   6        442.29        343.75       104.08 o                         
  22   0   6        168.88          0.00        68.48 o                         
  24   0   6         28.74        247.20       122.57 o                         
  26   0   6       1877.14       1837.22       162.97 o                         
  28   0   6        307.46        377.99       144.49 o                         
  30   0   6          3.68         13.70       179.41 o                         
  32   0   6       1125.39       1487.31       191.73 o                         
  34   0   6         60.99        -20.54       199.95 o                         
  36   0   6        728.77        994.28       245.15 o                         
 -43   1   6        889.77        897.04       396.48 o                         
 -41   1   6        145.97        322.52       362.24 o                         
 -39   1   6        198.25        -20.54       268.43 o                         
 -37   1   6       1328.58       1417.46       255.42 o                         
 -35   1   6       1135.44       1041.53       171.19 o                         
 -33   1   6          7.42       -164.34       163.66 o                         
 -31   1   6       1544.65       1481.40       140.38 o                         
 -29   1   6       4226.01       4350.00       169.94 o                         
 -27   1   6        381.54        363.45        76.51 o                         
 -25   1   6      19119.44      19570.17       670.73 o                         
 -23   1   6       1101.47       1014.08        71.02 o                         
 -21   1   6      11143.09      10693.89       221.62 o                         
 -19   1   6       4445.84       4247.26       134.90 o                         
 -17   1   6        947.59       1078.53       104.77 o                         
 -15   1   6        796.75        846.79        50.88 o                         
 -13   1   6       8622.68       8248.05       159.54 o                         
 -11   1   6       8359.61       7925.75       144.58 o                         
  -9   1   6      14880.13      16071.26       256.91 o                         
  -7   1   6       1579.79       1645.90        49.76 o                         
  -5   1   6       1231.94       1191.88        42.80 o                         
  -3   1   6       5625.65       5753.87       111.48 o                         
  -1   1   6       2851.36       2883.70        72.39 o                         
   1   1   6         72.42         89.11        34.70 o                         
   3   1   6       2550.67       2504.90        67.17 o                         
   5   1   6      10396.58      10133.83       165.11 o                         
   7   1   6       4695.93       4659.70        94.94 o                         
   9   1   6          3.33         -0.98        32.87 o                         
  11   1   6         45.42         40.82        31.38 o                         
  13   1   6       1142.45       1175.19        46.15 o                         
  15   1   6       1529.79       1421.20        59.46 o                         
  17   1   6        280.65        325.89        46.36 o                         
  19   1   6       2800.75       3027.06       150.99 o                         
  21   1   6       2450.07       2508.67       114.22 o                         
  23   1   6        467.61        537.34        81.70 o                         
  25   1   6         54.83        124.40        80.05 o                         
  27   1   6        127.94        138.11        92.79 o                         
  29   1   6       1191.00       1076.70       131.82 o                         
  31   1   6        350.91        376.09       108.31 o                         
  33   1   6         16.97         37.24       146.54 o                         
  35   1   6        806.31       1076.73       177.52 o                         
 -42   2   6        368.50        336.61       288.85 o                         
 -40   2   6         12.36        109.69       170.98 o                         
 -38   2   6          1.30        222.35       143.76 o                         
 -36   2   6        110.23          8.73       201.66 o                         
 -34   2   6        110.49        112.77       253.36 o                         
 -32   2   6        249.84        208.95       161.26 o                         
 -30   2   6        140.19         91.29       104.24 o                         
 -28   2   6        522.45        630.87        93.36 o                         
 -26   2   6        240.39        190.71       151.33 o                         
 -24   2   6        624.01        536.58        99.63 o                         
 -22   2   6        109.00         81.30       150.65 o                         
 -20   2   6         43.56        -33.26        54.44 o                         
 -18   2   6       1035.96        949.59        86.62 o                         
 -16   2   6       1200.07       1179.01        53.13 o                         
 -14   2   6       1099.01       1104.09        48.80 o                         
 -12   2   6        218.39        270.71        36.36 o                         
 -10   2   6         16.48          7.85        36.27 o                         
  -8   2   6        219.90        232.47        35.59 o                         
  -6   2   6       3526.62       3538.31        90.71 o                         
  -4   2   6        807.82        841.49        38.88 o                         
  -2   2   6          8.90        -35.47        38.00 o                         
   0   2   6       3640.18       3536.87        77.81 o                         
   2   2   6       1324.28       1313.09        50.40 o                         
   4   2   6        149.59        156.20        34.58 o                         
   6   2   6       2334.55       2383.33        88.33 o                         
   8   2   6        933.05        866.04        52.73 o                         
  10   2   6        238.58        230.10        40.74 o                         
  12   2   6         13.40          8.65        40.33 o                         
  14   2   6        119.22         43.56        47.59 o                         
  16   2   6        589.67        497.00        68.25 o                         
  18   2   6        667.34        515.54        71.56 o                         
  20   2   6        941.23        784.02       153.04 o                         
  22   2   6        823.32        901.14       125.76 o                         
  24   2   6        544.21        575.20       121.21 o                         
  26   2   6         87.26        347.70       138.43 o                         
  28   2   6        559.52        533.42       146.31 o                         
  30   2   6        497.93        584.18       146.10 o                         
  32   2   6        129.06        145.95       219.47 o                         
  34   2   6          2.42        213.83       342.72 o                         
 -41   3   6         33.73         -5.76       191.93 o                         
 -39   3   6        294.05        272.22       215.23 o                         
 -37   3   6       1012.79        951.20       160.85 o                         
 -35   3   6        840.16        701.09       147.22 o                         
 -33   3   6         11.27          9.55       127.99 o                         
 -31   3   6          4.68        -13.38       174.61 o                         
 -29   3   6         13.77       -141.17        94.11 o                         
 -27   3   6        335.40        356.71       102.34 o                         
 -25   3   6       2360.10       2394.57       145.85 o                         
 -23   3   6        836.67        743.93        88.33 o                         
 -21   3   6       1908.34       1857.80       153.73 o                         
 -19   3   6       2272.71       2156.84       294.79 o                         
 -17   3   6         40.75         65.11        54.44 o                         
 -15   3   6         23.37         78.17        65.05 o                         
 -13   3   6         83.31        100.57        61.29 o                         
 -11   3   6        244.82        228.23        35.98 o                         
  -9   3   6         35.78        -35.65        31.22 o                         
  -7   3   6       1753.46       1797.74        58.85 o                         
  -5   3   6       2131.15       2152.40        61.61 o                         
  -3   3   6        322.44        308.66       188.31 o                         
  -1   3   6         51.20         77.32        98.95 o                         
   1   3   6          1.80         15.00        62.32 o                         
   3   3   6         38.32         61.43        38.96 o                         
   5   3   6         26.49         48.62        31.38 o                         
   7   3   6        363.55        352.99        43.82 o                         
   9   3   6       1098.76       1070.12        59.41 o                         
  11   3   6       1394.25       1329.14        77.72 o                         
  13   3   6        305.21        285.99        57.76 o                         
  15   3   6        883.86        484.95        76.01 o                         
  17   3   6       1490.75       1194.63        94.76 o                         
  19   3   6        105.07        -83.31       120.85 o                         
  21   3   6        602.47        597.55       164.61 o                         
  23   3   6       1213.98       1057.94       148.61 o                         
  25   3   6       3672.82       3677.58       293.08 o                         
  27   3   6        238.17        514.28       137.99 o                         
  29   3   6        245.47         89.95       178.86 o                         
  31   3   6        662.87        638.42       153.99 o                         
  33   3   6         99.77        -48.29       217.69 o                         
 -38   4   6        392.28        523.67       251.68 o                         
 -36   4   6        625.95        474.47       328.69 o                         
 -34   4   6        128.59        210.72       322.18 o                         
 -32   4   6        659.96        336.64       242.41 o                         
 -30   4   6       2843.60       3059.09       174.33 o                         
 -28   4   6       2127.52       2340.03       254.05 o                         
 -26   4   6       2886.96       3126.73       153.30 o                         
 -24   4   6          1.62        -92.98        94.10 o                         
 -22   4   6        862.43        792.72       110.65 o                         
 -20   4   6        899.67        888.69       154.76 o                         
 -18   4   6        279.73        292.23        69.09 o                         
 -16   4   6        684.45        657.64        95.18 o                         
 -14   4   6       5288.86       5359.09       145.00 o                         
 -12   4   6       7915.26       7728.01       181.62 o                         
 -10   4   6       2144.47       1878.73        63.59 o                         
  -8   4   6       1881.90       1751.19        71.90 o                         
  -6   4   6       2594.77       2486.95       100.69 o                         
  -4   4   6       2202.21       2108.93        85.80 o                         
  -2   4   6      18212.92      18196.07       416.13 o                         
   0   4   6       2663.01       2722.82       101.64 o                         
   2   4   6      11235.81      11642.65       335.88 o                         
   4   4   6       4714.57       4876.27       169.48 o                         
   6   4   6       4332.19       4295.53       131.25 o                         
   8   4   6         34.40         68.81        74.64 o                         
  10   4   6        217.79        296.71        92.44 o                         
  12   4   6       2742.66       2627.91       117.53 o                         
  14   4   6       3390.87       3341.75       130.24 o                         
  16   4   6        100.41         74.64        92.10 o                         
  18   4   6        132.41        221.13       122.97 o                         
  20   4   6       1627.55       1684.94       262.61 o                         
  22   4   6       1924.97       1975.38       197.20 o                         
  24   4   6         68.48         -2.17       124.97 o                         
  26   4   6       1103.41       1021.09       210.22 o                         
  28   4   6        485.76        475.46       362.58 o                         
  30   4   6        324.68        327.44       185.56 o                         
  32   4   6         13.77       -301.28       372.17 o                         
 -37   5   6        961.68        805.73       249.92 o                         
 -35   5   6        349.29        437.02       182.47 o                         
 -33   5   6        404.15        365.24       198.24 o                         
 -31   5   6        151.46         35.27       161.73 o                         
 -29   5   6       1760.03       1802.38       366.69 o                         
 -27   5   6        178.37         38.07       173.93 o                         
 -25   5   6        323.90        337.54       121.70 o                         
 -23   5   6        847.80       1101.66       130.07 o                         
 -21   5   6          7.27        -60.19       150.99 o                         
 -19   5   6       4850.12       5418.89       206.46 o                         
 -17   5   6        151.86        158.96       112.64 o                         
 -15   5   6       1701.87       1459.61       304.04 o                         
 -13   5   6       1433.23       1163.49        92.09 o                         
 -11   5   6        384.12        296.14        70.40 o                         
  -9   5   6        108.28        113.31        51.01 o                         
  -7   5   6        871.52       1054.42        90.49 o                         
  -5   5   6        236.79        210.52       187.97 o                         
  -3   5   6       1499.26       1364.94       106.69 o                         
  -1   5   6          3.31         39.26        95.18 o                         
   1   5   6         16.60         49.47        81.83 o                         
   3   5   6       1791.90       2008.88       104.92 o                         
   5   5   6        334.75        446.71        77.15 o                         
   7   5   6        121.16        222.25        81.83 o                         
   9   5   6        388.53        299.43       208.51 o                         
  11   5   6        490.04        428.75       101.86 o                         
  13   5   6        458.99        492.06       120.52 o                         
  15   5   6       1215.90        783.91       166.46 o                         
  17   5   6        213.51        240.55       142.48 o                         
  19   5   6       1576.41       1158.96       254.05 o                         
  21   5   6         20.21        321.14       180.28 o                         
  23   5   6       1469.73       1555.29       232.02 o                         
  25   5   6        310.94        643.49       362.93 o                         
  27   5   6         11.69       -327.37       241.04 o                         
  29   5   6       1553.24       1520.71       265.70 o                         
 -34   6   6          0.04        -97.38       297.53 o                         
 -32   6   6         52.29        302.66       242.41 o                         
 -30   6   6        392.32        535.29       170.60 o                         
 -28   6   6        239.96        268.09       201.92 o                         
 -26   6   6        447.16        423.41       185.26 o                         
 -24   6   6          6.54        -25.85       168.11 o                         
 -22   6   6         58.02        134.63       154.76 o                         
 -20   6   6        679.62        667.77       182.67 o                         
 -18   6   6        582.09        534.24       147.72 o                         
 -16   6   6        164.53        166.17       119.32 o                         
 -14   6   6        115.97        272.22       204.74 o                         
 -12   6   6        101.73         89.79        80.05 o                         
 -10   6   6        270.25        113.60       211.59 o                         
  -8   6   6        221.31        336.55        94.71 o                         
  -6   6   6        236.30        262.96       286.92 o                         
  -4   6   6        223.68        266.84       101.02 o                         
  -2   6   6        481.42        521.58       192.76 o                         
   0   6   6          8.51        156.46       398.19 o                         
   2   6   6        461.92        539.21       108.74 o                         
   4   6   6         87.93        148.80       109.56 o                         
   6   6   6         26.06         43.41        85.68 o                         
   8   6   6          0.10        161.82        83.45 o                         
  10   6   6         52.23         -2.47       116.43 o                         
  12   6   6         14.12        -72.83       119.44 o                         
  14   6   6         14.25       -151.79       126.07 o                         
  16   6   6        467.92        578.51       173.13 o                         
  18   6   6        673.24        476.36       160.10 o                         
  20   6   6        813.78       1027.43       304.04 o                         
  22   6   6          0.55         55.19       225.63 o                         
  24   6   6         70.72        -74.89       212.65 o                         
  26   6   6        129.47        -33.64       313.95 o                         
 -29   7   6        221.86         74.27       256.97 o                         
 -27   7   6        839.84        680.50       254.14 o                         
 -25   7   6        165.26        170.75       173.99 o                         
 -23   7   6        283.38        309.45       202.67 o                         
 -21   7   6        214.78        204.26       592.32 o                         
 -19   7   6       1284.01       1555.42       186.63 o                         
 -17   7   6         22.71        271.59       171.87 o                         
 -15   7   6       1404.74       1205.52       244.12 o                         
 -13   7   6        393.90        676.94       339.64 o                         
 -11   7   6        684.85        845.47       304.72 o                         
  -9   7   6        229.27        237.14       114.49 o                         
  -7   7   6         48.25       -128.77       121.34 o                         
  -5   7   6         66.69        105.38       120.19 o                         
  -3   7   6         34.64        174.38       103.21 o                         
  -1   7   6          9.78       -125.23       246.17 o                         
   1   7   6         74.02         56.81       184.54 o                         
   3   7   6        376.51        499.15       107.85 o                         
   5   7   6       1204.98       1386.44       168.11 o                         
   7   7   6         39.17        -59.06       115.13 o                         
   9   7   6          5.77         22.42       135.15 o                         
  11   7   6        181.48        442.76       477.28 o                         
  13   7   6        234.81        461.15       302.32 o                         
  15   7   6        886.43       1112.85       192.27 o                         
  17   7   6        234.75        219.34       194.15 o                         
  19   7   6        527.34        589.23       219.44 o                         
  21   7   6         71.06         64.78       271.77 o                         
 -22   8   6        259.37        218.93       271.49 o                         
 -20   8   6        177.90        247.46       298.21 o                         
 -18   8   6        637.19        493.86       192.04 o                         
 -16   8   6         48.48        -86.84       175.63 o                         
 -14   8   6        292.01        148.99       153.84 o                         
 -12   8   6         91.54          4.17       139.56 o                         
 -10   8   6         33.62         88.00       167.20 o                         
  -8   8   6          1.27       -146.72       310.88 o                         
  -6   8   6         91.66        164.70       168.18 o                         
  -4   8   6        232.69        -35.83       565.27 o                         
  -2   8   6       6441.65       5616.04       338.74 o                         
   0   8   6       1063.18       1043.90       294.45 o                         
   2   8   6       4798.77       4094.98       488.58 o                         
   4   8   6        418.30        296.38       167.99 o                         
   6   8   6         30.99        400.05       235.89 o                         
   8   8   6        336.15        337.32       185.85 o                         
  10   8   6        262.66        365.58       216.28 o                         
  12   8   6        286.14        161.55       325.95 o                         
  14   8   6        170.19        254.42       190.23 o                         
  16   8   6        177.84        171.67       363.27 o                         
 -11   9   6         14.27       -175.76       208.24 o                         
  -9   9   6          2.58        240.68       225.29 o                         
  -7   9   6        668.42        933.32       260.26 o                         
  -5   9   6        419.77        827.82       255.92 o                         
  -3   9   6        796.50       1066.09       321.45 o                         
  -1   9   6          0.97        151.64       271.18 o                         
   1   9   6        566.40        770.53       336.10 o                         
   3   9   6       1056.11       1816.13       514.26 o                         
 -41   1   7         22.41         -0.68       192.40 o                         
 -39   1   7        389.35        402.44       256.79 o                         
 -37   1   7        901.27        973.19       216.34 o                         
 -35   1   7        300.44        424.55       125.89 o                         
 -33   1   7        123.08        255.93       164.34 o                         
 -31   1   7       2264.44       2287.46       139.69 o                         
 -29   1   7       1438.35       1361.28       192.42 o                         
 -27   1   7        196.06         69.72        81.67 o                         
 -25   1   7      13190.00      12940.75       285.02 o                         
 -23   1   7        850.43        685.03        73.21 o                         
 -21   1   7       3943.04       4134.96       120.29 o                         
 -19   1   7        748.70        659.86        79.43 o                         
 -17   1   7        374.30        356.91        54.43 o                         
 -15   1   7        454.28        411.11        43.57 o                         
 -13   1   7       1271.78       1188.83        54.73 o                         
 -11   1   7         60.36         50.38        68.48 o                         
  -9   1   7        544.22        696.47        80.80 o                         
  -7   1   7       2885.29       2949.28        72.94 o                         
  -5   1   7        520.25        522.87        64.37 o                         
  -3   1   7        151.19        137.09        45.81 o                         
  -1   1   7        114.57         60.28        42.82 o                         
   1   1   7        638.86        733.29       127.71 o                         
   3   1   7        326.04        307.89        39.27 o                         
   5   1   7         25.00         68.95        42.74 o                         
   7   1   7        207.93        160.65        51.01 o                         
   9   1   7       4143.57       4037.95       120.52 o                         
  11   1   7       3964.87       3666.14       287.26 o                         
  13   1   7        946.82        787.05        58.38 o                         
  15   1   7        507.76        458.45        56.22 o                         
  17   1   7       3428.96       3354.36       101.10 o                         
  19   1   7        544.16        748.33        80.05 o                         
  21   1   7        476.67        396.92       171.53 o                         
  23   1   7          2.02        -47.66        76.82 o                         
  25   1   7       2268.77       2304.61       148.74 o                         
  27   1   7        909.93        983.73       114.35 o                         
  29   1   7        231.64         42.17        71.90 o                         
  31   1   7        186.05        324.19       187.36 o                         
  33   1   7         38.65        102.54       224.61 o                         
 -40   2   7        351.60        294.34       214.49 o                         
 -38   2   7       1545.81       1674.07       186.45 o                         
 -36   2   7       1360.36       1498.04       408.12 o                         
 -34   2   7         59.87         49.22       120.38 o                         
 -32   2   7        314.77        325.83       136.94 o                         
 -30   2   7       2217.03       2205.33       225.97 o                         
 -28   2   7       1006.11        961.02       125.17 o                         
 -26   2   7       1727.49       1642.26       121.88 o                         
 -24   2   7       2774.89       3029.18       147.76 o                         
 -22   2   7       2741.89       2942.37       107.52 o                         
 -20   2   7       2075.76       2260.78       152.02 o                         
 -18   2   7         49.10         75.18        64.71 o                         
 -16   2   7       1755.94       1571.84       100.66 o                         
 -14   2   7       3006.72       2911.85        97.58 o                         
 -12   2   7       1643.35       1638.29        94.16 o                         
 -10   2   7        219.43        217.09        39.52 o                         
  -8   2   7        506.56        725.63        61.63 o                         
  -6   2   7      13668.66      13518.81       292.29 o                         
  -4   2   7       3769.73       3657.82       103.15 o                         
  -2   2   7       6802.44       7003.97       257.81 o                         
   0   2   7       9069.54       9519.43       273.56 o                         
   2   2   7       6198.43       6302.02       137.64 o                         
   4   2   7       3566.39       3613.20        90.07 o                         
   6   2   7        145.38         53.15        40.44 o                         
   8   2   7       2392.66       2277.62       125.65 o                         
  10   2   7       3149.76       3244.64        92.44 o                         
  12   2   7       3699.61       3818.93       197.90 o                         
  14   2   7       1762.53       1545.79        75.99 o                         
  16   2   7        635.26        539.82        79.98 o                         
  18   2   7       1290.57       1464.37       128.39 o                         
  20   2   7       2196.92       2025.56       201.32 o                         
  22   2   7        548.19        890.68       207.14 o                         
  24   2   7        205.63        128.38       129.92 o                         
  26   2   7       2446.50       2567.04       293.42 o                         
  28   2   7       1780.27       1758.48       196.12 o                         
  30   2   7        110.56        254.37       168.16 o                         
  32   2   7        444.72        692.30       261.58 o                         
 -39   3   7        190.37         29.09       233.59 o                         
 -37   3   7        590.29        184.41       225.74 o                         
 -35   3   7        260.64        258.05       132.84 o                         
 -33   3   7        236.20        172.29       120.11 o                         
 -31   3   7          2.61         18.51        64.21 o                         
 -29   3   7          2.03          5.34       129.27 o                         
 -27   3   7        195.46        280.41       144.14 o                         
 -25   3   7       2323.91       2153.43       130.78 o                         
 -23   3   7       7227.39       7582.85       517.00 o                         
 -21   3   7         86.27         36.41        61.19 o                         
 -19   3   7        715.71        675.91        62.96 o                         
 -17   3   7        491.65        356.44        50.07 o                         
 -15   3   7       2694.21       2302.58        74.60 o                         
 -13   3   7       3024.60       3177.50        94.26 o                         
 -11   3   7        442.46        491.34        52.53 o                         
  -9   3   7          1.42          6.74        78.41 o                         
  -7   3   7       5438.13       5585.91       155.44 o                         
  -5   3   7        493.45        492.88        59.64 o                         
  -3   3   7       1824.45       1842.21        71.08 o                         
  -1   3   7        349.50        345.59        32.96 o                         
   1   3   7       1755.14       1753.54        74.98 o                         
   3   3   7       6560.43       6593.05       138.04 o                         
   5   3   7       4848.19       4791.11       107.27 o                         
   7   3   7         27.74         70.00        42.32 o                         
   9   3   7        175.82        261.16        56.36 o                         
  11   3   7        443.83        416.19        68.94 o                         
  13   3   7        610.21        691.62        83.69 o                         
  15   3   7        944.78        600.44        94.84 o                         
  17   3   7       1657.83       1663.83       218.10 o                         
  19   3   7       4550.86       4601.28       352.31 o                         
  21   3   7        660.13        876.23       230.08 o                         
  23   3   7        680.71        783.76       294.45 o                         
  25   3   7        585.16        477.67       192.08 o                         
  27   3   7          8.67        294.94       196.25 o                         
  29   3   7        820.31        396.05       148.97 o                         
  31   3   7        296.45        156.89       266.72 o                         
 -38   4   7         58.18       -132.83       349.91 o                         
 -36   4   7        204.92        420.72       356.08 o                         
 -34   4   7          4.16       -127.79       173.93 o                         
 -32   4   7        374.89        526.01       440.65 o                         
 -30   4   7        235.27        -58.91       136.66 o                         
 -28   4   7          0.33         35.49       219.12 o                         
 -26   4   7         15.90         46.52        79.09 o                         
 -24   4   7        217.33        281.91       140.38 o                         
 -22   4   7         29.19         58.59       142.88 o                         
 -20   4   7          4.72        -59.05       198.24 o                         
 -18   4   7         38.87        157.26        98.95 o                         
 -16   4   7         15.13         40.83        82.17 o                         
 -14   4   7          2.86        -54.18        44.25 o                         
 -12   4   7        135.78        113.33        42.74 o                         
 -10   4   7         23.24         59.50        42.38 o                         
  -8   4   7        529.92        488.90        77.72 o                         
  -6   4   7       3861.44       3926.30       134.27 o                         
  -4   4   7       5671.55       5590.26       164.83 o                         
  -2   4   7         25.21         31.26        54.06 o                         
   0   4   7        980.32       1024.09       166.74 o                         
   2   4   7       7838.66       7938.47       443.04 o                         
   4   4   7        139.38        224.95        75.67 o                         
   6   4   7       2813.54       2603.09       116.41 o                         
   8   4   7        331.30        346.40        65.23 o                         
  10   4   7        337.18        437.24        96.55 o                         
  12   4   7        121.02        169.03        86.41 o                         
  14   4   7         11.69        127.78       126.00 o                         
  16   4   7        378.61        368.08       105.79 o                         
  18   4   7        723.75        828.21       145.27 o                         
  20   4   7        323.69        329.42       146.42 o                         
  22   4   7          2.13         26.51       262.95 o                         
  24   4   7        154.82       -113.43       191.39 o                         
  26   4   7          0.26       -132.43       141.61 o                         
  28   4   7          3.51        -15.06       179.75 o                         
  30   4   7        584.57        556.33       264.08 o                         
 -35   5   7          0.04        122.45       212.84 o                         
 -33   5   7        385.07        467.81       191.92 o                         
 -31   5   7         11.21        -86.14       156.72 o                         
 -29   5   7        712.06        663.65       329.03 o                         
 -27   5   7        126.32         50.39       147.63 o                         
 -25   5   7        395.27        139.97       185.57 o                         
 -23   5   7        654.24        664.75       132.17 o                         
 -21   5   7       3314.67       3103.33       194.93 o                         
 -19   5   7       3527.86       3494.64       224.95 o                         
 -17   5   7        848.62       1016.42       169.91 o                         
 -15   5   7       2140.45       2134.43       152.03 o                         
 -13   5   7       1984.27       2060.71       108.02 o                         
 -11   5   7        440.39        475.33       189.34 o                         
  -9   5   7         23.81        125.14        64.74 o                         
  -7   5   7       1034.32       1059.58        85.25 o                         
  -5   5   7       3640.20       3635.10       155.57 o                         
  -3   5   7       1030.19        992.48       108.44 o                         
  -1   5   7        103.67         51.11        70.99 o                         
   1   5   7        232.30        239.98        65.60 o                         
   3   5   7        579.65        557.19        76.38 o                         
   5   5   7       1770.18       1703.32       108.45 o                         
   7   5   7       1004.99        924.88       170.85 o                         
   9   5   7        161.84        270.80        98.95 o                         
  11   5   7        158.32        256.50       254.05 o                         
  13   5   7        169.54        143.73       157.61 o                         
  15   5   7        284.63        424.97       175.30 o                         
  17   5   7        849.02        742.07       164.99 o                         
  19   5   7        152.37        398.28       292.05 o                         
  21   5   7        544.11        696.58       181.05 o                         
  23   5   7         60.40        274.35       191.73 o                         
  25   5   7       1278.70       1169.10       228.53 o                         
  27   5   7        926.29        754.30       254.39 o                         
 -32   6   7        248.14        252.68       375.94 o                         
 -30   6   7       3367.74       3283.90       407.43 o                         
 -28   6   7        652.77        734.96       202.39 o                         
 -26   6   7         73.81        122.59       170.61 o                         
 -24   6   7        609.48        466.99       188.02 o                         
 -22   6   7       1590.38       1876.67       169.42 o                         
 -20   6   7        904.49       1160.01       154.54 o                         
 -18   6   7        584.66        514.15       117.96 o                         
 -16   6   7        147.63        106.64       107.51 o                         
 -14   6   7       2122.89       2112.91       185.09 o                         
 -12   6   7       1783.57       2283.38       142.95 o                         
 -10   6   7        353.56        269.89       128.45 o                         
  -8   6   7        424.15        467.44       171.53 o                         
  -6   6   7        510.01        535.01       151.33 o                         
  -4   6   7        376.75        538.60       154.07 o                         
  -2   6   7       7272.87       6727.14       237.49 o                         
   0   6   7       3709.24       3866.06       161.40 o                         
   2   6   7       2437.48       2530.35       253.36 o                         
   4   6   7        672.92        910.06       178.38 o                         
   6   6   7        344.23        374.46       100.65 o                         
   8   6   7          0.19        -19.53       141.31 o                         
  10   6   7        106.23         35.73       166.34 o                         
  12   6   7        106.04        -14.79       152.59 o                         
  14   6   7         58.74        122.47       141.96 o                         
  16   6   7        299.93        575.89       177.62 o                         
  18   6   7        353.89        620.81       209.89 o                         
  20   6   7        745.70       1091.70       291.37 o                         
  22   6   7        518.06        221.87       352.65 o                         
 -27   7   7        363.21        620.01       321.19 o                         
 -25   7   7         27.68        -38.36       212.99 o                         
 -23   7   7        821.02        913.61       285.13 o                         
 -21   7   7        167.28        122.88       353.00 o                         
 -19   7   7       5544.25       5768.52       344.00 o                         
 -17   7   7        186.74         59.70       139.69 o                         
 -15   7   7        735.26        946.40       281.10 o                         
 -13   7   7        366.59        537.18       141.18 o                         
 -11   7   7        110.51         31.28       156.66 o                         
  -9   7   7         31.58        324.08       181.81 o                         
  -7   7   7        917.29       1123.21       256.10 o                         
  -5   7   7        503.12        551.86       148.24 o                         
  -3   7   7        663.61        649.23       152.65 o                         
  -1   7   7          9.81        171.43       188.65 o                         
   1   7   7        157.86        509.45       324.58 o                         
   3   7   7        595.97        606.27       181.94 o                         
   5   7   7          0.45        -34.90       153.51 o                         
   7   7   7        398.74        534.34       319.44 o                         
   9   7   7       1096.30       1717.02       218.99 o                         
  11   7   7        502.62        428.66       409.49 o                         
  13   7   7        181.41        493.78       240.52 o                         
  15   7   7         31.40       -111.87       215.27 o                         
  17   7   7       1387.66       1810.20       490.98 o                         
  19   7   7        241.94        155.77       451.60 o                         
 -20   8   7         24.66        -61.63       507.41 o                         
 -18   8   7         17.81        -26.97       273.95 o                         
 -16   8   7         66.87        257.98       287.82 o                         
 -14   8   7        131.44       -199.58       383.81 o                         
 -12   8   7         90.38        407.75       220.30 o                         
 -10   8   7          0.08         77.66       286.85 o                         
  -8   8   7        222.49        354.67       200.65 o                         
  -6   8   7         21.23       -248.93       254.29 o                         
  -4   8   7        323.66        392.79       232.82 o                         
  -2   8   7        278.11        216.93       360.19 o                         
   0   8   7       1145.83       1278.48       285.46 o                         
   2   8   7       1071.86       1178.66       265.15 o                         
   4   8   7         43.13       -148.68       257.47 o                         
   6   8   7        253.36        150.76       239.48 o                         
   8   8   7        224.41         36.98       210.25 o                         
  10   8   7         24.63         17.42       224.84 o                         
 -40   0   8       2405.95       2400.10       332.11 o                         
 -38   0   8       3450.10       3851.80       380.04 o                         
 -36   0   8       1834.94       2063.88       293.08 o                         
 -34   0   8         53.06        480.70       199.95 o                         
 -32   0   8        628.58        671.07       231.45 o                         
 -30   0   8       2167.61       2415.85       228.03 o                         
 -28   0   8       1865.90       2424.07       203.38 o                         
 -26   0   8        687.32        584.10       163.66 o                         
 -24   0   8       3488.81       3374.52       182.83 o                         
 -22   0   8       2689.42       2955.44       206.80 o                         
 -20   0   8       2496.88       2632.24       127.37 o                         
 -18   0   8        263.29        260.21        69.16 o                         
 -16   0   8       1279.49       1231.21       104.77 o                         
 -14   0   8       2651.07       2581.56       109.56 o                         
 -12   0   8       1859.36       1830.38       106.14 o                         
 -10   0   8         55.53        115.73        55.47 o                         
  -8   0   8        264.33        328.69        63.00 o                         
  -6   0   8       5398.21       5534.27       135.58 o                         
  -4   0   8        690.36        684.08       104.08 o                         
  -2   0   8       9204.69      10158.48       350.60 o                         
   0   0   8      22703.24      24408.44       723.80 o                         
   2   0   8       4258.33       4626.95       180.09 o                         
   4   0   8         61.36        115.73        89.02 o                         
   6   0   8         28.85         27.39        34.24 o                         
   8   0   8       1187.91       1179.16        79.43 o                         
  10   0   8       4247.50       4219.52       128.74 o                         
  12   0   8        929.57        902.52        84.23 o                         
  14   0   8        180.86        108.88        88.33 o                         
  16   0   8       3255.30       3422.45       174.61 o                         
  18   0   8       1840.95       1865.98       149.96 o                         
  20   0   8       1403.81       1657.81       141.75 o                         
  22   0   8          7.74        177.35       204.74 o                         
  24   0   8       1252.07       1544.83       234.19 o                         
  26   0   8       3284.71       4144.88       425.92 o                         
  28   0   8       3457.01       3729.23       363.61 o                         
  30   0   8         97.95       -343.75       398.53 o                         
 -39   1   8        737.97        729.12       189.10 o                         
 -37   1   8        349.34        202.50       182.28 o                         
 -35   1   8         70.47        178.86       192.42 o                         
 -33   1   8       2062.47       1980.93       161.22 o                         
 -31   1   8       1578.06       1713.49       163.86 o                         
 -29   1   8         33.25        368.51       113.38 o                         
 -27   1   8          3.84        128.12        93.73 o                         
 -25   1   8       2125.73       1619.77       258.84 o                         
 -23   1   8       8698.53       9241.21       294.25 o                         
 -21   1   8         34.64         95.45        60.43 o                         
 -19   1   8        241.55         71.01        60.60 o                         
 -17   1   8       2492.90       2342.45       186.60 o                         
 -15   1   8       2942.76       2930.71       280.41 o                         
 -13   1   8       2161.45       2144.15       165.03 o                         
 -11   1   8        203.74        236.49        54.78 o                         
  -9   1   8         75.54         84.93        34.30 o                         
  -7   1   8       1626.66       1656.09        74.25 o                         
  -5   1   8         81.76         22.63        55.59 o                         
  -3   1   8         35.02         76.75        85.25 o                         
  -1   1   8       1320.11       1303.91        79.43 o                         
   1   1   8       1185.83       1301.72       102.03 o                         
   3   1   8       1235.71       1488.52       118.81 o                         
   5   1   8         22.63         58.27       140.38 o                         
   7   1   8        161.92        230.91        75.67 o                         
   9   1   8         37.20         40.66        81.83 o                         
  11   1   8         71.13         50.00        56.29 o                         
  13   1   8        234.45         -5.62       174.61 o                         
  15   1   8          0.70         28.46        89.02 o                         
  17   1   8       4600.15       5018.69       409.83 o                         
  19   1   8        180.01        171.70        87.38 o                         
  21   1   8        579.08        615.48       127.71 o                         
  23   1   8        176.37        219.43       121.67 o                         
  25   1   8         81.33       -323.63       215.75 o                         
  27   1   8        511.86        373.85       190.24 o                         
  29   1   8        534.30       1065.13       357.38 o                         
  31   1   8        223.21       1151.09       505.36 o                         
 -40   2   8         40.73        957.99       419.76 o                         
 -38   2   8         24.54        -75.16       169.95 o                         
 -36   2   8         31.22        129.22       155.52 o                         
 -34   2   8        241.53         62.68       252.68 o                         
 -32   2   8        118.43        108.67       216.39 o                         
 -30   2   8          2.50        -23.51       113.01 o                         
 -28   2   8        619.50        600.55       110.08 o                         
 -26   2   8        188.85         90.15        90.48 o                         
 -24   2   8        702.51        563.85        90.06 o                         
 -22   2   8       1339.41       1353.38       116.88 o                         
 -20   2   8       1455.96       1207.65       110.93 o                         
 -18   2   8        569.84        604.98        67.79 o                         
 -16   2   8        214.97        196.73        56.09 o                         
 -14   2   8        164.01         74.45        78.75 o                         
 -12   2   8        440.82        446.87        52.36 o                         
 -10   2   8       1012.93       1114.81       108.19 o                         
  -8   2   8        836.70        877.31       184.89 o                         
  -6   2   8       5493.26       5616.11       337.93 o                         
  -4   2   8         15.93        -74.92        62.29 o                         
  -2   2   8       9325.18       9626.34       277.67 o                         
   0   2   8       5214.14       5072.85       115.82 o                         
   2   2   8       1565.17       1491.85        65.45 o                         
   4   2   8        105.61        155.12        50.54 o                         
   6   2   8        124.12        251.54        96.55 o                         
   8   2   8       1290.18       1233.66       120.18 o                         
  10   2   8        152.13        154.78        61.25 o                         
  12   2   8        290.94        527.66       124.97 o                         
  14   2   8        748.82        659.70        87.55 o                         
  16   2   8        195.07        329.31       130.79 o                         
  18   2   8        112.35        120.29        90.82 o                         
  20   2   8         71.89        104.94       119.83 o                         
  22   2   8         26.97         43.03       110.94 o                         
  24   2   8         30.62         38.74       117.38 o                         
  26   2   8          4.49         34.38       169.01 o                         
  28   2   8         74.43        480.53       296.08 o                         
  30   2   8         20.09       -459.48       351.28 o                         
 -37   3   8        569.34        785.00       300.61 o                         
 -35   3   8          6.04        228.59       152.04 o                         
 -33   3   8         25.87         20.09       131.49 o                         
 -31   3   8        165.14       -269.36       179.57 o                         
 -29   3   8        758.70        755.82       143.50 o                         
 -27   3   8       2085.76       2030.16       178.72 o                         
 -25   3   8       1292.71       1251.11       137.96 o                         
 -23   3   8         72.36         -8.75       133.53 o                         
 -21   3   8       5425.08       5414.87       255.42 o                         
 -19   3   8        422.49        383.18        99.29 o                         
 -17   3   8       2807.10       2597.46       113.36 o                         
 -15   3   8        744.23        734.51        57.03 o                         
 -13   3   8        869.02        870.42        58.93 o                         
 -11   3   8         63.66         86.59        41.93 o                         
  -9   3   8         16.27         72.52        67.90 o                         
  -7   3   8       3192.52       3102.37        84.53 o                         
  -5   3   8       2161.86       2157.65        93.91 o                         
  -3   3   8         42.46        217.68        77.07 o                         
  -1   3   8        403.33        395.99        99.63 o                         
   1   3   8       2308.42       2280.06       272.19 o                         
   3   3   8       1327.99       1264.27        92.28 o                         
   5   3   8        468.46        434.92       153.04 o                         
   7   3   8          2.32         50.43        82.17 o                         
   9   3   8       3167.67       2982.83       135.58 o                         
  11   3   8       2322.53       2488.50       165.03 o                         
  13   3   8        726.34        739.10       105.00 o                         
  15   3   8         21.85         58.75        97.58 o                         
  17   3   8       3492.85       3259.54       290.68 o                         
  19   3   8        121.87        115.31       123.92 o                         
  21   3   8        914.46        614.26       209.20 o                         
  23   3   8        322.49        490.13       163.02 o                         
  25   3   8       1314.10       1387.09       247.23 o                         
  27   3   8        128.06         61.40       192.63 o                         
  29   3   8        419.94        313.62       301.98 o                         
 -36   4   8        111.50       -179.16       263.23 o                         
 -34   4   8        197.73         -1.31       252.68 o                         
 -32   4   8        462.19        374.27       127.89 o                         
 -30   4   8       2468.48       2679.47       227.05 o                         
 -28   4   8          0.17         45.68       127.03 o                         
 -26   4   8        119.07        213.06       147.62 o                         
 -24   4   8       3084.48       2794.40       161.72 o                         
 -22   4   8       1393.41       1540.01       119.97 o                         
 -20   4   8         75.85        -59.65        83.81 o                         
 -18   4   8        459.94        457.19        85.19 o                         
 -16   4   8       3125.54       3082.78       133.87 o                         
 -14   4   8       2254.01       2020.27        99.20 o                         
 -12   4   8        128.60        188.82       161.26 o                         
 -10   4   8        701.23        653.88       136.27 o                         
  -8   4   8        147.50        219.44       106.82 o                         
  -6   4   8       6326.62       6395.88       180.21 o                         
  -4   4   8       1058.32       1050.18       103.11 o                         
  -2   4   8       1755.19       1644.75       250.97 o                         
   0   4   8       9159.91       9490.73       231.84 o                         
   2   4   8       1191.97       1072.03       303.35 o                         
   4   4   8        957.66        834.17       269.11 o                         
   6   4   8        828.50       1012.57       150.65 o                         
   8   4   8        680.92        613.23        95.93 o                         
  10   4   8        156.80        210.56       106.36 o                         
  12   4   8        437.04        432.17       109.48 o                         
  14   4   8         13.41       -180.26       120.18 o                         
  16   4   8        787.53        822.73       148.47 o                         
  18   4   8        351.04        482.80       155.44 o                         
  20   4   8        493.00        555.30       162.41 o                         
  22   4   8         26.70        -45.91       245.49 o                         
  24   4   8        475.76        628.03       199.27 o                         
  26   4   8        665.70        548.93       207.06 o                         
 -33   5   8        402.53        885.10       249.43 o                         
 -31   5   8         20.20       -128.85       202.75 o                         
 -29   5   8        444.84        776.54       234.49 o                         
 -27   5   8        386.10        443.40       224.95 o                         
 -25   5   8        174.11        358.19       403.67 o                         
 -23   5   8       5602.27       6017.70       249.74 o                         
 -21   5   8         70.56        181.50       137.69 o                         
 -19   5   8       3361.07       3096.20       174.31 o                         
 -17   5   8         74.53        128.38       124.11 o                         
 -15   5   8        975.00       1001.04       387.23 o                         
 -13   5   8        586.33        468.06       142.29 o                         
 -11   5   8         37.56        151.40        76.07 o                         
  -9   5   8        132.31        265.83        74.61 o                         
  -7   5   8       4092.20       4424.92       194.13 o                         
  -5   5   8       1135.53       1021.78       111.10 o                         
  -3   5   8       1823.67       1912.98       197.21 o                         
  -1   5   8          0.04        111.74       198.24 o                         
   1   5   8        197.04        202.62       124.28 o                         
   3   5   8       1041.68        948.04       120.87 o                         
   5   5   8        399.16        284.90        98.41 o                         
   7   5   8        956.34        983.08       227.34 o                         
   9   5   8       1697.82       2036.35       576.23 o                         
  11   5   8        729.06        902.38       162.73 o                         
  13   5   8        510.26        407.81       133.43 o                         
  15   5   8        175.84         78.10       184.54 o                         
  17   5   8       1399.77       1598.12       226.37 o                         
  19   5   8        915.11        990.42       210.25 o                         
  21   5   8        826.61        972.29       269.11 o                         
  23   5   8       3696.34       3776.18       521.45 o                         
 -28   6   8        347.64        584.10       391.69 o                         
 -26   6   8        251.30        108.88       218.28 o                         
 -24   6   8          3.37       -190.30       159.06 o                         
 -22   6   8          0.11        -29.42       202.01 o                         
 -20   6   8          5.42       -258.61       172.41 o                         
 -18   6   8          0.44        -37.38       176.54 o                         
 -16   6   8          0.75        110.56       162.26 o                         
 -14   6   8         41.16        285.08       334.85 o                         
 -12   6   8         32.66        196.22       183.06 o                         
 -10   6   8         45.39        -29.15       174.27 o                         
  -8   6   8        153.11         99.20       145.61 o                         
  -6   6   8         22.22        106.21       163.33 o                         
  -4   6   8       1875.03       1477.77       150.05 o                         
  -2   6   8         17.92        194.65       120.18 o                         
   0   6   8         91.81         62.60       110.93 o                         
   2   6   8        183.78        191.38       108.81 o                         
   4   6   8         23.03        -65.04       117.56 o                         
   6   6   8        381.99        356.45       168.65 o                         
   8   6   8         34.24         23.11       160.23 o                         
  10   6   8          2.82       -159.44       189.99 o                         
  12   6   8         40.34       -112.23       563.90 o                         
  14   6   8         42.17        -63.05       225.63 o                         
  16   6   8        198.78        264.56       234.72 o                         
  18   6   8         72.94        342.71       319.40 o                         
  20   6   8         59.67       -235.22       243.58 o                         
 -21   7   8         44.08        197.90       307.46 o                         
 -19   7   8         28.24       -174.96       198.76 o                         
 -17   7   8        418.47        429.46       280.14 o                         
 -15   7   8        354.14        315.19       305.53 o                         
 -13   7   8         35.54         96.56       296.85 o                         
 -11   7   8        135.15        -38.49       446.12 o                         
  -9   7   8        569.65        726.53       256.48 o                         
  -7   7   8        737.52       1300.81       561.85 o                         
  -5   7   8         37.12        -98.94       213.56 o                         
  -3   7   8         26.22         43.78       166.42 o                         
  -1   7   8        117.94        -25.00       297.87 o                         
   1   7   8         40.28         49.22       194.15 o                         
   3   7   8          9.56        -23.27        65.15 o                         
   5   7   8        107.72        209.41       221.76 o                         
   7   7   8        610.31        528.35       242.04 o                         
   9   7   8        592.71        222.17       407.09 o                         
  11   7   8         30.83        -66.52       200.14 o                         
  13   7   8          0.02         50.01       222.55 o                         
 -14   8   8        396.21        534.87       392.31 o                         
 -12   8   8          0.49       -301.40       285.19 o                         
 -10   8   8        123.62        328.69       321.15 o                         
  -8   8   8         12.97        -91.61       255.95 o                         
  -6   8   8       1488.64       1233.95       254.68 o                         
  -4   8   8         33.18       -157.39       279.20 o                         
  -2   8   8        110.66       -197.90       315.51 o                         
   0   8   8       1982.84       2041.15       371.85 o                         
   2   8   8       1192.99        952.24       321.88 o                         
   4   8   8        460.96       -138.63       286.54 o                         
 -37   1   9        438.83        545.28       156.95 o                         
 -35   1   9          0.16        -99.25       136.50 o                         
 -33   1   9         32.82       -143.16       129.30 o                         
 -31   1   9          1.62       -181.50       121.00 o                         
 -29   1   9         36.77        -57.25       103.07 o                         
 -27   1   9        945.20        818.01       155.97 o                         
 -25   1   9        571.60        603.60       122.34 o                         
 -23   1   9        524.07        462.62       259.53 o                         
 -21   1   9        729.91        560.89        97.96 o                         
 -19   1   9        347.57        344.31       189.34 o                         
 -17   1   9       2356.78       2112.19       392.37 o                         
 -15   1   9          6.57        -36.85       116.07 o                         
 -13   1   9        132.20         51.30        74.75 o                         
 -11   1   9       1725.43       1592.26       101.07 o                         
  -9   1   9       1276.45       1148.49        84.72 o                         
  -7   1   9       1344.04       1371.53       118.81 o                         
  -5   1   9          0.12        -67.29       116.41 o                         
  -3   1   9        488.07        419.23        47.79 o                         
  -1   1   9       2304.74       2193.99        83.09 o                         
   1   1   9       2119.77       2089.21        83.88 o                         
   3   1   9        395.39        417.13        71.90 o                         
   5   1   9        631.93        668.80        60.60 o                         
   7   1   9        874.76        886.46        75.93 o                         
   9   1   9       1301.27       1379.88       178.04 o                         
  11   1   9        765.32        946.15       111.27 o                         
  13   1   9         64.13        150.93       112.82 o                         
  15   1   9        591.00        601.44       119.65 o                         
  17   1   9       7929.39       8105.17       438.59 o                         
  19   1   9        140.28        149.15       195.50 o                         
  21   1   9          0.17       -171.19       172.56 o                         
  23   1   9          6.00        -21.97       162.00 o                         
  25   1   9        196.06       -245.83       188.09 o                         
  27   1   9        590.87        645.05       306.77 o                         
 -36   2   9          0.13        320.80       192.95 o                         
 -34   2   9         16.76       -111.93       149.19 o                         
 -32   2   9         94.52         -8.63        66.08 o                         
 -30   2   9        684.97        808.57       137.34 o                         
 -28   2   9         13.22          5.45       124.80 o                         
 -26   2   9        325.43        261.45       106.14 o                         
 -24   2   9       2060.20       1987.99       148.41 o                         
 -22   2   9        290.74        378.53        98.46 o                         
 -20   2   9          0.59          4.28        83.58 o                         
 -18   2   9        206.22        132.09       133.53 o                         
 -16   2   9       1604.79       1520.11       249.60 o                         
 -14   2   9        323.08        327.86       110.59 o                         
 -12   2   9        211.74        163.35        82.51 o                         
 -10   2   9       1325.59       1163.43       137.98 o                         
  -8   2   9        665.75        679.48        68.48 o                         
  -6   2   9       1693.86       1799.65       170.51 o                         
  -4   2   9        120.77        230.80        69.09 o                         
  -2   2   9       2077.67       2187.63       173.25 o                         
   0   2   9      26550.58      28728.96       620.09 o                         
   2   2   9        168.47        200.23       178.04 o                         
   4   2   9        411.97        362.92        66.08 o                         
   6   2   9        582.24        555.01        68.90 o                         
   8   2   9       1259.03       1405.51        86.32 o                         
  10   2   9       1552.65       1496.91        94.37 o                         
  12   2   9         98.04        143.41        84.25 o                         
  14   2   9         60.73       -142.61       370.46 o                         
  16   2   9       2646.17       2714.26       329.03 o                         
  18   2   9        622.33        729.85       222.52 o                         
  20   2   9        492.74        552.81       226.55 o                         
  22   2   9         68.80        109.61       254.86 o                         
  24   2   9        768.42       1036.05       314.31 o                         
  26   2   9        884.14        942.24       264.32 o                         
 -35   3   9        297.07        -20.51       191.05 o                         
 -33   3   9       1894.13       1531.70       187.97 o                         
 -31   3   9         37.74        243.50       283.49 o                         
 -29   3   9          1.27        -32.48       131.32 o                         
 -27   3   9        943.05       1012.10       152.92 o                         
 -25   3   9          0.23         -1.74        64.83 o                         
 -23   3   9       5825.97       5813.47       366.69 o                         
 -21   3   9       1231.09       1051.72       163.66 o                         
 -19   3   9        235.67        -70.57        96.38 o                         
 -17   3   9       3652.61       3641.37       202.35 o                         
 -15   3   9       3597.83       3510.79       148.31 o                         
 -13   3   9       1086.85       1223.47       107.51 o                         
 -11   3   9         20.27         34.64        63.21 o                         
  -9   3   9        774.27        779.24        82.83 o                         
  -7   3   9       2094.80       2144.53        89.51 o                         
  -5   3   9        120.30        183.99        64.70 o                         
  -3   3   9        147.68        155.28        89.02 o                         
  -1   3   9       1419.06       1480.36       113.60 o                         
   1   3   9       1443.92       1491.85       102.76 o                         
   3   3   9       1101.94       1254.07       145.51 o                         
   5   3   9         22.76        -46.07       129.76 o                         
   7   3   9        905.37        922.44       131.47 o                         
   9   3   9       1167.97       1274.23       127.37 o                         
  11   3   9        468.17        711.43       123.99 o                         
  13   3   9         27.20         52.45        99.51 o                         
  15   3   9         10.11        135.79       102.03 o                         
  17   3   9       2918.88       2632.52       221.40 o                         
  19   3   9          5.81        151.79       230.91 o                         
  21   3   9          0.07        160.78       231.34 o                         
  23   3   9       1825.22       2407.63       406.07 o                         
  25   3   9        355.92        628.61       286.23 o                         
 -34   4   9         96.40        -47.68       235.53 o                         
 -32   4   9        396.92        364.65       326.29 o                         
 -30   4   9          0.14        299.99       372.85 o                         
 -28   4   9        692.10        596.90       395.11 o                         
 -26   4   9         23.80          7.27       180.59 o                         
 -24   4   9          4.26        123.26       197.90 o                         
 -22   4   9          1.80        247.20       213.65 o                         
 -20   4   9         44.86         75.32       163.66 o                         
 -18   4   9         24.24        164.34       218.44 o                         
 -16   4   9          6.04         95.18       137.64 o                         
 -14   4   9         27.18        232.60       123.23 o                         
 -12   4   9         27.35         29.60       349.91 o                         
 -10   4   9         42.60         79.29        86.65 o                         
  -8   4   9        343.41        466.20       101.35 o                         
  -6   4   9        500.09        493.97        95.99 o                         
  -4   4   9       1454.09       1414.38       127.59 o                         
  -2   4   9       1305.09       1171.55       103.18 o                         
   0   4   9         22.44        -28.94       171.19 o                         
   2   4   9        731.50        527.74       157.15 o                         
   4   4   9          4.71         23.11       157.15 o                         
   6   4   9        174.67        386.70       125.02 o                         
   8   4   9          0.26        -53.13       407.43 o                         
  10   4   9        458.07        449.57       184.54 o                         
  12   4   9        224.76        337.74       137.43 o                         
  14   4   9        208.14        321.50       157.67 o                         
  16   4   9          2.96        -37.61       156.98 o                         
  18   4   9          0.43        225.45       160.15 o                         
  20   4   9         34.46          6.99       410.17 o                         
  22   4   9          0.61         75.32       308.83 o                         
 -29   5   9          9.56        750.83       665.25 o                         
 -27   5   9        859.35        869.37       246.95 o                         
 -25   5   9        795.37        661.68       230.99 o                         
 -23   5   9        442.87        473.86       288.29 o                         
 -21   5   9       2345.35       2048.82       262.26 o                         
 -19   5   9         91.69        232.14       204.06 o                         
 -17   5   9       1130.16        745.71       262.26 o                         
 -15   5   9        186.08        136.04       140.93 o                         
 -13   5   9        200.81        304.66       138.50 o                         
 -11   5   9         52.62        137.47       108.02 o                         
  -9   5   9         28.67        -87.60       104.40 o                         
  -7   5   9        636.10        612.28       183.86 o                         
  -5   5   9         36.66         66.41        98.86 o                         
  -3   5   9         49.44        179.20       168.11 o                         
  -1   5   9         92.40        135.80       121.98 o                         
   1   5   9         22.70       -119.15       110.84 o                         
   3   5   9         18.82        138.05       133.76 o                         
   5   5   9         97.48        183.37       242.41 o                         
   7   5   9         77.44        -58.45       188.65 o                         
   9   5   9        138.37        250.59       199.53 o                         
  11   5   9         25.91        159.77       155.81 o                         
  13   5   9          2.62        109.69       159.01 o                         
  15   5   9         14.88        -54.10       132.13 o                         
  17   5   9          1.45        -98.17       216.30 o                         
  19   5   9         23.79        -89.02       602.59 o                         
 -26   6   9         43.34       -265.69       547.81 o                         
 -24   6   9       1047.63       1989.24       517.00 o                         
 -22   6   9        289.71        556.03       288.97 o                         
 -20   6   9          8.78          0.00        68.48 o                         
 -18   6   9        449.52        394.60       325.95 o                         
 -16   6   9       1401.10       1725.12       210.19 o                         
 -14   6   9       1264.25       1409.69       197.84 o                         
 -12   6   9         75.34         52.45       190.85 o                         
 -10   6   9         15.38        180.74       483.79 o                         
  -8   6   9        216.44        215.01       160.86 o                         
  -6   6   9       4097.79       4669.86       292.41 o                         
  -4   6   9         11.11       -285.23       324.58 o                         
  -2   6   9        372.34        548.57       221.52 o                         
   0   6   9        963.83       1099.60       160.85 o                         
   2   6   9        463.92        364.28       215.70 o                         
   4   6   9       1119.23        921.13       200.95 o                         
   6   6   9       3915.29       3901.73       312.25 o                         
   8   6   9        273.87        427.23       189.53 o                         
  10   6   9          0.87       -221.13       300.61 o                         
  12   6   9         61.81        108.61       281.10 o                         
  14   6   9        134.43        108.87       239.01 o                         
 -19   7   9        313.52        773.10       561.51 o                         
 -17   7   9        166.22        937.44       405.38 o                         
 -15   7   9         31.67        116.25       332.11 o                         
 -13   7   9          7.48        236.81       213.48 o                         
 -11   7   9          4.73         32.89       490.29 o                         
  -9   7   9          0.96        128.40       253.61 o                         
  -7   7   9       1572.27       1147.60       251.96 o                         
  -5   7   9          5.77         22.18       279.38 o                         
  -3   7   9          3.15        189.25       221.47 o                         
  -1   7   9         89.72        522.22       540.96 o                         
   1   7   9        110.44        409.38       276.24 o                         
   3   7   9        117.66        555.30       369.43 o                         
   5   7   9         94.93        -16.99       218.44 o                         
   7   7   9        832.12        699.03       240.19 o                         
 -36   0  10        167.35       -265.69       272.54 o                         
 -34   0  10        149.99         89.02       206.11 o                         
 -32   0  10        282.90        603.96       272.54 o                         
 -30   0  10       1756.43       1974.86       338.27 o                         
 -28   0  10         67.68        -54.10       238.98 o                         
 -26   0  10        427.06        313.62       225.97 o                         
 -24   0  10        488.15        356.08       212.28 o                         
 -22   0  10         14.74        164.34       191.05 o                         
 -20   0  10         40.14        123.26       137.64 o                         
 -18   0  10          0.43        184.20       150.65 o                         
 -16   0  10        436.19        265.69       164.34 o                         
 -14   0  10        101.24        115.73       122.57 o                         
 -12   0  10       1049.26        560.14       148.59 o                         
 -10   0  10       1816.18       1663.98       162.29 o                         
  -8   0  10        721.04        858.01       165.03 o                         
  -6   0  10        130.99        525.21       162.97 o                         
  -4   0  10        703.00        732.01       139.01 o                         
  -2   0  10       2031.65       1739.30       193.10 o                         
   0   0  10      25498.15      27390.59       958.67 o                         
   2   0  10       5620.02       5658.21       273.91 o                         
   4   0  10       4767.60       4537.25       245.15 o                         
   6   0  10        768.57        759.40       173.25 o                         
   8   0  10       1775.66       1809.15       182.83 o                         
  10   0  10        593.38        587.53       136.27 o                         
  12   0  10         40.13       -143.80       170.51 o                         
  14   0  10        168.66        232.14       219.12 o                         
  16   0  10       1057.99       1068.23       189.68 o                         
  18   0  10        113.61         89.02       218.44 o                         
  20   0  10         59.00       -115.73       238.30 o                         
  24   0  10        966.02        892.25       430.03 o                         
 -35   1  10        248.22        124.81       196.09 o                         
 -33   1  10        321.59        528.56       355.05 o                         
 -31   1  10         40.03       -174.08       256.79 o                         
 -29   1  10       1441.35       1537.05       176.54 o                         
 -27   1  10        455.87        686.43       181.47 o                         
 -25   1  10        110.49        152.73       152.00 o                         
 -23   1  10        510.33        381.85       118.98 o                         
 -21   1  10        156.10        307.35       110.88 o                         
 -19   1  10       1853.81       1648.05       157.15 o                         
 -17   1  10       3132.68       3026.79       166.03 o                         
 -15   1  10        744.56        940.00       199.27 o                         
 -13   1  10        632.02        916.65       116.66 o                         
 -11   1  10         61.14         84.86        78.91 o                         
  -9   1  10         15.76         65.44       104.62 o                         
  -7   1  10        125.44         59.57       116.41 o                         
  -5   1  10        265.13        351.63       118.12 o                         
  -3   1  10         55.10        -11.41        55.72 o                         
  -1   1  10        430.99        380.30       117.45 o                         
   1   1  10        645.24        832.29       116.93 o                         
   3   1  10        310.12        632.22       285.20 o                         
   5   1  10         34.65         53.68       140.03 o                         
   7   1  10         32.63         -1.10        88.99 o                         
   9   1  10        257.31        202.33       170.85 o                         
  11   1  10         84.37        146.77       105.03 o                         
  13   1  10         26.59        -48.79       191.39 o                         
  15   1  10        238.43        466.89       118.33 o                         
  17   1  10       3664.30       4002.36       262.52 o                         
  19   1  10        581.54        376.01       345.81 o                         
  21   1  10          6.71        378.63       215.43 o                         
 -34   2  10        160.04        427.51       181.34 o                         
 -32   2  10         43.55         79.14       180.44 o                         
 -30   2  10         39.18        -89.25       291.02 o                         
 -28   2  10          2.17        -65.21       155.58 o                         
 -26   2  10        927.52        836.47       182.49 o                         
 -24   2  10        432.41        136.16       130.03 o                         
 -22   2  10        628.61        607.79       149.91 o                         
 -20   2  10         57.57         53.61       187.97 o                         
 -18   2  10          0.05        -86.32       114.94 o                         
 -16   2  10         20.38         13.60       143.12 o                         
 -14   2  10        115.31        207.53       121.18 o                         
 -12   2  10        109.57        214.22       113.33 o                         
 -10   2  10         29.61        -13.47        71.67 o                         
  -8   2  10          1.64         74.51       126.34 o                         
  -6   2  10          0.02         51.54        81.49 o                         
  -4   2  10          7.77       -119.14        89.71 o                         
  -2   2  10        209.17        168.76        95.22 o                         
   0   2  10          0.73        138.59        96.54 o                         
   2   2  10        487.36        431.40       136.90 o                         
   4   2  10         58.37        134.75       111.31 o                         
   6   2  10         53.94         -5.71       105.08 o                         
   8   2  10         97.24        424.55       155.43 o                         
  10   2  10        700.11        868.84       201.54 o                         
  12   2  10        312.25        422.90       137.42 o                         
  14   2  10         59.42         51.38       179.17 o                         
  16   2  10          3.36       -188.89       176.93 o                         
  18   2  10        312.43        199.24       248.91 o                         
  20   2  10        168.08        144.90       245.24 o                         
  22   2  10         63.54        204.74       457.42 o                         
 -33   3  10         51.32        307.46       322.52 o                         
 -31   3  10         64.64       -260.21       258.84 o                         
 -29   3  10        106.67        115.73       219.12 o                         
 -27   3  10       1031.47        697.09       240.35 o                         
 -25   3  10        761.97        517.03       159.78 o                         
 -23   3  10        210.22        248.43       203.66 o                         
 -21   3  10        464.44        292.47       175.30 o                         
 -19   3  10        230.30        132.15       181.12 o                         
 -17   3  10       1419.46       1720.91       203.07 o                         
 -15   3  10        118.22        126.51       125.33 o                         
 -13   3  10        569.02        574.85       160.58 o                         
 -11   3  10        864.32        854.10       132.50 o                         
  -9   3  10        790.03       1049.10       163.32 o                         
  -7   3  10        536.43        583.84       107.05 o                         
  -5   3  10        190.22        245.41       102.33 o                         
  -3   3  10         88.14         16.58        89.11 o                         
  -1   3  10         93.84         -9.99        82.32 o                         
   1   3  10          9.53         45.50       104.05 o                         
   3   3  10        111.42         20.50       131.12 o                         
   5   3  10        970.23        885.35       127.35 o                         
   7   3  10       1016.11        947.65       169.68 o                         
   9   3  10        136.43        182.78       235.56 o                         
  11   3  10         35.49         99.65       215.02 o                         
  13   3  10         10.05        -82.86       198.58 o                         
  15   3  10          2.67        301.63       268.09 o                         
  17   3  10        597.37        318.59       268.62 o                         
  19   3  10         35.23        -61.63       260.21 o                         
 -30   4  10        376.39          6.85       270.48 o                         
 -28   4  10        138.28        521.79       295.13 o                         
 -26   4  10         78.51         13.70       247.88 o                         
 -24   4  10       1361.87       1945.42       321.15 o                         
 -22   4  10        261.98        587.53       241.04 o                         
 -20   4  10         80.38        241.80       150.95 o                         
 -18   4  10        254.31        483.33       171.19 o                         
 -16   4  10       1502.22       1726.09       228.96 o                         
 -14   4  10       1010.51        976.57       387.58 o                         
 -12   4  10         83.68        -55.80       143.27 o                         
 -10   4  10        176.88        177.90        91.16 o                         
  -8   4  10         16.75        -76.57       106.14 o                         
  -6   4  10       2718.43       3097.14       253.71 o                         
  -4   4  10         10.10        177.84       121.12 o                         
  -2   4  10          7.69        271.92       215.70 o                         
   0   4  10       4890.38       5164.87       206.85 o                         
   2   4  10        365.30        400.73       123.36 o                         
   4   4  10        456.37        379.68       187.97 o                         
   6   4  10       1046.69       1451.29       215.00 o                         
   8   4  10         47.00         61.63       184.89 o                         
  10   4  10          3.22        -33.36       164.64 o                         
  12   4  10         20.45       -133.15       210.84 o                         
  14   4  10        274.39        428.90       266.69 o                         
  16   4  10       1084.99        798.57       606.36 o                         
  18   4  10        295.67        858.01       484.81 o                         
 -25   5  10         16.84         75.32       247.20 o                         
 -23   5  10       5895.30       6455.96       465.64 o                         
 -21   5  10        125.40        301.98       282.12 o                         
 -19   5  10          0.06       -226.66       219.12 o                         
 -17   5  10        674.13        853.01       369.43 o                         
 -15   5  10        309.41        240.80       188.91 o                         
 -13   5  10          0.13        -82.40       151.31 o                         
 -11   5  10         12.37        222.52       145.28 o                         
  -9   5  10        362.23        510.42       256.79 o                         
  -7   5  10       1134.20       1163.02       142.91 o                         
  -5   5  10        110.24         29.81       118.74 o                         
  -3   5  10         86.83        -21.81       148.25 o                         
  -1   5  10        740.27        731.02       163.54 o                         
   1   5  10        272.32        517.37       153.54 o                         
   3   5  10          9.25         92.66       140.21 o                         
   5   5  10         27.65       -169.93       171.88 o                         
   7   5  10        884.28       1009.31       391.34 o                         
   9   5  10        268.91        412.20       240.01 o                         
  11   5  10         53.32         -4.09       389.97 o                         
  13   5  10         88.16        241.05       286.47 o                         
  15   5  10        288.40        575.89       547.81 o                         
 -20   6  10          3.96         68.48       410.86 o                         
 -18   6  10          8.45         49.52       570.41 o                         
 -16   6  10        106.38        401.43       521.11 o                         
 -14   6  10         67.98        155.76       158.50 o                         
 -12   6  10        108.36        331.50       232.69 o                         
 -10   6  10         14.30        228.46       188.13 o                         
  -8   6  10         72.90        -48.61       548.15 o                         
  -6   6  10        637.31        929.99       337.25 o                         
  -4   6  10          1.80        -26.56        65.17 o                         
  -2   6  10          0.38         34.01       200.98 o                         
   0   6  10        363.48        365.29       161.95 o                         
   2   6  10         23.46       -251.78       298.21 o                         
   4   6  10        520.89        766.74       405.04 o                         
   6   6  10        203.42        255.61       238.27 o                         
   8   6  10        152.19        232.24       410.52 o                         
 -31   1  11          0.29       -230.35       165.29 o                         
 -29   1  11        667.86        593.64       332.80 o                         
 -27   1  11          0.08        -39.33       175.59 o                         
 -25   1  11          7.40       -251.10       180.79 o                         
 -23   1  11        280.23        100.50       134.13 o                         
 -21   1  11         36.54         39.46       235.90 o                         
 -19   1  11          2.27        -11.17       132.63 o                         
 -17   1  11       3329.32       3086.06       220.70 o                         
 -15   1  11         11.10         88.04       314.99 o                         
 -13   1  11          7.05        -42.75       204.74 o                         
 -11   1  11         61.57         73.03       125.57 o                         
  -9   1  11        171.04        284.53       116.81 o                         
  -7   1  11          1.06       -144.41       113.97 o                         
  -5   1  11        126.77         30.42       106.78 o                         
  -3   1  11        385.48        370.91       112.90 o                         
  -1   1  11        781.45        815.21       178.72 o                         
   1   1  11        725.95        858.04       113.14 o                         
   3   1  11        226.35        241.38       124.32 o                         
   5   1  11        288.25        171.19       143.03 o                         
   7   1  11        310.37        191.47       182.15 o                         
   9   1  11         67.80        301.76       173.63 o                         
  11   1  11        122.35         81.32       185.23 o                         
  13   1  11         23.50         -5.31       212.28 o                         
  15   1  11         74.15       -244.49       283.81 o                         
  17   1  11       1325.20        279.38       409.49 o                         
  19   1  11         95.58        273.91       416.34 o                         
 -30   2  11        774.58        626.47       213.42 o                         
 -28   2  11         16.67         61.03       308.83 o                         
 -26   2  11        340.42        281.32       188.31 o                         
 -24   2  11        427.76        610.63       162.96 o                         
 -22   2  11         32.65        -56.19        95.52 o                         
 -20   2  11         13.44       -249.59       182.77 o                         
 -18   2  11        108.16        -34.64       401.61 o                         
 -16   2  11       1208.00       1366.73       193.39 o                         
 -14   2  11        145.43        372.05       167.46 o                         
 -12   2  11        119.91        128.04       166.97 o                         
 -10   2  11        137.01        271.92       119.59 o                         
  -8   2  11        292.78        414.32       138.21 o                         
  -6   2  11        145.50        199.99       128.16 o                         
  -4   2  11        369.84        397.10       181.46 o                         
  -2   2  11         32.60         41.66       208.85 o                         
   0   2  11      11764.48      12556.85       436.20 o                         
   2   2  11       1177.45        940.33       142.78 o                         
   4   2  11         98.99        389.98       158.49 o                         
   6   2  11        544.25        779.99       191.71 o                         
   8   2  11        158.56        134.26       154.14 o                         
  10   2  11        149.19        160.03       213.83 o                         
  12   2  11          1.16       -131.95       223.44 o                         
  14   2  11        167.72       -178.41       212.28 o                         
  16   2  11        595.35        649.84       443.04 o                         
  18   2  11          5.83       -751.87       501.25 o                         
 -29   3  11          6.25       -278.47       288.15 o                         
 -27   3  11          7.77       -144.85       448.86 o                         
 -25   3  11        168.50        285.83       247.93 o                         
 -23   3  11       1750.33       2236.02       225.30 o                         
 -21   3  11        185.48        459.06       225.11 o                         
 -19   3  11         42.93         30.59       218.22 o                         
 -17   3  11       1476.29       1119.68       207.77 o                         
 -15   3  11         43.53       -124.28       203.12 o                         
 -13   3  11          0.11        150.91       126.61 o                         
 -11   3  11         42.95        326.84       149.27 o                         
  -9   3  11        315.78        401.98       124.45 o                         
  -7   3  11        699.08        980.79       176.79 o                         
  -5   3  11        135.25          5.58       301.98 o                         
  -3   3  11          2.38        -46.97       138.32 o                         
  -1   3  11        189.21        451.05       132.50 o                         
   1   3  11        102.70         36.20       138.54 o                         
   3   3  11         28.49        155.42       223.23 o                         
   5   3  11          3.68          8.51       167.02 o                         
   7   3  11        246.53        219.55       172.04 o                         
   9   3  11        271.07        495.94       402.64 o                         
  11   3  11         16.70        -51.19       224.81 o                         
  13   3  11         53.39         48.58       232.89 o                         
  15   3  11        529.17        814.87       453.31 o                         
 -26   4  11        263.45        444.47       214.45 o                         
 -24   4  11        139.57        128.71       230.19 o                         
 -22   4  11        241.70        121.97       240.01 o                         
 -20   4  11         19.40         56.19       223.02 o                         
 -18   4  11        106.81         91.11       322.52 o                         
 -16   4  11         66.31        453.40       448.52 o                         
 -14   4  11         44.68         99.48       232.14 o                         
 -12   4  11        151.48        283.53       187.41 o                         
 -10   4  11        812.38       1310.70       206.77 o                         
  -8   4  11        112.71        206.22       161.26 o                         
  -6   4  11        737.34        721.79       294.11 o                         
  -4   4  11        199.05        252.18       139.68 o                         
  -2   4  11       1594.90       1402.64       187.68 o                         
   0   4  11        103.08         21.15       175.62 o                         
   2   4  11        720.21        846.18       778.23 o                         
   4   4  11       1293.47       1434.69       389.29 o                         
   6   4  11        755.31       1054.12       221.15 o                         
   8   4  11        973.04       1058.97       226.10 o                         
  10   4  11         36.69        311.92       234.24 o                         
  12   4  11         27.51       -334.17       308.83 o                         
 -21   5  11        260.86        266.41       256.29 o                         
 -19   5  11         28.13        309.54       373.88 o                         
 -17   5  11          1.00        206.00       210.70 o                         
 -15   5  11         40.83       -272.76       275.39 o                         
 -13   5  11          5.05       -194.10       229.64 o                         
 -11   5  11         49.01       -102.09       195.97 o                         
  -9   5  11        143.57         45.20       221.86 o                         
  -7   5  11        112.98        349.31       230.43 o                         
  -5   5  11         46.56        384.04       253.00 o                         
  -3   5  11        461.27        574.29       285.89 o                         
  -1   5  11        139.90        122.59       386.89 o                         
   1   5  11         84.98        -59.33       155.71 o                         
   3   5  11          2.90         29.48       291.02 o                         
   5   5  11        142.38         42.86       263.59 o                         
   7   5  11         76.48        166.51       344.48 o                         
  -8   6  11         23.26       -100.22       375.25 o                         
  -6   6  11       2095.77       2194.41       320.13 o                         
  -4   6  11        323.81         65.04       554.66 o                         
 -28   0  12        182.98        356.08       321.84 o                         
 -26   0  12        696.84        740.92       207.48 o                         
 -24   0  12       1154.80       1062.75       312.94 o                         
 -22   0  12        697.37        937.44       314.31 o                         
 -20   0  12        175.81         34.24       233.50 o                         
 -18   0  12          7.14       -219.12       225.29 o                         
 -16   0  12        992.14       1090.15       267.74 o                         
 -14   0  12        148.41        123.26       197.90 o                         
 -12   0  12         86.71        391.00       206.11 o                         
 -10   0  12         85.56        334.17       206.11 o                         
  -8   0  12        868.62       1368.16       245.15 o                         
  -6   0  12        849.99       1196.28       245.83 o                         
  -4   0  12        986.65        658.06       204.06 o                         
  -2   0  12        489.51        431.40       219.81 o                         
   0   0  12       5910.68       5795.85       352.65 o                         
   2   0  12        393.25        445.10       206.11 o                         
   4   0  12        100.80         40.40       169.82 o                         
   6   0  12        633.98        697.09       314.31 o                         
   8   0  12          0.41        -34.24       309.51 o                         
  10   0  12        197.45        438.25       245.83 o                         
  12   0  12         29.02       -273.91       473.86 o                         
 -27   1  12        222.54         29.78       237.59 o                         
 -25   1  12         93.22        225.57       262.95 o                         
 -23   1  12        103.72         80.48       195.16 o                         
 -21   1  12        629.85        631.50       209.82 o                         
 -19   1  12        263.30        207.40       159.08 o                         
 -17   1  12       2183.03       1884.09       236.93 o                         
 -15   1  12          0.23         40.40       157.70 o                         
 -13   1  12          0.99        -88.47       167.25 o                         
 -11   1  12          0.08        173.09       253.02 o                         
  -9   1  12         42.45        -51.63       198.73 o                         
  -7   1  12         25.61        215.40       192.28 o                         
  -5   1  12         59.81         72.31       229.40 o                         
  -3   1  12        334.37        379.12       142.90 o                         
  -1   1  12         96.34        -14.72       191.73 o                         
   1   1  12         47.30       -143.76       171.08 o                         
   3   1  12         22.12       -372.15       263.98 o                         
   5   1  12         17.62         16.91       152.22 o                         
   7   1  12        111.41        203.60       203.75 o                         
   9   1  12         56.88         30.19       280.75 o                         
  11   1  12        242.82        236.77       284.09 o                         
  13   1  12        105.84        199.96       246.83 o                         
 -26   2  12         27.67        521.79       275.96 o                         
 -24   2  12        128.33        207.73       232.07 o                         
 -22   2  12        406.00        500.41       264.58 o                         
 -20   2  12        183.66        264.00       198.43 o                         
 -18   2  12          1.07        -41.25       202.39 o                         
 -16   2  12         73.28        103.27       193.24 o                         
 -14   2  12         69.59        319.74       184.46 o                         
 -12   2  12        145.70         54.40       168.28 o                         
 -10   2  12         11.40       -112.17       167.08 o                         
  -8   2  12        265.39        300.52       203.03 o                         
  -6   2  12       1024.89       1098.35       162.67 o                         
  -4   2  12        813.76        826.17       168.16 o                         
  -2   2  12        902.06        771.31       175.01 o                         
   0   2  12       1235.54       1431.14       215.59 o                         
   2   2  12        967.67       1038.49       188.99 o                         
   4   2  12       1243.58        947.79       200.29 o                         
   6   2  12        757.68        965.13       184.59 o                         
   8   2  12        211.18       -119.13       226.66 o                         
  10   2  12         13.49         41.37       275.81 o                         
  12   2  12         26.10        190.36       285.52 o                         
 -23   3  12        708.31        936.99       311.12 o                         
 -21   3  12         42.98        286.01       251.44 o                         
 -19   3  12        388.04        304.89       199.34 o                         
 -17   3  12        656.00        956.12       230.37 o                         
 -15   3  12        129.84        270.61       203.09 o                         
 -13   3  12          2.42        225.41       209.77 o                         
 -11   3  12          2.53       -104.10       182.84 o                         
  -9   3  12        883.16        520.59       222.21 o                         
  -7   3  12        111.43        111.82       161.30 o                         
  -5   3  12         65.94         10.04       170.79 o                         
  -3   3  12        185.60        -93.57       172.07 o                         
  -1   3  12        112.61        180.89       160.07 o                         
   1   3  12        352.87        209.77       162.98 o                         
   3   3  12        521.35        387.74       222.21 o                         
   5   3  12        190.42        233.81       214.88 o                         
   7   3  12        177.82        444.97       275.28 o                         
   9   3  12          2.57       -394.55       267.22 o                         
 -18   4  12        497.39        426.31       258.30 o                         
 -16   4  12        676.28       1173.93       389.29 o                         
 -14   4  12        165.97        366.38       237.11 o                         
 -12   4  12         25.00        388.06       211.70 o                         
 -10   4  12         87.64       -273.99       191.21 o                         
  -8   4  12        217.82         38.01       204.80 o                         
  -6   4  12        270.05        104.34       183.41 o                         
  -4   4  12         37.56        212.28       196.06 o                         
  -2   4  12         87.29         50.96       144.92 o                         
   0   4  12       1762.36       1718.29       206.90 o                         
   2   4  12        600.46       -133.78       180.44 o                         
   4   4  12        231.98       -170.40       237.69 o                         
 -19   1  13        173.05       -127.85       483.79 o                         
 -17   1  13       1352.76       1203.77       224.02 o                         
 -15   1  13          8.54        -73.55       182.15 o                         
 -13   1  13        250.30        265.79       315.68 o                         
 -11   1  13        378.02        389.79       189.50 o                         
  -9   1  13       1769.08       2451.54       250.36 o                         
  -7   1  13        311.03        367.59       304.38 o                         
  -5   1  13         11.06       -242.52       181.12 o                         
  -3   1  13         51.48         14.99       160.77 o                         
  -1   1  13        218.71         77.59       208.85 o                         
   1   1  13        232.53        -22.77       188.88 o                         
   3   1  13        108.92        -81.75       347.66 o                         
 -16   2  13        679.78        991.20       520.42 o                         
 -14   2  13          8.59         71.24       685.45 o                         
 -12   2  13        423.83        729.92       208.29 o                         
 -10   2  13         85.60        247.20       196.40 o                         
  -8   2  13       1435.28       1242.28       183.77 o                         
  -6   2  13        547.31        648.16       181.51 o                         
  -4   2  13         38.24         13.34       190.24 o                         
  -2   2  13        743.01        755.57       178.74 o                         
   0   2  13       1242.55       1254.05       275.62 o                         
   2   2  13         42.56         69.55       186.63 o                         
  -9   3  13        280.10        411.53       277.05 o                         
  -7   3  13         70.72        449.83       197.59 o                         
                                                                                
