# Supplementary material for: Isostructural behaviour in ammonium and potassium salt forms of sulfonated azo dyes
Source: Acta Crystallogr C Struct Chem. 2024 Feb 15;80(Pt 3):66–79. doi: 10.1107/S2053229624001293 (PMC10913082; doi:10.1107/S2053229624001293)
Supplement: Supplementary file 5 [file c-80-00066-NH44sup5.hkl]

data_NH44                                                                       
_shelx_title ' jen25 123K orange plate (Cut from large Xle) 0.5 0.5  .15'       
_shelx_refln_list_code          4                                               
_shelx_F_calc_maximum      193.16                                               
_exptl_crystal_F_000       848.00                                               
_reflns_d_resolution_high  0.7576                                               
                                                                                
loop_                                                                           
 _space_group_symop_operation_xyz                                               
 'x, y, z'                                                                      
 '-x, -y, -z'                                                                   
                                                                                
_cell_length_a     8.4933                                                       
_cell_length_b    13.0977                                                       
_cell_length_c    17.1657                                                       
_cell_angle_alpha  90.970                                                       
_cell_angle_beta  103.180                                                       
_cell_angle_gamma  95.132                                                       
                                                                                
_shelx_F_squared_multiplier     1.000                                           
                                                                                
loop_                                                                           
 _refln_index_h                                                                 
 _refln_index_k                                                                 
 _refln_index_l                                                                 
 _refln_F_squared_calc                                                          
 _refln_F_squared_meas                                                          
 _refln_F_squared_sigma                                                         
 _refln_observed_status                                                         
   1   0   0          1.78          4.47         1.54 o                         
   2   0   0        517.03        555.21        10.39 o                         
   3   0   0       1099.01       1032.62        15.09 o                         
   4   0   0       8842.73       9200.75       125.35 o                         
   5   0   0        643.17        726.65        22.15 o                         
   6   0   0         57.28         79.51        17.80 o                         
   7   0   0         15.01          2.97         9.56 o                         
   8   0   0         53.99         59.20        20.09 o                         
   9   0   0        506.23        422.52        29.52 o                         
  10   0   0         71.28         47.01        21.71 o                         
 -10   1   0          3.44         16.79        42.06 o                         
  -9   1   0        635.27        663.08        33.24 o                         
  -8   1   0         53.74         43.50        15.13 o                         
  -7   1   0          1.19          8.28        10.55 o                         
  -6   1   0         23.95          6.53         6.78 o                         
  -5   1   0        173.15        191.72         8.92 o                         
  -4   1   0        252.00        240.21        13.82 o                         
  -3   1   0       4091.61       3543.74        45.53 o                         
  -2   1   0       1206.66       1342.21        22.39 o                         
  -1   1   0        109.73        171.18         2.85 o                         
   0   1   0          5.57         25.20         1.32 o                         
   1   1   0      12030.16      11327.53       142.80 o                         
   2   1   0       1904.03       2071.13        34.89 o                         
   3   1   0        561.32        682.18        11.16 o                         
   4   1   0        400.18        449.03         9.35 o                         
   5   1   0       1609.40       1645.93        29.71 o                         
   6   1   0        374.82        396.70        12.66 o                         
   7   1   0        105.83         90.94         7.87 o                         
   8   1   0         11.00          0.36        14.93 o                         
   9   1   0          2.36         -6.56        16.43 o                         
  10   1   0         20.83        -12.25        31.45 o                         
 -10   2   0          1.26         20.29        28.57 o                         
  -9   2   0          7.64         45.67        52.92 o                         
  -8   2   0        492.84        527.59        28.43 o                         
  -7   2   0        670.25        673.90        26.79 o                         
  -6   2   0        400.96        378.73        17.12 o                         
  -5   2   0        589.66        583.09        16.63 o                         
  -4   2   0        323.80        273.38         7.78 o                         
  -3   2   0       1714.58       1755.57        25.18 o                         
  -2   2   0       1579.65       1571.36        19.67 o                         
  -1   2   0          2.60         11.07         6.98 o                         
   0   2   0        955.19        939.80        11.75 o                         
   1   2   0       4096.95       4472.15        70.45 o                         
   2   2   0      21113.00      21416.08       278.47 o                         
   3   2   0       1523.22       1857.23        24.73 o                         
   4   2   0        727.64        823.11        13.93 o                         
   5   2   0          2.88          3.13         9.32 o                         
   6   2   0        433.24        404.28        13.29 o                         
   7   2   0         12.58         27.15        12.49 o                         
   8   2   0        127.86        125.29        19.09 o                         
   9   2   0         15.92          6.10        27.63 o                         
  10   2   0        362.02        377.72        32.41 o                         
 -10   3   0          1.79          5.72        34.56 o                         
  -9   3   0        269.21        323.24        26.66 o                         
  -8   3   0         68.28         66.47        22.90 o                         
  -7   3   0         76.04         57.46        14.39 o                         
  -6   3   0         49.84         14.03        16.91 o                         
  -5   3   0       1047.67       1114.49        24.08 o                         
  -4   3   0         74.94         67.48         5.80 o                         
  -3   3   0        819.02        772.31        11.37 o                         
  -2   3   0        133.36        108.27         3.15 o                         
  -1   3   0       2952.11       2844.94        36.09 o                         
   0   3   0        316.24        299.38         4.81 o                         
   1   3   0       7745.77       7373.86       131.28 o                         
   2   3   0        748.78        751.02        11.71 o                         
   3   3   0        418.75        421.47         7.83 o                         
   4   3   0       1785.71       2046.21        26.60 o                         
   5   3   0        106.19        107.11         7.73 o                         
   6   3   0          3.59          8.34         7.92 o                         
   7   3   0         27.95         26.13        12.38 o                         
   8   3   0          9.98         14.77        55.22 o                         
   9   3   0         61.95         92.62        26.00 o                         
  10   3   0         64.26        103.15        45.94 o                         
 -10   4   0         47.58         50.64        25.59 o                         
  -9   4   0         94.77         59.77        18.27 o                         
  -8   4   0        249.22        215.46        25.00 o                         
  -7   4   0        849.99        839.24        32.77 o                         
  -6   4   0         64.37         60.79         5.61 o                         
  -5   4   0        267.39        291.09        13.39 o                         
  -4   4   0         84.59         76.83         5.65 o                         
  -3   4   0        552.93        623.87        13.77 o                         
  -2   4   0        132.73        178.88         4.87 o                         
  -1   4   0        509.61        499.66        18.55 o                         
   0   4   0       2479.94       2416.14        30.81 o                         
   1   4   0       2177.74       1953.49        28.38 o                         
   2   4   0        814.14        846.67        10.75 o                         
   3   4   0        750.58        689.38        13.63 o                         
   4   4   0       2406.17       2582.56        41.41 o                         
   5   4   0        240.27        224.93         8.99 o                         
   6   4   0       2372.32       2401.63        49.38 o                         
   7   4   0         76.15         81.20        15.74 o                         
   8   4   0        229.18        209.13        24.58 o                         
   9   4   0        104.59        145.52        22.10 o                         
  10   4   0         85.98         63.07        32.54 o                         
 -10   5   0         33.07         55.20        24.45 o                         
  -9   5   0        127.19        178.46        29.96 o                         
  -8   5   0        417.40        507.50        48.29 o                         
  -7   5   0         65.28         63.42        14.20 o                         
  -6   5   0        344.43        318.25        37.14 o                         
  -5   5   0         28.08         13.51         5.64 o                         
  -4   5   0         14.41         22.17         4.67 o                         
  -3   5   0       1058.65       1212.68        17.28 o                         
  -2   5   0        678.49        537.22         9.16 o                         
  -1   5   0          5.96          3.28         3.34 o                         
   0   5   0        158.91        129.33         5.20 o                         
   1   5   0       4072.57       4081.31        91.80 o                         
   2   5   0        224.92        209.88         7.17 o                         
   3   5   0        423.46        402.25        14.19 o                         
   4   5   0          8.61         19.60         5.65 o                         
   5   5   0        437.96        419.17        13.70 o                         
   6   5   0         71.66         45.97        11.64 o                         
   7   5   0        232.79        223.10        54.09 o                         
   8   5   0         43.53         54.46        21.12 o                         
   9   5   0         23.26         18.70        22.27 o                         
  10   5   0        281.25        351.39        43.60 o                         
 -10   6   0        159.87        172.13        47.30 o                         
  -9   6   0         33.21         32.53        18.33 o                         
  -8   6   0         29.66         15.62        15.91 o                         
  -7   6   0         10.35         11.38        12.13 o                         
  -6   6   0          1.03        -13.79        11.76 o                         
  -5   6   0         11.17         13.66         6.93 o                         
  -4   6   0       1185.02       1189.23        29.41 o                         
  -3   6   0        362.30        436.72         8.91 o                         
  -2   6   0         10.46         29.97         4.77 o                         
  -1   6   0       2634.52       2692.85        33.47 o                         
   0   6   0         18.30         11.14         2.93 o                         
   1   6   0         17.01          2.81         2.65 o                         
   2   6   0          7.51          7.65         2.93 o                         
   3   6   0        144.75        161.74         6.29 o                         
   4   6   0       2248.68       2243.32        39.95 o                         
   5   6   0        185.62        181.03        11.09 o                         
   6   6   0          8.55        -12.16        11.13 o                         
   7   6   0        233.69        214.76        20.26 o                         
   8   6   0       1773.16       1781.49        89.17 o                         
   9   6   0        134.30        154.17        35.91 o                         
 -10   7   0         29.75        -12.99        31.29 o                         
  -9   7   0        356.16        348.37        28.75 o                         
  -8   7   0         35.50         37.45        17.09 o                         
  -7   7   0          3.67         11.01        14.52 o                         
  -6   7   0          5.71          7.64         7.59 o                         
  -5   7   0          9.21         11.27        10.26 o                         
  -4   7   0        363.02        397.30        14.47 o                         
  -3   7   0         35.94         39.83         4.83 o                         
  -2   7   0        160.02        168.41         6.16 o                         
  -1   7   0       1099.42       1013.14        19.44 o                         
   0   7   0       3493.61       3787.35        50.38 o                         
   1   7   0        998.64        973.97        42.81 o                         
   2   7   0        259.49        260.18         7.68 o                         
   3   7   0        634.87        625.24        16.23 o                         
   4   7   0         26.60         25.28         6.09 o                         
   5   7   0        460.51        454.28        22.95 o                         
   6   7   0       1339.28       1326.57        63.84 o                         
   7   7   0         14.77         14.75        22.57 o                         
   8   7   0        116.48         71.02        27.18 o                         
   9   7   0        216.90        190.07        37.68 o                         
 -10   8   0        150.20        156.99        34.06 o                         
  -9   8   0        898.87        865.93        81.96 o                         
  -8   8   0        385.34        426.43        27.10 o                         
  -7   8   0        709.58        754.35        27.91 o                         
  -6   8   0        536.78        449.94        36.16 o                         
  -5   8   0         60.06         38.21         7.50 o                         
  -4   8   0        142.98        156.75        11.85 o                         
  -3   8   0       2426.40       2475.82        73.39 o                         
  -2   8   0         46.27         40.96         8.48 o                         
  -1   8   0        365.75        356.27         6.64 o                         
   0   8   0        680.63        661.07        14.72 o                         
   1   8   0       3098.99       3386.20        58.20 o                         
   2   8   0        228.55        234.75         8.10 o                         
   3   8   0        225.15        231.27         9.58 o                         
   4   8   0       1075.59       1045.43        26.47 o                         
   5   8   0          6.41          8.13         8.43 o                         
   6   8   0        614.27        555.76        40.28 o                         
   7   8   0         45.20         36.05        22.06 o                         
   8   8   0        104.25        107.35        27.79 o                         
   9   8   0         88.37         28.41        26.68 o                         
  -9   9   0          2.45         -1.29        23.96 o                         
  -8   9   0        545.55        548.53        47.02 o                         
  -7   9   0         91.90         95.54        17.74 o                         
  -6   9   0        358.21        329.77        18.57 o                         
  -5   9   0       1227.24       1277.51        30.09 o                         
  -4   9   0          1.22         -0.94         5.44 o                         
  -3   9   0        143.37        134.18        19.25 o                         
  -2   9   0         52.42         42.14         7.31 o                         
  -1   9   0       1961.95       1937.72        32.97 o                         
   0   9   0         95.78        116.09         6.75 o                         
   1   9   0        324.85        333.66         9.37 o                         
   2   9   0          1.17         -0.90         5.13 o                         
   3   9   0        198.06        213.79        10.82 o                         
   4   9   0        143.94        136.71        12.69 o                         
   5   9   0         39.33         34.63        14.77 o                         
   6   9   0        268.43        265.30        22.34 o                         
   7   9   0          5.30         12.82        19.11 o                         
   8   9   0          0.42          5.77        27.12 o                         
  -9  10   0         38.13         18.21        29.51 o                         
  -8  10   0         60.74         36.97        21.01 o                         
  -7  10   0          8.46         36.48        23.04 o                         
  -6  10   0        218.69        240.13        15.91 o                         
  -5  10   0        112.46        126.97        12.52 o                         
  -4  10   0         39.28         48.51         7.67 o                         
  -3  10   0          0.43          8.86         7.15 o                         
  -2  10   0        582.82        580.53        17.16 o                         
  -1  10   0          5.07          0.14         6.85 o                         
   0  10   0        914.16        961.54        20.67 o                         
   1  10   0         24.06         25.85         6.31 o                         
   2  10   0        584.73        547.92        30.54 o                         
   3  10   0        651.65        648.90        20.20 o                         
   4  10   0        417.04        423.55        51.80 o                         
   5  10   0         41.21         43.06        16.81 o                         
   6  10   0         70.11         77.57        15.77 o                         
   7  10   0         22.51         20.90        14.46 o                         
   8  10   0         95.76        105.58        27.80 o                         
  -9  11   0        149.97        146.67        61.35 o                         
  -8  11   0        264.39        296.30        90.39 o                         
  -7  11   0         37.17         34.02        30.91 o                         
  -6  11   0        147.79        164.01        19.40 o                         
  -5  11   0        283.60        277.33        20.04 o                         
  -4  11   0        123.14        112.38         9.94 o                         
  -3  11   0         16.15         13.42         8.58 o                         
  -2  11   0         28.60         26.36         8.73 o                         
  -1  11   0        185.96        189.92        43.84 o                         
   0  11   0        263.32        275.56         9.24 o                         
   1  11   0          1.75          1.53        10.35 o                         
   2  11   0        827.42        899.60        34.85 o                         
   3  11   0        353.00        357.36        19.62 o                         
   4  11   0        230.98        215.87        16.27 o                         
   5  11   0          6.75          5.58        14.26 o                         
   6  11   0         52.44         60.12        20.19 o                         
   7  11   0          3.23         -2.82        44.96 o                         
  -8  12   0          0.17        -14.89        22.39 o                         
  -7  12   0        456.89        518.90        29.48 o                         
  -6  12   0         48.56         74.62        18.74 o                         
  -5  12   0          3.93         10.67        16.54 o                         
  -4  12   0        509.48        424.92        25.48 o                         
  -3  12   0       2031.79       2048.41        42.58 o                         
  -2  12   0        520.46        468.44        34.33 o                         
  -1  12   0         11.98         15.02        26.60 o                         
   0  12   0        180.70        161.42        11.25 o                         
   1  12   0        328.54        303.30        17.05 o                         
   2  12   0         23.59         29.04         9.27 o                         
   3  12   0        120.60        136.98        15.72 o                         
   4  12   0         17.48         19.22        14.87 o                         
   5  12   0          4.55         20.94        20.05 o                         
   6  12   0          1.08        -26.05        84.12 o                         
   7  12   0        298.81        269.85        45.90 o                         
  -7  13   0         16.72          8.43        27.26 o                         
  -6  13   0         28.42         53.49        21.45 o                         
  -5  13   0        403.72        408.03        24.73 o                         
  -4  13   0          9.64         26.13        14.99 o                         
  -3  13   0         16.68         12.88        13.46 o                         
  -2  13   0         76.72        114.77        32.32 o                         
  -1  13   0        208.76        207.76        14.99 o                         
   0  13   0          0.69         13.02        13.96 o                         
   1  13   0          0.09         -4.68         9.46 o                         
   2  13   0        209.06        268.08        18.08 o                         
   3  13   0         65.37         36.28        11.52 o                         
   4  13   0        166.89        200.14        20.58 o                         
   5  13   0         17.21          1.68        43.60 o                         
   6  13   0          1.47         26.95        83.41 o                         
  -7  14   0          5.94        -19.67        29.04 o                         
  -6  14   0         29.62         56.20        28.01 o                         
  -5  14   0         19.93         15.83        22.39 o                         
  -4  14   0        306.11        280.26        27.63 o                         
  -3  14   0         10.55          5.56        18.83 o                         
  -2  14   0         68.10         48.84        13.60 o                         
  -1  14   0        295.56        318.38        21.83 o                         
   0  14   0         18.63         19.67        14.99 o                         
   1  14   0        375.75        412.99        36.06 o                         
   2  14   0          2.17        -19.67        14.99 o                         
   3  14   0          4.97         -0.95        48.05 o                         
   4  14   0        259.34        262.34        34.92 o                         
   5  14   0          8.06          7.96        34.61 o                         
  -6  15   0        254.88        224.90        32.13 o                         
  -5  15   0         90.49        115.40        25.01 o                         
  -4  15   0          2.91          4.68        20.79 o                         
  -3  15   0        581.48        556.77        31.75 o                         
  -2  15   0        439.05        451.62        52.64 o                         
  -1  15   0          4.77          8.43        13.21 o                         
   0  15   0         28.97         44.12        17.05 o                         
   1  15   0         22.87         18.64        40.18 o                         
   2  15   0        113.83        106.97        44.31 o                         
   3  15   0        170.84        164.96        36.65 o                         
   4  15   0         46.90         20.81        94.23 o                         
  -5  16   0          5.27        -10.30        35.59 o                         
  -4  16   0         12.16        -34.56        26.98 o                         
  -3  16   0         79.26         82.62        26.13 o                         
  -2  16   0        452.83        420.42        44.96 o                         
  -1  16   0         23.40         17.63        16.48 o                         
   0  16   0         18.99         28.01        24.35 o                         
   1  16   0         20.01         21.64        46.09 o                         
   2  16   0          7.36        -46.71        53.53 o                         
   3  16   0          0.34        -36.34        42.06 o                         
  -3  17   0         58.73         41.31        27.16 o                         
  -2  17   0          2.25         -7.40        52.17 o                         
  -1  17   0        221.81        223.67        45.24 o                         
   0  17   0        156.59        176.47        46.37 o                         
   0 -17   1          6.07         58.81        31.62 o                         
   1 -17   1        118.88         73.07        32.88 o                         
   2 -17   1         10.79          0.00         9.37 o                         
  -3 -16   1         27.05         28.01        51.52 o                         
  -2 -16   1         29.25          3.87        47.97 o                         
  -1 -16   1         20.88         17.80        43.18 o                         
   0 -16   1         65.74         44.49        26.95 o                         
   1 -16   1         59.47         27.91        26.79 o                         
   2 -16   1         29.95         43.01        18.50 o                         
   3 -16   1         57.59         92.92        25.95 o                         
   4 -16   1         24.93        -13.02        20.51 o                         
  -4 -15   1          4.59          9.01        54.80 o                         
  -3 -15   1        290.22        282.41        44.70 o                         
  -2 -15   1         78.22        167.43        30.77 o                         
  -1 -15   1        166.56        155.12        30.54 o                         
   0 -15   1         88.83         90.58        15.74 o                         
   1 -15   1        381.13        391.39        24.06 o                         
   2 -15   1         62.24         81.80        20.03 o                         
   3 -15   1        397.56        411.77        29.79 o                         
   4 -15   1         19.20         10.30        20.61 o                         
   5 -15   1         39.34        -10.30        21.64 o                         
   6 -15   1         27.85         24.26        34.66 o                         
  -5 -14   1         41.74          8.25        28.41 o                         
  -4 -14   1         60.88         74.03        37.05 o                         
  -3 -14   1         17.93         34.44        29.00 o                         
  -2 -14   1        659.53        643.70        54.33 o                         
  -1 -14   1          0.39         24.26        12.08 o                         
   0 -14   1          6.76         23.42        13.96 o                         
   1 -14   1         14.15          9.75        21.64 o                         
   2 -14   1        475.18        517.45        31.94 o                         
   3 -14   1        993.77       1005.05        33.87 o                         
   4 -14   1        548.90        581.60        32.50 o                         
   5 -14   1          1.79         27.07        22.29 o                         
   6 -14   1         32.37         31.75        21.36 o                         
   7 -14   1         65.42        109.59        32.04 o                         
  -6 -13   1         87.69        102.12        36.42 o                         
  -5 -13   1         89.19         73.86        28.33 o                         
  -4 -13   1          7.70        -23.22        27.04 o                         
  -3 -13   1          7.31          5.52         9.80 o                         
  -2 -13   1         14.30         -7.40        10.21 o                         
  -1 -13   1        516.89        485.58        22.95 o                         
   0 -13   1         43.59         16.86        11.33 o                         
   1 -13   1        538.26        546.75        24.35 o                         
   2 -13   1        150.04        144.32        15.44 o                         
   3 -13   1         25.44         10.11        21.97 o                         
   4 -13   1        829.42        886.77        32.78 o                         
   5 -13   1         48.86         58.08        18.64 o                         
   6 -13   1          7.87         10.30        17.89 o                         
   7 -13   1         45.04         15.83        31.66 o                         
  -7 -12   1         22.61         85.34        43.24 o                         
  -6 -12   1         21.14          5.53        14.03 o                         
  -5 -12   1        424.77        421.74        26.04 o                         
  -4 -12   1        118.03        120.01        24.45 o                         
  -3 -12   1        185.90        208.42        15.40 o                         
  -2 -12   1         55.93         33.81        11.43 o                         
  -1 -12   1         49.38         42.90         9.18 o                         
   0 -12   1         31.62         58.27         8.40 o                         
   1 -12   1         20.93          6.65        12.27 o                         
   2 -12   1         63.94         35.58         9.22 o                         
   3 -12   1         90.40        106.26        12.60 o                         
   4 -12   1          1.93         -8.27        10.52 o                         
   5 -12   1          8.68         -8.34        29.04 o                         
   6 -12   1        697.71        777.36        35.88 o                         
   7 -12   1        358.65        409.24        44.59 o                         
   8 -12   1         11.19         11.33        21.64 o                         
  -7 -11   1          6.41          8.15        19.36 o                         
  -6 -11   1         22.32          8.00        18.33 o                         
  -5 -11   1         17.11         13.59        17.24 o                         
  -4 -11   1        117.11        113.09        12.31 o                         
  -3 -11   1        205.98        190.49        14.05 o                         
  -2 -11   1        533.93        565.48        26.23 o                         
  -1 -11   1         51.48         61.64         6.82 o                         
   0 -11   1       1193.99       1177.20        26.71 o                         
   1 -11   1        163.26        154.00        11.15 o                         
   2 -11   1        477.44        458.97        31.05 o                         
   3 -11   1         78.47         75.64         9.33 o                         
   4 -11   1        739.18        721.78        47.91 o                         
   5 -11   1         47.64         48.70        14.53 o                         
   6 -11   1          5.40         -1.86        20.14 o                         
   7 -11   1          4.44          3.54        16.54 o                         
   8 -11   1         20.06         33.35        18.80 o                         
  -8 -10   1         37.25         84.11        43.13 o                         
  -7 -10   1        106.87        154.37        47.12 o                         
  -6 -10   1        144.18        148.18        60.42 o                         
  -5 -10   1        311.67        301.87        40.70 o                         
  -4 -10   1          0.01          9.49        10.34 o                         
  -3 -10   1        704.73        699.29        26.51 o                         
  -2 -10   1       1525.02       1453.26        59.29 o                         
  -1 -10   1         13.83         15.83         4.27 o                         
   0 -10   1         58.02         51.04         7.03 o                         
   1 -10   1         31.24         20.87         7.45 o                         
   2 -10   1       1127.57       1093.52        68.47 o                         
   3 -10   1        836.42        764.39        17.05 o                         
   4 -10   1        375.56        341.14        13.03 o                         
   5 -10   1         73.00         49.53        22.01 o                         
   6 -10   1        314.48        380.26        18.63 o                         
   7 -10   1        154.37        138.92        16.73 o                         
   8 -10   1         83.18         69.53        22.57 o                         
   9 -10   1         22.13          1.03        44.49 o                         
  -8  -9   1          1.90         16.67        27.97 o                         
  -7  -9   1         86.56         55.26        17.34 o                         
  -6  -9   1        452.16        406.26        22.22 o                         
  -5  -9   1         57.08         34.77        12.81 o                         
  -4  -9   1        217.20        224.54        11.84 o                         
  -3  -9   1        485.13        474.26        14.14 o                         
  -2  -9   1       1556.71       1631.74        34.85 o                         
  -1  -9   1        497.44        450.30        10.51 o                         
   0  -9   1          7.65          4.72         3.53 o                         
   1  -9   1        219.45        226.58         7.45 o                         
   2  -9   1         24.19         14.34         6.26 o                         
   3  -9   1        298.89        273.10         8.56 o                         
   4  -9   1        216.42        187.42        11.50 o                         
   5  -9   1         18.17         26.86         8.91 o                         
   6  -9   1         25.14          2.65         7.81 o                         
   7  -9   1        532.66        531.83        44.68 o                         
   8  -9   1        739.56        866.42        34.89 o                         
   9  -9   1         24.82         55.30        22.43 o                         
  -9  -8   1         25.44         23.46        33.87 o                         
  -8  -8   1         48.65         83.79        26.49 o                         
  -7  -8   1         39.16         45.26        19.57 o                         
  -6  -8   1        387.61        408.46        22.22 o                         
  -5  -8   1          7.28          3.18         9.27 o                         
  -4  -8   1        871.38        875.33        22.64 o                         
  -3  -8   1         11.36         12.79        11.19 o                         
  -2  -8   1        127.85        144.59         6.60 o                         
  -1  -8   1       1196.44       1142.87        20.86 o                         
   0  -8   1        408.23        411.12         9.64 o                         
   1  -8   1        275.54        317.37         6.80 o                         
   2  -8   1         21.03         29.85         4.88 o                         
   3  -8   1        523.12        572.65        22.76 o                         
   4  -8   1         61.71         49.31         7.96 o                         
   5  -8   1        316.39        269.36        21.31 o                         
   6  -8   1         93.63         93.09        13.46 o                         
   7  -8   1          3.13          4.16        14.05 o                         
   8  -8   1        205.63        162.52        24.37 o                         
   9  -8   1        180.86        182.41        27.81 o                         
  -9  -7   1        173.16        194.26        31.40 o                         
  -8  -7   1          3.70        -36.89        24.59 o                         
  -7  -7   1         17.93         37.42        17.63 o                         
  -6  -7   1       1653.49       1626.02        42.75 o                         
  -5  -7   1        309.65        325.37        12.63 o                         
  -4  -7   1        231.72        236.61        10.58 o                         
  -3  -7   1       1214.61       1176.16        21.47 o                         
  -2  -7   1        120.10        152.00        19.53 o                         
  -1  -7   1        510.77        574.28        10.37 o                         
   0  -7   1        346.47        396.44         8.13 o                         
   1  -7   1        115.91         79.18         2.51 o                         
   2  -7   1         72.65         73.61         8.71 o                         
   3  -7   1        834.79        859.91        14.22 o                         
   4  -7   1        608.77        656.17        14.21 o                         
   5  -7   1        369.77        368.12        21.36 o                         
   6  -7   1         42.44         49.36        26.18 o                         
   7  -7   1        216.04        241.74        23.23 o                         
   8  -7   1        140.22        152.84        20.03 o                         
   9  -7   1        124.51        103.79        42.01 o                         
  10  -7   1         56.33         61.32        42.25 o                         
  -9  -6   1          0.13        -24.77        27.42 o                         
  -8  -6   1          0.69         -5.19        16.25 o                         
  -7  -6   1          0.40         14.85        12.93 o                         
  -6  -6   1        118.26        109.55        12.16 o                         
  -5  -6   1       6478.82       6582.22       124.61 o                         
  -4  -6   1       1138.57       1154.41        23.98 o                         
  -3  -6   1        718.15        730.60        12.69 o                         
  -2  -6   1         46.47         45.23         4.73 o                         
  -1  -6   1       2044.23       2304.94        30.95 o                         
   0  -6   1       5463.94       6175.04        86.55 o                         
   1  -6   1          1.92          6.96         1.73 o                         
   2  -6   1         28.11         25.67         3.64 o                         
   3  -6   1         20.16         32.57         6.93 o                         
   4  -6   1        441.54        465.99        11.00 o                         
   5  -6   1        821.51        843.56        21.75 o                         
   6  -6   1        104.57        110.29        12.83 o                         
   7  -6   1        689.80        662.77        32.78 o                         
   8  -6   1         72.38         64.55        29.93 o                         
   9  -6   1          0.18         -7.59        21.12 o                         
  10  -6   1        174.49        132.08        29.13 o                         
 -10  -5   1          0.25         14.79        38.31 o                         
  -9  -5   1         29.22         22.92        23.02 o                         
  -8  -5   1        196.83        169.30        23.22 o                         
  -7  -5   1        192.17        138.14        19.23 o                         
  -6  -5   1         36.32         33.31         8.48 o                         
  -5  -5   1       2969.77       3042.89        54.74 o                         
  -4  -5   1        521.19        483.78        18.31 o                         
  -3  -5   1         97.67         94.96         4.14 o                         
  -2  -5   1        865.85        826.67        12.68 o                         
  -1  -5   1       1562.84       1450.89        31.47 o                         
   0  -5   1         96.09         71.38         3.31 o                         
   1  -5   1       5188.75       5142.40        65.85 o                         
   2  -5   1       1215.60       1244.60        15.57 o                         
   3  -5   1         28.73         36.87         3.67 o                         
   4  -5   1        335.48        378.60         8.57 o                         
   5  -5   1        120.12        124.92         6.71 o                         
   6  -5   1        442.62        417.33        12.94 o                         
   7  -5   1         29.10         -9.43        25.71 o                         
   8  -5   1       1053.26       1092.31        38.53 o                         
   9  -5   1         70.53         69.70        23.59 o                         
  10  -5   1         13.82         50.69        29.27 o                         
 -10  -4   1         51.52         42.89        28.55 o                         
  -9  -4   1         61.86         80.66        58.82 o                         
  -8  -4   1        275.58        288.96        20.22 o                         
  -7  -4   1        503.95        516.58        30.71 o                         
  -6  -4   1        879.75        849.80        20.61 o                         
  -5  -4   1        107.63        103.38         7.58 o                         
  -4  -4   1       2132.61       2274.10        32.08 o                         
  -3  -4   1        838.40        823.60        12.66 o                         
  -2  -4   1       1085.39       1217.16        16.94 o                         
  -1  -4   1       2182.23       1912.33       100.18 o                         
   0  -4   1       2776.43       2537.89        30.50 o                         
   1  -4   1        463.96        447.91         5.50 o                         
   2  -4   1       2780.92       2927.28        34.75 o                         
   3  -4   1          0.83          4.07         2.52 o                         
   4  -4   1         25.59         36.12         3.05 o                         
   5  -4   1        264.70        268.64         9.54 o                         
   6  -4   1        206.27        199.54        29.51 o                         
   7  -4   1        665.23        681.48        27.50 o                         
   8  -4   1          2.86         18.92        17.14 o                         
   9  -4   1          3.03         -1.20        17.38 o                         
  10  -4   1          1.66        -16.21        26.00 o                         
 -10  -3   1          4.46         -3.53        23.37 o                         
  -9  -3   1         83.57         98.10        20.78 o                         
  -8  -3   1          3.86         17.58        29.60 o                         
  -7  -3   1         70.10         59.16        13.37 o                         
  -6  -3   1        271.71        275.44        18.03 o                         
  -5  -3   1        362.60        412.02        11.24 o                         
  -4  -3   1       2967.19       2963.15        39.23 o                         
  -3  -3   1       2163.54       2214.48        28.31 o                         
  -2  -3   1       3022.98       2962.33        37.56 o                         
  -1  -3   1       1488.95       1583.39        19.76 o                         
   0  -3   1         62.37         69.76         2.32 o                         
   1  -3   1        193.18        248.02         5.29 o                         
   2  -3   1       3190.18       3088.26        38.25 o                         
   3  -3   1       1046.67       1090.94        14.95 o                         
   4  -3   1        461.98        429.73        10.07 o                         
   5  -3   1        250.13        271.95         9.13 o                         
   6  -3   1       1090.82       1098.04        29.46 o                         
   7  -3   1         21.19         21.75        15.03 o                         
   8  -3   1         23.10         33.53        35.22 o                         
   9  -3   1         70.27         93.55        52.08 o                         
  10  -3   1         28.71         17.98        23.34 o                         
 -10  -2   1          0.09          5.27        27.12 o                         
  -9  -2   1          4.74         12.52        19.48 o                         
  -8  -2   1          6.90          5.73        14.91 o                         
  -7  -2   1        120.39        117.53         8.66 o                         
  -6  -2   1        467.40        446.21        11.73 o                         
  -5  -2   1         63.30         58.11        15.08 o                         
  -4  -2   1        361.76        412.39        11.15 o                         
  -3  -2   1       2017.15       1788.70        24.24 o                         
  -2  -2   1        410.05        439.70         7.09 o                         
  -1  -2   1       9468.03       9717.72       141.30 o                         
   0  -2   1        407.61        475.18         6.40 o                         
   1  -2   1       1072.04       1095.61        12.88 o                         
   2  -2   1         54.70         68.57         2.29 o                         
   3  -2   1       1034.98        957.87        15.03 o                         
   4  -2   1        170.37        254.70         6.68 o                         
   5  -2   1          1.72          0.34         3.58 o                         
   6  -2   1        481.08        476.51        16.74 o                         
   7  -2   1        676.45        597.25        20.30 o                         
   8  -2   1        445.44        448.67        27.97 o                         
   9  -2   1        153.85        134.08        23.19 o                         
  10  -2   1        409.42        407.47        30.00 o                         
 -10  -1   1          1.58         27.59        67.82 o                         
  -9  -1   1          0.15         26.22        17.77 o                         
  -8  -1   1        581.11        549.57        24.91 o                         
  -7  -1   1         47.07         59.23        19.30 o                         
  -6  -1   1          0.17         -0.08         3.66 o                         
  -5  -1   1        489.04        498.79        15.13 o                         
  -4  -1   1         17.37         20.64         8.52 o                         
  -3  -1   1      16216.93      16198.55       195.50 o                         
  -1  -1   1        202.41        173.03         3.08 o                         
   0  -1   1        661.33        766.36         8.38 o                         
   1  -1   1          3.72         46.42         4.12 o                         
   2  -1   1       5715.64       5721.09        72.78 o                         
   3  -1   1       3776.90       3508.92        45.33 o                         
   4  -1   1        561.92        573.15        10.83 o                         
   5  -1   1       2220.35       2284.94        40.93 o                         
   6  -1   1         32.15         23.50        13.11 o                         
   7  -1   1        412.56        390.79        28.99 o                         
   8  -1   1        652.61        669.92        30.70 o                         
   9  -1   1        179.37        210.42        20.76 o                         
  10  -1   1         28.93         17.04        29.51 o                         
 -10   0   1        135.36        154.94        28.63 o                         
  -9   0   1         62.32         46.74        30.44 o                         
  -8   0   1          1.10        -20.68        16.07 o                         
  -7   0   1        723.29        675.88        22.46 o                         
  -6   0   1         83.48        109.56        11.36 o                         
  -5   0   1       1625.15       1638.32        29.77 o                         
  -4   0   1       2036.90       2226.83        31.21 o                         
  -3   0   1        630.18        544.41         9.55 o                         
  -2   0   1       1513.41       1459.46        23.60 o                         
  -1   0   1        107.75         83.18         1.99 o                         
   0   0   1        541.05        315.10         9.74 o                         
   1   0   1        339.29        261.60         7.45 o                         
   2   0   1        573.60        558.18        10.87 o                         
   3   0   1       4084.97       4166.81        53.17 o                         
   4   0   1        464.22        422.39         9.65 o                         
   5   0   1         40.25         37.00         6.04 o                         
   6   0   1        251.32        260.85        19.62 o                         
   7   0   1         37.67         50.95        10.05 o                         
   8   0   1         49.87         41.31        14.49 o                         
   9   0   1        325.96        319.10        26.93 o                         
  10   0   1         40.01          5.86        28.57 o                         
 -10   1   1        137.60        196.57        63.32 o                         
  -9   1   1        129.91         76.32        20.01 o                         
  -8   1   1         82.26         48.18        16.61 o                         
  -7   1   1        831.97        899.60        25.74 o                         
  -6   1   1        184.26        154.91        13.50 o                         
  -5   1   1       2438.98       2647.18        45.60 o                         
  -4   1   1        388.98        419.58        19.48 o                         
  -3   1   1       5696.67       5140.49       111.89 o                         
  -2   1   1       2247.45       1902.20        29.49 o                         
  -1   1   1       1238.67       1256.57        19.14 o                         
   0   1   1        129.70        164.11         2.78 o                         
   1   1   1       1767.19       1901.47        23.53 o                         
   2   1   1        373.83        393.48         6.41 o                         
   3   1   1       1868.82       2057.80        25.99 o                         
   4   1   1        250.01        281.55        12.22 o                         
   5   1   1         99.62         92.86         9.79 o                         
   6   1   1        299.64        276.71        11.30 o                         
   7   1   1         56.82         32.75        10.44 o                         
   8   1   1        385.15        362.33        26.01 o                         
   9   1   1        103.66        166.39        28.01 o                         
  10   1   1         88.76         24.30        24.35 o                         
 -10   2   1         33.57         28.01        32.85 o                         
  -9   2   1         10.39         -7.17        20.75 o                         
  -8   2   1        403.99        367.96        28.58 o                         
  -7   2   1        816.21        842.09        72.88 o                         
  -6   2   1         92.13         91.31        12.74 o                         
  -5   2   1         51.35         46.64         7.93 o                         
  -4   2   1       2760.16       2839.27        43.85 o                         
  -3   2   1        738.49        735.20        11.96 o                         
  -2   2   1       1327.27       1312.12        35.41 o                         
  -1   2   1       6125.52       5971.48        79.46 o                         
   0   2   1        755.42        765.51        10.80 o                         
   2   2   1       3935.62       4387.79        56.24 o                         
   3   2   1        117.14        137.79         5.06 o                         
   4   2   1       2152.63       2190.93        43.09 o                         
   5   2   1         27.86         40.29        10.35 o                         
   6   2   1          4.31         20.80         7.69 o                         
   7   2   1        393.57        424.03        26.65 o                         
   8   2   1         93.04         95.71        17.84 o                         
   9   2   1         33.19         23.85        18.70 o                         
  10   2   1         69.62        104.05        26.90 o                         
 -10   3   1        328.00        287.87        36.30 o                         
  -9   3   1        257.71        259.14        24.35 o                         
  -8   3   1        129.89        102.88        31.94 o                         
  -7   3   1          0.01         15.66        25.81 o                         
  -6   3   1         55.85         37.16        16.44 o                         
  -5   3   1        738.98        817.77        20.19 o                         
  -4   3   1        992.64        989.68        21.17 o                         
  -3   3   1       2625.63       2598.49        39.54 o                         
  -2   3   1       7096.96       7100.26        87.72 o                         
  -1   3   1      13798.52      13067.25       194.11 o                         
   0   3   1         12.04         13.14         3.75 o                         
   1   3   1      14942.44      14349.50       184.37 o                         
   2   3   1         66.74         72.68         4.07 o                         
   3   3   1        378.02        404.36         7.97 o                         
   4   3   1       5994.46       5962.90        83.73 o                         
   5   3   1        664.41        654.65        18.43 o                         
   6   3   1        124.14         96.50        17.56 o                         
   7   3   1         38.80         25.89        13.02 o                         
   8   3   1          5.10          9.07        15.68 o                         
   9   3   1        124.60        158.24        21.58 o                         
  10   3   1        285.90        267.12        49.88 o                         
 -10   4   1         93.61         99.27        27.05 o                         
  -9   4   1          0.15         -1.22        17.81 o                         
  -8   4   1        235.25        213.83        48.38 o                         
  -7   4   1        682.57        591.80        23.87 o                         
  -6   4   1        317.62        289.07        31.61 o                         
  -5   4   1        449.09        497.16        13.51 o                         
  -4   4   1       1455.17       1383.27        22.81 o                         
  -3   4   1         72.08         69.45        12.27 o                         
  -2   4   1       1549.22       1738.37        22.49 o                         
  -1   4   1        288.74        273.56         6.56 o                         
   0   4   1        578.11        515.75         8.33 o                         
   1   4   1      10009.91       9585.55       140.50 o                         
   2   4   1        102.05        110.58         4.82 o                         
   3   4   1       1647.56       1867.05        26.66 o                         
   4   4   1       4287.38       4441.63        75.69 o                         
   5   4   1        208.13        201.06         8.28 o                         
   6   4   1         52.60         53.00        13.11 o                         
   7   4   1        545.36        553.82        25.55 o                         
   8   4   1          0.12         -6.95        16.48 o                         
   9   4   1         17.42         14.26        23.20 o                         
  10   4   1        110.98        105.19        33.25 o                         
 -10   5   1         78.44        101.32        26.82 o                         
  -9   5   1         13.44         12.71        22.79 o                         
  -8   5   1          0.21         -5.53        18.34 o                         
  -7   5   1        104.85        105.83        14.30 o                         
  -6   5   1         28.39         22.82        11.18 o                         
  -5   5   1         94.55         71.87         7.25 o                         
  -4   5   1       1828.93       1992.99        72.27 o                         
  -3   5   1        367.52        441.93         7.71 o                         
  -2   5   1       1699.73       1488.97        21.53 o                         
  -1   5   1        418.43        339.76         6.23 o                         
   0   5   1       3425.48       3349.61        45.07 o                         
   1   5   1       1232.29       1227.90        44.02 o                         
   2   5   1          6.67         19.42         5.20 o                         
   3   5   1          0.07         11.47         4.29 o                         
   4   5   1          0.60          1.88         7.45 o                         
   5   5   1        678.84        657.63        16.05 o                         
   6   5   1       2834.22       2787.41        59.70 o                         
   7   5   1         47.33         39.13        15.22 o                         
   8   5   1        164.88        214.45        27.07 o                         
   9   5   1        183.58        240.71        34.51 o                         
 -10   6   1          9.48         26.84        26.61 o                         
  -9   6   1          0.63          3.97        23.89 o                         
  -8   6   1         74.56         82.31        34.75 o                         
  -7   6   1        442.39        403.98        22.47 o                         
  -6   6   1        113.72        117.14         8.18 o                         
  -5   6   1        248.07        257.22         9.44 o                         
  -4   6   1        506.95        515.32        12.55 o                         
  -3   6   1         48.63         57.20         5.15 o                         
  -2   6   1         33.87         28.51         5.15 o                         
  -1   6   1          2.56          3.40         2.42 o                         
   0   6   1        817.64        764.68        11.99 o                         
   1   6   1       2826.47       2818.33        40.16 o                         
   2   6   1        442.19        471.42         9.27 o                         
   3   6   1       2638.91       2633.92        42.28 o                         
   4   6   1        167.41        149.43        12.22 o                         
   5   6   1       1011.34       1016.23        23.35 o                         
   6   6   1         17.21          4.27        20.98 o                         
   7   6   1         43.30         23.93        12.50 o                         
   8   6   1        182.42        220.31        29.54 o                         
   9   6   1         52.55         62.66        30.76 o                         
 -10   7   1         62.81         41.20        29.11 o                         
  -9   7   1         13.91         -9.25        23.16 o                         
  -8   7   1       1034.73        973.25        75.03 o                         
  -7   7   1        245.81        251.87        21.85 o                         
  -6   7   1        676.98        655.05        19.83 o                         
  -5   7   1         37.20         52.61         8.48 o                         
  -4   7   1         61.76         60.89         4.57 o                         
  -3   7   1         94.14        102.64         5.47 o                         
  -2   7   1        430.08        508.59        10.96 o                         
  -1   7   1       5909.69       6671.01        86.10 o                         
   0   7   1          2.69          3.15         3.60 o                         
   1   7   1       2042.67       2172.72        30.24 o                         
   2   7   1        201.73        235.11         7.98 o                         
   3   7   1        107.16        103.38         7.87 o                         
   4   7   1         32.04         38.66         6.57 o                         
   5   7   1       1872.50       1871.88        41.86 o                         
   6   7   1        900.42        888.92        27.71 o                         
   7   7   1        428.24        362.27        28.38 o                         
   8   7   1         38.17          4.03        24.48 o                         
   9   7   1        290.82        375.65        40.72 o                         
 -10   8   1         44.54         66.62        29.92 o                         
  -9   8   1       1085.63        977.45       102.71 o                         
  -8   8   1         37.41         46.14        21.64 o                         
  -7   8   1        965.18        979.78        31.76 o                         
  -6   8   1        263.85        218.98        12.51 o                         
  -5   8   1        182.85        189.26        24.45 o                         
  -4   8   1        239.75        239.10        13.11 o                         
  -3   8   1       1674.58       1632.10        31.49 o                         
  -2   8   1          0.07          0.55         6.58 o                         
  -1   8   1        354.23        357.22         9.01 o                         
   0   8   1        963.09        975.56        27.77 o                         
   1   8   1       3191.10       3320.17        86.74 o                         
   2   8   1         22.27         23.72        14.99 o                         
   3   8   1        255.51        246.82        10.13 o                         
   4   8   1       1054.89       1004.76        23.20 o                         
   5   8   1        213.31        179.62        29.97 o                         
   6   8   1        125.01        109.55        16.19 o                         
   7   8   1        103.18        149.00        26.24 o                         
   8   8   1         38.76         56.50        24.68 o                         
  -9   9   1         76.24         40.38        42.90 o                         
  -8   9   1        915.17        952.65        41.92 o                         
  -7   9   1        233.85        260.39        27.26 o                         
  -6   9   1         64.85         78.74        28.15 o                         
  -5   9   1        158.85        131.25        11.55 o                         
  -4   9   1        171.02        169.01         8.94 o                         
  -3   9   1         13.59         11.04        11.66 o                         
  -2   9   1        541.44        548.39        29.13 o                         
  -1   9   1       1530.91       1510.17        26.82 o                         
   0   9   1         41.75         50.39         6.46 o                         
   1   9   1         69.36         91.85         9.32 o                         
   2   9   1        632.24        627.98        16.16 o                         
   3   9   1         41.69         23.69         8.03 o                         
   4   9   1         42.06         32.36         8.23 o                         
   5   9   1         15.18         28.85        19.16 o                         
   6   9   1         50.05         19.39        25.71 o                         
   7   9   1         27.52         26.91        21.03 o                         
   8   9   1          2.40         55.07        26.00 o                         
  -9  10   1          7.18         32.16        26.70 o                         
  -8  10   1         33.63         65.34        36.67 o                         
  -7  10   1        134.42        104.75        16.06 o                         
  -6  10   1         57.96         70.10        38.83 o                         
  -5  10   1          0.02        -12.58         8.39 o                         
  -4  10   1         70.32         52.64        11.05 o                         
  -3  10   1        310.30        281.39        11.57 o                         
  -2  10   1          1.26         20.49         7.80 o                         
  -1  10   1         16.72         13.50         2.56 o                         
   0  10   1       1219.72       1328.86        27.26 o                         
   1  10   1        131.15        132.87         8.15 o                         
   2  10   1        179.26        174.00        10.11 o                         
   3  10   1         21.00         14.57         8.01 o                         
   4  10   1        206.73        231.60        16.98 o                         
   5  10   1        177.99        149.30        25.90 o                         
   6  10   1         49.07         50.16        16.44 o                         
   7  10   1        293.35        284.68        28.15 o                         
   8  10   1         26.68         33.38        35.27 o                         
  -9  11   1        404.56        402.98        29.00 o                         
  -8  11   1         84.61         74.64        20.62 o                         
  -7  11   1         77.44         72.39        31.00 o                         
  -6  11   1        664.83        673.18        26.18 o                         
  -5  11   1       1102.64       1054.18        27.00 o                         
  -4  11   1        662.17        618.92        73.44 o                         
  -3  11   1         14.95         31.29         9.35 o                         
  -2  11   1       1324.82       1280.53        32.02 o                         
  -1  11   1        533.08        527.16        12.15 o                         
   0  11   1         14.34         11.19         7.45 o                         
   1  11   1        114.16        102.19         7.97 o                         
   2  11   1         75.38         63.84        10.00 o                         
   3  11   1        115.61        128.32        16.25 o                         
   4  11   1         16.96          4.12        17.75 o                         
   5  11   1        237.77        221.69        19.69 o                         
   6  11   1          5.57          3.24         9.11 o                         
   7  11   1          7.68         15.19        22.79 o                         
  -8  12   1          0.02         12.17        27.21 o                         
  -7  12   1         27.92         22.87        15.82 o                         
  -6  12   1        106.35        115.69        20.98 o                         
  -5  12   1         13.92         30.54        16.34 o                         
  -4  12   1         36.11         52.33        11.56 o                         
  -3  12   1          7.66         14.29         9.23 o                         
  -2  12   1        401.53        428.57        20.37 o                         
  -1  12   1          3.55         -5.02        27.12 o                         
   0  12   1        208.22        200.83        14.71 o                         
   1  12   1        108.56        115.40        12.46 o                         
   2  12   1          1.24         -5.53        10.21 o                         
   3  12   1          0.95         12.97        20.19 o                         
   4  12   1         64.40         51.23        13.55 o                         
   5  12   1          0.73         -1.75        17.83 o                         
   6  12   1        105.77         89.55        24.45 o                         
  -7  13   1         10.13         -8.43        23.51 o                         
  -6  13   1         83.76         98.35        23.70 o                         
  -5  13   1         79.01         79.90        18.64 o                         
  -4  13   1         74.09         66.32        19.39 o                         
  -3  13   1        131.65         93.58        12.63 o                         
  -2  13   1         75.09         59.95        15.17 o                         
  -1  13   1         33.41         17.80        12.18 o                         
   0  13   1         25.68         16.86        11.33 o                         
   1  13   1          6.58        -17.80        16.77 o                         
   2  13   1        135.87        156.71        16.86 o                         
   3  13   1        148.79        165.89        18.51 o                         
   4  13   1          6.01          0.58        41.64 o                         
   5  13   1         32.57         37.38        18.30 o                         
   6  13   1          0.42        -42.82        33.48 o                         
  -7  14   1         97.70         55.27        32.78 o                         
  -6  14   1        216.00        244.57        27.73 o                         
  -5  14   1         22.70         20.51        25.20 o                         
  -4  14   1        522.63        586.09        32.60 o                         
  -3  14   1         52.88         51.80        19.16 o                         
  -2  14   1        212.29        254.22        20.51 o                         
  -1  14   1         95.37         90.58        19.76 o                         
   0  14   1         89.93         58.08        13.96 o                         
   1  14   1        150.11        123.46        20.42 o                         
   2  14   1         41.33         21.64        18.83 o                         
   3  14   1          8.56        -11.01        13.35 o                         
   4  14   1         20.52         35.74        33.39 o                         
   5  14   1        476.84        536.63        48.93 o                         
  -6  15   1          1.08         13.96        24.26 o                         
  -5  15   1         57.50         52.64        27.07 o                         
  -4  15   1       1053.42       1042.54        39.53 o                         
  -3  15   1        100.10        102.01        18.55 o                         
  -2  15   1         50.37         54.13        19.30 o                         
  -1  15   1         71.85         78.78        19.01 o                         
   0  15   1        378.37        365.87        24.54 o                         
   1  15   1         70.27         59.95        18.92 o                         
   2  15   1         63.73         -6.65        36.62 o                         
   3  15   1          4.49          7.02        29.10 o                         
   4  15   1          8.23        -34.55        38.65 o                         
  -5  16   1          7.39          0.00         9.37 o                         
  -4  16   1          0.14         11.33        20.61 o                         
  -3  16   1        416.79        386.11        30.07 o                         
  -2  16   1         72.39         91.73        19.15 o                         
  -1  16   1          0.70          9.37        14.99 o                         
   0  16   1          0.77          9.37        22.48 o                         
   1  16   1        181.56        188.00        54.52 o                         
   2  16   1         21.11        -93.15        62.10 o                         
  -3  17   1          3.41         29.04        41.21 o                         
  -2  17   1         28.87          6.65        23.42 o                         
  -1  17   1         23.46         24.26        34.66 o                         
   0 -17   2         86.22        136.20        36.38 o                         
   1 -17   2        101.14        124.19        33.21 o                         
   2 -17   2          9.67          0.94        37.00 o                         
  -3 -16   2         91.35        107.63        55.92 o                         
  -2 -16   2        655.56        676.01        50.94 o                         
  -1 -16   2        135.49        141.42        28.02 o                         
   0 -16   2         47.85         41.24        36.20 o                         
   1 -16   2         85.26         59.60        51.52 o                         
   2 -16   2        121.97        117.75        24.87 o                         
   3 -16   2         45.18         59.95        23.23 o                         
   4 -16   2          6.43         -6.65        18.92 o                         
  -4 -15   2          0.64          0.71        36.92 o                         
  -3 -15   2         94.87         68.58        34.52 o                         
  -2 -15   2          0.01         16.22        27.13 o                         
  -1 -15   2          3.12        -10.30        27.16 o                         
   0 -15   2          0.99         15.61        42.01 o                         
   1 -15   2          1.55        -10.55        10.57 o                         
   2 -15   2          3.21          1.88        13.62 o                         
   3 -15   2        277.20        307.52        24.73 o                         
   4 -15   2         41.61         48.71        19.67 o                         
   5 -15   2          0.06        -34.56        26.98 o                         
  -5 -14   2        113.21        177.56        76.76 o                         
  -4 -14   2        148.57        186.96        60.93 o                         
  -3 -14   2         18.82         -4.06        29.72 o                         
  -2 -14   2         31.77          1.13        23.26 o                         
  -1 -14   2        172.38        147.62        33.44 o                         
   0 -14   2        739.44        700.85        28.70 o                         
   1 -14   2        114.31         79.37        14.00 o                         
   2 -14   2         52.23         53.54        20.09 o                         
   3 -14   2         10.55         10.81        13.20 o                         
   4 -14   2         18.13         47.02        20.61 o                         
   5 -14   2          6.01          8.43        19.76 o                         
   6 -14   2        685.61        758.72        45.52 o                         
  -6 -13   2        134.70        167.35        43.59 o                         
  -5 -13   2         61.94         49.86        36.13 o                         
  -4 -13   2         11.83        -10.41        23.35 o                         
  -3 -13   2        156.39        168.05        37.05 o                         
  -2 -13   2        159.57        142.10        21.45 o                         
  -1 -13   2         13.34         29.04        10.21 o                         
   0 -13   2          0.21         17.80        12.18 o                         
   1 -13   2        238.14        202.49        30.68 o                         
   2 -13   2        422.31        451.65        23.84 o                         
   3 -13   2          3.12         -1.71        11.70 o                         
   4 -13   2        160.43        158.96        18.55 o                         
   5 -13   2         52.61         47.87        18.64 o                         
   6 -13   2         35.30         29.04        17.80 o                         
   7 -13   2        441.81        507.41        52.36 o                         
  -7 -12   2         38.09         40.09        49.64 o                         
  -6 -12   2        117.30        174.51        39.86 o                         
  -5 -12   2         27.87         -2.45        24.52 o                         
  -4 -12   2         47.26         58.68        12.06 o                         
  -3 -12   2         15.18         33.93        27.12 o                         
  -2 -12   2          2.84         13.02         9.27 o                         
  -1 -12   2        376.54        383.95        15.55 o                         
   0 -12   2         99.25         98.70        15.22 o                         
   1 -12   2        680.97        678.88        22.52 o                         
   2 -12   2       1497.56       1553.43        42.53 o                         
   3 -12   2         31.70         22.33        11.36 o                         
   4 -12   2         18.44         25.01        14.30 o                         
   5 -12   2          2.71          4.68        13.21 o                         
   6 -12   2          0.61         23.42        22.48 o                         
   7 -12   2         15.05         13.96        26.04 o                         
   8 -12   2          1.64         36.34        28.01 o                         
  -7 -11   2         71.47         83.58        35.69 o                         
  -6 -11   2         14.68         11.90        12.24 o                         
  -5 -11   2          1.87         18.33        13.37 o                         
  -4 -11   2        153.84        155.15        15.40 o                         
  -3 -11   2          0.13         -7.87        26.79 o                         
  -2 -11   2          8.34          7.40         5.71 o                         
  -1 -11   2          1.95         -3.39         4.27 o                         
   0 -11   2       1569.42       1482.51        27.45 o                         
   1 -11   2         18.90         13.70        13.63 o                         
   2 -11   2        498.33        500.84        15.15 o                         
   3 -11   2        200.31        190.23        11.75 o                         
   4 -11   2        280.85        321.93        18.05 o                         
   5 -11   2         60.26         41.57        23.79 o                         
   6 -11   2          4.77          1.34         8.18 o                         
   7 -11   2        150.58        162.34        20.18 o                         
   8 -11   2        109.37        104.84        27.46 o                         
  -8 -10   2        171.43        178.40        40.18 o                         
  -7 -10   2         26.37         74.42        23.26 o                         
  -6 -10   2        161.72        143.53        19.87 o                         
  -5 -10   2        824.29        772.32        32.40 o                         
  -4 -10   2        925.74        920.82        33.68 o                         
  -3 -10   2         31.21         28.53         6.04 o                         
  -2 -10   2        174.20        173.89         6.39 o                         
  -1 -10   2         25.19         27.66         3.97 o                         
   0 -10   2         86.32         86.51         9.84 o                         
   1 -10   2         29.84         25.74         9.37 o                         
   2 -10   2         14.90         12.30         6.76 o                         
   3 -10   2        622.80        601.76        15.82 o                         
   4 -10   2        500.52        485.36        36.44 o                         
   5 -10   2        401.15        388.90        17.86 o                         
   6 -10   2        211.03        202.52        27.40 o                         
   7 -10   2        259.84        320.12        25.99 o                         
   8 -10   2          0.37         14.68        25.34 o                         
   9 -10   2         73.71         45.85        31.14 o                         
  -8  -9   2         12.81         24.79        21.40 o                         
  -7  -9   2          4.13         -6.03        19.52 o                         
  -6  -9   2        109.22        125.76        26.41 o                         
  -5  -9   2         45.28         12.16        10.92 o                         
  -4  -9   2        397.09        389.42        13.13 o                         
  -3  -9   2        566.92        511.23        16.67 o                         
  -2  -9   2       1006.64       1095.45        25.15 o                         
  -1  -9   2         68.13         61.20         3.88 o                         
   0  -9   2        100.28         96.48         5.11 o                         
   1  -9   2       3012.37       3118.74        45.73 o                         
   2  -9   2          9.62          6.01         8.38 o                         
   3  -9   2         63.30         59.30        12.18 o                         
   4  -9   2        165.67        166.52        15.46 o                         
   5  -9   2         64.96         51.88         9.39 o                         
   6  -9   2          4.78        -14.14        23.79 o                         
   7  -9   2        253.26        287.16        28.57 o                         
   8  -9   2         37.62         57.19        17.06 o                         
   9  -9   2         16.66        -25.25        57.61 o                         
  -9  -8   2          0.15         28.09        31.31 o                         
  -8  -8   2         40.19         83.57        91.70 o                         
  -7  -8   2          2.44         -2.12        16.99 o                         
  -6  -8   2        228.79        248.48        20.67 o                         
  -5  -8   2        229.79        218.28        13.00 o                         
  -4  -8   2          5.40         10.15         6.04 o                         
  -3  -8   2         17.11         32.69         7.40 o                         
  -2  -8   2        997.49       1017.56        21.27 o                         
  -1  -8   2        186.01        150.11         5.95 o                         
   0  -8   2        283.55        284.48         7.62 o                         
   1  -8   2        385.16        403.73         8.21 o                         
   2  -8   2        352.80        349.64        10.09 o                         
   3  -8   2        961.18        954.49        18.02 o                         
   4  -8   2         57.90         61.76        10.87 o                         
   5  -8   2         59.62         62.08        14.47 o                         
   6  -8   2        568.93        580.56        19.90 o                         
   7  -8   2         20.33         -7.76        12.65 o                         
   8  -8   2          9.58         11.46        16.62 o                         
   9  -8   2         58.24         45.86        27.12 o                         
  -9  -7   2          7.50         -5.32         9.84 o                         
  -8  -7   2        656.12        678.87        41.71 o                         
  -7  -7   2        428.04        419.19        27.09 o                         
  -6  -7   2        640.62        701.38        28.04 o                         
  -5  -7   2        675.11        689.55        31.29 o                         
  -4  -7   2       1001.55        938.28        26.23 o                         
  -3  -7   2        317.65        347.59         9.25 o                         
  -2  -7   2          9.75         13.70         2.68 o                         
  -1  -7   2        462.16        468.05        14.61 o                         
   0  -7   2       2163.07       2103.84        57.56 o                         
   1  -7   2        648.94        601.73         9.57 o                         
   2  -7   2       1142.16       1076.67        14.87 o                         
   3  -7   2        885.36        906.02        14.22 o                         
   4  -7   2        161.66        150.20         6.48 o                         
   5  -7   2        520.04        503.92        17.75 o                         
   6  -7   2        227.42        247.11        34.10 o                         
   7  -7   2       1930.09       1873.73        57.27 o                         
   8  -7   2         35.63         16.34        16.46 o                         
   9  -7   2         91.51         81.26        24.50 o                         
  10  -7   2         36.23         17.87        21.94 o                         
  -9  -6   2          0.04         -1.42        23.84 o                         
  -8  -6   2        118.32         83.63        25.81 o                         
  -7  -6   2          4.96        -18.46        15.67 o                         
  -6  -6   2        427.96        420.65        19.51 o                         
  -5  -6   2          1.97          4.63         9.74 o                         
  -4  -6   2       1178.99       1119.30        20.97 o                         
  -3  -6   2       3006.73       3190.68        48.16 o                         
  -2  -6   2       2916.76       3343.23        49.18 o                         
  -1  -6   2         74.07        112.77         3.21 o                         
   0  -6   2       2835.84       3045.66        75.97 o                         
   1  -6   2        307.55        322.22         6.23 o                         
   2  -6   2        567.94        519.87         7.88 o                         
   3  -6   2         89.95         97.02         4.78 o                         
   4  -6   2        435.72        456.76        10.62 o                         
   5  -6   2         19.02         19.82         5.92 o                         
   6  -6   2         30.79         26.24         9.84 o                         
   7  -6   2       1367.12       1332.36        43.39 o                         
   8  -6   2        229.84        175.59        20.94 o                         
   9  -6   2        204.69        179.76        23.84 o                         
  10  -6   2         80.79         84.68        29.08 o                         
 -10  -5   2        869.06        936.80        59.57 o                         
  -9  -5   2         45.34         44.48        34.61 o                         
  -8  -5   2         68.80         27.07        18.83 o                         
  -7  -5   2         17.62         29.73        14.78 o                         
  -6  -5   2        160.88        147.96        11.74 o                         
  -5  -5   2         96.02         89.54        12.22 o                         
  -4  -5   2       1507.42       1570.36        25.04 o                         
  -3  -5   2          5.59         11.98         3.57 o                         
  -2  -5   2         18.24         13.41         2.02 o                         
  -1  -5   2        679.68        548.16        11.47 o                         
   0  -5   2        594.01        683.76        10.01 o                         
   1  -5   2       2312.70       2151.97        23.02 o                         
   2  -5   2        535.63        559.23         7.64 o                         
   3  -5   2         87.52         82.76         3.89 o                         
   4  -5   2       1523.74       1563.40        22.71 o                         
   5  -5   2        366.35        401.14        11.04 o                         
   6  -5   2         63.37         60.25        10.77 o                         
   7  -5   2          8.88         41.01        18.74 o                         
   8  -5   2        698.73        700.12        29.90 o                         
   9  -5   2         43.17         39.07        52.88 o                         
  10  -5   2          0.08         13.87        32.83 o                         
 -10  -4   2        143.10        176.15        34.23 o                         
  -9  -4   2         46.08         76.00        22.14 o                         
  -8  -4   2        159.34        214.96        39.29 o                         
  -7  -4   2        117.78        138.97        14.90 o                         
  -6  -4   2        970.41        974.39        23.39 o                         
  -5  -4   2        914.10        960.50        20.34 o                         
  -4  -4   2       1189.63       1155.59        18.00 o                         
  -3  -4   2        473.48        515.75         9.00 o                         
  -2  -4   2        221.53        213.80         4.73 o                         
  -1  -4   2         14.84         19.58         1.36 o                         
   0  -4   2        165.24        124.02         5.48 o                         
   1  -4   2        597.77        572.39         6.69 o                         
   2  -4   2        537.76        515.94        11.85 o                         
   3  -4   2        217.54        194.90         4.73 o                         
   4  -4   2        349.32        328.09        10.02 o                         
   5  -4   2         77.28         76.17         7.20 o                         
   6  -4   2       1413.35       1421.07        42.62 o                         
   7  -4   2         63.36         35.46        12.33 o                         
   8  -4   2        100.14         96.07        27.12 o                         
   9  -4   2         35.19         29.37        17.27 o                         
  10  -4   2         91.20         35.36        25.03 o                         
 -10  -3   2         39.96         42.55        24.65 o                         
  -9  -3   2        125.04        170.08        22.44 o                         
  -8  -3   2        133.92        121.99        21.71 o                         
  -7  -3   2          1.20          1.90        17.22 o                         
  -6  -3   2       1143.10       1105.68        25.40 o                         
  -5  -3   2        240.38        243.79         9.69 o                         
  -4  -3   2          3.33          2.42         5.15 o                         
  -3  -3   2        687.28        679.94        10.13 o                         
  -2  -3   2        358.95        317.39         6.56 o                         
  -1  -3   2       5101.09       5199.87       101.49 o                         
   0  -3   2        480.13        493.78         6.17 o                         
   1  -3   2       4279.15       3685.44        40.66 o                         
   2  -3   2        968.99       1009.25        12.35 o                         
   3  -3   2        121.09        127.03         4.30 o                         
   4  -3   2          2.00          5.64         6.66 o                         
   5  -3   2         99.49         85.84         9.84 o                         
   6  -3   2        704.52        700.94        29.55 o                         
   7  -3   2        200.18        181.23        15.84 o                         
   8  -3   2        321.36        355.10        23.46 o                         
   9  -3   2         88.47         94.25        19.51 o                         
  10  -3   2        222.24        242.68        34.34 o                         
 -10  -2   2        135.99         84.19        27.79 o                         
  -9  -2   2         72.42         72.59        19.84 o                         
  -8  -2   2         21.62         26.47        17.30 o                         
  -7  -2   2         11.70          6.62         5.45 o                         
  -6  -2   2          6.38          7.92         5.10 o                         
  -5  -2   2       4924.90       5089.54        78.03 o                         
  -4  -2   2       5717.65       6102.32        81.55 o                         
  -3  -2   2       5207.88       5148.22        65.45 o                         
  -2  -2   2       2872.60       2679.15        34.68 o                         
  -1  -2   2         99.89        167.19         3.56 o                         
   0  -2   2       3173.76       3344.63        33.72 o                         
   1  -2   2       2587.27       2639.14        36.16 o                         
   2  -2   2       3181.37       2912.74        36.52 o                         
   3  -2   2        219.51        158.63         6.60 o                         
   4  -2   2        516.83        528.22        26.27 o                         
   5  -2   2        149.01        162.10         7.07 o                         
   6  -2   2        121.98        127.55        19.44 o                         
   7  -2   2         51.22         46.15         9.64 o                         
   8  -2   2         24.10         24.73        14.33 o                         
   9  -2   2         37.13         20.52        20.51 o                         
  10  -2   2          4.83          3.41        28.62 o                         
 -10  -1   2         22.07          7.54        21.99 o                         
  -9  -1   2          4.27         -5.65        15.48 o                         
  -8  -1   2         60.03         40.62        14.41 o                         
  -7  -1   2        438.87        446.49        46.13 o                         
  -6  -1   2       1222.68       1245.57        27.47 o                         
  -5  -1   2         19.31          8.62         8.85 o                         
  -4  -1   2        170.13        173.94         5.52 o                         
  -3  -1   2         10.65         22.31         3.70 o                         
  -2  -1   2        410.09        462.56         6.93 o                         
  -1  -1   2         50.15         29.51         1.39 o                         
   0  -1   2       1470.16       1653.57        16.62 o                         
   1  -1   2        259.91        399.41         5.55 o                         
   2  -1   2       1437.56       1581.81        22.39 o                         
   3  -1   2        106.50         92.86         3.83 o                         
   4  -1   2       1174.11       1219.76        18.94 o                         
   5  -1   2       2080.41       1918.16        35.70 o                         
   6  -1   2        684.65        670.96        20.05 o                         
   7  -1   2         14.47          4.86         9.83 o                         
   8  -1   2          0.91        -10.94        15.25 o                         
   9  -1   2         91.84         60.16        21.48 o                         
  10  -1   2          1.45         12.73        27.01 o                         
 -11   0   2         26.99          3.01        26.34 o                         
 -10   0   2         17.35         27.43        26.92 o                         
  -9   0   2         60.10         57.82        33.25 o                         
  -8   0   2          0.05         -2.26        20.56 o                         
  -7   0   2        258.83        224.42        23.14 o                         
  -6   0   2        500.99        527.77        25.95 o                         
  -5   0   2        816.79        768.72        32.32 o                         
  -4   0   2        169.82        151.93         8.66 o                         
  -3   0   2       2436.81       2798.81        47.43 o                         
  -2   0   2       5751.66       6045.29        81.96 o                         
  -1   0   2        889.96        999.55        10.93 o                         
   0   0   2       2008.04       1981.37        29.82 o                         
   1   0   2          5.54          4.81         1.56 o                         
   2   0   2       1026.68       1057.40        14.07 o                         
   3   0   2       2864.33       3202.40        40.36 o                         
   4   0   2        404.54        391.17        10.91 o                         
   5   0   2          3.23         -6.19         6.41 o                         
   6   0   2        660.94        659.22        20.63 o                         
   7   0   2       1297.09       1327.52        34.73 o                         
   8   0   2          0.07        -19.05        20.48 o                         
   9   0   2          1.72        -19.68        21.36 o                         
  10   0   2        270.71        237.17        30.52 o                         
 -11   1   2         84.84         74.55        29.89 o                         
 -10   1   2         70.80         56.74        24.11 o                         
  -9   1   2        109.87         53.80        81.26 o                         
  -8   1   2        305.15        291.59        27.96 o                         
  -7   1   2        144.50        138.41        25.38 o                         
  -6   1   2       2741.86       2788.09        61.34 o                         
  -5   1   2        199.53        197.85         9.68 o                         
  -4   1   2         47.97         52.69         5.47 o                         
  -3   1   2        677.08        571.58        18.22 o                         
  -1   1   2       8350.19       8325.16       112.09 o                         
   0   1   2        281.36        306.08         5.65 o                         
   1   1   2       1867.81       1995.98        30.74 o                         
   2   1   2       6578.59       6171.60        72.59 o                         
   3   1   2       1182.56       1317.42        33.21 o                         
   4   1   2       6568.17       7053.67        98.74 o                         
   5   1   2          0.46          5.42         8.85 o                         
   6   1   2         60.51         68.79        14.52 o                         
   7   1   2         51.01         29.38        17.89 o                         
   8   1   2          0.15         31.21        17.11 o                         
   9   1   2        331.85        353.27        27.64 o                         
  10   1   2          3.53         53.98        27.34 o                         
 -11   2   2        461.86        472.09        38.26 o                         
 -10   2   2         23.22         27.07        26.13 o                         
  -9   2   2          5.23         -7.40        16.96 o                         
  -8   2   2          2.08         15.69        24.73 o                         
  -7   2   2        538.35        551.76        31.99 o                         
  -6   2   2          0.48          9.31         9.69 o                         
  -5   2   2         27.30         53.13         7.70 o                         
  -4   2   2       1475.87       1415.25        21.58 o                         
  -3   2   2          5.37          6.95         6.51 o                         
  -2   2   2         99.92         79.54         4.40 o                         
  -1   2   2      15661.84      15865.36       197.58 o                         
   0   2   2       4702.26       4642.61        63.34 o                         
   1   2   2       3478.07       3406.39        54.83 o                         
   2   2   2       5889.07       5792.15        70.31 o                         
   3   2   2        685.74        786.29        12.34 o                         
   4   2   2       1767.54       1913.28        29.58 o                         
   5   2   2          1.61         29.81         9.74 o                         
   6   2   2        896.48        933.54        29.60 o                         
   7   2   2         74.09         79.93        24.17 o                         
   8   2   2        526.03        485.55        29.64 o                         
   9   2   2         10.95        -12.69        18.92 o                         
  10   2   2         97.95         86.08        26.85 o                         
 -11   3   2         38.71         36.93        60.32 o                         
 -10   3   2        124.13        108.58        36.95 o                         
  -9   3   2         72.58         52.33        19.67 o                         
  -8   3   2        205.03        178.64        19.05 o                         
  -7   3   2        186.44        178.62        10.21 o                         
  -6   3   2       3086.71       3275.54        70.06 o                         
  -5   3   2        187.51        174.17        20.14 o                         
  -4   3   2         34.46         36.69         4.12 o                         
  -3   3   2          3.15          6.05         5.33 o                         
  -2   3   2       3330.35       3273.02        42.75 o                         
  -1   3   2       2359.11       2109.53        26.75 o                         
   0   3   2        107.19        127.87         3.65 o                         
   1   3   2          9.76         11.35         4.12 o                         
   2   3   2       5077.86       5015.85        70.50 o                         
   3   3   2        434.99        442.12         9.29 o                         
   4   3   2        104.81         86.44         6.24 o                         
   5   3   2       3350.56       3291.53        65.80 o                         
   6   3   2        102.85        118.60        14.52 o                         
   7   3   2         34.24         43.76        13.48 o                         
   8   3   2         66.62         62.01        17.18 o                         
   9   3   2        264.69        251.29        31.94 o                         
  10   3   2          1.47        -39.33        26.22 o                         
 -10   4   2         11.18         19.89        24.53 o                         
  -9   4   2         16.72         54.03        49.22 o                         
  -8   4   2         17.16         28.53        15.64 o                         
  -7   4   2         20.42         11.46        20.05 o                         
  -6   4   2        369.18        374.70        15.79 o                         
  -5   4   2         54.53         79.92         6.02 o                         
  -4   4   2        301.13        253.41        11.62 o                         
  -3   4   2        355.41        415.24         9.58 o                         
  -2   4   2       3450.09       3199.27        44.06 o                         
  -1   4   2       3222.49       3410.05        42.77 o                         
   0   4   2       1295.28       1250.15        17.54 o                         
   1   4   2       5571.05       5458.57        73.55 o                         
   2   4   2          7.80          2.36         3.31 o                         
   3   4   2       1949.49       2196.67        30.24 o                         
   4   4   2          5.47         11.30         5.60 o                         
   5   4   2         35.96         33.54        13.68 o                         
   6   4   2         33.23         43.55        10.15 o                         
   7   4   2        408.07        408.16        23.76 o                         
   8   4   2         75.98         96.61        18.90 o                         
   9   4   2          3.78         16.48        20.41 o                         
  10   4   2        219.37        211.00        50.14 o                         
 -10   5   2        101.47        127.55        31.29 o                         
  -9   5   2        601.20        589.91        34.86 o                         
  -8   5   2        165.92        185.08        39.86 o                         
  -7   5   2        300.21        323.41        25.95 o                         
  -6   5   2         97.44        113.69         9.04 o                         
  -5   5   2        128.56        116.85        12.83 o                         
  -4   5   2        541.72        641.80        16.95 o                         
  -3   5   2       2350.01       2589.54        35.04 o                         
  -2   5   2       2790.16       2703.87        38.22 o                         
  -1   5   2        615.83        589.19        20.79 o                         
   0   5   2        220.01        227.72         5.89 o                         
   1   5   2        125.73        157.91         5.67 o                         
   2   5   2         29.79         20.83         4.45 o                         
   3   5   2        710.37        779.28        28.43 o                         
   4   5   2        282.77        274.27         9.64 o                         
   5   5   2       1379.30       1438.55        56.90 o                         
   6   5   2         52.15         49.93        22.01 o                         
   7   5   2        167.32        164.03        17.64 o                         
   8   5   2         99.76         45.31        30.91 o                         
   9   5   2        199.61        183.37        33.85 o                         
 -10   6   2        387.05        420.02        35.68 o                         
  -9   6   2          2.51         45.05        42.67 o                         
  -8   6   2        153.36        143.58        25.10 o                         
  -7   6   2        543.83        572.75        36.86 o                         
  -6   6   2       1646.20       1606.06        43.98 o                         
  -5   6   2        327.30        299.37        14.89 o                         
  -4   6   2        283.28        324.29         8.62 o                         
  -3   6   2         96.48        162.06         6.60 o                         
  -2   6   2       3865.06       4076.14        56.27 o                         
  -1   6   2        546.36        564.09         9.27 o                         
   0   6   2          6.09          8.39         4.17 o                         
   1   6   2        122.89        136.35         5.48 o                         
   2   6   2        496.49        497.81        11.59 o                         
   3   6   2       1976.73       1932.05        51.00 o                         
   4   6   2        789.25        758.78        22.86 o                         
   5   6   2       1098.88       1091.34        26.20 o                         
   6   6   2        747.54        749.77        49.18 o                         
   7   6   2         57.60          8.62        18.66 o                         
   8   6   2          7.39         27.11        33.30 o                         
   9   6   2          3.85          3.02        31.82 o                         
 -10   7   2         81.89         53.93        29.49 o                         
  -9   7   2         94.62        129.30        27.59 o                         
  -8   7   2        154.08        158.69        20.26 o                         
  -7   7   2          4.56         15.55        12.29 o                         
  -6   7   2         39.18         43.58         7.28 o                         
  -5   7   2        124.64        132.99        11.01 o                         
  -4   7   2          5.99          7.40         3.08 o                         
  -3   7   2        935.78        907.83        18.43 o                         
  -2   7   2        288.34        332.81         9.04 o                         
  -1   7   2       3656.71       3822.47        68.14 o                         
   0   7   2        186.59        171.56         7.21 o                         
   1   7   2          0.63          1.77         6.04 o                         
   2   7   2       1995.35       2055.02        66.60 o                         
   3   7   2       1726.04       1718.73        52.17 o                         
   4   7   2          0.19          4.48         6.96 o                         
   5   7   2        556.13        579.36        18.66 o                         
   6   7   2        434.04        457.65        23.17 o                         
   7   7   2        305.51        302.89        27.79 o                         
   8   7   2        116.03        170.03        35.04 o                         
   9   7   2        333.59        250.74        60.74 o                         
 -10   8   2         78.84         26.17        24.94 o                         
  -9   8   2         83.67         60.79        22.10 o                         
  -8   8   2        219.49        243.89        30.72 o                         
  -7   8   2          7.71          4.81        26.23 o                         
  -6   8   2          0.16        -11.43         7.62 o                         
  -5   8   2          4.31         10.38         4.37 o                         
  -4   8   2         25.59         34.50         7.49 o                         
  -3   8   2        341.74        317.34         9.88 o                         
  -2   8   2         57.52         54.52         7.23 o                         
  -1   8   2        266.14        275.72         9.98 o                         
   0   8   2        192.34        225.46         7.06 o                         
   1   8   2        213.31        219.61        10.84 o                         
   2   8   2        140.67        149.63        13.25 o                         
   3   8   2         95.55         77.50        16.44 o                         
   4   8   2       3338.07       3315.42        70.63 o                         
   5   8   2          7.73          4.18         9.24 o                         
   6   8   2         14.03         -7.68        16.09 o                         
   7   8   2        200.73        183.68        28.10 o                         
   8   8   2         29.51         41.41        23.93 o                         
  -9   9   2        488.30        518.08        47.26 o                         
  -8   9   2         42.44         28.05        18.33 o                         
  -7   9   2         46.47         19.64        14.68 o                         
  -6   9   2         12.91         10.19        15.92 o                         
  -5   9   2       1918.03       1922.65       106.27 o                         
  -4   9   2         20.41         18.95         6.98 o                         
  -3   9   2         71.89         54.55        14.66 o                         
  -2   9   2        279.02        245.88        11.71 o                         
  -1   9   2        951.34        968.96        30.63 o                         
   0   9   2       1520.46       1600.52        61.68 o                         
   1   9   2         24.52         14.01         7.02 o                         
   2   9   2        525.83        537.76        16.95 o                         
   3   9   2         65.73         49.81         8.76 o                         
   4   9   2         97.32         77.06         9.65 o                         
   5   9   2       1063.50       1042.54        45.43 o                         
   6   9   2        235.89        234.30        25.99 o                         
   7   9   2          2.37         17.57        14.54 o                         
   8   9   2          9.33        -33.60        30.62 o                         
  -9  10   2          5.18         47.52        49.32 o                         
  -8  10   2        730.72        663.32        31.03 o                         
  -7  10   2        707.67        674.32        26.69 o                         
  -6  10   2        908.11        867.21        28.83 o                         
  -5  10   2         94.83         97.99        13.19 o                         
  -4  10   2       2568.15       2557.22       104.72 o                         
  -3  10   2        884.01        935.08        25.24 o                         
  -2  10   2         26.35         15.48         9.88 o                         
  -1  10   2         52.73         36.03         5.09 o                         
   0  10   2         13.35          7.14         6.06 o                         
   1  10   2         13.73          8.26         6.29 o                         
   2  10   2        621.02        664.89        20.48 o                         
   3  10   2         32.21         29.23        12.10 o                         
   4  10   2          7.60         16.07        13.69 o                         
   5  10   2        242.46        214.34        29.41 o                         
   6  10   2         40.37         52.07        17.34 o                         
   7  10   2         30.36         35.33        18.85 o                         
  -9  11   2         19.16         21.64        25.38 o                         
  -8  11   2          2.20        -20.98        17.64 o                         
  -7  11   2         16.41         11.82        15.42 o                         
  -6  11   2        172.19        166.31        21.50 o                         
  -5  11   2          3.17          1.95        13.88 o                         
  -4  11   2          1.60         14.99         8.75 o                         
  -3  11   2         99.24         93.99        11.71 o                         
  -2  11   2        475.37        474.99        28.52 o                         
  -1  11   2        431.31        441.08        12.99 o                         
   0  11   2         37.41         25.11         9.46 o                         
   1  11   2        333.33        316.23        13.86 o                         
   2  11   2        678.49        649.76        25.94 o                         
   3  11   2        168.29        162.14        20.23 o                         
   4  11   2          1.72          2.46        24.82 o                         
   5  11   2        220.67        213.02        38.87 o                         
   6  11   2          0.57         19.10        17.30 o                         
   7  11   2        125.59        116.04        35.22 o                         
  -8  12   2         33.75         58.22        24.46 o                         
  -7  12   2        197.07        221.93        42.62 o                         
  -6  12   2        273.85        254.05        19.44 o                         
  -5  12   2         48.39         49.89        15.00 o                         
  -4  12   2        408.85        346.12        15.58 o                         
  -3  12   2         32.08         38.45        13.09 o                         
  -2  12   2        760.25        810.43        26.32 o                         
  -1  12   2         25.63         16.77        11.72 o                         
   0  12   2        200.87        202.93        24.17 o                         
   1  12   2         67.68         85.99        17.05 o                         
   2  12   2         71.11         69.32        13.21 o                         
   3  12   2          0.55          6.49        14.57 o                         
   4  12   2        435.08        527.82        25.46 o                         
   5  12   2         35.46         33.63        19.30 o                         
   6  12   2          3.48         20.67        25.97 o                         
  -8  13   2        221.90        180.50        34.56 o                         
  -7  13   2         95.50        149.12        30.63 o                         
  -6  13   2        132.57        134.51        23.42 o                         
  -5  13   2        633.82        646.88        32.69 o                         
  -4  13   2        163.01        169.17        23.04 o                         
  -3  13   2         28.67         39.34        14.24 o                         
  -2  13   2        113.31        101.35        20.33 o                         
  -1  13   2          3.04         -4.68        12.27 o                         
   0  13   2         19.25          7.40        11.15 o                         
   1  13   2          2.03          8.43        13.21 o                         
   2  13   2          5.06          4.68        14.14 o                         
   3  13   2         54.71         50.56        16.61 o                         
   4  13   2          4.75         23.17        15.17 o                         
   5  13   2        120.82        139.79        22.74 o                         
   6  13   2        215.42        223.03        32.04 o                         
  -7  14   2        122.55        134.51        29.13 o                         
  -6  14   2          0.27         -8.43        24.35 o                         
  -5  14   2          0.71        -13.02        15.92 o                         
  -4  14   2        533.96        538.23        28.38 o                         
  -3  14   2        198.58        184.94        16.23 o                         
  -2  14   2         77.00        117.37        15.92 o                         
  -1  14   2        174.42        156.71        18.36 o                         
   0  14   2        201.03        158.21        18.45 o                         
   1  14   2         11.31         37.47        21.36 o                         
   2  14   2          5.99         19.67        21.45 o                         
   3  14   2          0.01          7.89        27.12 o                         
   4  14   2         30.96         27.95        20.45 o                         
   5  14   2        142.54        201.20        41.01 o                         
  -6  15   2          5.51         12.18        27.16 o                         
  -5  15   2         31.60         69.32        24.45 o                         
  -4  15   2          0.22        -33.58        22.39 o                         
  -3  15   2         28.62         57.14        16.67 o                         
  -2  15   2          0.27         14.89        17.70 o                         
  -1  15   2        142.27        147.62        23.04 o                         
   0  15   2          1.14          6.65        18.92 o                         
   1  15   2         59.82         45.71        16.95 o                         
   2  15   2         71.30         82.62        27.26 o                         
   3  15   2          9.25         38.78        33.73 o                         
   4  15   2          7.07        -27.07        65.24 o                         
  -5  16   2        223.88        225.84        32.22 o                         
  -4  16   2         17.03          0.00         9.37 o                         
  -3  16   2        132.12        116.06        25.10 o                         
  -2  16   2         24.13         27.07        28.94 o                         
  -1  16   2          7.85         -6.65        17.98 o                         
   0  16   2        540.61        503.29        39.81 o                         
   1  16   2          4.23         34.56        54.33 o                         
   2  16   2          6.52          4.68        43.18 o                         
  -2  17   2         33.34         42.90        28.10 o                         
  -1  17   2         13.51         22.48        19.76 o                         
   0 -17   3        424.49        457.89        76.76 o                         
   1 -17   3        129.58         73.21        31.00 o                         
   2 -17   3        259.46        217.59        62.29 o                         
  -3 -16   3         45.75        -17.80        63.88 o                         
  -2 -16   3         45.32         24.56        59.06 o                         
  -1 -16   3        225.82        248.12        33.83 o                         
   0 -16   3          0.11         37.35        46.83 o                         
   1 -16   3         76.90         74.18        25.76 o                         
   2 -16   3         18.60         16.34        30.91 o                         
   3 -16   3        151.11        157.46        22.29 o                         
   4 -16   3         76.49         87.11        29.69 o                         
  -4 -15   3         43.92        -27.46        52.59 o                         
  -3 -15   3        100.02         99.30        65.94 o                         
  -2 -15   3         62.69         92.18        36.02 o                         
  -1 -15   3          3.77        -13.76        53.25 o                         
   0 -15   3          0.82         35.46        22.38 o                         
   1 -15   3          7.42         -6.62        21.45 o                         
   2 -15   3          4.65          3.45        15.25 o                         
   3 -15   3         45.36         70.35        16.95 o                         
   4 -15   3        322.43        309.67        25.85 o                         
   5 -15   3         53.10         36.34        21.45 o                         
  -5 -14   3         11.84        -31.69        37.20 o                         
  -4 -14   3        101.13        123.30        31.41 o                         
  -3 -14   3          2.82         -4.33        24.49 o                         
  -2 -14   3         18.03         26.94        32.68 o                         
  -1 -14   3        684.29        680.45        50.02 o                         
   0 -14   3         23.70         30.30        20.42 o                         
   1 -14   3        715.46        713.11        27.92 o                         
   2 -14   3        200.97        195.08        18.85 o                         
   3 -14   3         25.97         29.47        15.88 o                         
   4 -14   3         56.26         82.62        18.92 o                         
   5 -14   3          6.19          3.75        20.51 o                         
   6 -14   3          3.77        -11.33        28.19 o                         
  -6 -13   3         13.10         55.27        35.72 o                         
  -5 -13   3          0.05          4.56        28.92 o                         
  -4 -13   3          0.05          9.72        25.87 o                         
  -3 -13   3        669.58        723.74        35.59 o                         
  -2 -13   3         18.49          0.60        15.41 o                         
  -1 -13   3        667.79        723.69        37.84 o                         
   0 -13   3        178.75        222.96        19.25 o                         
   1 -13   3        536.23        582.09        48.61 o                         
   2 -13   3       1735.44       1725.14        72.88 o                         
   3 -13   3         38.37         35.08        12.29 o                         
   4 -13   3          0.29         -5.53        17.70 o                         
   5 -13   3         11.26         28.01        17.80 o                         
   6 -13   3        185.13        235.11        33.81 o                         
   7 -13   3        140.40        112.12        41.50 o                         
  -7 -12   3        104.44         88.89        46.74 o                         
  -6 -12   3          0.49         36.51        27.03 o                         
  -5 -12   3        279.85        270.63        39.15 o                         
  -4 -12   3         69.98         92.53        24.73 o                         
  -3 -12   3        279.71        289.21        28.91 o                         
  -2 -12   3        244.98        215.63        37.28 o                         
  -1 -12   3        176.33        158.37         9.29 o                         
   0 -12   3         16.70         19.22         7.62 o                         
   1 -12   3        185.74        175.14        12.32 o                         
   2 -12   3       2544.47       2680.90        72.36 o                         
   3 -12   3         30.33         46.32        11.06 o                         
   4 -12   3          5.18          8.43        14.05 o                         
   5 -12   3         54.55         36.34        15.17 o                         
   6 -12   3        178.00        204.29        31.47 o                         
   7 -12   3         60.11          8.43        28.10 o                         
   8 -12   3          0.07         63.79        32.78 o                         
  -7 -11   3        120.07        128.23        50.58 o                         
  -6 -11   3          4.06         -0.87        26.18 o                         
  -5 -11   3        160.57        175.73        27.82 o                         
  -4 -11   3         46.21         48.22        29.51 o                         
  -3 -11   3        103.15         96.61         6.54 o                         
  -2 -11   3        342.90        352.20        17.24 o                         
  -1 -11   3          0.06         -1.76         2.95 o                         
   0 -11   3         14.53         26.89         4.20 o                         
   1 -11   3        264.15        237.09         7.45 o                         
   2 -11   3         41.35         41.33        22.53 o                         
   3 -11   3       2112.63       2045.76        42.46 o                         
   4 -11   3        588.58        637.11        22.41 o                         
   5 -11   3        134.12        134.27        16.72 o                         
   6 -11   3         48.86         48.48        18.42 o                         
   7 -11   3        448.75        461.73        25.26 o                         
   8 -11   3        615.98        632.93        46.18 o                         
  -8 -10   3         58.30         26.21        22.37 o                         
  -7 -10   3          0.10        -18.44        36.16 o                         
  -6 -10   3          0.02         -1.14         9.71 o                         
  -5 -10   3         59.44         36.12        28.66 o                         
  -4 -10   3        564.69        581.17        24.55 o                         
  -3 -10   3         76.38         53.23         6.56 o                         
  -2 -10   3        659.72        637.92        12.96 o                         
  -1 -10   3         84.54         95.44         4.16 o                         
   0 -10   3        208.00        215.81        12.60 o                         
   1 -10   3         21.30         12.11         3.97 o                         
   2 -10   3       1098.46       1033.36        22.56 o                         
   3 -10   3        262.45        223.25        10.31 o                         
   4 -10   3          2.28          1.03        12.13 o                         
   5 -10   3          8.12         -4.92        11.76 o                         
   6 -10   3        151.97        179.66        49.64 o                         
   7 -10   3        134.78        159.34        18.29 o                         
   8 -10   3         18.31        -11.69        24.28 o                         
  -8  -9   3          2.48         -3.89        15.80 o                         
  -7  -9   3        965.16       1020.45        78.07 o                         
  -6  -9   3          4.71         -5.36        14.99 o                         
  -5  -9   3         45.50         39.55        11.35 o                         
  -4  -9   3        208.37        210.01        11.24 o                         
  -3  -9   3         43.84         32.54         5.57 o                         
  -2  -9   3          6.20          4.28         2.25 o                         
  -1  -9   3         51.58         48.11         3.00 o                         
   0  -9   3        477.65        454.99        10.05 o                         
   1  -9   3       1617.51       1624.72        24.68 o                         
   2  -9   3          3.26          5.65         3.23 o                         
   3  -9   3         99.73         83.18         7.09 o                         
   4  -9   3        261.94        268.88        19.01 o                         
   5  -9   3         83.65         84.01        20.65 o                         
   6  -9   3         31.81         41.22        11.33 o                         
   7  -9   3          9.59         -2.37        17.75 o                         
   8  -9   3         14.54         17.26        66.55 o                         
   9  -9   3          3.51         -7.43        25.66 o                         
  -9  -8   3        567.82        543.93        49.24 o                         
  -8  -8   3        582.72        644.01        59.39 o                         
  -7  -8   3         70.89         94.70        17.88 o                         
  -6  -8   3        346.08        396.56        23.93 o                         
  -5  -8   3        535.12        511.83        38.40 o                         
  -4  -8   3       1277.80       1311.59        33.25 o                         
  -3  -8   3        226.90        214.66         6.89 o                         
  -2  -8   3        891.94        873.51        15.66 o                         
  -1  -8   3        215.90        252.87         5.80 o                         
   0  -8   3       1555.71       1556.36        22.19 o                         
   1  -8   3         76.55         68.64         4.59 o                         
   2  -8   3         32.27         24.21         5.57 o                         
   3  -8   3         84.54         75.44        12.13 o                         
   4  -8   3        312.99        286.35         8.59 o                         
   5  -8   3          8.36         10.82         8.38 o                         
   6  -8   3         51.73         72.12        11.13 o                         
   7  -8   3        411.48        420.74        29.97 o                         
   8  -8   3         35.20         50.31        30.11 o                         
   9  -8   3        115.16        106.83        33.56 o                         
  -9  -7   3        137.46         89.80        25.73 o                         
  -8  -7   3          1.11         53.32        25.14 o                         
  -7  -7   3         11.74          5.29        16.64 o                         
  -6  -7   3         40.12         44.54        11.62 o                         
  -5  -7   3        870.73        882.14        22.24 o                         
  -4  -7   3        599.08        570.13        14.38 o                         
  -3  -7   3         14.07          9.35         3.34 o                         
  -2  -7   3        335.19        330.85         7.82 o                         
  -1  -7   3        220.88        216.34        10.91 o                         
   0  -7   3       5478.78       5380.21        80.70 o                         
   1  -7   3        103.77         85.99         3.53 o                         
   2  -7   3       1441.25       1365.75        17.62 o                         
   3  -7   3          6.60          7.75         6.56 o                         
   4  -7   3        191.80        198.90        14.43 o                         
   5  -7   3        331.33        359.61        17.61 o                         
   6  -7   3        236.51        230.30        14.24 o                         
   7  -7   3        106.11        128.05        16.45 o                         
   8  -7   3         96.36         75.64        23.04 o                         
   9  -7   3          0.14         -3.44        22.48 o                         
 -10  -6   3          0.74         26.01        27.12 o                         
  -9  -6   3          7.81         54.46        27.18 o                         
  -8  -6   3         26.77         61.07        51.00 o                         
  -7  -6   3        427.48        394.27        23.52 o                         
  -6  -6   3        838.52        779.79        69.64 o                         
  -5  -6   3        183.40        178.63        19.62 o                         
  -4  -6   3        374.21        350.41        10.10 o                         
  -3  -6   3        328.45        304.69         8.23 o                         
  -2  -6   3       1021.47       1171.86        16.29 o                         
  -1  -6   3        141.25        165.30         7.00 o                         
   0  -6   3       1233.17       1304.06        22.06 o                         
   1  -6   3          0.89         -1.87         2.30 o                         
   2  -6   3       1871.84       1827.59        23.51 o                         
   3  -6   3        169.66        179.20         5.32 o                         
   4  -6   3          4.17          2.45         4.03 o                         
   5  -6   3        176.50        165.27         6.60 o                         
   6  -6   3        211.78        243.14        18.41 o                         
   7  -6   3       1770.65       1850.00        58.80 o                         
   8  -6   3        164.54        158.82        20.26 o                         
   9  -6   3          6.31         32.83        22.14 o                         
  10  -6   3         17.27         59.35        39.67 o                         
 -10  -5   3         44.93         81.25        28.11 o                         
  -9  -5   3          1.74          5.53        21.84 o                         
  -8  -5   3         78.80         61.25        18.21 o                         
  -7  -5   3       4203.73       4349.48       114.47 o                         
  -6  -5   3       1472.18       1480.58        35.09 o                         
  -5  -5   3        131.55        114.37        11.76 o                         
  -4  -5   3         81.32         80.85         7.87 o                         
  -3  -5   3        225.10        231.66        12.18 o                         
  -2  -5   3       3891.75       4284.19        90.11 o                         
  -1  -5   3       5791.54       6096.33       136.01 o                         
   0  -5   3        222.28        198.41         4.55 o                         
   1  -5   3         85.49         85.43         2.78 o                         
   2  -5   3        972.11       1056.62        13.23 o                         
   3  -5   3        612.92        580.87        10.35 o                         
   4  -5   3         10.66         19.82         4.18 o                         
   5  -5   3        123.05        142.33         6.15 o                         
   6  -5   3         13.86          6.33         7.49 o                         
   7  -5   3         21.55          9.58        17.77 o                         
   8  -5   3       1215.79       1211.96        62.34 o                         
   9  -5   3          1.44         -2.93        28.01 o                         
  10  -5   3          1.00         16.97        28.94 o                         
 -10  -4   3          0.41         16.49        67.35 o                         
  -9  -4   3          5.15        -18.74        32.41 o                         
  -8  -4   3        196.08        222.35        27.87 o                         
  -7  -4   3         72.46         69.64        11.89 o                         
  -6  -4   3        571.66        561.40        16.34 o                         
  -5  -4   3        234.31        248.15        29.18 o                         
  -4  -4   3       2240.51       2277.39        36.20 o                         
  -3  -4   3          6.98          8.43         2.65 o                         
  -2  -4   3       1547.74       1670.47        24.96 o                         
  -1  -4   3       5637.58       5436.11        71.31 o                         
   0  -4   3        390.72        381.64         5.45 o                         
   1  -4   3        269.39        266.53         4.56 o                         
   2  -4   3       3458.46       3530.52        45.48 o                         
   3  -4   3         16.68         20.44         6.09 o                         
   4  -4   3        507.62        457.08        10.05 o                         
   5  -4   3          0.37         -5.64         6.25 o                         
   6  -4   3       1493.98       1585.11        45.99 o                         
   7  -4   3        603.89        557.76        27.02 o                         
   8  -4   3        445.05        471.71        31.40 o                         
   9  -4   3          2.69          2.34        32.36 o                         
  10  -4   3        218.19        253.25        30.26 o                         
 -10  -3   3         19.93         38.92        21.87 o                         
  -9  -3   3         47.49         86.82        25.81 o                         
  -8  -3   3         11.65         12.55        14.16 o                         
  -7  -3   3        629.53        632.40        58.26 o                         
  -6  -3   3        105.77        132.53        13.11 o                         
  -5  -3   3        273.03        264.86        13.63 o                         
  -4  -3   3       1311.02       1356.07        23.26 o                         
  -3  -3   3       3414.69       3418.95        41.72 o                         
  -2  -3   3        819.44        868.08        10.77 o                         
  -1  -3   3        247.19        162.14         3.01 o                         
   0  -3   3          0.12          1.56         1.84 o                         
   1  -3   3      21325.88      20224.01       309.30 o                         
   2  -3   3          0.07          0.94         1.99 o                         
   3  -3   3        722.06        746.31        22.67 o                         
   4  -3   3         43.60         54.93        11.33 o                         
   5  -3   3        148.99        177.45        21.64 o                         
   6  -3   3        103.09        107.91         9.79 o                         
   7  -3   3         10.16         33.03        18.17 o                         
   8  -3   3        229.83        208.93        41.07 o                         
   9  -3   3         32.97        -20.54        19.78 o                         
  10  -3   3         85.96         52.34        22.98 o                         
 -10  -2   3          0.08         11.70        24.64 o                         
  -9  -2   3        130.98        166.47        40.37 o                         
  -8  -2   3        105.88        120.27        24.31 o                         
  -7  -2   3        356.65        391.88        25.10 o                         
  -6  -2   3         11.30         10.93         6.70 o                         
  -5  -2   3        103.54        130.96        11.05 o                         
  -4  -2   3        730.87        774.49        12.58 o                         
  -3  -2   3         22.75         20.84         5.62 o                         
  -2  -2   3        121.36        193.00         4.07 o                         
  -1  -2   3       1007.85        824.77         9.70 o                         
   0  -2   3      14534.05      14450.43       165.84 o                         
   1  -2   3         19.27         31.47         4.73 o                         
   2  -2   3       9989.33       9584.91       107.50 o                         
   3  -2   3        562.03        490.52        22.20 o                         
   4  -2   3        368.14        402.72         8.57 o                         
   5  -2   3         18.14         14.07         4.26 o                         
   6  -2   3        566.18        563.99        16.22 o                         
   7  -2   3        266.63        239.28        13.34 o                         
   8  -2   3          3.91         25.12        21.98 o                         
   9  -2   3         36.98         72.59        37.51 o                         
  10  -2   3        374.71        438.33        38.26 o                         
 -11  -1   3          0.01        -37.47        37.47 o                         
 -10  -1   3         13.33        -23.40        22.66 o                         
  -9  -1   3         67.32         77.91        17.77 o                         
  -8  -1   3         20.58         41.32        19.20 o                         
  -7  -1   3        451.38        475.64        22.43 o                         
  -6  -1   3       1205.40       1174.10        26.55 o                         
  -5  -1   3          1.95         21.60         6.52 o                         
  -4  -1   3          7.95         12.15         6.56 o                         
  -3  -1   3         55.62         40.27         3.53 o                         
  -2  -1   3       1793.55       1830.68        24.08 o                         
  -1  -1   3          1.44          4.17         1.36 o                         
   0  -1   3         97.58        166.79         6.70 o                         
   1  -1   3        617.35        673.57        10.10 o                         
   2  -1   3        311.49        390.88         6.86 o                         
   3  -1   3        202.69        185.47         4.95 o                         
   4  -1   3        315.64        272.56        14.19 o                         
   5  -1   3        802.44        844.37        27.45 o                         
   6  -1   3        284.23        293.29        10.70 o                         
   7  -1   3          1.38         -3.72        15.83 o                         
   8  -1   3        943.55        977.57        40.00 o                         
   9  -1   3        248.45        229.13        26.14 o                         
  10  -1   3          0.20         41.70        25.22 o                         
 -11   0   3        131.13        103.43        29.06 o                         
 -10   0   3        239.14        257.85        29.09 o                         
  -9   0   3          1.20         -3.88        15.37 o                         
  -8   0   3          7.95          4.85        13.76 o                         
  -7   0   3         57.40         70.45        28.94 o                         
  -6   0   3        750.28        770.59        20.99 o                         
  -5   0   3       1174.50       1190.58        30.63 o                         
  -4   0   3        575.34        587.53        11.76 o                         
  -3   0   3         86.57        111.87         4.76 o                         
  -2   0   3        275.79        238.33        17.94 o                         
  -1   0   3       5890.06       5823.40        72.94 o                         
   0   0   3       1853.21       1992.57        27.06 o                         
   1   0   3       1350.57       1185.45        23.09 o                         
   2   0   3       5207.18       4985.93        63.33 o                         
   3   0   3       1024.71       1118.98        15.15 o                         
   4   0   3          6.20          4.93         4.19 o                         
   5   0   3        420.61        389.88        12.42 o                         
   6   0   3         43.22         47.34        31.89 o                         
   7   0   3        521.42        478.76        38.64 o                         
   8   0   3         47.74         16.42        22.43 o                         
   9   0   3          3.37         33.85        23.51 o                         
  10   0   3        145.04        174.17        29.97 o                         
 -11   1   3         73.87         85.22        31.19 o                         
 -10   1   3         19.93         19.83        20.62 o                         
  -9   1   3         52.35         58.77        23.32 o                         
  -8   1   3         18.89          9.45        14.14 o                         
  -7   1   3        421.63        448.07        23.90 o                         
  -6   1   3        403.17        404.82        19.81 o                         
  -5   1   3        332.10        311.75        12.91 o                         
  -4   1   3        216.51        209.52         8.34 o                         
  -3   1   3       1412.12       1528.14        21.79 o                         
  -2   1   3       1288.82       1580.30        22.77 o                         
  -1   1   3       1575.21       1444.06        17.88 o                         
   0   1   3        505.10        506.08         7.88 o                         
   1   1   3       2503.58       2530.52        45.59 o                         
   2   1   3       7666.30       7136.24        87.54 o                         
   3   1   3       3822.96       4015.44        53.01 o                         
   4   1   3       3610.22       3583.77        75.45 o                         
   5   1   3         11.18          3.79         5.36 o                         
   6   1   3        202.55        200.41        12.29 o                         
   7   1   3         12.75         19.44        23.37 o                         
   8   1   3        198.57        237.19        54.00 o                         
   9   1   3          0.14          3.56        19.15 o                         
  10   1   3         38.29          8.12        24.13 o                         
 -11   2   3         24.27         42.88        37.09 o                         
 -10   2   3        163.09        148.16        25.48 o                         
  -9   2   3         60.86         72.47        18.71 o                         
  -8   2   3        177.07        194.97        25.76 o                         
  -7   2   3       1359.93       1403.03        34.68 o                         
  -6   2   3          0.12         -0.51         6.38 o                         
  -5   2   3       7920.53       8018.42       231.04 o                         
  -4   2   3        171.78        206.21         9.79 o                         
  -3   2   3         13.18          9.37         5.30 o                         
  -2   2   3      10964.57      11154.88       173.55 o                         
  -1   2   3      37309.79      34956.74       849.56 o                         
   0   2   3        353.66        333.23         8.34 o                         
   1   2   3       1450.39       1496.63        25.91 o                         
   2   2   3       3491.85       3348.77        46.04 o                         
   3   2   3        198.84        144.68         4.70 o                         
   4   2   3       1023.22       1127.20        21.04 o                         
   5   2   3         14.64         -2.78         7.97 o                         
   6   2   3       1115.25       1045.18        30.72 o                         
   7   2   3          0.10         -2.01        24.82 o                         
   8   2   3         96.26         64.19        17.32 o                         
   9   2   3         60.34         40.06        20.50 o                         
  10   2   3        155.93        101.65        34.07 o                         
 -11   3   3         54.88         66.50        57.28 o                         
 -10   3   3        267.65        266.22        27.53 o                         
  -9   3   3         88.97        131.39        21.68 o                         
  -8   3   3         72.34         50.81        24.40 o                         
  -7   3   3         67.67         85.34        15.08 o                         
  -6   3   3        717.91        739.43        22.39 o                         
  -5   3   3       1240.66       1275.27        33.02 o                         
  -4   3   3         33.81         46.22         6.48 o                         
  -3   3   3       2033.71       2070.99        28.50 o                         
  -2   3   3         59.21         46.03         3.23 o                         
  -1   3   3      13495.35      14054.51       164.19 o                         
   0   3   3       1519.01       1484.03        24.85 o                         
   1   3   3       5383.54       6059.11        93.64 o                         
   2   3   3       1959.49       1920.45        45.66 o                         
   3   3   3        410.41        379.76         8.34 o                         
   4   3   3         20.71         23.42         5.13 o                         
   5   3   3        624.42        610.15        17.41 o                         
   6   3   3        364.74        361.27        17.08 o                         
   7   3   3         65.64         90.85        14.52 o                         
   8   3   3         58.03         49.46        16.02 o                         
   9   3   3        119.97         88.57        26.01 o                         
  10   3   3         90.74         98.70        49.93 o                         
 -11   4   3        285.39        228.25        31.73 o                         
 -10   4   3          0.41         -0.37         9.10 o                         
  -9   4   3         61.90        115.49        20.74 o                         
  -8   4   3        383.51        395.78        43.18 o                         
  -7   4   3        168.32        157.84        15.54 o                         
  -6   4   3        270.04        269.66        17.07 o                         
  -5   4   3         19.18         30.07         7.07 o                         
  -4   4   3         75.68         90.08         7.09 o                         
  -3   4   3          1.45          8.00         4.52 o                         
  -2   4   3        906.08        814.18        12.22 o                         
  -1   4   3        653.16        580.19         9.41 o                         
   0   4   3       2376.20       2435.55        34.18 o                         
   1   4   3        191.89        167.24         4.75 o                         
   2   4   3        244.99        215.00        12.41 o                         
   3   4   3       5781.56       6042.82        93.11 o                         
   4   4   3         77.66         74.42         6.59 o                         
   5   4   3        802.73        825.30        20.27 o                         
   6   4   3        192.79        203.24        14.05 o                         
   7   4   3         19.33         20.78        19.11 o                         
   8   4   3        177.27        178.27        25.38 o                         
   9   4   3         91.56         69.57        28.90 o                         
 -10   5   3         21.39         20.28        29.97 o                         
  -9   5   3        468.24        509.28        29.48 o                         
  -8   5   3        253.07        214.36        33.30 o                         
  -7   5   3          9.92         37.12        16.30 o                         
  -6   5   3          9.35          3.75         8.99 o                         
  -5   5   3        341.23        304.95        12.77 o                         
  -4   5   3         24.03         23.84         4.67 o                         
  -3   5   3       1010.96       1050.69        45.34 o                         
  -2   5   3         58.73         61.07         5.25 o                         
  -1   5   3         10.57         13.89         2.88 o                         
   0   5   3        592.34        595.75        10.56 o                         
   1   5   3        776.69        745.89        12.36 o                         
   2   5   3         48.01         49.29         4.93 o                         
   3   5   3        533.81        546.80        17.22 o                         
   4   5   3        132.58        149.34        28.76 o                         
   5   5   3         20.59         14.74        12.65 o                         
   6   5   3          0.22        -11.16        15.41 o                         
   7   5   3         14.72         -4.69        33.58 o                         
   8   5   3        144.67        184.13        28.06 o                         
   9   5   3         42.13         84.81        26.71 o                         
 -10   6   3        153.21        193.84        49.36 o                         
  -9   6   3         56.21         59.22        28.62 o                         
  -8   6   3         40.87         31.78        20.61 o                         
  -7   6   3        285.95        303.00        33.63 o                         
  -6   6   3        743.02        692.46        19.30 o                         
  -5   6   3       1001.08        977.33        40.89 o                         
  -4   6   3        103.46        131.62         4.66 o                         
  -3   6   3       1038.78        982.86        18.81 o                         
  -2   6   3        573.77        599.96        17.94 o                         
  -1   6   3         18.12         19.05         2.86 o                         
   0   6   3        413.48        493.12         8.51 o                         
   1   6   3         14.51         19.67         3.61 o                         
   2   6   3        116.09         96.31         8.43 o                         
   3   6   3         99.56         83.24         9.37 o                         
   4   6   3        217.90        206.16        10.57 o                         
   5   6   3        304.06        365.22        19.72 o                         
   6   6   3        155.04        128.04        12.81 o                         
   7   6   3        636.22        673.16        35.44 o                         
   8   6   3         13.54         28.73        26.19 o                         
   9   6   3        117.04        100.23        37.45 o                         
 -10   7   3        149.05        130.55        28.73 o                         
  -9   7   3        209.55        215.11        22.09 o                         
  -8   7   3          3.09         12.59        22.45 o                         
  -7   7   3         83.99         84.61        28.90 o                         
  -6   7   3        171.87        147.28         8.54 o                         
  -5   7   3         33.84         46.89         6.98 o                         
  -4   7   3        415.37        396.66         9.67 o                         
  -3   7   3        239.55        221.95         8.62 o                         
  -2   7   3       1229.14       1329.74        24.59 o                         
  -1   7   3       5513.56       5590.56        77.66 o                         
   0   7   3         75.02         59.02         7.31 o                         
   1   7   3       1197.17       1191.92        22.42 o                         
   2   7   3        224.99        230.32         9.60 o                         
   3   7   3        374.56        378.77        14.43 o                         
   4   7   3          3.95          8.27        17.38 o                         
   5   7   3        326.29        303.12        14.83 o                         
   6   7   3         39.36         37.28        12.29 o                         
   7   7   3        350.09        400.88        68.89 o                         
   8   7   3        101.96         59.46        28.71 o                         
   9   7   3        111.82        130.43        39.86 o                         
 -10   8   3         65.31         91.07        35.44 o                         
  -9   8   3         40.52         -8.25        64.59 o                         
  -8   8   3        405.60        427.00        24.24 o                         
  -7   8   3        968.53        998.02        28.02 o                         
  -6   8   3        183.61        169.88        10.68 o                         
  -5   8   3        121.49        140.20         7.12 o                         
  -4   8   3        363.69        346.17        24.82 o                         
  -3   8   3        161.73        167.08         9.60 o                         
  -2   8   3         28.68         41.48         8.99 o                         
  -1   8   3        348.95        364.24        11.20 o                         
   0   8   3       1324.20       1557.75        30.74 o                         
   1   8   3        195.64        191.63        10.63 o                         
   2   8   3        114.86        111.03         9.71 o                         
   3   8   3       6387.98       6498.20       138.81 o                         
   4   8   3        828.05        790.63        21.91 o                         
   5   8   3         28.88          6.89        10.84 o                         
   6   8   3          6.22          9.30        11.89 o                         
   7   8   3        695.03        701.58        35.59 o                         
   8   8   3         45.34         30.52        24.62 o                         
  -9   9   3        356.93        326.46        27.58 o                         
  -8   9   3        242.45        228.71        19.29 o                         
  -7   9   3         40.94         32.75        14.22 o                         
  -6   9   3       2345.21       2421.39        51.66 o                         
  -5   9   3         14.96         34.12         4.22 o                         
  -4   9   3          3.11          1.58         6.33 o                         
  -3   9   3         45.39         48.20         9.11 o                         
  -2   9   3        382.48        317.22        17.19 o                         
  -1   9   3        591.80        582.36        27.49 o                         
   0   9   3        381.72        433.78        13.67 o                         
   1   9   3        785.82        746.62        19.69 o                         
   2   9   3        266.18        249.38        12.69 o                         
   3   9   3        391.56        352.96        30.96 o                         
   4   9   3       1621.89       1675.45        44.19 o                         
   5   9   3         62.66         46.92        12.17 o                         
   6   9   3         53.63         22.44        15.36 o                         
   7   9   3          8.82          4.62        16.96 o                         
   8   9   3          4.54         11.21        44.49 o                         
  -9  10   3          0.31         30.64        36.48 o                         
  -8  10   3         40.29         19.89        25.76 o                         
  -7  10   3         37.84         14.83        27.21 o                         
  -6  10   3         16.20         19.88        14.20 o                         
  -5  10   3         51.15         58.34        12.55 o                         
  -4  10   3        419.52        386.33        14.37 o                         
  -3  10   3        222.35        216.90        15.41 o                         
  -2  10   3         12.42         17.80         7.52 o                         
  -1  10   3         20.86         34.45         7.54 o                         
   0  10   3        577.31        604.92        17.26 o                         
   1  10   3         96.31         88.89         8.46 o                         
   2  10   3        435.96        394.67        26.51 o                         
   3  10   3        387.44        404.13        30.44 o                         
   4  10   3        623.56        639.63        29.47 o                         
   5  10   3        142.71        171.27        37.51 o                         
   6  10   3          0.88        -13.63        18.06 o                         
   7  10   3          3.39        -10.60        23.59 o                         
  -9  11   3        245.56        190.67        26.45 o                         
  -8  11   3        228.62        294.11        25.59 o                         
  -7  11   3        230.05        176.71        20.63 o                         
  -6  11   3        162.32        150.46        15.93 o                         
  -5  11   3         23.17         20.97        29.46 o                         
  -4  11   3         44.45         48.20        14.57 o                         
  -3  11   3         25.68         16.52        10.71 o                         
  -2  11   3         56.49         49.39         9.83 o                         
  -1  11   3         29.97         37.72         7.92 o                         
   0  11   3        199.20        183.05         9.75 o                         
   1  11   3         38.24         25.31        10.28 o                         
   2  11   3        262.09        297.03        18.24 o                         
   3  11   3        373.68        403.06        25.85 o                         
   4  11   3         82.79         59.00        28.57 o                         
   5  11   3        182.78        260.93        24.88 o                         
   6  11   3         73.53         64.12        24.31 o                         
   7  11   3         21.27         65.79        22.54 o                         
  -8  12   3        188.05        207.08        25.59 o                         
  -7  12   3        288.71        332.34        32.08 o                         
  -6  12   3        203.82        220.11        50.49 o                         
  -5  12   3         45.58         80.78        16.33 o                         
  -4  12   3        359.91        361.80        15.64 o                         
  -3  12   3        875.29        861.48        32.32 o                         
  -2  12   3         50.13         48.36        12.74 o                         
  -1  12   3        268.45        230.24        29.69 o                         
   0  12   3          8.02          1.71         9.41 o                         
   1  12   3         95.45         85.43        16.95 o                         
   2  12   3         29.10         51.71        18.08 o                         
   3  12   3         28.04         28.01        18.83 o                         
   4  12   3        759.05        777.31        35.24 o                         
   5  12   3          1.92         -6.60        21.40 o                         
   6  12   3        205.36        164.12        30.92 o                         
  -8  13   3         14.07         26.13        31.94 o                         
  -7  13   3         58.17         12.18        23.51 o                         
  -6  13   3          0.11         36.34        16.95 o                         
  -5  13   3        522.96        487.69        31.29 o                         
  -4  13   3          6.50        -24.04        68.52 o                         
  -3  13   3         48.16         22.48        17.70 o                         
  -2  13   3        223.77        208.70        21.26 o                         
  -1  13   3          2.78         20.51        13.02 o                         
   0  13   3         25.54         51.71        14.05 o                         
   1  13   3         25.78         13.96        14.89 o                         
   2  13   3         24.86         19.67        16.02 o                         
   3  13   3          0.75         -9.37        22.48 o                         
   4  13   3          2.63        -30.14        20.09 o                         
   5  13   3          0.55         32.22        68.47 o                         
  -7  14   3         41.14         41.31        26.32 o                         
  -6  14   3          0.17        -30.77        20.51 o                         
  -5  14   3         13.58         51.71        19.76 o                         
  -4  14   3         19.81          2.81        19.76 o                         
  -3  14   3         25.69          5.53        17.70 o                         
  -2  14   3         27.31         36.34        17.70 o                         
  -1  14   3          0.09         15.83        19.76 o                         
   0  14   3          1.09         -8.43        13.21 o                         
   1  14   3         64.08         44.12        24.35 o                         
   2  14   3         33.82        -38.22        37.47 o                         
   3  14   3        140.55        145.96        33.39 o                         
   4  14   3          0.26         -3.61        18.30 o                         
  -6  15   3         34.43         67.25        25.10 o                         
  -5  15   3          4.81         12.18        27.16 o                         
  -4  15   3        250.16        246.54        29.79 o                         
  -3  15   3          0.09         -0.94        18.92 o                         
  -2  15   3         15.58         21.64        16.77 o                         
  -1  15   3         53.59         59.01        16.95 o                         
   0  15   3         20.00         17.80        20.70 o                         
   1  15   3        269.27        271.08        33.25 o                         
   2  15   3         57.72         51.71        27.26 o                         
   3  15   3        457.82        467.07        54.56 o                         
  -4  16   3         55.29         67.25        27.07 o                         
  -3  16   3        225.15        228.55        25.95 o                         
  -2  16   3         88.38        112.12        25.95 o                         
  -1  16   3         10.25         19.67        18.73 o                         
   0  16   3        173.58        177.22        28.48 o                         
   1  16   3         31.35         13.02        21.45 o                         
   2  16   3         11.05         18.64        54.14 o                         
  -2  17   3          0.57         34.56        25.20 o                         
  -1  17   3        123.12        111.47        31.00 o                         
   0 -17   4         76.12         66.32        58.82 o                         
   1 -17   4          4.58        -22.76        29.84 o                         
  -3 -16   4         30.78        -20.51        35.50 o                         
  -2 -16   4         17.68         52.75        33.37 o                         
  -1 -16   4         22.52         56.38        23.95 o                         
   0 -16   4         14.01         53.05        81.12 o                         
   1 -16   4         12.46         24.61        27.16 o                         
   2 -16   4        181.92        184.93        32.37 o                         
   3 -16   4          0.50         -1.87        32.97 o                         
   4 -16   4         13.07        -20.51        27.16 o                         
  -4 -15   4        559.30        602.73        54.74 o                         
  -3 -15   4        291.14        360.19        40.04 o                         
  -2 -15   4         79.27         78.52        30.56 o                         
  -1 -15   4         26.49         77.61        21.99 o                         
   0 -15   4          3.87         -6.55        21.40 o                         
   1 -15   4        118.13        154.61        23.34 o                         
   2 -15   4         14.42         29.59        16.13 o                         
   3 -15   4          2.66         20.51        16.95 o                         
   4 -15   4         84.49         54.42        26.23 o                         
   5 -15   4         88.34         88.24        26.41 o                         
  -5 -14   4         61.93         81.26        28.74 o                         
  -4 -14   4          7.38        -28.18        29.74 o                         
  -3 -14   4        790.42        816.41        53.66 o                         
  -2 -14   4        125.52        151.33        40.70 o                         
  -1 -14   4         27.94         27.20        26.18 o                         
   0 -14   4          2.26         31.25        50.68 o                         
   1 -14   4        114.65        127.11        25.81 o                         
   2 -14   4          0.05         20.13        20.98 o                         
   3 -14   4         92.45         81.41        15.18 o                         
   4 -14   4        148.94        158.21        25.38 o                         
   5 -14   4          3.99         10.30        26.13 o                         
   6 -14   4        135.52         90.02        34.85 o                         
  -6 -13   4         32.44        -30.56        40.95 o                         
  -5 -13   4         45.59         52.73        63.32 o                         
  -4 -13   4        144.19        140.48        22.34 o                         
  -3 -13   4        115.11        155.99        26.98 o                         
  -2 -13   4        352.23        331.42        18.42 o                         
  -1 -13   4         19.51         38.71        19.13 o                         
   0 -13   4        558.86        563.30        57.47 o                         
   1 -13   4        200.24        198.16        15.47 o                         
   2 -13   4        149.12        135.51        14.59 o                         
   3 -13   4         31.82         36.30        14.01 o                         
   4 -13   4        498.59        521.27        26.51 o                         
   5 -13   4         13.86         -1.87        17.89 o                         
   6 -13   4         14.28         44.12        23.60 o                         
   7 -13   4        225.03        223.96        40.28 o                         
  -7 -12   4        208.33        283.35        57.70 o                         
  -6 -12   4         22.30        -49.10        32.73 o                         
  -5 -12   4        369.47        407.17        38.83 o                         
  -4 -12   4        407.62        341.96        45.34 o                         
  -3 -12   4        465.92        465.06        28.33 o                         
  -2 -12   4         42.69         23.35        13.13 o                         
  -1 -12   4        200.82        223.29        16.76 o                         
   0 -12   4        918.11        867.39        31.38 o                         
   1 -12   4        995.74        947.29        27.42 o                         
   2 -12   4        348.56        320.13        15.46 o                         
   3 -12   4        102.00        104.46        20.23 o                         
   4 -12   4          7.66        -16.86        15.83 o                         
   5 -12   4        466.63        518.46        30.63 o                         
   6 -12   4        415.97        443.34        34.85 o                         
   7 -12   4         14.31         31.75        29.97 o                         
  -7 -11   4         14.00         10.30        37.56 o                         
  -6 -11   4         91.54        108.53        26.51 o                         
  -5 -11   4         58.27         54.58        34.10 o                         
  -4 -11   4        352.76        327.72        31.93 o                         
  -3 -11   4        393.62        361.89        23.18 o                         
  -2 -11   4         38.19         53.93        12.31 o                         
  -1 -11   4         18.01         15.26         8.52 o                         
   0 -11   4       1857.90       1969.23        58.26 o                         
   1 -11   4        848.57        835.39        30.02 o                         
   2 -11   4         43.96         46.29         8.21 o                         
   3 -11   4       1494.36       1466.48        32.67 o                         
   4 -11   4          0.20         -8.14        16.81 o                         
   5 -11   4          3.09         -5.56        16.45 o                         
   6 -11   4         18.15         -6.65        24.35 o                         
   7 -11   4         34.25         13.02        28.10 o                         
   8 -11   4          1.39         -7.40        28.01 o                         
  -8 -10   4          2.50         23.81        24.31 o                         
  -7 -10   4        121.79         80.41        21.40 o                         
  -6 -10   4          0.86          3.10         7.60 o                         
  -5 -10   4        310.58        272.84        20.13 o                         
  -4 -10   4         28.52         23.35         9.79 o                         
  -3 -10   4         47.82         13.37        39.86 o                         
  -2 -10   4       1089.18       1087.22        32.22 o                         
  -1 -10   4         17.44         17.49         8.99 o                         
   0 -10   4         55.19         60.62         4.34 o                         
   1 -10   4       4474.94       4538.73        81.24 o                         
   2 -10   4        753.31        706.72        14.06 o                         
   3 -10   4        151.16        153.64        14.71 o                         
   4 -10   4        119.56         93.71        14.57 o                         
   5 -10   4          3.24         -1.87        11.58 o                         
   6 -10   4        930.11        983.10        37.76 o                         
   7 -10   4         63.53         69.98        18.79 o                         
   8 -10   4         12.55         29.27        26.70 o                         
  -8  -9   4        155.34        188.19        29.24 o                         
  -7  -9   4        241.75        291.37        23.19 o                         
  -6  -9   4        359.11        361.68        29.85 o                         
  -5  -9   4        114.90         97.38        10.82 o                         
  -4  -9   4        350.55        355.29        37.05 o                         
  -3  -9   4        294.80        301.33        22.13 o                         
  -2  -9   4          0.05          4.53         7.79 o                         
  -1  -9   4        160.61        148.16        10.77 o                         
   0  -9   4          7.84          6.03         2.93 o                         
   1  -9   4         66.03         75.39         5.09 o                         
   2  -9   4          6.34          5.85         4.82 o                         
   3  -9   4        175.38        178.67         6.29 o                         
   4  -9   4        359.97        334.99        12.18 o                         
   5  -9   4       1483.68       1543.53        46.18 o                         
   6  -9   4         19.91         24.01        11.80 o                         
   7  -9   4        251.27        275.23        21.13 o                         
   8  -9   4        265.52        302.38        30.14 o                         
   9  -9   4         43.33        117.14        34.40 o                         
  -9  -8   4         34.02         32.84        22.01 o                         
  -8  -8   4        130.35        132.13        22.74 o                         
  -7  -8   4          1.04         18.46        51.57 o                         
  -6  -8   4         32.18         45.90        13.34 o                         
  -5  -8   4        217.77        219.42        14.54 o                         
  -4  -8   4        678.58        659.74        18.78 o                         
  -3  -8   4         35.17         31.63         3.28 o                         
  -2  -8   4        236.35        176.04        10.87 o                         
  -1  -8   4        918.48        952.87        25.62 o                         
   0  -8   4       1515.06       1533.46        34.75 o                         
   1  -8   4          0.03         -3.45         4.82 o                         
   2  -8   4        865.76        913.50        16.31 o                         
   3  -8   4        900.22        932.63        16.11 o                         
   4  -8   4         31.96         19.42         5.14 o                         
   5  -8   4         39.81         45.56         9.98 o                         
   6  -8   4        450.16        444.72        14.62 o                         
   7  -8   4        128.23        149.87        21.20 o                         
   8  -8   4         28.70          7.18        18.07 o                         
   9  -8   4        134.07        137.66        34.59 o                         
  -9  -7   4          5.05         32.67        23.26 o                         
  -8  -7   4        219.37        207.10        28.36 o                         
  -7  -7   4        469.46        469.99        29.63 o                         
  -6  -7   4        235.22        185.49        36.91 o                         
  -5  -7   4        120.08        107.72         7.32 o                         
  -4  -7   4         90.63         88.92         5.89 o                         
  -3  -7   4        190.08        175.78         5.82 o                         
  -2  -7   4        388.54        389.28        17.42 o                         
  -1  -7   4         64.48         50.73         6.28 o                         
   0  -7   4       1034.70       1012.31        14.40 o                         
   1  -7   4       1473.77       1390.62        18.50 o                         
   2  -7   4         93.78         77.59         4.26 o                         
   3  -7   4        672.42        676.32        11.47 o                         
   4  -7   4          2.16          0.19         4.47 o                         
   5  -7   4        698.43        670.76        15.85 o                         
   6  -7   4        344.20        358.74        14.06 o                         
   7  -7   4        922.40        950.42        38.27 o                         
   8  -7   4        254.63        290.49        23.15 o                         
   9  -7   4         17.80         -8.44        31.01 o                         
 -10  -6   4        183.88        154.57        54.84 o                         
  -9  -6   4        446.95        401.80        36.72 o                         
  -8  -6   4         43.21         36.75        32.74 o                         
  -7  -6   4        138.15        169.71        22.48 o                         
  -6  -6   4        546.39        527.61        21.26 o                         
  -5  -6   4       1400.70       1460.57        37.37 o                         
  -4  -6   4        393.87        394.41         9.88 o                         
  -3  -6   4        295.78        293.79         7.87 o                         
  -2  -6   4         72.71         65.28         8.80 o                         
  -1  -6   4        550.22        539.16        16.95 o                         
   0  -6   4         47.98         60.41         2.68 o                         
   1  -6   4       1889.93       2007.62        24.68 o                         
   2  -6   4         47.86         67.67         3.49 o                         
   3  -6   4         49.43         41.33         4.40 o                         
   4  -6   4         33.06         32.53         4.40 o                         
   5  -6   4       1400.28       1416.53        23.68 o                         
   6  -6   4        978.64        923.22        23.82 o                         
   7  -6   4          2.31         28.46        16.92 o                         
   8  -6   4         51.99         24.86        19.20 o                         
   9  -6   4        420.29        408.55        30.33 o                         
 -10  -5   4         69.21        113.66        30.22 o                         
  -9  -5   4         34.74         36.90        28.11 o                         
  -8  -5   4        243.38        253.79        25.49 o                         
  -7  -5   4        691.54        652.08        26.25 o                         
  -6  -5   4       1946.15       1978.99        43.03 o                         
  -5  -5   4         92.10         94.87         8.97 o                         
  -4  -5   4         37.00         47.71         5.29 o                         
  -3  -5   4          1.16          0.67         3.48 o                         
  -2  -5   4         20.76         31.03         1.28 o                         
  -1  -5   4          0.93          3.41         3.79 o                         
   0  -5   4        544.68        564.66         9.41 o                         
   1  -5   4         72.17         49.81         2.75 o                         
   2  -5   4        906.42       1040.70        14.85 o                         
   3  -5   4          3.55         -1.18         6.09 o                         
   4  -5   4        150.15        125.14         5.34 o                         
   5  -5   4        424.16        421.85        10.85 o                         
   6  -5   4         67.62         71.57         8.38 o                         
   7  -5   4        547.62        492.37        24.63 o                         
   8  -5   4         33.13         13.84        18.78 o                         
   9  -5   4         29.31         78.11        27.59 o                         
  10  -5   4          8.74         27.47        53.91 o                         
 -10  -4   4        104.18         93.09        29.34 o                         
  -9  -4   4          2.68         33.58        19.53 o                         
  -8  -4   4         48.62         59.63        16.25 o                         
  -7  -4   4       1116.33       1199.06        53.67 o                         
  -6  -4   4       3348.60       3312.35       112.31 o                         
  -5  -4   4        281.89        273.19         9.64 o                         
  -4  -4   4        250.06        229.97         6.56 o                         
  -3  -4   4          0.31          7.45         2.65 o                         
  -2  -4   4        744.51        858.28        11.19 o                         
  -1  -4   4       6425.82       5944.30        84.77 o                         
   0  -4   4        516.92        567.00         7.22 o                         
   1  -4   4        333.69        341.83         5.15 o                         
   2  -4   4       3745.18       4001.94        48.47 o                         
   3  -4   4       3040.38       3170.51        40.12 o                         
   4  -4   4        486.64        439.45         8.52 o                         
   5  -4   4        303.74        307.60         9.36 o                         
   6  -4   4        258.07        278.15        19.95 o                         
   7  -4   4        189.64        186.23        16.35 o                         
   8  -4   4         29.31         73.86        41.73 o                         
   9  -4   4          4.48          3.66        19.63 o                         
  10  -4   4         75.34        133.20        50.12 o                         
 -10  -3   4        331.71        404.97        40.37 o                         
  -9  -3   4        151.00        140.59        20.51 o                         
  -8  -3   4         29.04         18.86        17.95 o                         
  -7  -3   4          1.47          0.06         9.96 o                         
  -6  -3   4       3597.50       3556.78        73.54 o                         
  -5  -3   4        562.62        567.73        12.62 o                         
  -4  -3   4        669.55        668.97        10.59 o                         
  -3  -3   4       1594.47       1619.17        20.69 o                         
  -2  -3   4         71.44         57.81         5.11 o                         
  -1  -3   4       5829.85       5598.77        82.34 o                         
   0  -3   4       1830.31       1805.91        18.38 o                         
   1  -3   4      15773.87      15748.38       173.56 o                         
   2  -3   4        549.71        534.84        14.19 o                         
   3  -3   4        267.06        279.73         5.67 o                         
   4  -3   4       1321.06       1398.06        21.95 o                         
   5  -3   4       1036.32        993.52        29.69 o                         
   6  -3   4        290.38        272.46        10.96 o                         
   7  -3   4       1086.42       1054.05        47.91 o                         
   8  -3   4         72.92        100.31        32.08 o                         
   9  -3   4        140.29        121.07        41.21 o                         
  10  -3   4        234.76        287.22        96.57 o                         
 -10  -2   4          2.33         21.37        46.37 o                         
  -9  -2   4        262.12        277.99        53.20 o                         
  -8  -2   4        370.39        399.60        51.75 o                         
  -7  -2   4         48.39         65.33        15.64 o                         
  -6  -2   4        395.00        389.35        23.56 o                         
  -5  -2   4       1553.41       1589.55        26.20 o                         
  -4  -2   4          3.79          1.85         7.45 o                         
  -3  -2   4        145.30        134.22         4.25 o                         
  -2  -2   4       4509.83       3993.49        43.59 o                         
  -1  -2   4        972.25        857.41         9.44 o                         
   0  -2   4        678.34        768.64        10.14 o                         
   1  -2   4         68.08         69.44         5.57 o                         
   2  -2   4       3904.98       3799.45        48.02 o                         
   3  -2   4         33.71         50.24         6.18 o                         
   4  -2   4        265.12        234.67         7.43 o                         
   5  -2   4         77.00         84.03         6.35 o                         
   6  -2   4       1498.17       1417.38        30.24 o                         
   7  -2   4        403.07        373.57        47.26 o                         
   8  -2   4        134.45        146.03        23.89 o                         
   9  -2   4         54.63         45.86        18.31 o                         
  10  -2   4         87.26        105.59        26.73 o                         
 -11  -1   4         17.66         62.47        36.63 o                         
 -10  -1   4          6.93         11.98        43.98 o                         
  -9  -1   4         83.82         72.35        25.71 o                         
  -8  -1   4        144.58        185.00        24.87 o                         
  -7  -1   4        349.03        398.31        33.53 o                         
  -6  -1   4         18.10          9.74         9.87 o                         
  -5  -1   4       1138.25       1083.66        23.46 o                         
  -4  -1   4        119.87        108.89         5.43 o                         
  -3  -1   4        159.79        185.10         7.92 o                         
  -2  -1   4       2179.71       2192.70        26.36 o                         
  -1  -1   4        569.11        561.12         6.63 o                         
   0  -1   4      11503.30      10719.43       191.74 o                         
   1  -1   4          5.53          8.61         1.86 o                         
   2  -1   4         50.10         26.48         4.26 o                         
   3  -1   4         23.03         40.76         5.57 o                         
   4  -1   4        559.15        589.14        14.73 o                         
   5  -1   4        244.50        271.39         8.92 o                         
   6  -1   4        243.39        250.28         9.13 o                         
   7  -1   4         33.82         26.72        16.68 o                         
   8  -1   4         20.87         30.75        16.48 o                         
   9  -1   4        179.48        129.09        24.22 o                         
  10  -1   4         21.71         10.85        25.22 o                         
 -11   0   4         55.34         27.27        32.88 o                         
 -10   0   4          2.72         12.82        20.67 o                         
  -9   0   4         42.42         41.75        16.36 o                         
  -8   0   4        748.22        749.44        27.35 o                         
  -7   0   4        269.14        261.50        18.45 o                         
  -6   0   4        231.53        229.50        13.11 o                         
  -5   0   4          0.33          2.85         5.78 o                         
  -4   0   4          0.04          2.21         5.62 o                         
  -3   0   4         34.51         35.21         4.59 o                         
  -2   0   4       1344.97       1278.68        17.76 o                         
  -1   0   4       1085.40       1015.09        15.17 o                         
   0   0   4       3835.06       3921.24        62.16 o                         
   1   0   4       1421.46       1334.64        19.70 o                         
   2   0   4       5064.49       4893.17        67.88 o                         
   3   0   4        119.36         78.53         4.77 o                         
   4   0   4        339.38        320.00        10.54 o                         
   5   0   4       1217.12       1207.39        25.53 o                         
   6   0   4       1399.89       1419.64        64.12 o                         
   7   0   4         18.43         23.45        14.94 o                         
   8   0   4         74.58        116.99        20.79 o                         
   9   0   4        150.09        133.88        29.88 o                         
  10   0   4         49.22         69.15        29.69 o                         
 -11   1   4         12.87         41.77        32.35 o                         
 -10   1   4         71.47         38.17        37.14 o                         
  -9   1   4          3.23         18.65        37.05 o                         
  -8   1   4         59.67         59.64        19.20 o                         
  -7   1   4        832.52        863.96        23.17 o                         
  -6   1   4        943.21        923.06        24.59 o                         
  -5   1   4         37.75         40.52         3.57 o                         
  -4   1   4        466.75        469.35        11.99 o                         
  -3   1   4       4719.62       4544.78        59.32 o                         
  -2   1   4        281.04        266.37         7.96 o                         
  -1   1   4         13.25         13.69         2.42 o                         
   0   1   4         28.46         49.53        10.40 o                         
   1   1   4        436.37        437.72        16.02 o                         
   2   1   4       2972.04       2837.62        39.21 o                         
   3   1   4        589.56        675.30        15.08 o                         
   4   1   4        779.85        630.06        15.07 o                         
   5   1   4         34.61         31.17         6.95 o                         
   6   1   4        707.03        651.57        20.29 o                         
   7   1   4        223.74        192.25        18.11 o                         
   8   1   4        247.32        273.46        25.62 o                         
   9   1   4         65.29         71.79        27.57 o                         
  10   1   4         57.93         12.64        57.61 o                         
 -11   2   4         10.56         41.71        41.07 o                         
 -10   2   4         61.58         42.05        34.56 o                         
  -9   2   4         61.49         55.66        18.73 o                         
  -8   2   4          7.08          8.58        11.66 o                         
  -7   2   4         83.34         66.18        15.03 o                         
  -6   2   4          2.52          3.75         7.40 o                         
  -5   2   4        663.08        635.96        12.49 o                         
  -4   2   4          6.58          3.26         5.96 o                         
  -3   2   4       1240.20       1292.26        20.94 o                         
  -2   2   4      23889.92      23583.09       288.62 o                         
  -1   2   4        213.22        123.08         3.38 o                         
   0   2   4       4292.42       4008.04        58.08 o                         
   1   2   4        306.88        246.55         7.48 o                         
   2   2   4        634.77        675.19        12.69 o                         
   3   2   4         10.08         24.82         4.25 o                         
   4   2   4        447.91        476.16        15.27 o                         
   5   2   4          2.82         -3.96        14.47 o                         
   6   2   4          0.33        -15.46        10.30 o                         
   7   2   4       1130.92        967.15        36.90 o                         
   8   2   4          3.03         -0.85        17.10 o                         
   9   2   4         78.73        113.00        22.49 o                         
  10   2   4         16.70          3.75        46.65 o                         
 -11   3   4        142.93        130.75        48.90 o                         
 -10   3   4         85.65        111.93        33.98 o                         
  -9   3   4        212.33        232.88        35.78 o                         
  -8   3   4         48.71         26.39        17.53 o                         
  -7   3   4         22.77         20.21        12.32 o                         
  -6   3   4       1198.14       1143.68        37.00 o                         
  -5   3   4         30.12         32.22        11.93 o                         
  -4   3   4         95.32        114.88         6.74 o                         
  -3   3   4       1047.53       1056.45        16.86 o                         
  -2   3   4       1318.42       1291.41        24.21 o                         
  -1   3   4      10423.51      10335.30       122.26 o                         
   0   3   4         41.72         29.13         3.17 o                         
   1   3   4        413.49        273.65         9.60 o                         
   2   3   4       1089.01       1031.80        17.34 o                         
   3   3   4        261.30        317.98         8.84 o                         
   4   3   4        209.47        212.18        12.36 o                         
   5   3   4        155.27        153.97         9.08 o                         
   6   3   4       1072.12       1087.05        78.07 o                         
   7   3   4         47.99         43.71        17.12 o                         
   8   3   4        133.65         54.01        19.32 o                         
   9   3   4         36.17         57.68        31.54 o                         
 -11   4   4        347.76        365.45        41.59 o                         
 -10   4   4         16.00        -39.01        32.29 o                         
  -9   4   4         40.74         23.45        24.73 o                         
  -8   4   4        191.24        228.04        40.00 o                         
  -7   4   4       1046.22       1012.60        40.51 o                         
  -6   4   4        387.33        417.35        13.15 o                         
  -5   4   4        114.21        123.46         7.64 o                         
  -4   4   4       1014.76        984.20        22.11 o                         
  -3   4   4        235.37        267.53         6.26 o                         
  -2   4   4        230.18        212.41         7.12 o                         
  -1   4   4       5371.77       5702.37        77.62 o                         
   0   4   4          3.54         10.40         5.10 o                         
   1   4   4         12.46         10.70         3.65 o                         
   2   4   4          1.23          3.01         7.96 o                         
   3   4   4       1833.30       1745.72        30.11 o                         
   4   4   4        157.41        161.30         9.18 o                         
   5   4   4        122.01        128.07        31.24 o                         
   6   4   4        162.33        166.31        16.28 o                         
   7   4   4        258.68        263.31        22.10 o                         
   8   4   4        227.84        178.12        44.40 o                         
   9   4   4          0.53        -21.72        21.62 o                         
 -10   5   4          5.15         18.78        43.04 o                         
  -9   5   4          1.10        -17.64        48.24 o                         
  -8   5   4          1.70          4.51        15.67 o                         
  -7   5   4         55.69         55.15        29.37 o                         
  -6   5   4       2327.42       2391.54        43.05 o                         
  -5   5   4        189.14        187.00         9.65 o                         
  -4   5   4          0.17          1.56         1.84 o                         
  -3   5   4        356.25        353.13         8.53 o                         
  -2   5   4       2620.43       2533.49        53.91 o                         
  -1   5   4         54.98         47.44         3.28 o                         
   0   5   4          3.41          2.54         6.56 o                         
   1   5   4       2856.67       2898.57        40.75 o                         
   2   5   4          2.81         -2.36         4.63 o                         
   3   5   4        157.20        149.83         7.70 o                         
   4   5   4          5.49          7.11        13.96 o                         
   5   5   4       1266.36       1253.77        36.81 o                         
   6   5   4         57.35         42.18        10.31 o                         
   7   5   4         27.15          6.20        10.82 o                         
   8   5   4        114.38        146.81        27.96 o                         
   9   5   4        471.93        524.34        43.46 o                         
 -10   6   4         23.06         31.93        19.57 o                         
  -9   6   4         48.17         46.94        27.21 o                         
  -8   6   4         88.65        104.56        16.73 o                         
  -7   6   4         71.51         69.03        11.59 o                         
  -6   6   4        198.81        164.52        13.63 o                         
  -5   6   4        116.91        130.11         7.78 o                         
  -4   6   4        204.06        230.43         9.27 o                         
  -3   6   4         75.00         83.39         7.82 o                         
  -2   6   4       1110.31       1327.57        18.94 o                         
  -1   6   4        590.55        632.18        11.52 o                         
   0   6   4        188.32        177.80         6.93 o                         
   1   6   4        106.36        108.01         5.40 o                         
   2   6   4        154.72        162.89         8.21 o                         
   3   6   4        322.31        353.52        27.54 o                         
   4   6   4        513.63        512.77        15.97 o                         
   5   6   4        360.80        353.20        17.85 o                         
   6   6   4         32.52         34.93        11.40 o                         
   7   6   4        120.14        118.69        18.99 o                         
   8   6   4         87.12         97.95        28.69 o                         
   9   6   4         21.31        -10.37        41.88 o                         
 -10   7   4        387.80        396.26        37.32 o                         
  -9   7   4        252.71        255.36        31.30 o                         
  -8   7   4        223.07        242.16        18.37 o                         
  -7   7   4          1.41          0.96         9.61 o                         
  -6   7   4        112.63         98.91         8.93 o                         
  -5   7   4         65.83         54.30        15.50 o                         
  -4   7   4         32.81         26.13         5.62 o                         
  -3   7   4         10.29         11.28         4.47 o                         
  -2   7   4          1.50          5.64         7.45 o                         
  -1   7   4        600.61        561.33        17.38 o                         
   0   7   4        834.26        800.67        14.07 o                         
   1   7   4       1861.35       1911.70        43.98 o                         
   2   7   4          9.03          8.42         8.12 o                         
   3   7   4          0.84         10.02        11.24 o                         
   4   7   4        465.89        504.96        17.01 o                         
   5   7   4        657.71        664.55        24.81 o                         
   6   7   4        193.56        219.60        21.97 o                         
   7   7   4        183.06        165.16        35.50 o                         
   8   7   4        111.64         98.56        29.99 o                         
 -10   8   4         47.45         67.81        29.18 o                         
  -9   8   4         53.73         74.65        20.13 o                         
  -8   8   4        123.51        179.54        18.35 o                         
  -7   8   4        117.24        127.58        34.61 o                         
  -6   8   4        152.48        127.59        14.10 o                         
  -5   8   4        115.65        125.91         8.68 o                         
  -4   8   4       1703.60       1689.52        47.54 o                         
  -3   8   4        213.47        203.31        17.75 o                         
  -2   8   4         85.60        100.14         4.96 o                         
  -1   8   4        368.93        347.54         8.74 o                         
   0   8   4        516.91        493.66        11.70 o                         
   1   8   4        118.64        113.81         9.18 o                         
   2   8   4        340.02        328.87        31.10 o                         
   3   8   4        254.75        273.37        12.72 o                         
   4   8   4         39.27         43.51        12.32 o                         
   5   8   4         40.87         49.32        14.57 o                         
   6   8   4          5.27         14.61        12.53 o                         
   7   8   4         10.35         19.29        17.33 o                         
   8   8   4        155.36        119.01        36.64 o                         
 -10   9   4         25.48         30.92        30.86 o                         
  -9   9   4         37.14         21.64        18.57 o                         
  -8   9   4         23.18         56.87        22.94 o                         
  -7   9   4        111.62        104.44        13.29 o                         
  -6   9   4        428.33        445.26        35.88 o                         
  -5   9   4         56.91         50.65         4.00 o                         
  -4   9   4        383.91        345.35        16.05 o                         
  -3   9   4         11.64         15.85        14.47 o                         
  -2   9   4       3301.33       3528.33        73.20 o                         
  -1   9   4         10.22          7.08         4.93 o                         
   0   9   4        987.92       1019.19        20.98 o                         
   1   9   4        956.34        949.57        24.91 o                         
   2   9   4        488.79        503.06        18.89 o                         
   3   9   4       1845.99       1893.26        47.20 o                         
   4   9   4        139.91        175.31        15.34 o                         
   5   9   4         89.99        105.20        16.55 o                         
   6   9   4         15.49         14.39        27.02 o                         
   7   9   4        370.53        380.50        30.62 o                         
   8   9   4        110.99         87.10        76.86 o                         
  -9  10   4         88.73        101.48        22.51 o                         
  -8  10   4         76.54        110.42        43.56 o                         
  -7  10   4         64.73         48.08        38.36 o                         
  -6  10   4        270.01        263.92        17.98 o                         
  -5  10   4        421.08        448.51        19.82 o                         
  -4  10   4          0.05          3.25        13.49 o                         
  -3  10   4        120.44        103.88        13.11 o                         
  -2  10   4        764.09        822.21        20.63 o                         
  -1  10   4        460.97        466.40        13.96 o                         
   0  10   4        330.99        352.01        12.32 o                         
   1  10   4        333.78        374.00        15.35 o                         
   2  10   4         34.20         36.10         9.20 o                         
   3  10   4        270.41        316.51        30.26 o                         
   4  10   4       2058.33       2035.11        67.86 o                         
   5  10   4         43.58         27.39        15.78 o                         
   6  10   4         66.64         78.19        15.69 o                         
   7  10   4         13.20          3.82        23.84 o                         
  -9  11   4         33.68         26.02        21.75 o                         
  -8  11   4        533.68        518.51        63.41 o                         
  -7  11   4        132.16        142.89        20.61 o                         
  -6  11   4        445.28        379.51        28.57 o                         
  -5  11   4        523.62        553.27        28.90 o                         
  -4  11   4          9.85         10.66        11.63 o                         
  -3  11   4        499.10        488.30        29.79 o                         
  -2  11   4         21.24         13.36        10.05 o                         
  -1  11   4        181.34        170.07        11.69 o                         
   0  11   4          0.20          1.35         7.11 o                         
   1  11   4         11.56         23.07        14.99 o                         
   2  11   4        429.94        474.84        29.04 o                         
   3  11   4         87.92        114.09        16.95 o                         
   4  11   4         56.50         64.71        26.74 o                         
   5  11   4         37.20         52.64        20.72 o                         
   6  11   4         47.41         70.18        23.11 o                         
  -8  12   4          8.44          0.22        23.33 o                         
  -7  12   4        314.09        328.67        20.30 o                         
  -6  12   4         12.05         26.14        29.93 o                         
  -5  12   4        440.35        439.10        26.46 o                         
  -4  12   4         63.99         67.44        16.14 o                         
  -3  12   4        303.63        314.57        17.45 o                         
  -2  12   4         76.40         89.99        11.26 o                         
  -1  12   4         76.02         71.22        15.31 o                         
   0  12   4        157.07        145.00        13.20 o                         
   1  12   4          0.12        -17.80        14.99 o                         
   2  12   4        383.68        370.56        24.73 o                         
   3  12   4        218.21        183.03        19.86 o                         
   4  12   4        115.32        126.48        20.40 o                         
   5  12   4         85.11        117.98        21.94 o                         
   6  12   4         36.80         28.05        25.63 o                         
  -8  13   4          4.84         11.33        24.54 o                         
  -7  13   4          4.77        -11.53        54.80 o                         
  -6  13   4         79.12         74.35        31.52 o                         
  -5  13   4         32.83         25.22        18.20 o                         
  -4  13   4          4.86        -11.18        14.22 o                         
  -3  13   4         32.21         24.87        12.65 o                         
  -2  13   4         19.10          3.75        16.77 o                         
  -1  13   4        120.41        108.94        14.71 o                         
   0  13   4         55.18         59.01        16.95 o                         
   1  13   4        165.19        126.17        24.07 o                         
   2  13   4        267.39        255.25        26.41 o                         
   3  13   4         23.66         24.26        22.29 o                         
   4  13   4         21.10         -4.51        21.16 o                         
   5  13   4         22.48         66.12        32.46 o                         
  -7  14   4        242.72        254.22        34.19 o                         
  -6  14   4          2.01          5.53        25.10 o                         
  -5  14   4          5.52         18.64        21.36 o                         
  -4  14   4         53.09         44.12        20.70 o                         
  -3  14   4          0.64        -12.18        16.86 o                         
  -2  14   4          7.22         -5.53        14.89 o                         
  -1  14   4         41.47         87.11        21.73 o                         
   0  14   4          6.55         39.34        19.58 o                         
   1  14   4          0.67         11.33        26.41 o                         
   2  14   4         54.05         81.49        21.54 o                         
   3  14   4        289.86        297.99        26.49 o                         
   4  14   4        655.81        660.50        40.36 o                         
  -6  15   4        235.48        238.86        29.32 o                         
  -5  15   4          0.36         -6.65        24.35 o                         
  -4  15   4         34.15         62.85        29.13 o                         
  -3  15   4          0.06          4.68        17.80 o                         
  -2  15   4        123.90        107.63        18.45 o                         
  -1  15   4          0.03          0.94        17.98 o                         
   0  15   4         49.91         70.35        20.51 o                         
   1  15   4         15.81         20.51        19.67 o                         
   2  15   4         31.90          0.00         9.37 o                         
   3  15   4        358.84        337.44        32.30 o                         
  -4  16   4         10.20         41.31        28.29 o                         
  -3  16   4         87.16        116.06        27.07 o                         
  -2  16   4          9.43         21.64        27.35 o                         
  -1  16   4        233.20        255.25        26.41 o                         
   0  16   4        148.08        223.96        29.32 o                         
   1  16   4         10.29         17.80        27.16 o                         
   2  16   4          3.56          0.00         9.37 o                         
  -2 -16   5        211.68        207.10        36.23 o                         
  -1 -16   5        137.31        140.45        25.99 o                         
   0 -16   5         41.55         59.25        29.20 o                         
   1 -16   5        284.53        355.48        39.25 o                         
   2 -16   5         13.27         53.60        24.28 o                         
   3 -16   5         16.18        -21.64        39.34 o                         
  -4 -15   5          0.96         54.99        32.91 o                         
  -3 -15   5          3.49         -8.62        26.46 o                         
  -2 -15   5          8.17         27.11        31.85 o                         
  -1 -15   5         98.60         97.37        22.45 o                         
   0 -15   5          1.62         17.03        28.41 o                         
   1 -15   5         25.31         11.84        39.34 o                         
   2 -15   5         98.60        110.18        24.27 o                         
   3 -15   5        123.45        112.12        24.64 o                         
   4 -15   5         26.28         42.90        21.64 o                         
   5 -15   5         98.83         97.14        40.37 o                         
  -5 -14   5         66.47         37.36        73.06 o                         
  -4 -14   5         99.73        100.81        28.52 o                         
  -3 -14   5         92.91         73.87        26.44 o                         
  -2 -14   5         87.56         83.99        17.13 o                         
  -1 -14   5         11.40         23.70        17.26 o                         
   0 -14   5        244.86        269.38        53.63 o                         
   1 -14   5        167.65        162.99        24.03 o                         
   2 -14   5         70.45         83.58        15.23 o                         
   3 -14   5         68.69         58.60        16.46 o                         
   4 -14   5          0.93        -15.83        19.76 o                         
   5 -14   5        203.32        226.77        30.44 o                         
   6 -14   5          9.26        -50.39        36.53 o                         
  -6 -13   5          0.12         -1.87        32.04 o                         
  -5 -13   5         11.85          4.35        32.18 o                         
  -4 -13   5         50.09         31.10        21.77 o                         
  -3 -13   5        235.48        235.30        25.18 o                         
  -2 -13   5        208.04        198.92        18.30 o                         
  -1 -13   5        170.31        209.87        18.40 o                         
   0 -13   5          3.44         -5.78        17.96 o                         
   1 -13   5         12.30         28.77        18.22 o                         
   2 -13   5          5.23         12.05        18.64 o                         
   3 -13   5        458.78        464.84        34.28 o                         
   4 -13   5        252.85        258.15        21.64 o                         
   5 -13   5         90.43         90.58        24.45 o                         
   6 -13   5         63.20         51.71        31.66 o                         
  -7 -12   5         24.49         42.06        48.90 o                         
  -6 -12   5          0.17        -36.34        45.06 o                         
  -5 -12   5        170.54        171.81        28.76 o                         
  -4 -12   5         33.14         45.48        17.39 o                         
  -3 -12   5          1.64         12.44        19.26 o                         
  -2 -12   5        626.70        602.92        46.13 o                         
  -1 -12   5        459.28        474.46        17.61 o                         
   0 -12   5       1170.08       1121.13        28.01 o                         
   1 -12   5       1454.38       1525.44        41.05 o                         
   2 -12   5         65.72         59.00        25.90 o                         
   3 -12   5          0.40         -6.65        13.21 o                         
   4 -12   5          0.06        -22.34        14.89 o                         
   5 -12   5        415.56        419.27        27.54 o                         
   6 -12   5         54.89         69.32        28.01 o                         
   7 -12   5          1.45         -4.68        28.19 o                         
  -7 -11   5        143.49        272.11        64.63 o                         
  -6 -11   5        389.13        376.55        47.49 o                         
  -5 -11   5         47.84          4.50        23.73 o                         
  -4 -11   5        217.10        184.12        21.95 o                         
  -3 -11   5         63.82         59.27        19.23 o                         
  -2 -11   5        298.65        288.84        14.71 o                         
  -1 -11   5        152.93        132.43        13.58 o                         
   0 -11   5         90.10         82.50         8.52 o                         
   1 -11   5          2.38          5.18         4.75 o                         
   2 -11   5        136.30        154.64        25.67 o                         
   3 -11   5          3.40         17.80        11.33 o                         
   4 -11   5        181.06        173.20        16.11 o                         
   5 -11   5          0.57         23.42        15.08 o                         
   6 -11   5        499.64        492.33        40.75 o                         
   7 -11   5         48.68          2.81        34.85 o                         
   8 -11   5         15.58         41.31        40.09 o                         
  -8 -10   5         83.91         77.65        51.24 o                         
  -7 -10   5         36.63          7.40        37.37 o                         
  -6 -10   5         87.53         77.57        25.06 o                         
  -5 -10   5        536.24        555.09        31.00 o                         
  -4 -10   5         25.58         19.81        41.78 o                         
  -3 -10   5        105.27        101.99        26.60 o                         
  -2 -10   5         90.71        103.86        19.62 o                         
  -1 -10   5        255.34        244.99        11.15 o                         
   0 -10   5          7.84         11.68         3.97 o                         
   1 -10   5         42.43         35.86         4.89 o                         
   2 -10   5       2951.42       2851.16        45.34 o                         
   3 -10   5        298.51        291.93        28.76 o                         
   4 -10   5        155.01        156.02        19.72 o                         
   5 -10   5         25.16         31.55        10.24 o                         
   6 -10   5        756.03        835.69       105.75 o                         
   7 -10   5         44.04         27.64        22.11 o                         
   8 -10   5          5.73         -2.14         9.16 o                         
  -8  -9   5         21.79         25.80        16.98 o                         
  -7  -9   5          4.75         -2.83        12.37 o                         
  -6  -9   5          6.96         30.96        44.02 o                         
  -5  -9   5          0.50          7.69         7.92 o                         
  -4  -9   5        359.58        416.91        39.20 o                         
  -3  -9   5       1154.81       1158.85        35.81 o                         
  -2  -9   5        148.17        160.94        10.43 o                         
  -1  -9   5        335.79        342.79        12.38 o                         
   0  -9   5        774.72        749.50        13.05 o                         
   1  -9   5        425.20        397.23         9.67 o                         
   2  -9   5        179.88        159.21         6.25 o                         
   3  -9   5        128.12        123.17         6.37 o                         
   4  -9   5       2162.06       2180.63        74.89 o                         
   5  -9   5        325.01        289.16        16.95 o                         
   6  -9   5         25.51         26.05        12.40 o                         
   7  -9   5        199.20        199.36        27.03 o                         
   8  -9   5         86.71         69.88        53.39 o                         
  -9  -8   5        424.83        391.82        42.95 o                         
  -8  -8   5         77.70         88.01        22.15 o                         
  -7  -8   5         45.43         26.48        17.96 o                         
  -6  -8   5        224.45        211.36        37.47 o                         
  -5  -8   5        185.45        145.19        14.18 o                         
  -4  -8   5        119.52        108.10         5.61 o                         
  -3  -8   5          6.29          4.58         9.18 o                         
  -2  -8   5        901.93        850.51        19.52 o                         
  -1  -8   5        365.39        356.60        11.43 o                         
   0  -8   5        296.93        306.53         7.49 o                         
   1  -8   5          2.03          6.73         4.68 o                         
   2  -8   5       3223.46       3190.49        55.41 o                         
   3  -8   5        252.70        248.23         8.33 o                         
   4  -8   5       1101.66       1162.44        22.40 o                         
   5  -8   5        695.09        659.85        33.11 o                         
   6  -8   5         57.27         71.25        11.34 o                         
   7  -8   5          0.24         23.80        14.64 o                         
   8  -8   5         19.70         52.67        28.20 o                         
   9  -8   5          4.80        -48.18        54.89 o                         
  -9  -7   5         30.04         73.83        29.41 o                         
  -8  -7   5        266.02        307.80        32.47 o                         
  -7  -7   5        474.27        497.83        33.78 o                         
  -6  -7   5        150.20        173.43        18.24 o                         
  -5  -7   5          0.98         -8.12         9.79 o                         
  -4  -7   5        657.63        666.46        15.66 o                         
  -3  -7   5        328.11        352.59        19.11 o                         
  -2  -7   5        375.34        439.81        20.51 o                         
  -1  -7   5        187.39        204.23         8.93 o                         
   0  -7   5        649.78        730.37        11.69 o                         
   1  -7   5       1177.95       1131.34        14.57 o                         
   2  -7   5        266.93        258.81         7.27 o                         
   3  -7   5        549.71        565.77        10.50 o                         
   4  -7   5        612.25        618.33        11.77 o                         
   5  -7   5        320.24        313.43        10.52 o                         
   6  -7   5        406.62        361.73        16.33 o                         
   7  -7   5         45.39         41.00        21.50 o                         
   8  -7   5        104.98         82.96        30.21 o                         
   9  -7   5         49.39         95.21        32.14 o                         
 -10  -6   5         13.63          9.15        24.92 o                         
  -9  -6   5          0.45         29.54        21.71 o                         
  -8  -6   5        103.66        108.53        42.06 o                         
  -7  -6   5        229.27        240.16        44.87 o                         
  -6  -6   5        347.59        329.95        17.87 o                         
  -5  -6   5         42.34         56.23         7.88 o                         
  -4  -6   5        150.37        140.83         6.40 o                         
  -3  -6   5         51.56         49.97         2.75 o                         
  -2  -6   5       1310.84       1253.14        18.75 o                         
  -1  -6   5        106.32        139.77        14.89 o                         
   0  -6   5         15.73         14.89         1.98 o                         
   1  -6   5          0.77          2.29         2.95 o                         
   2  -6   5        156.52        118.72        10.63 o                         
   3  -6   5        139.26        111.74         4.66 o                         
   4  -6   5        388.62        385.28         9.09 o                         
   5  -6   5        313.57        289.33         9.77 o                         
   6  -6   5        110.45         82.81        16.35 o                         
   7  -6   5         71.60         77.15        19.34 o                         
   8  -6   5        345.95        382.12        27.03 o                         
   9  -6   5        555.94        597.17        48.51 o                         
 -10  -5   5          1.86         -6.16        24.82 o                         
  -9  -5   5         94.95         57.11        35.73 o                         
  -8  -5   5        306.33        271.11        25.33 o                         
  -7  -5   5         10.75         -1.66        10.85 o                         
  -6  -5   5         84.28         88.17         8.72 o                         
  -5  -5   5         14.34          6.87         4.89 o                         
  -4  -5   5         35.08         65.58         5.26 o                         
  -3  -5   5        261.54        252.71        14.14 o                         
  -2  -5   5         86.62         61.27         9.55 o                         
  -1  -5   5       1458.50       1619.78        23.07 o                         
   0  -5   5        968.25        859.87        10.71 o                         
   1  -5   5      10226.88      10802.78       107.96 o                         
   2  -5   5        341.13        340.28         5.95 o                         
   3  -5   5         75.26        100.26         4.39 o                         
   4  -5   5        123.62         88.48        14.19 o                         
   5  -5   5        935.69        954.34        18.52 o                         
   6  -5   5        170.47        160.35        10.30 o                         
   7  -5   5         24.88         18.94        31.47 o                         
   8  -5   5        200.67        238.18        27.96 o                         
   9  -5   5        120.02         87.78        37.80 o                         
 -10  -4   5          7.30        -49.55        39.25 o                         
  -9  -4   5        246.30        254.32        27.02 o                         
  -8  -4   5       1129.98       1241.66        71.38 o                         
  -7  -4   5         91.97        118.85        13.91 o                         
  -6  -4   5        228.11        222.87        10.76 o                         
  -5  -4   5        218.34        256.94        10.58 o                         
  -4  -4   5        656.15        740.96        12.82 o                         
  -3  -4   5       1190.05       1317.62        17.62 o                         
  -2  -4   5         23.95         36.88         2.76 o                         
  -1  -4   5       1997.32       1988.72        20.95 o                         
   0  -4   5          6.39         10.30         1.92 o                         
   1  -4   5        331.39        371.79         5.90 o                         
   2  -4   5       8252.64       9176.03       101.43 o                         
   3  -4   5         48.99         38.55         3.15 o                         
   4  -4   5        663.45        638.53        12.26 o                         
   5  -4   5        358.17        388.70        12.20 o                         
   6  -4   5       3015.56       3147.73        68.94 o                         
   7  -4   5        646.01        637.51        60.04 o                         
   8  -4   5          2.45        -13.86        19.58 o                         
   9  -4   5          3.79         10.53        30.86 o                         
 -10  -3   5        168.52        113.66        49.79 o                         
  -9  -3   5         17.12         29.77        17.84 o                         
  -8  -3   5         14.51         34.12        13.30 o                         
  -7  -3   5        779.52        786.60        24.20 o                         
  -6  -3   5          1.33         -5.93        10.21 o                         
  -5  -3   5         13.16         20.86         8.01 o                         
  -4  -3   5        620.53        610.91        10.53 o                         
  -3  -3   5        871.04        899.44        13.60 o                         
  -2  -3   5         25.47          9.15         5.67 o                         
  -1  -3   5        644.90        670.39         8.32 o                         
   0  -3   5       3102.19       3130.55        33.66 o                         
   1  -3   5       2482.12       2705.45        31.53 o                         
   2  -3   5       1037.34        984.20        14.20 o                         
   3  -3   5          3.65          7.03         3.31 o                         
   4  -3   5        189.50        184.67         6.70 o                         
   5  -3   5        704.20        666.28        42.53 o                         
   6  -3   5        320.31        313.62        13.15 o                         
   7  -3   5        913.95        830.35        26.98 o                         
   8  -3   5        199.25        212.05        27.90 o                         
   9  -3   5         12.99         34.56        27.70 o                         
  10  -3   5         38.91         47.02        65.85 o                         
 -10  -2   5          0.03         -0.87        36.91 o                         
  -9  -2   5         77.28         84.45        19.67 o                         
  -8  -2   5       1093.52       1044.12        32.58 o                         
  -7  -2   5          0.01          1.37        20.51 o                         
  -6  -2   5        737.54        715.82        17.71 o                         
  -5  -2   5        111.34        108.29         6.95 o                         
  -4  -2   5        279.91        305.78         6.13 o                         
  -3  -2   5        376.21        378.42         6.51 o                         
  -2  -2   5       3903.56       3619.50        38.81 o                         
  -1  -2   5       1801.00       1600.12        17.32 o                         
   0  -2   5       3219.81       2973.58        32.79 o                         
   1  -2   5        264.27        219.94         8.62 o                         
   2  -2   5          1.07          0.47         3.28 o                         
   3  -2   5        176.16        140.92         5.43 o                         
   4  -2   5        470.15        441.66        20.14 o                         
   5  -2   5        311.37        297.63         9.90 o                         
   6  -2   5        426.23        378.69        38.12 o                         
   7  -2   5        245.38        207.09        12.87 o                         
   8  -2   5         66.36         43.34        22.77 o                         
   9  -2   5         18.57         -7.28        60.84 o                         
  10  -2   5          5.17        -74.49        54.94 o                         
 -11  -1   5         39.50          0.21        35.94 o                         
 -10  -1   5        130.74        229.34        31.71 o                         
  -9  -1   5          1.42         -2.96        14.25 o                         
  -8  -1   5        743.76        770.40        56.06 o                         
  -7  -1   5        799.23        723.22        29.96 o                         
  -6  -1   5        970.89        962.11        26.51 o                         
  -5  -1   5        692.27        701.48        15.41 o                         
  -4  -1   5       4699.36       4789.92        61.34 o                         
  -3  -1   5         32.94         39.71         3.28 o                         
  -2  -1   5         78.83         80.16         2.72 o                         
  -1  -1   5       1297.44       1244.16        14.47 o                         
   0  -1   5      10308.27      10122.03       134.79 o                         
   1  -1   5       3841.98       4020.29        54.70 o                         
   2  -1   5          1.70         17.43         5.62 o                         
   3  -1   5        618.69        578.42        10.90 o                         
   4  -1   5       4242.48       4349.07        77.52 o                         
   5  -1   5       2317.17       2451.46        50.05 o                         
   6  -1   5          2.15          1.37         8.65 o                         
   7  -1   5         25.97         39.28        12.65 o                         
   8  -1   5        173.37        184.65        20.43 o                         
   9  -1   5          7.92         10.33        22.42 o                         
  10  -1   5        110.99         75.60        28.15 o                         
 -11   0   5        117.82        112.25       101.26 o                         
 -10   0   5         93.89         80.92        28.10 o                         
  -9   0   5         82.89        142.05        52.22 o                         
  -8   0   5        952.33        965.89        29.32 o                         
  -7   0   5        252.58        272.33        14.33 o                         
  -6   0   5        342.37        351.00        29.97 o                         
  -5   0   5       1701.57       1726.75        27.83 o                         
  -4   0   5          0.20          2.34         4.64 o                         
  -3   0   5       1430.40       1563.16        19.64 o                         
  -2   0   5          0.24          2.81         2.65 o                         
  -1   0   5       3090.64       3142.67        37.55 o                         
   0   0   5        888.81        911.13        14.80 o                         
   1   0   5        809.22        813.64        16.03 o                         
   2   0   5       2267.57       2164.15        37.62 o                         
   3   0   5        208.87        164.96        12.27 o                         
   4   0   5         59.23         65.98         8.43 o                         
   5   0   5        338.09        354.92        15.44 o                         
   6   0   5       2632.32       2590.27        69.55 o                         
   7   0   5          0.19         -8.10        26.65 o                         
   8   0   5        323.07        315.87        22.72 o                         
   9   0   5         69.70         70.13        27.78 o                         
  10   0   5        251.84        340.58        79.06 o                         
 -11   1   5         31.97        108.47       108.70 o                         
 -10   1   5         34.01          0.01        21.91 o                         
  -9   1   5         21.53         -6.69        16.71 o                         
  -8   1   5        255.24        258.62        18.10 o                         
  -7   1   5         74.41         81.69        11.76 o                         
  -6   1   5        191.72        190.92        23.09 o                         
  -5   1   5        314.41        263.40         8.95 o                         
  -4   1   5        377.28        395.22         8.09 o                         
  -3   1   5       2337.07       2123.02        27.92 o                         
  -2   1   5       2518.16       2539.39        34.90 o                         
  -1   1   5          3.73         12.41         2.93 o                         
   0   1   5        320.59        291.83         6.24 o                         
   1   1   5       1097.99       1159.31        19.17 o                         
   2   1   5        257.69        256.72         7.08 o                         
   3   1   5        447.74        477.35        11.77 o                         
   4   1   5        400.05        380.90        32.08 o                         
   5   1   5        336.07        327.14        14.11 o                         
   6   1   5         21.28         -1.02        11.10 o                         
   7   1   5          1.93        -13.31        15.93 o                         
   8   1   5         28.83         60.08        28.01 o                         
   9   1   5        130.98        162.48        22.19 o                         
 -11   2   5          8.05         40.74        31.00 o                         
 -10   2   5          5.35         18.76        20.28 o                         
  -9   2   5        257.66        276.29        49.93 o                         
  -8   2   5        689.66        621.14        39.06 o                         
  -7   2   5         98.20         64.92        29.46 o                         
  -6   2   5        463.65        488.67        15.45 o                         
  -5   2   5         22.99         25.15         9.52 o                         
  -4   2   5       1415.28       1599.07        24.69 o                         
  -3   2   5       1273.38       1259.36        19.97 o                         
  -2   2   5        606.85        732.22        11.11 o                         
  -1   2   5       3641.21       3134.41        37.06 o                         
   0   2   5      12402.71      12151.81       174.64 o                         
   1   2   5        759.44        817.17        15.43 o                         
   2   2   5          0.81          1.47         4.50 o                         
   3   2   5          4.52         -4.18         4.23 o                         
   4   2   5        187.60        183.84         8.25 o                         
   5   2   5        113.86        112.94        11.13 o                         
   6   2   5        372.83        452.77        29.55 o                         
   7   2   5          0.37        -20.20        16.05 o                         
   8   2   5         18.81          4.90        18.68 o                         
   9   2   5         22.62         35.51        22.95 o                         
 -11   3   5          7.73        -23.00        30.94 o                         
 -10   3   5          7.31         12.90        24.66 o                         
  -9   3   5        543.18        575.25        29.82 o                         
  -8   3   5         12.16         22.80        22.43 o                         
  -7   3   5       1816.23       1810.16        45.06 o                         
  -6   3   5        128.28        115.92        15.46 o                         
  -5   3   5        360.69        395.85        23.18 o                         
  -4   3   5        213.80        205.82         6.72 o                         
  -3   3   5       4397.82       4463.87        56.75 o                         
  -2   3   5       5991.25       6210.36        78.79 o                         
  -1   3   5        646.11        754.05        11.76 o                         
   0   3   5         10.88          0.00         4.22 o                         
   1   3   5        521.02        460.96        16.44 o                         
   2   3   5       6611.34       7439.94       116.67 o                         
   3   3   5         30.48         24.73         8.06 o                         
   4   3   5        435.36        425.56        13.76 o                         
   5   3   5        398.09        385.92        15.71 o                         
   6   3   5        125.81        134.88        15.89 o                         
   7   3   5          0.05         -7.67        13.62 o                         
   8   3   5        251.74        262.76        23.09 o                         
   9   3   5          9.90         -1.38        22.11 o                         
 -11   4   5         12.39         46.44        39.55 o                         
 -10   4   5         78.78        104.39        44.77 o                         
  -9   4   5          0.04        -17.75        20.22 o                         
  -8   4   5        114.48        121.38        17.09 o                         
  -7   4   5       1802.67       1814.37        50.73 o                         
  -6   4   5        303.15        312.65        10.61 o                         
  -5   4   5          1.69         -2.35         8.07 o                         
  -4   4   5       1197.41       1114.15        19.15 o                         
  -3   4   5        377.34        470.06        16.49 o                         
  -2   4   5         52.65         54.85         3.21 o                         
  -1   4   5        843.40        801.19        11.56 o                         
   0   4   5        904.15        838.87        14.08 o                         
   1   4   5         54.73         42.34         5.33 o                         
   2   4   5        108.55        116.58         6.82 o                         
   3   4   5        120.03         69.40         6.11 o                         
   4   4   5        286.67        265.35        33.35 o                         
   5   4   5          3.22         11.16         9.79 o                         
   6   4   5        411.86        397.03        21.35 o                         
   7   4   5        491.93        494.45        29.75 o                         
   8   4   5         12.68         10.33        25.20 o                         
   9   4   5          8.28        -14.73        24.31 o                         
 -10   5   5         19.88         22.86        23.48 o                         
  -9   5   5         91.07         60.77        35.36 o                         
  -8   5   5        108.20         82.04        15.71 o                         
  -7   5   5        454.18        488.78        31.15 o                         
  -6   5   5        789.08        780.66        25.62 o                         
  -5   5   5        179.11        187.15        11.63 o                         
  -4   5   5         68.44         68.29         7.59 o                         
  -3   5   5        466.11        491.06        10.73 o                         
  -2   5   5       1005.61        896.85        12.95 o                         
  -1   5   5        129.24        146.92         5.23 o                         
   0   5   5        221.49        220.09         5.85 o                         
   1   5   5        283.36        289.09         8.85 o                         
   2   5   5        687.76        726.44        16.46 o                         
   3   5   5        432.92        478.74        14.13 o                         
   4   5   5         37.61         57.39         9.51 o                         
   5   5   5        257.73        247.59        18.13 o                         
   6   5   5          3.12         12.09        11.19 o                         
   7   5   5         39.06         17.80        15.76 o                         
   8   5   5         11.82        -23.85        23.42 o                         
   9   5   5         62.18         56.56        35.06 o                         
 -10   6   5          0.00         -3.02        30.86 o                         
  -9   6   5          7.60         -0.44        28.05 o                         
  -8   6   5        178.02        207.55        18.72 o                         
  -7   6   5       1232.40       1222.45        34.00 o                         
  -6   6   5         85.40         79.07         7.76 o                         
  -5   6   5         78.37         96.27        10.58 o                         
  -4   6   5        270.10        268.08        11.05 o                         
  -3   6   5         18.58         27.11         5.25 o                         
  -2   6   5          0.19          0.00         4.04 o                         
  -1   6   5        364.00        362.36         8.62 o                         
   0   6   5        407.69        397.85         9.89 o                         
   1   6   5        902.98        975.21        19.58 o                         
   2   6   5         86.56         82.94        12.69 o                         
   3   6   5         41.38         42.34        14.94 o                         
   4   6   5        458.72        436.41        18.74 o                         
   5   6   5        163.02        205.56        41.92 o                         
   6   6   5        183.36        204.73        18.24 o                         
   7   6   5          2.90         -8.13        15.88 o                         
   8   6   5          1.44         37.11        27.82 o                         
 -10   7   5          6.79        -11.96        28.66 o                         
  -9   7   5         11.24         17.39        16.69 o                         
  -8   7   5        561.30        555.54        47.58 o                         
  -7   7   5        468.39        460.29        50.72 o                         
  -6   7   5        114.85        127.46         8.92 o                         
  -5   7   5        425.47        404.04        11.70 o                         
  -4   7   5         37.79         35.03         5.47 o                         
  -3   7   5       1609.92       1626.80        29.28 o                         
  -2   7   5       1119.00       1153.44        20.97 o                         
  -1   7   5        357.64        332.82         9.05 o                         
   0   7   5       1142.33       1206.68        61.45 o                         
   1   7   5         27.97         19.03         6.13 o                         
   2   7   5         23.87         24.31         8.21 o                         
   3   7   5        125.08        117.75        11.42 o                         
   4   7   5        138.86        114.09        12.11 o                         
   5   7   5         82.18         53.77        11.29 o                         
   6   7   5         62.86         36.99        15.30 o                         
   7   7   5        302.55        301.22        24.54 o                         
   8   7   5        293.20        263.63        36.10 o                         
 -10   8   5         51.04         17.25        24.63 o                         
  -9   8   5         40.57         26.90        17.81 o                         
  -8   8   5          7.71         18.58        14.06 o                         
  -7   8   5         27.91         16.42        14.14 o                         
  -6   8   5         35.25         41.30         8.31 o                         
  -5   8   5        102.64         81.41         8.52 o                         
  -4   8   5        264.78        271.13        11.89 o                         
  -3   8   5        153.03        156.96        25.67 o                         
  -2   8   5       2046.63       2107.67        42.01 o                         
  -1   8   5       2521.40       2597.77        43.27 o                         
   0   8   5        446.29        452.02        12.75 o                         
   1   8   5         70.58         73.76        15.31 o                         
   2   8   5          0.03         -2.81         7.24 o                         
   3   8   5       3093.37       3168.86        68.28 o                         
   4   8   5         42.63         25.04        13.21 o                         
   5   8   5         17.31         67.07        13.35 o                         
   6   8   5         48.26         38.40        13.86 o                         
   7   8   5          0.06        -18.69        27.85 o                         
   8   8   5         15.20         64.55        35.92 o                         
 -10   9   5         58.68         75.00        26.73 o                         
  -9   9   5        104.59         98.73        28.07 o                         
  -8   9   5         57.92         39.96        20.43 o                         
  -7   9   5          0.02        -12.81        21.45 o                         
  -6   9   5        207.03        193.54        13.58 o                         
  -5   9   5        108.04        103.35         6.37 o                         
  -4   9   5         97.71         93.78        12.50 o                         
  -3   9   5        252.55        245.51        12.46 o                         
  -2   9   5        349.99        354.67        17.98 o                         
  -1   9   5       1232.13       1306.95        26.11 o                         
   0   9   5          8.58         -0.49         7.42 o                         
   1   9   5       2305.73       2425.16        49.64 o                         
   2   9   5        161.77        167.45        11.48 o                         
   3   9   5        101.11        101.69        25.57 o                         
   4   9   5        342.34        321.08        19.27 o                         
   5   9   5        556.02        583.43        28.71 o                         
   6   9   5        217.97        220.06        44.45 o                         
   7   9   5        168.41        161.68        23.50 o                         
  -9  10   5         92.55         74.30        34.26 o                         
  -8  10   5        487.35        457.92        25.93 o                         
  -7  10   5          5.83         29.49        16.60 o                         
  -6  10   5         11.46        -24.53        42.53 o                         
  -5  10   5        508.13        549.18        41.78 o                         
  -4  10   5        307.29        276.72        17.86 o                         
  -3  10   5        341.92        364.24        18.50 o                         
  -2  10   5         67.82         59.38         7.36 o                         
  -1  10   5        680.30        643.57        17.51 o                         
   0  10   5        615.98        602.15        18.75 o                         
   1  10   5         43.57         48.57        20.09 o                         
   2  10   5       1086.31       1137.51        33.97 o                         
   3  10   5         35.65         43.04        12.84 o                         
   4  10   5        147.06        110.55        18.33 o                         
   5  10   5          6.29          9.72        17.80 o                         
   6  10   5          7.47         17.27        18.38 o                         
   7  10   5         55.39         33.41        44.87 o                         
  -9  11   5         13.54         54.62        58.73 o                         
  -8  11   5          0.00         -4.37        17.78 o                         
  -7  11   5        205.05        137.68        20.46 o                         
  -6  11   5         32.60         31.44        13.82 o                         
  -5  11   5          4.34         30.82        17.09 o                         
  -4  11   5          6.93          3.59         9.04 o                         
  -3  11   5        511.81        529.14        23.92 o                         
  -2  11   5         47.23         53.49        11.24 o                         
  -1  11   5        163.02        197.43        12.71 o                         
   0  11   5       1837.92       1754.18        49.13 o                         
   1  11   5        812.82        798.69        28.79 o                         
   2  11   5         24.92         26.58        12.74 o                         
   3  11   5        357.77        340.58        28.29 o                         
   4  11   5          8.28         15.53        14.20 o                         
   5  11   5         13.66         35.48        20.43 o                         
   6  11   5          4.31        -19.10        23.32 o                         
  -8  12   5         36.88         40.54        24.87 o                         
  -7  12   5          1.58        -23.70        17.39 o                         
  -6  12   5         26.42         17.24        17.49 o                         
  -5  12   5          2.04        -23.61        15.99 o                         
  -4  12   5          3.55         17.95        23.79 o                         
  -3  12   5        231.17        212.26        16.45 o                         
  -2  12   5         97.83         82.62        13.96 o                         
  -1  12   5          1.04          5.77        10.92 o                         
   0  12   5        560.59        554.75        30.72 o                         
   1  12   5         30.94         11.33        14.05 o                         
   2  12   5          3.20          7.40        21.54 o                         
   3  12   5          0.49          8.43        16.02 o                         
   4  12   5         26.32          2.35        18.44 o                         
   5  12   5          2.10          4.86        36.11 o                         
   6  12   5          0.08        -18.23        28.90 o                         
  -8  13   5          8.65         35.04        31.64 o                         
  -7  13   5          1.80          4.89        22.61 o                         
  -6  13   5        267.53        289.84        30.75 o                         
  -5  13   5         89.91         79.56        17.82 o                         
  -4  13   5          1.36         10.22        13.60 o                         
  -3  13   5          4.91          2.28        14.22 o                         
  -2  13   5        108.44         99.30        18.78 o                         
  -1  13   5         11.62         31.75        14.80 o                         
   0  13   5        112.87         80.37        24.17 o                         
   1  13   5        250.06        262.09        22.76 o                         
   2  13   5        644.46        639.11        41.78 o                         
   3  13   5        163.49        127.58        28.38 o                         
   4  13   5        146.11        122.19        21.77 o                         
   5  13   5         85.56         89.05        23.90 o                         
  -7  14   5         88.44        130.29        34.94 o                         
  -6  14   5          1.31         12.18        24.35 o                         
  -5  14   5         26.55         44.12        19.48 o                         
  -4  14   5        253.67        215.82        24.26 o                         
  -3  14   5         34.08         31.75        17.89 o                         
  -2  14   5         42.48         51.71        15.83 o                         
  -1  14   5        153.41        139.57        20.23 o                         
   0  14   5        109.12        115.40        25.01 o                         
   1  14   5          0.11         32.78        20.70 o                         
   2  14   5          5.24          9.37        20.61 o                         
   3  14   5          0.89          0.00         9.37 o                         
   4  14   5         21.14         21.65        26.23 o                         
  -6  15   5          0.01         18.64        24.26 o                         
  -5  15   5          8.13         -5.53        22.39 o                         
  -4  15   5          3.11          0.94        21.83 o                         
  -3  15   5        101.55        118.02        22.57 o                         
  -2  15   5         46.99         66.32        23.42 o                         
  -1  15   5         28.36         57.14        22.67 o                         
   0  15   5         17.00         18.64        28.01 o                         
   1  15   5         84.47         70.35        30.82 o                         
   2  15   5        113.63        109.59        32.04 o                         
   3  15   5         26.15        -30.61        29.12 o                         
  -4  16   5          1.29        -10.30        24.35 o                         
  -3  16   5        117.14         96.48        30.63 o                         
  -2  16   5        100.32         58.08        22.39 o                         
  -1  16   5        194.79        206.07        28.10 o                         
   0  16   5        128.38         82.62        35.59 o                         
   1  16   5         60.06        115.40        31.57 o                         
  -2 -16   6        147.56        177.40        39.95 o                         
  -1 -16   6          1.33          4.01        21.27 o                         
   0 -16   6         85.83        130.17        21.83 o                         
   1 -16   6        203.41        260.79        47.91 o                         
   2 -16   6        141.22         56.90        30.02 o                         
   3 -16   6         17.43         -0.94        36.06 o                         
  -4 -15   6        210.03        170.10        56.53 o                         
  -3 -15   6         93.04         63.54        47.96 o                         
  -2 -15   6         71.26         87.61        23.02 o                         
  -1 -15   6         52.73         57.10        24.47 o                         
   0 -15   6         58.76         54.73        19.82 o                         
   1 -15   6         29.14         22.49        21.11 o                         
   2 -15   6        100.66        122.08        29.74 o                         
   3 -15   6        155.37        188.00        26.04 o                         
   4 -15   6          0.16        -14.89        22.39 o                         
  -5 -14   6        255.84        226.51        46.32 o                         
  -4 -14   6        143.14        130.88        38.03 o                         
  -3 -14   6         52.99         36.91        42.06 o                         
  -2 -14   6         85.15        136.88        48.29 o                         
  -1 -14   6         14.67         25.60        14.52 o                         
   0 -14   6          2.44          8.05        23.44 o                         
   1 -14   6         11.81         41.59        24.55 o                         
   2 -14   6         43.10         20.17        24.40 o                         
   3 -14   6          2.59         10.30        16.95 o                         
   4 -14   6         21.76         10.30        16.95 o                         
   5 -14   6          0.87        -29.04        24.35 o                         
  -6 -13   6         12.73        -13.02        44.02 o                         
  -5 -13   6          5.60          5.66        29.04 o                         
  -4 -13   6        104.73        145.24        54.94 o                         
  -3 -13   6          9.71         31.98        16.22 o                         
  -2 -13   6         35.23          5.98        14.19 o                         
  -1 -13   6        159.62        151.93        18.90 o                         
   0 -13   6        487.57        404.24        25.93 o                         
   1 -13   6         12.30         10.98        11.15 o                         
   2 -13   6          0.90         -1.92        23.79 o                         
   3 -13   6         34.22         26.13        15.92 o                         
   4 -13   6         98.00         80.37        19.76 o                         
   5 -13   6          0.14         10.30        23.42 o                         
   6 -13   6        182.16        203.45        31.47 o                         
  -7 -12   6          9.06          0.94        27.54 o                         
  -6 -12   6         51.61         66.32        28.94 o                         
  -5 -12   6         26.84         26.46        26.10 o                         
  -4 -12   6         77.46         84.44        35.17 o                         
  -3 -12   6          0.85         36.56        16.07 o                         
  -2 -12   6        166.19        147.25        14.82 o                         
  -1 -12   6          2.11         -7.55        11.70 o                         
   0 -12   6        402.88        416.68        40.28 o                         
   1 -12   6         83.24         83.68        16.25 o                         
   2 -12   6        474.27        486.16        21.26 o                         
   3 -12   6         21.84         20.51        13.02 o                         
   4 -12   6        100.21        120.08        16.77 o                         
   5 -12   6         13.71         -5.53        18.64 o                         
   6 -12   6        158.16        133.10        28.94 o                         
   7 -12   6         59.94         59.01        36.72 o                         
  -7 -11   6         29.78         31.75        32.78 o                         
  -6 -11   6        151.91        123.46        37.37 o                         
  -5 -11   6        351.93        381.11        26.32 o                         
  -4 -11   6        484.95        411.84        22.94 o                         
  -3 -11   6         21.70          9.14        13.24 o                         
  -2 -11   6        207.85        191.97        25.29 o                         
  -1 -11   6         40.90         40.43        10.31 o                         
   0 -11   6         46.64         47.20        13.54 o                         
   1 -11   6        431.06        409.12        23.79 o                         
   2 -11   6         30.91         21.55        11.19 o                         
   3 -11   6         35.26         38.22        11.33 o                         
   4 -11   6        299.05        282.32        17.52 o                         
   5 -11   6         53.39         52.64        15.08 o                         
   6 -11   6          7.71         11.33        25.38 o                         
   7 -11   6        114.02         88.89        31.19 o                         
  -8 -10   6        185.01        249.44        41.59 o                         
  -7 -10   6          1.47         13.96        35.41 o                         
  -6 -10   6         55.08         65.76        35.78 o                         
  -5 -10   6        136.37        115.76        43.04 o                         
  -4 -10   6        148.57        168.82        26.56 o                         
  -3 -10   6        986.44        860.04        29.46 o                         
  -2 -10   6          3.91          6.99        10.77 o                         
  -1 -10   6        268.89        247.12        24.17 o                         
   0 -10   6        442.28        445.36        14.89 o                         
   1 -10   6       6258.98       6378.80        98.65 o                         
   2 -10   6       1452.74       1452.31        26.88 o                         
   3 -10   6        261.74        243.08        10.96 o                         
   4 -10   6         44.93         37.38        11.24 o                         
   5 -10   6          5.71         -9.05        24.78 o                         
   6 -10   6         65.34         70.93        15.93 o                         
   7 -10   6          3.59         -3.75        32.69 o                         
   8 -10   6        149.96        264.15        44.77 o                         
  -8  -9   6          6.04          4.81        33.67 o                         
  -7  -9   6          5.03        -14.32        16.00 o                         
  -6  -9   6         26.59         22.85        17.84 o                         
  -5  -9   6        335.87        281.91        17.47 o                         
  -4  -9   6        469.20        429.94        22.48 o                         
  -3  -9   6        368.40        321.50        15.27 o                         
  -2  -9   6          0.50          3.06         8.29 o                         
  -1  -9   6        482.68        464.27        22.48 o                         
   0  -9   6       3528.37       3510.83        49.96 o                         
   1  -9   6         57.81         48.48         4.68 o                         
   2  -9   6       1447.66       1502.92        23.28 o                         
   3  -9   6        500.83        458.61        18.50 o                         
   4  -9   6        486.33        475.10        15.28 o                         
   5  -9   6         39.07         35.98        18.27 o                         
   6  -9   6         45.61         59.84        13.77 o                         
   7  -9   6          0.40         21.96        22.55 o                         
   8  -9   6         45.71         29.76        45.01 o                         
  -9  -8   6        204.27        266.68        31.09 o                         
  -8  -8   6         23.69         29.24        17.94 o                         
  -7  -8   6          4.67        -19.85        21.92 o                         
  -6  -8   6        885.96        936.42        44.76 o                         
  -5  -8   6       1485.43       1509.94        70.38 o                         
  -4  -8   6         33.70         48.01        15.03 o                         
  -3  -8   6        450.81        488.92        20.37 o                         
  -2  -8   6         29.98         28.32         7.56 o                         
  -1  -8   6          8.59          7.55         6.04 o                         
   0  -8   6          1.27          0.91         2.68 o                         
   1  -8   6         69.50         89.51         9.79 o                         
   2  -8   6        182.84        168.10         6.84 o                         
   3  -8   6        874.30        874.27        16.05 o                         
   4  -8   6       1553.33       1511.30        26.61 o                         
   5  -8   6          0.14          0.06         6.29 o                         
   6  -8   6         31.54         31.93        19.16 o                         
   7  -8   6         29.28         57.28        68.94 o                         
   8  -8   6          5.67          5.32        27.75 o                         
  -9  -7   6          1.84          7.11        18.92 o                         
  -8  -7   6          2.63         34.50        25.43 o                         
  -7  -7   6         36.82         69.71        15.25 o                         
  -6  -7   6          2.19         -8.64        10.52 o                         
  -5  -7   6        165.09        163.01         8.44 o                         
  -4  -7   6        826.89        879.56        20.94 o                         
  -3  -7   6        151.61        153.91        19.34 o                         
  -2  -7   6        174.50        166.28        13.39 o                         
  -1  -7   6        149.13        141.07         7.31 o                         
   0  -7   6       1727.03       1783.82        26.43 o                         
   1  -7   6         42.58         43.48         3.60 o                         
   2  -7   6        389.92        400.80         9.70 o                         
   3  -7   6         83.53         93.03         9.84 o                         
   4  -7   6        304.31        301.34        16.63 o                         
   5  -7   6         57.15         52.61         6.70 o                         
   6  -7   6        449.73        498.30        20.99 o                         
   7  -7   6        765.91        848.41        50.91 o                         
   8  -7   6          1.51         -7.92        26.57 o                         
   9  -7   6         19.60        105.82        37.84 o                         
 -10  -6   6          0.28         -4.00        24.10 o                         
  -9  -6   6         25.42         36.94        19.66 o                         
  -8  -6   6         37.99         18.57        24.35 o                         
  -7  -6   6         74.94         66.58        13.84 o                         
  -6  -6   6        131.83        132.69        10.71 o                         
  -5  -6   6        103.63        112.96         7.10 o                         
  -4  -6   6        901.97        855.04        18.84 o                         
  -3  -6   6        297.48        343.21         6.79 o                         
  -2  -6   6        270.79        273.49        14.14 o                         
  -1  -6   6       2231.45       2270.61        34.00 o                         
   0  -6   6        154.99        150.29         4.51 o                         
   1  -6   6       1330.58       1440.24        16.43 o                         
   2  -6   6        290.71        240.31         6.03 o                         
   3  -6   6         36.31         31.72         6.09 o                         
   4  -6   6        190.73        179.92         6.44 o                         
   5  -6   6        556.42        552.62        13.07 o                         
   6  -6   6       2074.25       2104.96        50.95 o                         
   7  -6   6        212.97        260.92        28.66 o                         
   8  -6   6         16.32         54.12        36.95 o                         
   9  -6   6         67.91         46.23        36.06 o                         
 -10  -5   6        478.71        420.69        31.96 o                         
  -9  -5   6          6.68         16.67        17.05 o                         
  -8  -5   6        244.46        230.36        22.94 o                         
  -7  -5   6        496.06        487.38        47.87 o                         
  -6  -5   6         23.99         18.41         7.22 o                         
  -5  -5   6         96.39         92.21         7.01 o                         
  -4  -5   6        247.76        251.46         8.76 o                         
  -3  -5   6         98.42        113.01        13.02 o                         
  -2  -5   6         69.70         60.04         2.86 o                         
  -1  -5   6       1267.22       1332.35        17.16 o                         
   0  -5   6       1428.59       1597.63        17.29 o                         
   1  -5   6       1225.13       1121.42        27.73 o                         
   2  -5   6        151.45        139.17         6.88 o                         
   3  -5   6        210.66        193.34         7.73 o                         
   4  -5   6       3267.41       3332.55        47.64 o                         
   5  -5   6         56.59         52.44         7.05 o                         
   6  -5   6         12.80         13.44         9.54 o                         
   7  -5   6         95.38         84.96        16.12 o                         
   8  -5   6        563.53        615.95        57.89 o                         
   9  -5   6        126.49        170.15        49.98 o                         
 -10  -4   6          0.08         -0.56        29.77 o                         
  -9  -4   6          0.07         32.87        28.57 o                         
  -8  -4   6          0.12         17.80        13.60 o                         
  -7  -4   6        106.41        117.50        12.27 o                         
  -6  -4   6          1.74         13.62        10.77 o                         
  -5  -4   6       1538.70       1625.90        28.75 o                         
  -4  -4   6        522.64        597.37        15.74 o                         
  -3  -4   6        218.05        265.81         8.43 o                         
  -2  -4   6         13.41         14.89         1.99 o                         
  -1  -4   6        671.91        663.47         8.69 o                         
   0  -4   6         62.50         98.67         3.44 o                         
   1  -4   6       1548.31       1707.15        17.88 o                         
   2  -4   6         37.99         32.15         2.45 o                         
   3  -4   6        346.49        336.40         8.99 o                         
   4  -4   6        202.42        186.96         7.59 o                         
   5  -4   6       2340.74       2359.16        44.14 o                         
   6  -4   6         40.11         19.19        34.05 o                         
   7  -4   6        119.93        136.95        51.19 o                         
   8  -4   6        221.99        227.25        23.01 o                         
   9  -4   6        263.06        272.78        40.77 o                         
 -10  -3   6          9.96        -22.59        20.98 o                         
  -9  -3   6        543.90        556.99        32.92 o                         
  -8  -3   6       1010.13        995.00        79.81 o                         
  -7  -3   6        219.11        213.40        12.86 o                         
  -6  -3   6       1411.73       1438.03        30.69 o                         
  -5  -3   6        229.33        244.68        12.46 o                         
  -4  -3   6        750.76        767.58        11.31 o                         
  -3  -3   6       2492.84       2908.86        32.98 o                         
  -2  -3   6        899.58        866.90        10.79 o                         
  -1  -3   6          0.11         -0.94         1.56 o                         
   0  -3   6          1.03         -4.68         3.75 o                         
   1  -3   6          3.14          1.94         6.56 o                         
   2  -3   6          9.58          4.31         1.56 o                         
   3  -3   6        961.84        909.83        15.98 o                         
   4  -3   6         94.30        107.35         6.53 o                         
   5  -3   6          1.37          8.15        12.18 o                         
   6  -3   6        375.23        377.71        15.60 o                         
   7  -3   6        205.27        209.59        26.04 o                         
   8  -3   6        492.25        547.55        30.30 o                         
   9  -3   6        166.16        165.41        37.66 o                         
 -10  -2   6         59.27        115.10        34.19 o                         
  -9  -2   6        366.98        364.51        24.80 o                         
  -8  -2   6        931.71        882.86        28.60 o                         
  -7  -2   6        154.17        126.39        14.57 o                         
  -6  -2   6         76.99         69.14        16.35 o                         
  -5  -2   6        465.86        409.96        11.19 o                         
  -4  -2   6        909.33        884.04        25.57 o                         
  -3  -2   6       2868.14       3022.60        37.94 o                         
  -2  -2   6        212.21        156.30         3.78 o                         
  -1  -2   6       3812.53       3734.20        43.13 o                         
   0  -2   6       1753.57       1745.64        18.92 o                         
   1  -2   6       4398.07       4417.48        60.20 o                         
   2  -2   6       4433.65       5066.20        67.55 o                         
   3  -2   6       7025.60       7304.70       110.26 o                         
   4  -2   6          3.32          2.68         4.48 o                         
   5  -2   6       3260.52       3253.16        64.59 o                         
   6  -2   6        128.89        123.29        21.45 o                         
   7  -2   6        121.92        137.02        16.91 o                         
   8  -2   6        174.59        186.39        21.72 o                         
   9  -2   6         10.01         34.56        23.60 o                         
 -11  -1   6        208.94        246.02        46.00 o                         
 -10  -1   6        297.71        289.58        46.79 o                         
  -9  -1   6         59.70         92.14        18.04 o                         
  -8  -1   6        290.30        275.00        18.92 o                         
  -7  -1   6        584.77        601.25        24.32 o                         
  -6  -1   6       1365.15       1349.97        25.43 o                         
  -5  -1   6        297.50        311.80         9.06 o                         
  -4  -1   6       5100.40       5237.23        70.20 o                         
  -3  -1   6       1670.24       1632.12        21.00 o                         
  -2  -1   6         62.59         74.67         2.92 o                         
  -1  -1   6        671.66        676.09         9.53 o                         
   0  -1   6        716.18        808.48        13.96 o                         
   1  -1   6        763.10        870.03        13.87 o                         
   2  -1   6       1345.91       1334.07        21.95 o                         
   3  -1   6        910.26        858.89        18.88 o                         
   4  -1   6       1535.88       1545.51        32.32 o                         
   5  -1   6         28.63         22.75         7.56 o                         
   6  -1   6         48.86         52.91        27.59 o                         
   7  -1   6         59.46         49.79        10.18 o                         
   8  -1   6        220.56        211.67        21.39 o                         
   9  -1   6         13.49         18.38        27.73 o                         
 -11   0   6        122.53        167.61        40.89 o                         
 -10   0   6         15.85          4.59        20.05 o                         
  -9   0   6          0.94         -3.27        17.75 o                         
  -8   0   6          0.06         34.42        11.86 o                         
  -7   0   6        238.69        226.80        11.58 o                         
  -6   0   6         19.67         30.80         5.35 o                         
  -5   0   6       2407.84       2440.68        42.34 o                         
  -4   0   6         85.75         92.53        12.55 o                         
  -3   0   6       3153.79       3397.54        45.44 o                         
  -2   0   6       1895.59       2116.05        25.86 o                         
  -1   0   6       2283.97       2340.18        29.88 o                         
   0   0   6         12.92         20.74         2.52 o                         
   1   0   6          2.91          7.87         6.04 o                         
   2   0   6         42.19         31.63         7.96 o                         
   3   0   6         58.73         37.81         6.90 o                         
   4   0   6          3.67          2.47         7.00 o                         
   5   0   6        375.97        388.86        14.49 o                         
   6   0   6        268.57        266.95        16.35 o                         
   7   0   6         98.90         68.98        15.99 o                         
   8   0   6         12.66          3.36        23.42 o                         
   9   0   6         12.15         11.90        29.46 o                         
 -11   1   6        308.07        338.33        36.62 o                         
 -10   1   6        201.77        197.86        25.45 o                         
  -9   1   6          2.42         35.85        18.91 o                         
  -8   1   6         28.06         30.42        18.64 o                         
  -7   1   6        139.98        144.45        14.66 o                         
  -6   1   6        202.35        203.08         7.90 o                         
  -5   1   6         99.90         89.01         6.93 o                         
  -4   1   6         28.22         29.18         6.55 o                         
  -3   1   6       1666.66       1474.66        22.39 o                         
  -2   1   6          4.04          0.94         2.81 o                         
  -1   1   6       3674.49       3527.67        60.04 o                         
   0   1   6       3288.25       3249.12        46.66 o                         
   1   1   6         16.35          6.05         3.97 o                         
   2   1   6          0.28          4.67         9.32 o                         
   3   1   6       1852.84       1766.66        35.68 o                         
   4   1   6       3506.58       3671.67        72.88 o                         
   5   1   6        199.49        191.36        13.18 o                         
   6   1   6         89.23         87.96        15.18 o                         
   7   1   6          0.19         15.61        42.57 o                         
   8   1   6         53.24         23.64        34.61 o                         
   9   1   6         24.60         -0.77        28.62 o                         
 -11   2   6         29.84         22.45        28.00 o                         
 -10   2   6          0.18         -0.55        22.65 o                         
  -9   2   6          8.12          5.44        42.67 o                         
  -8   2   6         29.77         13.04        17.75 o                         
  -7   2   6       1024.99       1008.82        30.83 o                         
  -6   2   6       1708.81       1863.35        39.67 o                         
  -5   2   6        158.04        181.75         9.73 o                         
  -4   2   6         37.88         44.91         9.84 o                         
  -3   2   6         17.52          3.23         4.17 o                         
  -2   2   6       7776.85       8184.49        96.93 o                         
  -1   2   6          0.14          0.72         2.69 o                         
   0   2   6        253.88        205.17         6.51 o                         
   1   2   6          0.93         -0.07         5.10 o                         
   2   2   6          6.05         17.51         5.18 o                         
   3   2   6        231.91        257.35        14.14 o                         
   4   2   6        339.05        344.56        11.99 o                         
   5   2   6       1470.54       1364.09        46.37 o                         
   6   2   6        285.31        278.05        18.65 o                         
   7   2   6         25.80         19.57        23.56 o                         
   8   2   6         32.32         21.29        19.81 o                         
   9   2   6        100.53         78.48        26.06 o                         
 -11   3   6          3.82        -11.69        23.94 o                         
 -10   3   6         61.15         63.05        26.23 o                         
  -9   3   6        608.92        676.38        41.68 o                         
  -8   3   6        214.01        258.62        26.46 o                         
  -7   3   6       1123.40       1038.30        23.84 o                         
  -6   3   6        639.43        587.52        17.11 o                         
  -5   3   6       1455.17       1473.43        32.74 o                         
  -4   3   6       8548.15       8858.70       242.23 o                         
  -3   3   6        108.21        107.69         5.40 o                         
  -2   3   6       2004.74       1887.50        23.44 o                         
  -1   3   6          0.00         -2.49         4.73 o                         
   0   3   6        241.32        273.86        12.04 o                         
   1   3   6       1254.12       1344.50        26.93 o                         
   2   3   6        764.99        859.22        16.11 o                         
   3   3   6         36.69         28.34         6.23 o                         
   4   3   6         36.98         44.00         7.33 o                         
   5   3   6        560.38        509.64        19.23 o                         
   6   3   6          0.83         18.86        26.13 o                         
   7   3   6        115.95         75.40        45.15 o                         
   8   3   6          1.39         28.16        21.14 o                         
   9   3   6          3.29         -9.89        25.29 o                         
 -11   4   6         71.01         73.78        32.92 o                         
 -10   4   6        109.70        130.93        19.76 o                         
  -9   4   6        110.52         81.74        20.92 o                         
  -8   4   6        448.54        468.66        45.57 o                         
  -7   4   6        333.25        336.93        21.45 o                         
  -6   4   6         33.21         35.57        12.22 o                         
  -5   4   6        317.92        309.41        15.41 o                         
  -4   4   6        532.76        559.48        12.25 o                         
  -3   4   6       8103.67       8436.66       105.37 o                         
  -2   4   6        212.46        224.69         5.72 o                         
  -1   4   6          0.16          2.73         3.26 o                         
   0   4   6       4948.02       4845.40        71.58 o                         
   1   4   6        504.15        617.44        14.94 o                         
   2   4   6         43.84         46.18         5.63 o                         
   3   4   6        299.15        295.96        30.49 o                         
   4   4   6        232.29        233.98        11.21 o                         
   5   4   6         15.03         22.23        21.50 o                         
   6   4   6        222.11        175.78        14.04 o                         
   7   4   6        126.53        156.28        34.42 o                         
   8   4   6         40.49          3.55        20.03 o                         
   9   4   6        136.62        108.34        27.44 o                         
 -10   5   6         75.63        104.83        23.30 o                         
  -9   5   6        295.49        262.19        20.82 o                         
  -8   5   6         62.07          8.58        28.90 o                         
  -7   5   6          1.86         -5.64         9.30 o                         
  -6   5   6        339.58        361.57        23.09 o                         
  -5   5   6        785.79        774.92        18.44 o                         
  -4   5   6         53.54         65.89         7.96 o                         
  -3   5   6        140.43        162.67         6.91 o                         
  -2   5   6       1270.16       1417.12        19.54 o                         
  -1   5   6        329.29        364.19         9.93 o                         
   0   5   6        130.62        136.95         5.94 o                         
   1   5   6        863.41        820.62        17.19 o                         
   2   5   6         17.75         18.64         6.09 o                         
   3   5   6        951.06        994.67        31.19 o                         
   4   5   6       1253.45       1267.39        29.77 o                         
   5   5   6        660.67        668.80        23.48 o                         
   6   5   6         79.86         79.57        13.87 o                         
   7   5   6         33.96         86.95        30.11 o                         
   8   5   6          6.92         11.99        21.30 o                         
 -10   6   6          1.11          2.00        21.20 o                         
  -9   6   6         16.78          1.06        23.79 o                         
  -8   6   6        592.27        680.65        47.26 o                         
  -7   6   6        943.74        874.66        36.62 o                         
  -6   6   6         46.55         43.52         6.59 o                         
  -5   6   6       1197.07       1218.24        28.90 o                         
  -4   6   6        341.28        353.21        21.68 o                         
  -3   6   6       1813.26       1827.88        72.88 o                         
  -2   6   6        269.98        291.05         7.51 o                         
  -1   6   6        267.46        287.55         8.70 o                         
   0   6   6        532.27        548.48        13.08 o                         
   1   6   6         46.45         60.38         5.78 o                         
   2   6   6        142.36        152.48        13.96 o                         
   3   6   6         50.96         44.12        10.21 o                         
   4   6   6        103.51        101.42        10.86 o                         
   5   6   6        621.52        635.64        25.01 o                         
   6   6   6        128.78        110.48        16.91 o                         
   7   6   6         13.08          7.30        16.86 o                         
   8   6   6         14.99         64.43        47.77 o                         
 -10   7   6         98.05         78.75        27.46 o                         
  -9   7   6         86.94         80.32        19.18 o                         
  -8   7   6        329.37        330.31        16.23 o                         
  -7   7   6        172.18        139.34        30.35 o                         
  -6   7   6        174.29        169.16         9.78 o                         
  -5   7   6        288.46        310.04        17.19 o                         
  -4   7   6        461.83        446.31        14.08 o                         
  -3   7   6       3128.81       3138.40       100.55 o                         
  -2   7   6       2183.08       2316.95        41.36 o                         
  -1   7   6         90.47         97.45         5.96 o                         
   0   7   6         57.82         78.68        14.57 o                         
   1   7   6       1070.09       1162.04        23.05 o                         
   2   7   6        790.91        780.61        33.77 o                         
   3   7   6          1.89          8.43         9.46 o                         
   4   7   6         83.18         58.50        13.64 o                         
   5   7   6         70.80         46.37        12.04 o                         
   6   7   6        184.40        195.56        20.24 o                         
   7   7   6        119.11        143.66        22.54 o                         
   8   7   6         25.14          2.88        30.19 o                         
 -10   8   6          4.99        -10.04        20.50 o                         
  -9   8   6          2.25          5.11        18.54 o                         
  -8   8   6        160.89        143.23        40.75 o                         
  -7   8   6        101.24         96.35        23.51 o                         
  -6   8   6          0.32          7.64         8.88 o                         
  -5   8   6         57.87         48.23        13.63 o                         
  -4   8   6          0.18          2.21         6.40 o                         
  -3   8   6         46.83         47.25         6.74 o                         
  -2   8   6         38.44         49.01         6.70 o                         
  -1   8   6         91.98         80.86        13.58 o                         
   0   8   6         39.47         52.63         9.22 o                         
   1   8   6          2.23          3.60        17.24 o                         
   2   8   6        430.26        447.05        17.61 o                         
   3   8   6       1696.45       1651.96        49.74 o                         
   4   8   6         55.24         37.63        14.61 o                         
   5   8   6          0.01         -9.39        33.25 o                         
   6   8   6        219.55        260.38        28.80 o                         
   7   8   6         73.74         68.39        26.47 o                         
 -10   9   6         10.18        -18.64        46.74 o                         
  -9   9   6         13.40         35.54        20.51 o                         
  -8   9   6         40.64         49.77        17.38 o                         
  -7   9   6         33.70         26.33        21.45 o                         
  -6   9   6       1145.64       1271.46        36.11 o                         
  -5   9   6        225.06        197.56        12.42 o                         
  -4   9   6        103.00        126.68         7.87 o                         
  -3   9   6         55.48         57.44         6.80 o                         
  -2   9   6         92.00        105.87        22.81 o                         
  -1   9   6        274.61        272.26        40.09 o                         
   0   9   6        283.29        264.51        11.16 o                         
   1   9   6          3.37         -0.72         7.96 o                         
   2   9   6          0.38         -2.99        12.18 o                         
   3   9   6          0.45        -18.13        12.08 o                         
   4   9   6         74.58         88.83        25.29 o                         
   5   9   6        410.70        442.14        24.11 o                         
   6   9   6         67.87         60.50        21.53 o                         
   7   9   6        287.52        273.73        37.84 o                         
  -9  10   6         24.59         -4.56        23.35 o                         
  -8  10   6          0.08         -6.70        16.39 o                         
  -7  10   6         95.25         98.76        19.16 o                         
  -6  10   6         27.74         31.55        17.24 o                         
  -5  10   6        458.14        452.24        20.97 o                         
  -4  10   6        423.33        428.72        30.91 o                         
  -3  10   6          0.20         -8.68         7.92 o                         
  -2  10   6       1563.31       1579.42        32.41 o                         
  -1  10   6       3021.84       3024.22        56.61 o                         
   0  10   6        339.81        333.75        13.40 o                         
   1  10   6       1764.95       1844.01        44.19 o                         
   2  10   6       1364.42       1277.84        45.99 o                         
   3  10   6        119.50        125.52        15.54 o                         
   4  10   6        101.51         54.49        17.18 o                         
   5  10   6          6.21         10.90        23.93 o                         
   6  10   6        133.47        145.03        23.52 o                         
   7  10   6          1.18        -21.64        50.68 o                         
  -9  11   6         39.61         56.38        21.66 o                         
  -8  11   6        231.10        216.90        28.24 o                         
  -7  11   6        381.07        423.78        24.81 o                         
  -6  11   6         42.76         43.11        23.51 o                         
  -5  11   6          0.11        -13.52        14.57 o                         
  -4  11   6         26.40         25.08        13.38 o                         
  -3  11   6        319.11        332.62        34.75 o                         
  -2  11   6        579.01        559.01        21.20 o                         
  -1  11   6         94.49         91.80        15.27 o                         
   0  11   6        253.71        239.79        21.83 o                         
   1  11   6        191.00        180.00        15.76 o                         
   2  11   6       1910.50       1942.34        62.01 o                         
   3  11   6        114.15        158.96        26.23 o                         
   4  11   6        279.34        299.46        27.87 o                         
   5  11   6          2.52         13.53        21.08 o                         
   6  11   6         71.82         70.88        22.93 o                         
  -8  12   6        139.16        138.88        21.42 o                         
  -7  12   6        197.76        198.86        66.93 o                         
  -6  12   6        118.17        159.89        22.98 o                         
  -5  12   6        121.16        123.15        19.16 o                         
  -4  12   6        154.27        189.10        19.83 o                         
  -3  12   6         68.04         73.84        16.76 o                         
  -2  12   6          7.66         -5.39        13.96 o                         
  -1  12   6        480.32        550.67        22.99 o                         
   0  12   6         69.78        110.81        24.45 o                         
   1  12   6        579.84        580.19        32.41 o                         
   2  12   6        281.23        270.14        25.10 o                         
   3  12   6        765.07        676.76        38.22 o                         
   4  12   6         13.94         34.49        41.68 o                         
   5  12   6          2.14         25.92        20.51 o                         
  -7  13   6          8.92          3.92        22.91 o                         
  -6  13   6        150.25        170.08        23.98 o                         
  -5  13   6          5.97         44.17        27.21 o                         
  -4  13   6        342.42        322.29        24.70 o                         
  -3  13   6          0.58          9.74        16.79 o                         
  -2  13   6         94.80        134.91        25.90 o                         
  -1  13   6          1.20         13.02        14.99 o                         
   0  13   6        505.18        496.45        35.50 o                         
   1  13   6         98.79         96.48        21.64 o                         
   2  13   6        108.48         91.80        23.42 o                         
   3  13   6         63.10         58.08        25.20 o                         
   4  13   6         25.91         21.11        24.08 o                         
  -7  14   6          0.65          9.37        30.91 o                         
  -6  14   6          2.11        -20.51        29.13 o                         
  -5  14   6          2.33         -6.65        20.61 o                         
  -4  14   6         31.70         61.82        23.60 o                         
  -3  14   6         85.65         88.24        25.29 o                         
  -2  14   6         11.89         22.48        21.45 o                         
  -1  14   6         63.84         82.62        25.57 o                         
   0  14   6         44.12         39.34        21.54 o                         
   1  14   6         12.82        -10.30        19.67 o                         
   2  14   6          7.17          1.87        22.57 o                         
   3  14   6         22.15         11.33        27.16 o                         
   4  14   6          8.60          8.96        24.73 o                         
  -5  15   6         80.52         70.35        26.13 o                         
  -4  15   6         25.08         65.76        22.29 o                         
  -3  15   6        131.42         90.58        25.01 o                         
  -2  15   6         95.06         83.18        24.54 o                         
  -1  15   6         19.15         -4.68        23.51 o                         
   0  15   6         69.08         92.92        25.38 o                         
   1  15   6        217.39        232.30        31.75 o                         
   2  15   6        361.01        345.08        45.52 o                         
  -4  16   6          0.10         -5.53        28.01 o                         
  -3  16   6         10.79        -16.86        27.07 o                         
  -2  16   6         40.43         78.78        28.76 o                         
  -1  16   6         25.63         49.55        28.01 o                         
   0  16   6         90.08         69.32        31.57 o                         
   1  16   6         10.57         49.55        34.47 o                         
  -2 -16   7         25.05         43.86        35.68 o                         
  -1 -16   7         18.48         14.40        24.78 o                         
   0 -16   7          0.85         -8.48        26.48 o                         
   1 -16   7         12.96         23.76        48.29 o                         
   2 -16   7         14.45         -6.26        65.10 o                         
  -4 -15   7         78.89         68.29        38.40 o                         
  -3 -15   7         10.81         28.81        28.98 o                         
  -2 -15   7         12.52         13.37        21.45 o                         
  -1 -15   7        290.13        311.85        31.29 o                         
   0 -15   7         18.16         14.61        19.53 o                         
   1 -15   7          0.69         19.34        24.78 o                         
   2 -15   7         10.71         19.48        22.07 o                         
   3 -15   7          3.28         42.06        34.56 o                         
   4 -15   7          0.38        -16.86        30.91 o                         
  -5 -14   7         37.82         46.67        31.41 o                         
  -4 -14   7          0.09        -25.87        46.88 o                         
  -3 -14   7        544.83        469.12        37.52 o                         
  -2 -14   7        544.04        567.11        30.30 o                         
  -1 -14   7         45.62         62.31        23.46 o                         
   0 -14   7         19.00         10.55        15.93 o                         
   1 -14   7        163.19        182.23        27.40 o                         
   2 -14   7         74.16         60.24        21.93 o                         
   3 -14   7        130.45        105.75        18.92 o                         
   4 -14   7        147.75        178.91        30.26 o                         
   5 -14   7          6.37         44.96        34.47 o                         
  -6 -13   7         54.64        112.12        41.50 o                         
  -5 -13   7         21.23          9.87        23.94 o                         
  -4 -13   7          0.10         31.93        56.67 o                         
  -3 -13   7         91.33        126.68        19.79 o                         
  -2 -13   7         28.98         31.47        13.28 o                         
  -1 -13   7         24.31          9.41        21.59 o                         
   0 -13   7          0.07          8.23        17.40 o                         
   1 -13   7          1.31        -23.54        17.47 o                         
   2 -13   7         70.07         58.56        13.42 o                         
   3 -13   7        487.32        482.87        25.57 o                         
   4 -13   7          0.67         -3.75        21.45 o                         
   5 -13   7          0.22         -8.43        21.54 o                         
   6 -13   7          9.87         40.09        27.16 o                         
  -7 -12   7         30.94        105.10        41.40 o                         
  -6 -12   7        172.38        212.26        32.13 o                         
  -5 -12   7        246.25        300.12        33.91 o                         
  -4 -12   7         25.52         27.23        20.29 o                         
  -3 -12   7         31.15         18.75        16.86 o                         
  -2 -12   7        335.47        376.21        23.51 o                         
  -1 -12   7        137.64        128.94        20.23 o                         
   0 -12   7        166.86        177.03        12.95 o                         
   1 -12   7         44.52         31.65        11.19 o                         
   2 -12   7        161.53        168.27        18.31 o                         
   3 -12   7         34.25         31.75        14.80 o                         
   4 -12   7          7.61         15.83        14.14 o                         
   5 -12   7          0.92          2.81        22.57 o                         
   6 -12   7        131.49        124.77        28.01 o                         
   7 -12   7         71.08         55.27        34.56 o                         
  -7 -11   7          0.35         32.78        29.04 o                         
  -6 -11   7          2.04         10.30        23.42 o                         
  -5 -11   7        589.09        662.53        37.84 o                         
  -4 -11   7         91.13        108.66        18.95 o                         
  -3 -11   7        361.23        390.55        25.70 o                         
  -2 -11   7          1.42         12.46         9.88 o                         
  -1 -11   7       4608.38       4707.79       115.12 o                         
   0 -11   7         21.32         32.19        17.70 o                         
   1 -11   7       1152.95       1147.19        25.31 o                         
   2 -11   7        186.50        183.78        12.46 o                         
   3 -11   7        128.10        123.46        12.27 o                         
   4 -11   7          0.07         21.64        13.96 o                         
   5 -11   7         54.15         35.59        17.89 o                         
   6 -11   7         44.99         58.08        19.58 o                         
   7 -11   7        140.04        173.20        34.66 o                         
  -8 -10   7         83.22        111.47        31.00 o                         
  -7 -10   7          4.26          9.37        25.29 o                         
  -6 -10   7          0.02         -4.68        20.79 o                         
  -5 -10   7        280.23        248.41        25.10 o                         
  -4 -10   7          9.00        -20.48        44.63 o                         
  -3 -10   7         57.87         51.94        26.18 o                         
  -2 -10   7         63.62         74.52        10.56 o                         
  -1 -10   7        116.15        110.38        10.21 o                         
   0 -10   7       3802.34       3787.97        49.20 o                         
   1 -10   7          0.23         -2.26         4.28 o                         
   2 -10   7        911.43        876.57        21.42 o                         
   3 -10   7         13.65         22.06         6.59 o                         
   4 -10   7        354.27        352.99        16.90 o                         
   5 -10   7         44.07         21.64        15.92 o                         
   6 -10   7         81.19         98.35        20.61 o                         
   7 -10   7          1.12        -31.75        37.19 o                         
   8 -10   7         90.53        151.37        54.98 o                         
  -8  -9   7         17.68         50.39        42.99 o                         
  -7  -9   7        600.13        665.35        54.80 o                         
  -6  -9   7          0.62        -11.94         7.96 o                         
  -5  -9   7         17.31         12.18        18.83 o                         
  -4  -9   7        565.31        524.69        19.51 o                         
  -3  -9   7         36.68         52.00        23.32 o                         
  -2  -9   7        139.16        118.87        10.34 o                         
  -1  -9   7         13.93         10.29         7.96 o                         
   0  -9   7        232.30        206.27         5.87 o                         
   1  -9   7         16.02         22.58         4.01 o                         
   2  -9   7        637.06        627.95        14.18 o                         
   3  -9   7         17.07         19.39         6.55 o                         
   4  -9   7         11.64         13.15         8.45 o                         
   5  -9   7         84.91         67.71        11.91 o                         
   6  -9   7         52.00         53.62        19.81 o                         
   7  -9   7        161.74        183.47        31.19 o                         
   8  -9   7         55.28         43.87        58.97 o                         
  -9  -8   7        175.99        300.21        29.47 o                         
  -8  -8   7        320.55        311.85        28.34 o                         
  -7  -8   7          7.47         28.61        15.60 o                         
  -6  -8   7         78.72         97.38        12.58 o                         
  -5  -8   7       1119.22       1148.59        37.94 o                         
  -4  -8   7        858.20        800.94        25.97 o                         
  -3  -8   7        253.84        247.95        12.57 o                         
  -2  -8   7        504.46        479.04        18.69 o                         
  -1  -8   7       1018.36       1006.21        21.24 o                         
   0  -8   7        914.34        910.74        14.37 o                         
   1  -8   7        476.78        420.76         8.41 o                         
   2  -8   7        407.01        417.90        10.20 o                         
   3  -8   7        903.37        849.54        29.22 o                         
   4  -8   7        176.14        178.20         8.40 o                         
   5  -8   7         22.81          5.12        10.35 o                         
   6  -8   7         48.89         57.35        19.62 o                         
   7  -8   7          5.86         10.69        29.51 o                         
   8  -8   7        120.38         85.44        41.80 o                         
  -9  -7   7        152.24        109.68        24.49 o                         
  -8  -7   7         55.58         58.14        16.03 o                         
  -7  -7   7          7.67         15.99        15.85 o                         
  -6  -7   7          2.02          8.99        11.61 o                         
  -5  -7   7        197.25        168.48         8.36 o                         
  -4  -7   7       1289.47       1305.92        23.30 o                         
  -3  -7   7        705.58        728.79        21.02 o                         
  -2  -7   7        381.86        358.47        11.04 o                         
  -1  -7   7         18.24         19.47         5.15 o                         
   0  -7   7       3916.13       3868.44        52.45 o                         
   1  -7   7        262.53        283.81         6.16 o                         
   2  -7   7         49.83         45.69         3.94 o                         
   3  -7   7        410.51        403.54         9.76 o                         
   4  -7   7       2229.79       2124.70        35.44 o                         
   5  -7   7          2.12          9.38        22.39 o                         
   6  -7   7         84.44         63.86        11.51 o                         
   7  -7   7        254.01        246.32        32.47 o                         
   8  -7   7         32.44         11.52        28.81 o                         
 -10  -6   7        185.01        177.20        29.57 o                         
  -9  -6   7        150.77        176.38        23.43 o                         
  -8  -6   7          6.51         -0.66        21.08 o                         
  -7  -6   7          0.99         -1.97        11.84 o                         
  -6  -6   7        318.94        345.82        41.96 o                         
  -5  -6   7        451.48        433.25        13.39 o                         
  -4  -6   7         20.78         30.46         4.68 o                         
  -3  -6   7         55.28         66.38         2.38 o                         
  -2  -6   7         57.90         49.97         6.78 o                         
  -1  -6   7        308.44        317.44         6.52 o                         
   0  -6   7         19.96         24.10         2.65 o                         
   1  -6   7        330.03        315.63         6.16 o                         
   2  -6   7        600.49        607.04        10.49 o                         
   3  -6   7        243.03        267.01         7.38 o                         
   4  -6   7          4.93         10.40         6.14 o                         
   5  -6   7        136.30        121.86        11.02 o                         
   6  -6   7        408.61        413.57        20.06 o                         
   7  -6   7          6.88         -9.54        22.57 o                         
   8  -6   7          0.65        -46.14        90.77 o                         
   9  -6   7         20.89         -4.17        34.90 o                         
 -10  -5   7          0.45        -27.18        26.47 o                         
  -9  -5   7          0.09        -25.24        16.83 o                         
  -8  -5   7         53.60         60.89        16.88 o                         
  -7  -5   7         82.34         96.93        23.09 o                         
  -6  -5   7        209.30        213.26        11.98 o                         
  -5  -5   7          9.17          9.97         6.29 o                         
  -4  -5   7        271.85        271.06         6.72 o                         
  -3  -5   7         14.57         15.72         2.68 o                         
  -2  -5   7       2893.76       2938.48        40.15 o                         
  -1  -5   7        670.00        797.31        10.32 o                         
   0  -5   7        323.49        298.76         5.59 o                         
   1  -5   7        332.06        292.63         5.53 o                         
   2  -5   7          0.45          0.55         5.42 o                         
   3  -5   7        139.76        155.20         5.85 o                         
   4  -5   7         67.42         57.96        11.57 o                         
   5  -5   7        260.61        260.09        10.79 o                         
   6  -5   7        168.47        183.52        12.06 o                         
   7  -5   7       1150.34       1215.81        45.78 o                         
   8  -5   7        178.09        131.19        29.65 o                         
   9  -5   7          4.49         65.55        33.39 o                         
 -10  -4   7        190.79        137.01        31.24 o                         
  -9  -4   7        217.70        202.88        26.28 o                         
  -8  -4   7        241.77        231.67        21.56 o                         
  -7  -4   7        276.42        280.43        19.01 o                         
  -6  -4   7         85.81         61.83         8.30 o                         
  -5  -4   7        263.93        265.14         8.07 o                         
  -4  -4   7       1099.64       1126.93        17.11 o                         
  -3  -4   7          1.46          0.44         2.68 o                         
  -2  -4   7          1.87          6.48         4.22 o                         
  -1  -4   7         83.70         75.88         4.50 o                         
   0  -4   7         31.68         42.46         3.06 o                         
   1  -4   7        526.25        479.21        10.73 o                         
   2  -4   7          3.33          6.65         5.00 o                         
   3  -4   7        433.80        444.29        12.97 o                         
   4  -4   7        255.54        280.30        10.03 o                         
   5  -4   7       2392.91       2347.00        45.03 o                         
   6  -4   7        335.13        352.72        15.94 o                         
   7  -4   7        257.99        244.62        41.07 o                         
   8  -4   7        727.05        714.80        50.75 o                         
   9  -4   7          0.81         27.26        46.38 o                         
 -10  -3   7        125.48        135.54        27.53 o                         
  -9  -3   7         55.21         73.69        22.68 o                         
  -8  -3   7        156.98        166.01        18.87 o                         
  -7  -3   7        440.56        423.03        20.98 o                         
  -6  -3   7       1250.22       1285.99        25.55 o                         
  -5  -3   7         39.99         50.62        15.97 o                         
  -4  -3   7        234.07        302.64         7.45 o                         
  -3  -3   7        695.76        739.06        16.58 o                         
  -2  -3   7        275.01        293.61         7.35 o                         
  -1  -3   7        462.38        491.31         7.45 o                         
   0  -3   7      17900.31      19177.86       225.58 o                         
   1  -3   7       2874.40       3075.46        38.19 o                         
   2  -3   7        843.44        749.98        14.24 o                         
   3  -3   7       2880.40       2900.57        46.32 o                         
   4  -3   7        106.39        102.77         6.86 o                         
   5  -3   7       3026.24       3159.29        55.93 o                         
   6  -3   7       1664.61       1669.70        40.23 o                         
   7  -3   7        180.93        139.77        17.56 o                         
   8  -3   7        203.71        252.71        22.09 o                         
   9  -3   7          9.59        -13.00        34.07 o                         
 -10  -2   7          1.15        -22.07        29.40 o                         
  -9  -2   7        279.60        255.07        18.03 o                         
  -8  -2   7        194.51        198.01        17.62 o                         
  -7  -2   7          0.35         -9.09        11.71 o                         
  -6  -2   7       3143.36       3291.08        55.82 o                         
  -5  -2   7         16.02         11.40        10.26 o                         
  -4  -2   7        943.44        902.56        13.24 o                         
  -3  -2   7         89.98         79.42        11.15 o                         
  -2  -2   7        119.41        114.09         3.62 o                         
  -1  -2   7        941.14        984.68        13.85 o                         
   0  -2   7        543.75        564.82         8.71 o                         
   1  -2   7      11381.38      12040.09       172.64 o                         
   2  -2   7         25.15         26.13         2.65 o                         
   3  -2   7         39.23         52.62         5.25 o                         
   4  -2   7        160.79        160.80         8.10 o                         
   5  -2   7       2005.35       2033.43        43.62 o                         
   6  -2   7       1643.95       1627.67        39.26 o                         
   7  -2   7         22.54          8.02        15.92 o                         
   8  -2   7         68.81         46.96        21.12 o                         
   9  -2   7         38.95         20.60        35.10 o                         
 -11  -1   7        210.54        255.14        36.08 o                         
 -10  -1   7         13.60         41.18        39.25 o                         
  -9  -1   7          3.63         15.59        13.48 o                         
  -8  -1   7       1109.85       1066.44        28.63 o                         
  -7  -1   7        158.53        157.78        16.22 o                         
  -6  -1   7          3.69          2.60         5.60 o                         
  -5  -1   7        265.14        284.50         9.11 o                         
  -4  -1   7         24.33          9.67         4.25 o                         
  -3  -1   7        149.10        142.04         8.43 o                         
  -2  -1   7          3.28          0.57         3.75 o                         
  -1  -1   7        483.48        456.32         7.72 o                         
   0  -1   7        399.04        334.97         6.36 o                         
   1  -1   7        111.92         97.24         4.17 o                         
   2  -1   7       3521.99       3825.49        54.43 o                         
   3  -1   7        178.89        214.70         9.37 o                         
   4  -1   7          1.99         -3.18         7.96 o                         
   5  -1   7         54.27         46.13         9.42 o                         
   6  -1   7          0.04         -0.15        10.01 o                         
   7  -1   7         61.79         75.11        12.61 o                         
   8  -1   7         80.29         43.19        54.80 o                         
   9  -1   7          0.68        -27.27        30.64 o                         
 -11   0   7         42.59         18.00        49.28 o                         
 -10   0   7          2.65         28.22        24.24 o                         
  -9   0   7        168.77        182.49        26.56 o                         
  -8   0   7       1329.59       1352.22        49.79 o                         
  -7   0   7         24.00         21.25        12.22 o                         
  -6   0   7         44.27         54.15         6.23 o                         
  -5   0   7        790.41        827.39        16.01 o                         
  -4   0   7         83.46         80.22         9.41 o                         
  -3   0   7         56.75         47.48         7.21 o                         
  -2   0   7        173.53        143.00         6.18 o                         
  -1   0   7       2511.41       2417.07        28.66 o                         
   0   0   7        144.47        132.58         5.08 o                         
   1   0   7         39.84         31.98         7.96 o                         
   2   0   7       3024.38       3072.47        49.69 o                         
   3   0   7        337.13        323.54        14.85 o                         
   4   0   7        376.49        415.10        31.43 o                         
   5   0   7        228.60        254.82        14.84 o                         
   6   0   7        227.58        205.73        15.83 o                         
   7   0   7         53.34         33.59        14.85 o                         
   8   0   7         70.10         70.11        19.28 o                         
   9   0   7          3.63         26.29        36.06 o                         
 -11   1   7        156.02        195.39        39.01 o                         
 -10   1   7        255.39        265.01        28.39 o                         
  -9   1   7        128.59         83.51        20.26 o                         
  -8   1   7        115.42        148.01        23.00 o                         
  -7   1   7       1156.24       1198.79        22.75 o                         
  -6   1   7        962.80        986.99        33.77 o                         
  -5   1   7        269.30        323.86        10.32 o                         
  -4   1   7        115.17        106.03         6.66 o                         
  -3   1   7       2615.54       2901.55        37.29 o                         
  -2   1   7       6478.83       6895.03        91.60 o                         
  -1   1   7        959.39        945.43        16.60 o                         
   0   1   7        141.50        118.55         8.95 o                         
   1   1   7        129.75        172.63         7.35 o                         
   2   1   7        981.79        875.79        23.46 o                         
   3   1   7        585.35        583.79        17.71 o                         
   4   1   7       1912.54       1944.56        41.96 o                         
   5   1   7        393.66        390.37        17.94 o                         
   6   1   7        923.66        918.51        41.31 o                         
   7   1   7        181.74        146.22        18.92 o                         
   8   1   7          6.49         24.94        18.46 o                         
   9   1   7          0.06         19.55        26.40 o                         
 -11   2   7        244.13        283.76        33.91 o                         
 -10   2   7        160.96        159.08        33.53 o                         
  -9   2   7        587.72        579.78        27.45 o                         
  -8   2   7         21.97         30.04        15.46 o                         
  -7   2   7         49.67         35.97         5.17 o                         
  -6   2   7        543.98        558.83        16.63 o                         
  -5   2   7        624.73        629.84        16.18 o                         
  -4   2   7         25.22         42.66         5.98 o                         
  -3   2   7        125.56        140.61         6.84 o                         
  -2   2   7       5626.27       6033.97        78.95 o                         
  -1   2   7          8.85         16.09         2.51 o                         
   0   2   7       3114.26       3177.48        43.70 o                         
   1   2   7        186.73        178.06         8.08 o                         
   2   2   7          0.08         -6.80         6.57 o                         
   3   2   7        158.84        142.99         9.05 o                         
   4   2   7         29.85         31.61         6.49 o                         
   5   2   7        158.82        150.89        11.01 o                         
   6   2   7          0.18          5.96        13.28 o                         
   7   2   7        324.68        306.29        35.92 o                         
   8   2   7         47.31         54.89        22.70 o                         
   9   2   7         46.94         37.72        25.45 o                         
 -11   3   7        208.95        213.75        32.13 o                         
 -10   3   7        199.58        168.40        24.18 o                         
  -9   3   7         25.49         29.65        32.41 o                         
  -8   3   7          9.44          7.92        19.67 o                         
  -7   3   7        436.16        469.72        14.34 o                         
  -6   3   7          5.57          9.83        11.66 o                         
  -5   3   7        882.31        849.30        21.06 o                         
  -4   3   7         25.31         29.24         5.51 o                         
  -3   3   7        153.02        158.91         6.60 o                         
  -2   3   7       1691.22       1536.31        21.86 o                         
  -1   3   7       1573.28       1817.35        26.69 o                         
   0   3   7       2459.21       2758.05        49.74 o                         
   1   3   7         15.14         16.34         5.67 o                         
   2   3   7        148.94        128.19         8.81 o                         
   3   3   7        148.31        132.20         9.04 o                         
   4   3   7        210.36        178.19         9.63 o                         
   5   3   7         82.02         59.30        11.71 o                         
   6   3   7          4.96          0.26        13.50 o                         
   7   3   7        122.88        122.96        17.55 o                         
   8   3   7         68.19         81.63        22.86 o                         
   9   3   7        115.03         72.80        28.53 o                         
 -11   4   7         45.05         37.91        34.27 o                         
 -10   4   7         23.47         22.59        17.57 o                         
  -9   4   7        261.13        259.27        22.06 o                         
  -8   4   7         28.77         31.35        13.58 o                         
  -7   4   7        618.74        614.77        19.01 o                         
  -6   4   7        161.51        155.37        13.25 o                         
  -5   4   7        835.89        811.50        20.55 o                         
  -4   4   7       3726.84       4020.64        66.20 o                         
  -3   4   7       1535.91       1620.54        24.68 o                         
  -2   4   7        607.23        692.22        11.92 o                         
  -1   4   7         12.69         13.15         6.98 o                         
   0   4   7        101.22         67.99         4.71 o                         
   1   4   7        361.89        316.21        14.61 o                         
   2   4   7        301.60        317.65        10.90 o                         
   3   4   7         57.10         48.07         8.03 o                         
   4   4   7         73.76         61.06         7.48 o                         
   5   4   7        127.98         95.13        11.13 o                         
   6   4   7       1120.79       1019.49        31.09 o                         
   7   4   7         37.97          0.74        17.78 o                         
   8   4   7         33.64         33.65        21.20 o                         
 -10   5   7        116.73        129.11        24.51 o                         
  -9   5   7        143.19        122.95        40.61 o                         
  -8   5   7         28.18         31.25        20.61 o                         
  -7   5   7        357.90        417.34        19.19 o                         
  -6   5   7        646.04        657.48        21.05 o                         
  -5   5   7        970.69        901.04        23.09 o                         
  -4   5   7        205.55        218.74        12.97 o                         
  -3   5   7      16299.73      17135.63       371.68 o                         
  -2   5   7        252.44        280.28         7.25 o                         
  -1   5   7          2.59          5.12         6.56 o                         
   0   5   7        228.64        257.71         9.09 o                         
   1   5   7          8.64          0.00         7.40 o                         
   2   5   7       1975.89       2124.72        45.15 o                         
   3   5   7        208.06        189.76        17.24 o                         
   4   5   7        117.95         92.73        22.53 o                         
   5   5   7        642.38        688.85        25.82 o                         
   6   5   7        111.15         64.48        20.51 o                         
   7   5   7        294.17        288.34        25.52 o                         
   8   5   7         32.79         42.50        24.75 o                         
 -10   6   7         26.03         56.54        23.20 o                         
  -9   6   7          2.58        -14.89        17.49 o                         
  -8   6   7        142.83        120.87        16.57 o                         
  -7   6   7        487.41        535.34        32.04 o                         
  -6   6   7        331.45        334.88        44.68 o                         
  -5   6   7       4127.93       4236.49        71.47 o                         
  -4   6   7        455.69        479.61        35.27 o                         
  -3   6   7         99.26         99.95         5.98 o                         
  -2   6   7       1911.63       1940.28        33.69 o                         
  -1   6   7        896.14        946.06        19.97 o                         
   0   6   7        636.36        649.76        16.00 o                         
   1   6   7        275.08        235.19        10.39 o                         
   2   6   7        150.02        162.89        10.96 o                         
   3   6   7         13.77         24.46        25.62 o                         
   4   6   7        201.56        199.68        11.40 o                         
   5   6   7          1.71          1.38        20.51 o                         
   6   6   7        144.50        112.25        18.81 o                         
   7   6   7         44.96         -5.59        25.74 o                         
   8   6   7          0.45         13.72        39.46 o                         
 -10   7   7         52.83         86.66        48.19 o                         
  -9   7   7        219.78        187.58        36.48 o                         
  -8   7   7         12.48          5.61         7.78 o                         
  -7   7   7          8.93          3.31        10.41 o                         
  -6   7   7        277.57        221.28        21.17 o                         
  -5   7   7          0.24        -12.70         8.47 o                         
  -4   7   7          1.62         -6.59         6.77 o                         
  -3   7   7        568.55        610.87        29.69 o                         
  -2   7   7        185.26        196.55         8.40 o                         
  -1   7   7       1107.00       1108.01        23.73 o                         
   0   7   7        167.52        136.71         8.11 o                         
   1   7   7        615.65        651.75        27.73 o                         
   2   7   7         19.20         18.64         9.27 o                         
   3   7   7         55.38         37.71        10.35 o                         
   4   7   7         85.51        103.50        12.68 o                         
   5   7   7        416.76        456.75        25.57 o                         
   6   7   7          6.24          7.18        14.38 o                         
   7   7   7         11.54         29.74        25.34 o                         
   8   7   7         99.81         96.14        34.44 o                         
 -10   8   7          7.87         -5.02        26.18 o                         
  -9   8   7         88.21         99.03        23.93 o                         
  -8   8   7        111.12        105.54        20.00 o                         
  -7   8   7        188.88        188.95        67.96 o                         
  -6   8   7         32.19         46.88        12.97 o                         
  -5   8   7          6.15         17.81        24.31 o                         
  -4   8   7         64.94         68.95         7.66 o                         
  -3   8   7          2.02          8.02         6.51 o                         
  -2   8   7         22.54         22.16         7.62 o                         
  -1   8   7         33.45         31.00         7.27 o                         
   0   8   7         17.32         27.56         6.90 o                         
   1   8   7        255.25        219.47        12.74 o                         
   2   8   7        210.99        187.54        12.11 o                         
   3   8   7        414.38        447.73        17.82 o                         
   4   8   7         67.45         96.21        15.17 o                         
   5   8   7        174.24        123.05        15.99 o                         
   6   8   7        212.37        194.23        24.82 o                         
   7   8   7         55.92        102.96        31.51 o                         
  -9   9   7        153.50        179.31        55.78 o                         
  -8   9   7         14.14         21.64        28.19 o                         
  -7   9   7         77.77         97.52        40.32 o                         
  -6   9   7        269.85        294.32        16.63 o                         
  -5   9   7        486.25        473.00        28.43 o                         
  -4   9   7       1900.43       1964.33        42.55 o                         
  -3   9   7       2930.29       3023.63        66.02 o                         
  -2   9   7       2320.96       2375.08        47.95 o                         
  -1   9   7          8.40         10.91         7.34 o                         
   0   9   7        776.63        720.78        51.89 o                         
   1   9   7        750.39        740.27        23.32 o                         
   2   9   7         96.47         83.83        17.80 o                         
   3   9   7        153.94        150.53        16.13 o                         
   4   9   7          4.49         18.71        26.13 o                         
   5   9   7         56.16         42.52        14.76 o                         
   6   9   7         16.40          1.24        17.15 o                         
   7   9   7         28.49        121.28        39.48 o                         
  -9  10   7         53.61         54.70        22.06 o                         
  -8  10   7         10.92         22.09        24.35 o                         
  -7  10   7         94.11         95.03        18.03 o                         
  -6  10   7         19.77         11.31        13.43 o                         
  -5  10   7          7.55         11.35        13.89 o                         
  -4  10   7         99.07         93.51        10.45 o                         
  -3  10   7         32.40         33.17         9.37 o                         
  -2  10   7        472.24        474.16        15.36 o                         
  -1  10   7          5.02         -2.08         8.59 o                         
   0  10   7        106.69        106.51        11.76 o                         
   1  10   7        334.10        350.58        23.37 o                         
   2  10   7       1328.29       1320.38        40.07 o                         
   3  10   7        218.62        247.87        19.40 o                         
   4  10   7        161.49        170.52        17.12 o                         
   5  10   7        261.80        307.16        40.70 o                         
   6  10   7          2.54         -5.53        22.95 o                         
  -9  11   7          0.84         -7.90        49.18 o                         
  -8  11   7          0.62          6.43        20.43 o                         
  -7  11   7         86.75        132.52        47.58 o                         
  -6  11   7        138.00        163.14        18.76 o                         
  -5  11   7         11.01          5.73        16.18 o                         
  -4  11   7        212.35        212.47        17.68 o                         
  -3  11   7        190.78        170.93        16.12 o                         
  -2  11   7         45.94         29.06        11.49 o                         
  -1  11   7       1269.29       1347.15        36.18 o                         
   0  11   7         28.90         31.51        13.65 o                         
   1  11   7          0.07        -15.95        16.10 o                         
   2  11   7        253.98        229.87        20.37 o                         
   3  11   7         14.04         12.18        18.83 o                         
   4  11   7        223.88        265.03        21.87 o                         
   5  11   7         61.29         99.30        22.85 o                         
   6  11   7         58.01         88.20        78.35 o                         
  -8  12   7         71.97         66.92        63.98 o                         
  -7  12   7         19.36          3.95        22.48 o                         
  -6  12   7         21.24         14.22        35.59 o                         
  -5  12   7        271.86        271.33        23.79 o                         
  -4  12   7         78.86         75.64        21.85 o                         
  -3  12   7        372.59        430.79        24.64 o                         
  -2  12   7        528.28        496.54        45.94 o                         
  -1  12   7        394.97        360.68        22.43 o                         
   0  12   7         49.36         19.71        14.20 o                         
   1  12   7        126.70        142.01        19.76 o                         
   2  12   7       1145.07       1223.70        55.64 o                         
   3  12   7        198.82        177.22        29.32 o                         
   4  12   7        338.73        289.86        60.51 o                         
   5  12   7          1.81        -19.08        25.34 o                         
  -7  13   7          0.11          5.14        27.95 o                         
  -6  13   7          0.38         -8.23        28.43 o                         
  -5  13   7         67.88         55.90        19.22 o                         
  -4  13   7         42.68         45.28        17.36 o                         
  -3  13   7          0.64          6.51        18.22 o                         
  -2  13   7        616.13        678.63        28.49 o                         
  -1  13   7          4.39        -10.30        18.64 o                         
   0  13   7         31.79         42.90        23.23 o                         
   1  13   7        383.23        372.99        29.51 o                         
   2  13   7         37.41         20.51        21.64 o                         
   3  13   7         82.71         47.87        24.54 o                         
   4  13   7         19.91         53.14        29.13 o                         
  -6  14   7         43.36        110.81        31.57 o                         
  -5  14   7          0.86         17.80        22.48 o                         
  -4  14   7         47.37         26.13        20.61 o                         
  -3  14   7          0.00         25.20        18.73 o                         
  -2  14   7         59.15         92.92        19.48 o                         
  -1  14   7         44.21         47.87        22.48 o                         
   0  14   7        143.63        118.02        25.29 o                         
   1  14   7         80.34         71.84        26.98 o                         
   2  14   7         10.63          6.65        27.26 o                         
   3  14   7          0.59         13.02        26.04 o                         
  -5  15   7         37.62         23.42        21.64 o                         
  -4  15   7         14.73         -5.53        21.36 o                         
  -3  15   7         77.14        102.01        25.95 o                         
  -2  15   7         12.19         -3.75        21.45 o                         
  -1  15   7         47.51         66.32        28.94 o                         
   0  15   7         13.26         10.30        30.07 o                         
   1  15   7         10.98         51.71        29.97 o                         
   2  15   7          1.24        -53.53        35.69 o                         
  -3  16   7          0.01         -2.81        25.38 o                         
  -1  16   7        155.00        128.23        42.25 o                         
   0  16   7         34.88         22.48        32.78 o                         
  -1 -16   8          1.21         24.34        29.25 o                         
   0 -16   8        127.52        174.48        35.87 o                         
   1 -16   8          5.98        -30.51        31.51 o                         
  -3 -15   8        166.59        163.45        38.83 o                         
  -2 -15   8          7.63         34.37        47.77 o                         
  -1 -15   8         12.48         14.76        33.77 o                         
   0 -15   8        161.33        167.52        30.40 o                         
   1 -15   8          2.94         -3.43        33.67 o                         
   2 -15   8          1.54          0.94        34.10 o                         
   3 -15   8          0.01         -5.53        37.19 o                         
  -5 -14   8         23.95        -54.42        45.15 o                         
  -4 -14   8         71.70         53.48        36.34 o                         
  -3 -14   8          0.64        -15.13        47.21 o                         
  -2 -14   8         31.29         23.88        23.18 o                         
  -1 -14   8         16.41          6.07        16.88 o                         
   0 -14   8          0.91         -0.55        15.16 o                         
   1 -14   8         84.23        146.90        35.92 o                         
   2 -14   8        145.28        136.01        34.94 o                         
   3 -14   8          5.57         -1.87        15.08 o                         
   4 -14   8          0.09         25.20        27.91 o                         
   5 -14   8         76.57         78.78        32.04 o                         
  -6 -13   8         12.62          4.68        37.66 o                         
  -5 -13   8         52.81         99.57        37.28 o                         
  -4 -13   8        187.76        161.04        22.71 o                         
  -3 -13   8         92.35        100.06        20.10 o                         
  -2 -13   8         12.89         35.78        15.51 o                         
  -1 -13   8          4.95          9.05        15.33 o                         
   0 -13   8        323.49        309.06        19.13 o                         
   1 -13   8        198.69        198.78        58.97 o                         
   2 -13   8          6.06         15.83        10.21 o                         
   3 -13   8        399.43        411.77        24.82 o                         
   4 -13   8          0.41        -16.86        21.54 o                         
   5 -13   8        211.97        168.42        30.16 o                         
  -7 -12   8         13.16         -5.53        43.74 o                         
  -6 -12   8         76.04         38.22        28.01 o                         
  -5 -12   8         45.94         77.65        26.98 o                         
  -4 -12   8         88.16         96.67        17.78 o                         
  -3 -12   8        483.03        473.37        25.26 o                         
  -2 -12   8        331.66        328.15        23.70 o                         
  -1 -12   8        713.06        737.79        23.51 o                         
   0 -12   8         17.19         22.85         9.11 o                         
   1 -12   8        119.72        124.31         9.06 o                         
   2 -12   8         28.39         32.78        12.93 o                         
   3 -12   8         99.08         98.35        15.17 o                         
   4 -12   8         15.44          3.75        15.83 o                         
   5 -12   8          6.51         -3.75        17.70 o                         
   6 -12   8         80.07         85.43        28.85 o                         
  -7 -11   8          2.57         47.02        28.94 o                         
  -6 -11   8          0.10          6.65        24.35 o                         
  -5 -11   8          1.37          0.00         9.37 o                         
  -4 -11   8         83.27         64.78        28.62 o                         
  -3 -11   8        194.97        200.85        15.28 o                         
  -2 -11   8         58.65         53.11        11.89 o                         
  -1 -11   8        101.39         90.32        14.99 o                         
   0 -11   8        667.74        721.00        21.40 o                         
   1 -11   8        131.22        128.40         8.96 o                         
   2 -11   8        500.16        536.73        21.26 o                         
   3 -11   8          2.21          4.68        11.33 o                         
   4 -11   8        387.06        375.33        24.92 o                         
   5 -11   8         35.82         27.07        16.86 o                         
   6 -11   8         75.86         92.92        25.38 o                         
   7 -11   8         11.22        -15.83        34.56 o                         
  -8 -10   8         51.98         -5.53        35.31 o                         
  -7 -10   8        160.45        208.70        31.85 o                         
  -6 -10   8        673.01        617.56        35.03 o                         
  -5 -10   8         51.99         41.31        18.92 o                         
  -4 -10   8          0.01          6.82        27.96 o                         
  -3 -10   8          4.78         16.17        11.75 o                         
  -2 -10   8        130.21        131.08        14.19 o                         
  -1 -10   8        263.22        260.34        13.75 o                         
   0 -10   8        681.20        691.10        15.05 o                         
   1 -10   8         22.71         20.21         6.70 o                         
   2 -10   8        109.80        121.04        12.50 o                         
   3 -10   8        166.40        138.45        10.75 o                         
   4 -10   8         41.92         53.49        12.08 o                         
   5 -10   8         80.49         78.78        17.89 o                         
   6 -10   8         17.66         29.04        21.45 o                         
   7 -10   8         23.97         44.12        31.75 o                         
  -8  -9   8         15.71         45.71        28.19 o                         
  -7  -9   8          0.97         12.18        23.51 o                         
  -6  -9   8        263.44        228.55        23.14 o                         
  -5  -9   8       1154.58       1076.45        38.12 o                         
  -4  -9   8        471.04        497.33        40.61 o                         
  -3  -9   8         24.53         42.97        15.50 o                         
  -2  -9   8        433.83        378.18        13.70 o                         
  -1  -9   8       1601.45       1583.52        32.59 o                         
   0  -9   8       3259.10       3372.78        46.46 o                         
   1  -9   8         76.77         72.75         4.60 o                         
   2  -9   8        130.17        122.01         6.94 o                         
   3  -9   8         33.24         42.57         7.86 o                         
   4  -9   8         28.25         24.53         8.06 o                         
   5  -9   8          5.45          1.27        11.05 o                         
   6  -9   8          2.44        -14.30        22.06 o                         
   7  -9   8        152.55        172.35        28.94 o                         
   8  -9   8         19.09         76.62        36.44 o                         
  -9  -8   8          0.13         12.84        34.19 o                         
  -8  -8   8          9.22         29.40        17.91 o                         
  -7  -8   8          2.34          6.99        14.24 o                         
  -6  -8   8         24.72         37.47        10.42 o                         
  -5  -8   8        739.81        740.49        31.57 o                         
  -4  -8   8        547.66        515.73        22.06 o                         
  -3  -8   8         12.44          9.87         8.89 o                         
  -2  -8   8       1221.95       1225.89        24.24 o                         
  -1  -8   8        242.37        242.45        14.80 o                         
   0  -8   8        259.28        252.35         6.19 o                         
   1  -8   8       4775.48       4666.38        63.10 o                         
   2  -8   8       1593.39       1528.12        27.33 o                         
   3  -8   8          2.03          0.05         5.67 o                         
   4  -8   8        181.80        156.51        16.77 o                         
   5  -8   8        230.51        209.11        19.72 o                         
   6  -8   8         28.80         43.61        20.19 o                         
   7  -8   8          7.85        -23.93        24.46 o                         
   8  -8   8         26.62          5.49        31.54 o                         
  -9  -7   8          0.08         -7.26        18.17 o                         
  -8  -7   8        354.70        365.00        23.05 o                         
  -7  -7   8        173.33        166.95        16.10 o                         
  -6  -7   8        156.41        149.42        12.56 o                         
  -5  -7   8        225.94        251.07        17.14 o                         
  -4  -7   8        403.93        365.48        11.10 o                         
  -3  -7   8         30.54         44.77        11.65 o                         
  -2  -7   8        509.92        511.86        18.03 o                         
  -1  -7   8        157.64        159.00         3.81 o                         
   0  -7   8        377.38        361.28         8.21 o                         
   1  -7   8        579.62        592.92        11.03 o                         
   2  -7   8        164.34        162.12         6.06 o                         
   3  -7   8         15.56         10.63         4.63 o                         
   4  -7   8         53.43         45.52         8.67 o                         
   5  -7   8          9.64         17.49        13.02 o                         
   6  -7   8        546.20        473.13        42.57 o                         
   7  -7   8          5.52         18.12        23.93 o                         
   8  -7   8          0.42         40.12        67.07 o                         
  -9  -6   8          3.49         42.10        21.63 o                         
  -8  -6   8         87.27        133.53        20.70 o                         
  -7  -6   8          7.25          1.82        18.73 o                         
  -6  -6   8        887.16        930.19        23.78 o                         
  -5  -6   8        165.33        163.82        20.51 o                         
  -4  -6   8         64.54         65.76         6.29 o                         
  -3  -6   8       1659.05       1703.09        27.92 o                         
  -2  -6   8         25.95         33.76        15.46 o                         
  -1  -6   8        321.29        336.05        12.88 o                         
   0  -6   8        240.94        222.48         6.10 o                         
   1  -6   8        460.34        465.84         9.18 o                         
   2  -6   8          4.48          8.43         2.58 o                         
   3  -6   8        657.33        663.71        15.03 o                         
   4  -6   8         42.38         51.69        13.49 o                         
   5  -6   8        944.05       1041.29        36.44 o                         
   6  -6   8         87.07         72.48        13.15 o                         
   7  -6   8          3.69        -44.07        32.14 o                         
   8  -6   8         46.81         74.79        36.64 o                         
 -10  -5   8         17.38         15.47        31.89 o                         
  -9  -5   8          7.39        -17.40        28.15 o                         
  -8  -5   8         42.86         68.25        16.45 o                         
  -7  -5   8        326.91        293.86        22.20 o                         
  -6  -5   8        614.78        639.81        17.84 o                         
  -5  -5   8        291.21        291.75        13.58 o                         
  -4  -5   8         76.32         77.91         7.49 o                         
  -3  -5   8        304.67        286.56        12.04 o                         
  -2  -5   8          0.41          3.36         8.01 o                         
  -1  -5   8        103.41         94.25         4.78 o                         
   0  -5   8       2196.38       2233.53        37.66 o                         
   1  -5   8         52.70         47.87         4.50 o                         
   2  -5   8          3.50         -2.81         4.93 o                         
   3  -5   8         42.25         34.51         8.34 o                         
   4  -5   8        625.46        606.94        16.63 o                         
   5  -5   8         37.97         49.06         8.95 o                         
   6  -5   8         89.56         90.17        14.52 o                         
   7  -5   8        255.09        230.92        28.42 o                         
   8  -5   8        128.44         81.09        33.00 o                         
   9  -5   8          0.95        -36.12        37.11 o                         
 -10  -4   8          0.75        -44.39        29.59 o                         
  -9  -4   8        293.56        290.15        47.87 o                         
  -8  -4   8         11.38         16.70        14.79 o                         
  -7  -4   8          6.15         -1.41         8.60 o                         
  -6  -4   8          3.01         -0.24         7.60 o                         
  -5  -4   8        123.92        118.65         6.56 o                         
  -4  -4   8        442.80        466.17        11.94 o                         
  -3  -4   8        637.22        660.03        10.96 o                         
  -2  -4   8        984.96       1067.74        17.00 o                         
  -1  -4   8        659.27        727.07        10.50 o                         
   0  -4   8         38.76         49.38         2.99 o                         
   1  -4   8       1816.37       1788.99        26.13 o                         
   2  -4   8        495.77        473.32        10.80 o                         
   3  -4   8         64.61         79.38         8.15 o                         
   4  -4   8        214.93        216.53        14.99 o                         
   5  -4   8       1309.61       1263.85        29.73 o                         
   6  -4   8        126.86        123.45        11.17 o                         
   7  -4   8        386.57        365.14        35.69 o                         
   8  -4   8        188.23        221.49        33.91 o                         
   9  -4   8         70.76         47.42        35.33 o                         
 -10  -3   8          0.46         19.65        31.71 o                         
  -9  -3   8          0.52         21.50        16.32 o                         
  -8  -3   8        242.74        256.26        21.78 o                         
  -7  -3   8        989.75       1087.23        39.43 o                         
  -6  -3   8        613.84        659.90        15.00 o                         
  -5  -3   8        229.32        269.33         8.52 o                         
  -4  -3   8        382.86        355.44        11.52 o                         
  -3  -3   8         55.65         59.09         4.68 o                         
  -2  -3   8        364.92        391.57         9.09 o                         
  -1  -3   8        154.86        202.04         7.40 o                         
   0  -3   8       1610.36       1825.52        22.19 o                         
   1  -3   8         94.26        100.16         5.20 o                         
   2  -3   8        904.27        847.28        16.99 o                         
   3  -3   8       2408.35       2355.64        41.38 o                         
   4  -3   8         22.95         34.61         7.54 o                         
   5  -3   8         36.54         23.45         6.77 o                         
   6  -3   8        421.77        439.39        17.52 o                         
   7  -3   8        125.38        143.57        30.07 o                         
   8  -3   8         36.82         41.06        31.85 o                         
   9  -3   8         24.95         -3.81        30.04 o                         
 -10  -2   8         17.78         60.12        24.49 o                         
  -9  -2   8       1021.59       1147.73        84.49 o                         
  -8  -2   8        320.78        329.83        16.42 o                         
  -7  -2   8          0.79          4.91         7.87 o                         
  -6  -2   8        236.70        247.31        22.06 o                         
  -5  -2   8        122.53        128.14         6.58 o                         
  -4  -2   8        209.62        223.78         6.25 o                         
  -3  -2   8        543.17        497.11         8.68 o                         
  -2  -2   8        111.51         92.13         3.93 o                         
  -1  -2   8        241.28        260.58        10.96 o                         
   0  -2   8         83.20        104.84         3.29 o                         
   1  -2   8       1851.19       2002.28        31.56 o                         
   2  -2   8        157.16        176.04        19.25 o                         
   3  -2   8          2.77          3.46         6.46 o                         
   4  -2   8        957.96        954.45        21.80 o                         
   5  -2   8         29.11         22.94         7.93 o                         
   6  -2   8         21.16         38.84        13.63 o                         
   7  -2   8         79.44        104.18        16.18 o                         
   8  -2   8        321.58        281.17        45.29 o                         
   9  -2   8        686.51        760.67        66.37 o                         
 -10  -1   8        133.10        158.08        31.52 o                         
  -9  -1   8         15.66        -10.42        16.18 o                         
  -8  -1   8        280.00        263.58        23.60 o                         
  -7  -1   8         20.10         12.53         7.82 o                         
  -6  -1   8        110.82        103.63        11.43 o                         
  -5  -1   8         48.98         50.21         6.60 o                         
  -4  -1   8         31.24         31.96         4.92 o                         
  -3  -1   8        262.69        330.74        14.43 o                         
  -2  -1   8        524.29        502.64         8.90 o                         
  -1  -1   8        816.76        791.41        11.99 o                         
   0  -1   8       4504.33       4579.11        69.57 o                         
   1  -1   8       6474.23       6846.30       129.03 o                         
   2  -1   8        222.06        188.52         7.42 o                         
   3  -1   8         21.06         35.73         6.12 o                         
   4  -1   8       2756.58       2945.97        66.69 o                         
   5  -1   8        110.06         99.07        10.52 o                         
   6  -1   8        111.87        120.52        13.89 o                         
   7  -1   8        109.77        110.81        19.63 o                         
   8  -1   8         13.21         16.65        16.87 o                         
   9  -1   8          0.36         -7.03        94.18 o                         
 -11   0   8          5.32        -21.87        29.18 o                         
 -10   0   8        738.60        683.78        35.68 o                         
  -9   0   8         75.82        121.38        17.81 o                         
  -8   0   8        940.04        955.50        27.09 o                         
  -7   0   8        400.20        382.20        12.06 o                         
  -6   0   8        751.01        733.37        15.55 o                         
  -5   0   8       3726.26       3866.91        61.21 o                         
  -4   0   8        603.88        670.46        13.45 o                         
  -3   0   8       1966.01       2115.18        27.66 o                         
  -2   0   8       1052.12       1093.66        19.25 o                         
  -1   0   8        117.28        155.17         4.19 o                         
   0   0   8        613.90        595.93        11.86 o                         
   1   0   8         13.53         17.53         7.54 o                         
   2   0   8       3501.25       3565.21        67.05 o                         
   3   0   8        149.20        159.32         6.98 o                         
   4   0   8        534.99        534.96        18.48 o                         
   5   0   8        387.19        352.04        18.12 o                         
   6   0   8        612.05        611.70        23.24 o                         
   7   0   8        322.08        340.41        31.00 o                         
   8   0   8         14.28         14.66        22.12 o                         
   9   0   8         38.50         63.10        48.68 o                         
 -11   1   8        112.68        135.40        42.62 o                         
 -10   1   8         28.95         14.15        22.11 o                         
  -9   1   8        476.36        475.76        27.22 o                         
  -8   1   8        220.16        205.13        50.30 o                         
  -7   1   8       1122.09       1098.43        42.67 o                         
  -6   1   8        858.95        813.66        22.22 o                         
  -5   1   8       1131.55       1203.22        22.38 o                         
  -4   1   8        998.75       1021.95        17.98 o                         
  -3   1   8          2.06          0.94         4.22 o                         
  -2   1   8          0.30          1.18         4.23 o                         
  -1   1   8        187.18        142.24         8.38 o                         
   0   1   8         44.38         33.70         4.77 o                         
   1   1   8         42.53         56.93         5.87 o                         
   2   1   8        312.69        303.91        13.55 o                         
   3   1   8        620.83        625.02        23.09 o                         
   4   1   8          4.12         -3.71         7.92 o                         
   5   1   8        229.03        228.61        14.62 o                         
   6   1   8          7.11        -16.45        14.56 o                         
   7   1   8         45.40         66.10        24.92 o                         
   8   1   8        126.82        117.28        23.37 o                         
   9   1   8         64.51        122.71        61.45 o                         
 -11   2   8        110.29        101.58        27.35 o                         
 -10   2   8        246.44        266.87        27.28 o                         
  -9   2   8         64.78         34.14        15.45 o                         
  -8   2   8          7.81         10.10        13.45 o                         
  -7   2   8         99.33         98.80         8.65 o                         
  -6   2   8         37.83         27.11        12.22 o                         
  -5   2   8        750.25        751.12        22.92 o                         
  -4   2   8         12.19         11.02        13.58 o                         
  -3   2   8       1599.73       1934.21        27.16 o                         
  -2   2   8        258.36        308.10         7.58 o                         
  -1   2   8        746.77        661.09        15.74 o                         
   0   2   8        940.02        983.22        17.65 o                         
   1   2   8       1222.85       1217.20        22.51 o                         
   2   2   8         14.25         14.89        10.12 o                         
   3   2   8        492.88        512.23        14.97 o                         
   4   2   8         74.98         67.04         7.01 o                         
   5   2   8         54.58         50.60         8.54 o                         
   6   2   8        282.97        242.01        16.48 o                         
   7   2   8        110.58        110.07        36.44 o                         
   8   2   8         26.05         20.24        22.10 o                         
   9   2   8         49.71         33.85        34.10 o                         
 -11   3   8          5.01         22.66        25.97 o                         
 -10   3   8        289.11        285.23        28.02 o                         
  -9   3   8        463.18        435.92        23.50 o                         
  -8   3   8         88.51         93.64        12.39 o                         
  -7   3   8        315.72        325.68        12.72 o                         
  -6   3   8        537.49        550.85        17.16 o                         
  -5   3   8        559.54        568.71        27.12 o                         
  -4   3   8       2004.30       2080.00        38.45 o                         
  -3   3   8        123.86        114.18        11.05 o                         
  -2   3   8        532.89        457.67        10.17 o                         
  -1   3   8         46.68         51.55         4.61 o                         
   0   3   8        171.00        157.58         6.43 o                         
   1   3   8        174.20        216.92        11.03 o                         
   2   3   8        327.72        369.30        17.80 o                         
   3   3   8        247.71        230.63        14.71 o                         
   4   3   8        869.80        804.56        32.27 o                         
   5   3   8        148.34        145.97        12.69 o                         
   6   3   8          0.52          2.34        13.40 o                         
   7   3   8         27.60         17.38        33.77 o                         
   8   3   8        323.61        297.70        31.85 o                         
 -10   4   8          0.18         25.23        45.52 o                         
  -9   4   8         14.03         38.30        15.53 o                         
  -8   4   8        743.82        772.39        39.43 o                         
  -7   4   8       2070.54       2018.59        44.55 o                         
  -6   4   8       1567.21       1565.15        35.19 o                         
  -5   4   8       4138.68       4319.43        69.93 o                         
  -4   4   8       1154.13       1208.74        25.73 o                         
  -3   4   8         95.61         89.32         8.99 o                         
  -2   4   8        684.69        703.96        12.48 o                         
  -1   4   8       6218.10       6699.06        98.44 o                         
   0   4   8        880.33        768.42        15.65 o                         
   1   4   8         94.10         68.29        12.18 o                         
   2   4   8        283.76        288.20        13.91 o                         
   3   4   8         11.39         12.12        14.00 o                         
   4   4   8          8.19          0.44         6.96 o                         
   5   4   8        771.12        679.05        30.96 o                         
   6   4   8         72.21         84.82        16.50 o                         
   7   4   8         38.93         44.65        21.60 o                         
   8   4   8        134.12        107.29        27.02 o                         
 -10   5   8         77.21        109.67        22.79 o                         
  -9   5   8        537.20        493.37        62.76 o                         
  -8   5   8         53.22         58.90        13.85 o                         
  -7   5   8       1336.77       1365.79        37.22 o                         
  -6   5   8        157.39        187.83        42.57 o                         
  -5   5   8        442.60        458.48        13.09 o                         
  -4   5   8        105.68        101.25         8.52 o                         
  -3   5   8        184.03        174.98         7.46 o                         
  -2   5   8       1464.63       1470.30        26.28 o                         
  -1   5   8          4.63         -0.25         8.85 o                         
   0   5   8        749.63        768.12        17.37 o                         
   1   5   8       2083.85       2330.83        53.15 o                         
   2   5   8        183.89        173.05        10.99 o                         
   3   5   8         73.88         61.90        15.78 o                         
   4   5   8        112.92        100.96        10.31 o                         
   5   5   8        345.58        331.58        15.77 o                         
   6   5   8        185.63        155.31        21.77 o                         
   7   5   8          5.44         25.83        20.33 o                         
   8   5   8         28.39          9.49        22.93 o                         
 -10   6   8        182.83        223.54        28.62 o                         
  -9   6   8          0.95         -1.03        18.49 o                         
  -8   6   8        182.81        198.32        15.00 o                         
  -7   6   8          7.82         22.70         9.68 o                         
  -6   6   8       1152.62       1180.48        28.20 o                         
  -5   6   8        728.03        723.73        17.95 o                         
  -4   6   8         23.76         20.08        14.00 o                         
  -3   6   8        818.44        873.54        18.07 o                         
  -2   6   8         23.87         10.77         4.70 o                         
  -1   6   8        680.51        709.53        27.02 o                         
   0   6   8        290.82        297.58        14.71 o                         
   1   6   8       1678.43       1676.48        41.88 o                         
   2   6   8        233.72        255.92        19.11 o                         
   3   6   8       1249.04       1272.99        43.18 o                         
   4   6   8        797.05        745.53        56.39 o                         
   5   6   8        575.79        603.53        24.38 o                         
   6   6   8         15.99         42.30        20.70 o                         
   7   6   8        101.35         58.50        46.41 o                         
   8   6   8          6.18         49.88        38.03 o                         
 -10   7   8          2.18        -24.39        26.72 o                         
  -9   7   8        159.19        155.31        15.75 o                         
  -8   7   8          0.54        -12.62        32.36 o                         
  -7   7   8        246.99        255.77        40.28 o                         
  -6   7   8          1.36         19.10         8.71 o                         
  -5   7   8        110.66         91.71        22.39 o                         
  -4   7   8        384.94        387.46        23.60 o                         
  -3   7   8        102.77        100.92         7.51 o                         
  -2   7   8        924.46        915.30        19.54 o                         
  -1   7   8          0.03         -2.99        17.28 o                         
   0   7   8         34.58         41.02        20.28 o                         
   1   7   8         16.70          9.04         9.07 o                         
   2   7   8         92.00         87.94        11.23 o                         
   3   7   8        835.36        779.18        23.75 o                         
   4   7   8        393.28        438.27        17.87 o                         
   5   7   8        160.37        140.32        14.63 o                         
   6   7   8         38.71         69.64        31.29 o                         
   7   7   8        213.90        265.77        33.39 o                         
 -10   8   8          0.43         -0.22         8.97 o                         
  -9   8   8         64.06         60.69        17.88 o                         
  -8   8   8         39.00         15.15        16.42 o                         
  -7   8   8          1.20        -11.95        10.36 o                         
  -6   8   8        561.72        574.92        19.96 o                         
  -5   8   8       1270.68       1293.29        35.55 o                         
  -4   8   8       4507.68       4566.72        91.32 o                         
  -3   8   8         21.81         22.18        11.80 o                         
  -2   8   8        281.89        280.27        12.27 o                         
  -1   8   8       1261.86       1236.54        28.05 o                         
   0   8   8         28.51         15.63        11.14 o                         
   1   8   8        904.27        873.51        51.47 o                         
   2   8   8         48.23         42.13        12.35 o                         
   3   8   8        148.69        152.86        15.55 o                         
   4   8   8         41.18         44.01        13.35 o                         
   5   8   8         28.03         27.13        15.13 o                         
   6   8   8          1.22          2.01        25.34 o                         
   7   8   8         72.62         57.69        31.39 o                         
  -9   9   8         39.51         71.46        20.41 o                         
  -8   9   8          8.54         -7.11        16.22 o                         
  -7   9   8         15.31         18.36        14.41 o                         
  -6   9   8         36.00         25.11        31.80 o                         
  -5   9   8        151.86        133.76        16.86 o                         
  -4   9   8        106.43        112.02        45.48 o                         
  -3   9   8         14.94          2.66         8.01 o                         
  -2   9   8         66.43         66.07        11.80 o                         
  -1   9   8       1072.74       1056.53        29.54 o                         
   0   9   8        296.29        280.22        39.72 o                         
   1   9   8         36.37         50.18        10.11 o                         
   2   9   8          6.02          8.97        11.24 o                         
   3   9   8         13.65         21.73        14.36 o                         
   4   9   8        200.23        195.38        18.70 o                         
   5   9   8          0.36          1.93        15.47 o                         
   6   9   8         44.12         50.83        24.27 o                         
  -9  10   8         85.05         78.96        25.37 o                         
  -8  10   8        174.71        192.23        26.98 o                         
  -7  10   8        187.76        203.25        23.68 o                         
  -6  10   8         10.50         21.78        15.21 o                         
  -5  10   8        121.43        126.97        15.62 o                         
  -4  10   8          0.45          6.27         7.10 o                         
  -3  10   8        529.93        524.81        27.54 o                         
  -2  10   8        832.32        839.32        31.29 o                         
  -1  10   8        214.79        228.64        16.72 o                         
   0  10   8         24.58         43.51        16.35 o                         
   1  10   8          3.56        -13.28        10.63 o                         
   2  10   8        101.50        140.82        18.48 o                         
   3  10   8        374.48        413.69        60.28 o                         
   4  10   8          0.21         -1.43        25.24 o                         
   5  10   8         12.10         -6.81        18.28 o                         
   6  10   8        161.30        170.34        39.53 o                         
  -8  11   8          6.90         41.84        33.16 o                         
  -7  11   8         95.68         63.42        20.13 o                         
  -6  11   8        150.37        130.76        20.47 o                         
  -5  11   8          1.25         13.21        15.09 o                         
  -4  11   8        344.44        382.32        38.45 o                         
  -3  11   8        910.51        936.84        34.32 o                         
  -2  11   8        567.60        556.39        26.32 o                         
  -1  11   8        194.29        195.10        12.64 o                         
   0  11   8        178.59        198.02        15.23 o                         
   1  11   8         89.95         95.76        16.25 o                         
   2  11   8         43.44         31.16        39.29 o                         
   3  11   8         35.93         47.87        17.80 o                         
   4  11   8         77.79         93.30        19.41 o                         
   5  11   8         97.88         94.33        47.40 o                         
  -8  12   8         19.69         30.36        46.41 o                         
  -7  12   8         78.52         48.58        22.35 o                         
  -6  12   8         58.53         42.76        18.93 o                         
  -5  12   8         67.51         92.99        17.53 o                         
  -4  12   8        191.97        163.31        53.11 o                         
  -3  12   8         87.30         88.37        17.72 o                         
  -2  12   8         17.96          6.89        14.07 o                         
  -1  12   8        368.58        374.58        25.90 o                         
   0  12   8        152.37        145.40        28.52 o                         
   1  12   8        102.53        103.26        20.00 o                         
   2  12   8        461.22        464.23        35.59 o                         
   3  12   8         97.39        105.75        27.07 o                         
   4  12   8        100.04         84.28        20.98 o                         
   5  12   8          4.92         -2.52        39.86 o                         
  -7  13   8         77.00         78.04        46.14 o                         
  -6  13   8          5.24         32.77        20.74 o                         
  -5  13   8          1.52         -2.06         9.09 o                         
  -4  13   8          4.49        -13.20        25.24 o                         
  -3  13   8        358.48        355.10        26.88 o                         
  -2  13   8         46.61         41.76        15.41 o                         
  -1  13   8        233.79        234.17        23.42 o                         
   0  13   8         77.43         45.71        28.94 o                         
   1  13   8        235.61        257.22        32.41 o                         
   2  13   8         31.90         29.04        24.35 o                         
   3  13   8         34.70         14.89        35.41 o                         
   4  13   8         51.34         69.60        31.73 o                         
  -6  14   8        142.12        139.57        34.00 o                         
  -5  14   8         40.31         75.03        27.07 o                         
  -4  14   8        421.29        466.85        33.07 o                         
  -3  14   8        155.51        177.22        25.29 o                         
  -2  14   8         40.82         51.71        23.32 o                         
  -1  14   8          0.15         -3.75        20.51 o                         
   0  14   8         10.58          5.53        21.36 o                         
   1  14   8        156.93        116.06        29.69 o                         
   2  14   8         39.45         25.20        27.91 o                         
   3  14   8        400.14        443.34        48.99 o                         
  -5  15   8        166.67        136.01        32.88 o                         
  -4  15   8          1.26         10.30        23.42 o                         
  -3  15   8         45.60          8.43        24.35 o                         
  -2  15   8          4.81        -44.96        29.97 o                         
  -1  15   8         27.47         28.01        25.29 o                         
   0  15   8        137.97        211.32        35.59 o                         
   1  15   8          8.58         44.12        35.78 o                         
  -3 -15   9          1.57         79.73       133.57 o                         
  -2 -15   9          4.00         45.07        39.25 o                         
  -1 -15   9         29.91         23.31        22.70 o                         
   0 -15   9        244.77        283.02        52.69 o                         
   1 -15   9         43.40         50.81        46.32 o                         
   2 -15   9        186.52        188.84        39.53 o                         
   3 -15   9         49.63        -60.89        70.25 o                         
  -4 -14   9        273.69        304.33        38.40 o                         
  -3 -14   9        325.76        279.20        36.69 o                         
  -2 -14   9         34.83         51.73        18.49 o                         
  -1 -14   9          6.98        -26.95        22.09 o                         
   0 -14   9          0.02        -20.57        22.25 o                         
   1 -14   9          3.04         12.49        19.39 o                         
   2 -14   9          0.09        -36.34        26.98 o                         
   3 -14   9        229.83        245.51        38.40 o                         
   4 -14   9          6.80        -32.04        21.36 o                         
  -6 -13   9        153.23        308.64        95.73 o                         
  -5 -13   9         17.16        -22.48        25.29 o                         
  -4 -13   9        780.57        777.36        44.40 o                         
  -3 -13   9        394.62        316.00        65.24 o                         
  -2 -13   9         21.35         21.21        17.28 o                         
  -1 -13   9         17.62         19.71        14.20 o                         
   0 -13   9        153.50        146.43        37.28 o                         
   1 -13   9        135.54        126.72        19.67 o                         
   2 -13   9          1.66          0.00         9.37 o                         
   3 -13   9         17.73         24.26        17.80 o                         
   4 -13   9         23.41         23.42        19.58 o                         
   5 -13   9         52.67         63.79        29.79 o                         
  -6 -12   9         15.93         22.48        29.04 o                         
  -5 -12   9          7.71          7.40        25.20 o                         
  -4 -12   9         98.79        114.09        27.45 o                         
  -3 -12   9        225.97        223.33        34.47 o                         
  -2 -12   9         93.13         92.16        14.93 o                         
  -1 -12   9          8.74         -7.51        10.82 o                         
   0 -12   9         93.73         89.45        16.95 o                         
   1 -12   9       1067.02       1066.64        34.66 o                         
   2 -12   9         14.66         -0.94        13.21 o                         
   3 -12   9         19.62          7.40        14.05 o                         
   4 -12   9        143.54        157.46        20.70 o                         
   5 -12   9          7.77         12.18        18.83 o                         
   6 -12   9         20.89         22.48        36.62 o                         
  -7 -11   9          0.99          6.65        30.07 o                         
  -6 -11   9         16.68        -36.34        32.88 o                         
  -5 -11   9        371.29        360.07        30.16 o                         
  -4 -11   9          3.82         22.48        19.76 o                         
  -3 -11   9         76.40         74.30        12.49 o                         
  -2 -11   9         93.93         92.61        11.57 o                         
  -1 -11   9        223.82        230.71        13.49 o                         
   0 -11   9          1.95         31.58        20.65 o                         
   1 -11   9          4.04          6.95         6.25 o                         
   2 -11   9        634.10        613.07        25.76 o                         
   3 -11   9        116.73        118.68        14.05 o                         
   4 -11   9         48.21         78.78        19.58 o                         
   5 -11   9         28.91         19.67        17.89 o                         
   6 -11   9        742.81        852.49        53.58 o                         
  -8 -10   9         46.26         10.30        36.62 o                         
  -7 -10   9        557.38        521.27        37.75 o                         
  -6 -10   9        126.13        213.10        25.01 o                         
  -5 -10   9        143.86        172.35        23.32 o                         
  -4 -10   9        152.61        144.37        17.15 o                         
  -3 -10   9       1398.94       1406.68        33.64 o                         
  -2 -10   9          1.00         -0.44        12.13 o                         
  -1 -10   9         11.41          6.28         9.24 o                         
   0 -10   9         31.75         32.59        15.50 o                         
   1 -10   9         39.70         40.89         6.65 o                         
   2 -10   9          9.58          1.99         9.27 o                         
   3 -10   9        472.42        428.68        18.64 o                         
   4 -10   9        209.13        221.25        20.05 o                         
   5 -10   9         41.15         71.38        17.61 o                         
   6 -10   9         40.86         29.04        20.42 o                         
   7 -10   9         97.17         75.03        29.13 o                         
  -8  -9   9          9.45         17.80        28.94 o                         
  -7  -9   9         97.37         85.43        27.16 o                         
  -6  -9   9         20.37        -21.64        22.48 o                         
  -5  -9   9         33.34          7.05        16.10 o                         
  -4  -9   9        111.90         71.49        17.66 o                         
  -3  -9   9          2.58         -0.52         8.99 o                         
  -2  -9   9       1080.37       1014.65        22.69 o                         
  -1  -9   9         29.72         34.70         8.25 o                         
   0  -9   9       1059.53       1184.60        28.43 o                         
   1  -9   9         67.90         64.49         6.61 o                         
   2  -9   9         44.44         49.25         5.61 o                         
   3  -9   9        740.57        674.57        23.70 o                         
   4  -9   9        176.76        154.27        18.83 o                         
   5  -9   9         32.72         13.02        16.77 o                         
   6  -9   9         14.96         18.64        16.86 o                         
   7  -9   9          9.18          2.81        26.41 o                         
  -9  -8   9        139.48        109.59        34.00 o                         
  -8  -8   9          2.02         10.38        17.17 o                         
  -7  -8   9         29.90         30.43        22.95 o                         
  -6  -8   9         34.59         21.36        15.97 o                         
  -5  -8   9         60.16         54.87        14.47 o                         
  -4  -8   9        980.44        969.35        26.79 o                         
  -3  -8   9         75.32         95.85         9.62 o                         
  -2  -8   9         75.35         65.39        10.85 o                         
  -1  -8   9        309.26        327.15        14.28 o                         
   0  -8   9        344.06        334.73        17.38 o                         
   1  -8   9        406.74        392.27        14.57 o                         
   2  -8   9        183.11        171.84         5.93 o                         
   3  -8   9        387.62        356.92        14.52 o                         
   4  -8   9        403.77        374.93        20.39 o                         
   5  -8   9         99.81        113.89        38.31 o                         
   6  -8   9        164.09        131.36        31.75 o                         
   7  -8   9         70.95        118.15        33.63 o                         
   8  -8   9          9.51         27.07        44.87 o                         
  -9  -7   9          9.21         18.77        20.87 o                         
  -8  -7   9        119.69        119.26        18.37 o                         
  -7  -7   9        230.14        215.18        25.43 o                         
  -6  -7   9        709.61        683.50        23.17 o                         
  -5  -7   9       1007.43       1039.14        26.98 o                         
  -4  -7   9        593.84        604.68        12.27 o                         
  -3  -7   9        239.21        259.74        11.48 o                         
  -2  -7   9        444.61        459.96        19.06 o                         
  -1  -7   9       1383.41       1354.59        30.44 o                         
   0  -7   9         62.08         66.43         4.17 o                         
   1  -7   9         13.53         15.18         3.25 o                         
   2  -7   9         11.92         12.57         5.60 o                         
   3  -7   9          0.89          3.25        21.50 o                         
   4  -7   9          0.19          6.94        10.26 o                         
   5  -7   9          0.01         10.27        10.97 o                         
   6  -7   9        289.52        295.44        22.60 o                         
   7  -7   9        153.47        162.94        37.33 o                         
   8  -7   9          4.68        -18.63        34.17 o                         
  -9  -6   9         29.79         39.47        25.90 o                         
  -8  -6   9         23.33         54.45        17.33 o                         
  -7  -6   9         39.95         57.12        13.14 o                         
  -6  -6   9          1.71          1.61         7.42 o                         
  -5  -6   9        174.79        192.71         8.98 o                         
  -4  -6   9         40.34         37.59         4.23 o                         
  -3  -6   9        503.32        491.62        10.42 o                         
  -2  -6   9         72.53         68.08         3.21 o                         
  -1  -6   9       1756.26       1779.37        27.20 o                         
   0  -6   9        131.68        115.36         5.90 o                         
   1  -6   9        120.92        138.75        18.31 o                         
   2  -6   9        170.60        134.42         7.25 o                         
   3  -6   9          1.00         10.86        14.47 o                         
   4  -6   9          8.12          7.44         9.88 o                         
   5  -6   9         56.63         87.36        12.08 o                         
   6  -6   9          0.21          3.88        14.00 o                         
   7  -6   9          4.11         15.65        22.36 o                         
   8  -6   9         45.34         34.00        32.17 o                         
 -10  -5   9         18.47         22.52        32.32 o                         
  -9  -5   9          1.02         -1.66        20.16 o                         
  -8  -5   9        102.61         70.85        15.54 o                         
  -7  -5   9       1151.58       1165.69        31.13 o                         
  -6  -5   9         19.12         18.47        13.11 o                         
  -5  -5   9        214.64        223.54         9.43 o                         
  -4  -5   9        665.60        630.78        12.17 o                         
  -3  -5   9          1.46          3.12         4.19 o                         
  -2  -5   9         12.55         12.96         3.75 o
[truncated: 318,576 more chars]
