# Supplementary material for: Isostructural behaviour in ammonium and potassium salt forms of sulfonated azo dyes
Source: Acta Crystallogr C Struct Chem. 2024 Feb 15;80(Pt 3):66–79. doi: 10.1107/S2053229624001293 (PMC10913082; doi:10.1107/S2053229624001293)
Supplement: Supplementary file 6 [file c-80-00066-NH45sup6.hkl]

data_NH45                                                                       
_shelx_title ' NH4metaOH orange needle 123K  0.3 0.1 0.05'                      
_shelx_refln_list_code          4                                               
_shelx_F_calc_maximum      343.12                                               
_exptl_crystal_F_000      1232.00                                               
_reflns_d_resolution_high  0.7700                                               
                                                                                
loop_                                                                           
 _space_group_symop_operation_xyz                                               
 'x, y, z'                                                                      
 '-x+1/2, -y+1/2, z'                                                            
 'x+1/2, -y, -z+1/2'                                                            
 '-x, y+1/2, -z+1/2'                                                            
 '-x, -y, -z'                                                                   
 'x-1/2, y-1/2, -z'                                                             
 '-x-1/2, y, z-1/2'                                                             
 'x, -y-1/2, z-1/2'                                                             
                                                                                
_cell_length_a    12.6592                                                       
_cell_length_b    28.3597                                                       
_cell_length_c     7.1268                                                       
_cell_angle_alpha  90.000                                                       
_cell_angle_beta   90.000                                                       
_cell_angle_gamma  90.000                                                       
                                                                                
_shelx_F_squared_multiplier     1.000                                           
                                                                                
loop_                                                                           
 _refln_index_h                                                                 
 _refln_index_k                                                                 
 _refln_index_l                                                                 
 _refln_F_squared_calc                                                          
 _refln_F_squared_meas                                                          
 _refln_F_squared_sigma                                                         
 _refln_observed_status                                                         
   2   0   0      32464.61      33138.93      1424.77 o                         
   4   0   0       8462.20       7754.98       270.19 o                         
   6   0   0        135.07         97.22        20.38 o                         
   8   0   0      10136.67      10517.88       372.41 o                         
  10   0   0       9994.12       9873.12       292.44 o                         
  12   0   0          0.13        -43.22        46.06 o                         
  14   0   0        180.09        362.32       131.13 o                         
  16   0   0        163.42        268.04       149.65 o                         
   1   1   0         52.04         56.94         2.84 o                         
   3   1   0       4058.12       3979.12       102.71 o                         
   5   1   0       1442.45       1487.49        38.61 o                         
   7   1   0         41.00         44.89        17.64 o                         
   9   1   0        142.74         84.09        24.70 o                         
  11   1   0         31.36         22.64        31.56 o                         
  13   1   0        929.82        903.20        50.77 o                         
  15   1   0         24.12         97.90       102.81 o                         
   2   2   0       2764.95       2428.02        67.92 o                         
   4   2   0       7684.75       7645.02       191.60 o                         
   6   2   0      11018.54      11369.13       260.39 o                         
   8   2   0       4164.21       4006.85        99.08 o                         
  10   2   0       4664.95       4751.97       107.90 o                         
  12   2   0        186.14        193.16        36.56 o                         
  14   2   0         13.34        170.43        84.18 o                         
  16   2   0        600.18        635.06       126.23 o                         
   1   3   0        230.21        180.33         5.00 o                         
   3   3   0      19798.88      18587.25       546.27 o                         
   5   3   0        389.71        581.06        19.60 o                         
   7   3   0       1933.45       1842.06        64.49 o                         
   9   3   0        873.06        964.45        34.99 o                         
  11   3   0       1938.28       2040.62        59.39 o                         
  13   3   0       1390.40       1528.85        61.15 o                         
  15   3   0         29.89        -50.08        93.00 o                         
   0   4   0       1941.40       1817.96       106.82 o                         
   2   4   0       5365.23       5389.19       133.28 o                         
   4   4   0       1478.66       1392.52        37.34 o                         
   6   4   0       4016.30       4244.12       101.92 o                         
   8   4   0       1368.83       1555.90        69.19 o                         
  10   4   0       2413.76       2594.24        66.94 o                         
  12   4   0          0.44         -9.80        34.30 o                         
  14   4   0        552.72        368.30        93.69 o                         
  16   4   0        116.50         -2.94       118.09 o                         
   1   5   0       3370.61       3157.66        80.95 o                         
   3   5   0      18489.17      17180.90       385.74 o                         
   5   5   0        388.19        498.25        18.13 o                         
   7   5   0        338.80        296.46        22.64 o                         
   9   5   0        174.37        201.10        26.66 o                         
  11   5   0       3939.77       4054.58        95.65 o                         
  13   5   0       6283.86       6691.45       163.86 o                         
  15   5   0          0.51        181.21       100.26 o                         
   0   6   0       2157.60       2069.04       122.50 o                         
   2   6   0       9826.57       9104.77       185.23 o                         
   4   6   0        591.43        532.35        13.03 o                         
   6   6   0       4262.59       4371.42       124.17 o                         
   8   6   0          9.63         37.24        29.40 o                         
  10   6   0        926.13        912.60        39.69 o                         
  12   6   0        105.74        162.29        38.32 o                         
  14   6   0         85.62        -50.96        89.38 o                         
  16   6   0       1205.64       1103.22       133.09 o                         
   1   7   0       7157.30       6742.70       143.97 o                         
   3   7   0       6038.68       5806.09       128.78 o                         
   5   7   0       1114.36        937.40        24.89 o                         
   7   7   0       2312.96       2406.46        58.31 o                         
   9   7   0         45.43          7.74        24.40 o                         
  11   7   0        272.28        298.62        35.67 o                         
  13   7   0        153.58        174.54        43.81 o                         
  15   7   0          8.90        -64.68        96.24 o                         
   0   8   0      24716.66      23925.96      1452.70 o                         
   2   8   0       1637.77       1446.72        30.97 o                         
   4   8   0        623.68        593.21        19.80 o                         
   6   8   0      10328.39      10601.47       219.23 o                         
   8   8   0       1950.79       1948.40        49.79 o                         
  10   8   0      13843.24      14226.21       395.83 o                         
  12   8   0       1553.43       1551.00        61.64 o                         
  14   8   0       1529.96       1558.35       126.03 o                         
  16   8   0       1964.68       1643.51       159.94 o                         
   1   9   0       9443.75       8802.63       240.89 o                         
   3   9   0       1033.39       1138.89        23.23 o                         
   5   9   0       1421.64       1598.13        45.08 o                         
   7   9   0        286.29        269.12        20.58 o                         
   9   9   0        706.03        624.08        39.10 o                         
  11   9   0       2528.66       2508.88        87.81 o                         
  13   9   0       1183.92       1107.43        58.31 o                         
  15   9   0         26.68        187.19       101.04 o                         
   0  10   0       9544.58       9200.62       612.62 o                         
   2  10   0       7465.64       6897.84       192.38 o                         
   4  10   0      11564.42      12295.26       319.39 o                         
   6  10   0       1026.08        943.18        26.95 o                         
   8  10   0          3.54         44.89        25.58 o                         
  10  10   0       1826.92       1850.20        61.94 o                         
  12  10   0       1578.34       1468.28        64.78 o                         
  14  10   0         61.55        136.32        74.58 o                         
   1  11   0       5896.22       6042.18       180.03 o                         
   3  11   0        440.28        325.17        12.45 o                         
   5  11   0       3030.39       3375.91        87.32 o                         
   7  11   0        490.34        528.04        31.65 o                         
   9  11   0       2654.56       2515.15        72.23 o                         
  11  11   0         83.55        111.92        44.40 o                         
  13  11   0        811.10        838.51        50.77 o                         
  15  11   0         23.31         44.89        85.16 o                         
   0  12   0       3200.98       3175.30       469.24 o                         
   2  12   0       3568.72       3677.07       140.44 o                         
   4  12   0       4862.96       5027.75       124.27 o                         
   6  12   0        269.74        236.29        20.19 o                         
   8  12   0        134.72        153.67        33.42 o                         
  10  12   0        332.56        395.15        43.51 o                         
  12  12   0         35.08         68.80        48.32 o                         
  14  12   0         59.29        -65.76        79.19 o                         
   1  13   0       1034.51       1078.42        41.16 o                         
   3  13   0      16006.62      16635.42       419.94 o                         
   5  13   0        122.33        108.69        20.87 o                         
   7  13   0        647.22        585.57        51.55 o                         
   9  13   0        594.97        555.68        42.83 o                         
  11  13   0       1803.94       1844.81        78.01 o                         
  13  13   0       1149.23       1162.22        68.31 o                         
  15  13   0         96.27        187.19       114.76 o                         
   0  14   0       6603.15       6367.65       279.80 o                         
   2  14   0       1544.66       1523.95        41.55 o                         
   4  14   0       4853.45       5161.82       116.92 o                         
   6  14   0          9.62        128.38        40.48 o                         
   8  14   0        648.93        614.77        57.43 o                         
  10  14   0       3911.76       3865.43       112.90 o                         
  12  14   0        172.34        197.57        49.30 o                         
  14  14   0          9.84       -110.65        75.76 o                         
   1  15   0        485.65        500.99        28.03 o                         
   3  15   0        627.62        772.75        34.79 o                         
   5  15   0        201.03        214.63        17.44 o                         
   7  15   0       1715.75       1590.69        64.88 o                         
   9  15   0       1026.78        908.88        58.51 o                         
  11  15   0         18.58        128.38        46.85 o                         
  13  15   0        422.13        575.08        70.56 o                         
  15  15   0          0.70        -66.74       115.64 o                         
   2  16   0        172.56        176.99        40.77 o                         
   4  16   0        100.64        139.26        16.95 o                         
   6  16   0       1031.72       1001.69        51.55 o                         
   8  16   0       5084.38       4917.40       210.71 o                         
  10  16   0       6239.32       6337.66       199.34 o                         
  12  16   0          0.86         67.82        70.66 o                         
  14  16   0        170.81        176.21       106.33 o                         
   1  17   0          4.97        -34.30        28.62 o                         
   3  17   0         15.07          0.00         9.80 o                         
   5  17   0        636.19        699.74        29.79 o                         
   7  17   0          5.94         17.64        43.12 o                         
   9  17   0       6455.21       6665.87       199.34 o                         
  11  17   0        194.10        311.75        67.43 o                         
  13  17   0         43.20         93.00        67.62 o                         
   2  18   0         32.71         17.64        30.48 o                         
   4  18   0          3.24        -26.36        17.64 o                         
   6  18   0          0.67        -23.52        35.28 o                         
   8  18   0        113.24        127.70        42.44 o                         
  10  18   0          0.16        108.00        61.84 o                         
  12  18   0          4.90         46.16        65.96 o                         
  14  18   0        458.82        605.46       124.76 o                         
   3  19   0       2371.42       2199.19        88.10 o                         
   5  19   0         30.95         43.22        20.58 o                         
   7  19   0        595.55        600.86        50.67 o                         
   9  19   0       1182.31       1128.31        65.17 o                         
  11  19   0         51.03         25.38        61.55 o                         
  13  19   0         50.20        153.67        86.14 o                         
   2  20   0          2.04         14.60        32.24 o                         
   4  20   0        871.67        939.26        40.28 o                         
   6  20   0        495.42        536.66        62.33 o                         
   8  20   0         67.34         64.68        45.87 o                         
  10  20   0        297.70        422.98        74.68 o                         
  12  20   0        204.17         62.72        71.44 o                         
   1  21   0        293.66        187.97        65.27 o                         
   3  21   0       4829.62       4882.31       139.95 o                         
   5  21   0        221.32        226.78        37.73 o                         
   7  21   0        621.00        587.14        65.27 o                         
   9  21   0        853.20        790.30        70.37 o                         
  11  21   0       1208.93       1300.60       117.41 o                         
  13  21   0       1011.15       1128.31       206.10 o                         
   2  22   0        372.52        271.17        35.09 o                         
   4  22   0        932.38        906.92        41.46 o                         
   6  22   0       2651.30       2716.84       101.14 o                         
   8  22   0        571.87        575.08        58.51 o                         
  10  22   0       1303.45       1350.78       115.06 o                         
  12  22   0        214.75        200.22        78.89 o                         
   1  23   0        111.20        -35.38        57.72 o                         
   3  23   0       2890.63       2848.95       113.59 o                         
   5  23   0        943.42        755.51        58.51 o                         
   7  23   0        171.65         92.32        62.62 o                         
   9  23   0        116.44         75.17        74.38 o                         
  11  23   0         91.00         -7.74        90.75 o                         
   2  24   0       1360.91       1205.34        69.58 o                         
   4  24   0        809.24        716.40        48.61 o                         
   6  24   0       1464.52       1521.50       100.16 o                         
   8  24   0       1627.82       1615.78        83.01 o                         
  10  24   0       1309.09       1430.16       120.74 o                         
  12  24   0          4.59         84.09       106.82 o                         
   3  25   0       1150.42        993.75        76.93 o                         
   5  25   0       1610.28       1568.24        81.83 o                         
   7  25   0        240.87        133.48        60.76 o                         
   9  25   0        250.45        337.72        82.81 o                         
  11  25   0        114.22        178.66        90.36 o                         
   2  26   0        722.65        779.81        61.15 o                         
   4  26   0         88.90         97.90        50.77 o                         
   6  26   0         71.02        101.63        66.25 o                         
   8  26   0        534.67        602.42        96.83 o                         
  10  26   0        339.55        288.91        79.77 o                         
   1  27   0          4.26         72.52        63.41 o                         
   3  27   0        112.24        197.57        55.47 o                         
   5  27   0        132.21        237.27        56.94 o                         
   7  27   0         25.63        -27.34        65.47 o                         
   9  27   0        231.20        123.48        88.40 o                         
  11  27   0        279.63        146.02       108.98 o                         
   0  28   0        327.58        307.34        95.45 o                         
   2  28   0         15.35         74.68        49.79 o                         
   4  28   0        322.68        374.27        84.77 o                         
   6  28   0        251.65        374.27        76.34 o                         
   8  28   0         21.84        -36.16        70.37 o                         
  10  28   0          2.07         33.22        86.24 o                         
   1  29   0         97.76         80.17        70.66 o                         
   3  29   0        643.68        724.83        87.61 o                         
   5  29   0       1936.26       2001.22       103.59 o                         
   7  29   0        478.73        533.72        98.40 o                         
   9  29   0        575.34        721.50       114.37 o                         
   0  30   0       1584.84       1568.24       156.22 o                         
   2  30   0        803.16        952.79        73.40 o                         
   4  30   0        461.94        536.66       100.06 o                         
   6  30   0        955.48       1066.08       163.57 o                         
   8  30   0       1301.17       1492.39       140.24 o                         
   1  31   0         44.14        162.29       117.31 o                         
   3  31   0        561.57        484.33        73.01 o                         
   5  31   0        287.33        188.85        83.50 o                         
   7  31   0          1.99        231.48       166.70 o                         
   0  32   0       3989.35       4433.75       295.97 o                         
   2  32   0       1740.38       1953.89       110.74 o                         
   4  32   0         64.38        158.37       114.27 o                         
   6  32   0       1075.81       1224.94       129.27 o                         
   8  32   0        553.59        170.43       192.09 o                         
   1  33   0        246.24        187.97        78.99 o                         
   3  33   0         46.61        259.90       113.10 o                         
   5  33   0          2.74       -173.17       115.45 o                         
   7  33   0        691.27        670.24       134.56 o                         
   0  34   0        326.07        270.10       115.25 o                         
   2  34   0        727.66        668.67        97.12 o                         
   4  34   0          0.34        -12.74       119.56 o                         
   6  34   0       1427.77       1489.94       149.85 o                         
   1  35   0        393.10        530.88        90.85 o                         
   3  35   0       1001.22       1062.06       120.35 o                         
   5  35   0         13.60         31.36       101.04 o                         
   0  36   0        549.14        554.21       153.28 o                         
   2  36   0         55.92        215.61       110.35 o                         
   1   1   1        203.13        269.75         5.40 o                         
   2   1   1      29406.94      30576.21       513.75 o                         
   3   1   1       7704.84       7412.24       142.64 o                         
   4   1   1      21745.47      20922.62       467.33 o                         
   5   1   1       1797.96       1830.06        34.09 o                         
   6   1   1       6916.91       6744.28       125.41 o                         
   7   1   1       1069.98       1196.66        26.02 o                         
   8   1   1        417.08        424.30        19.16 o                         
   9   1   1        781.29        708.84        49.98 o                         
  10   1   1       1295.49       1324.45        32.22 o                         
  11   1   1       1460.88       1322.11        33.82 o                         
  12   1   1        857.77        780.47        30.26 o                         
  13   1   1         54.27         75.61        38.18 o                         
  14   1   1        339.77        306.81        46.91 o                         
  15   1   1        201.12        167.19        76.63 o                         
  16   1   1         60.13         73.20        84.54 o                         
   1   2   1      10229.65      10036.62       182.11 o                         
   2   2   1       3296.45       3278.57        54.10 o                         
   3   2   1        390.26        340.74        15.53 o                         
   4   2   1         24.37         54.40         4.88 o                         
   5   2   1        367.44        364.89        12.06 o                         
   6   2   1         32.22         26.84        11.22 o                         
   7   2   1       2070.73       1952.15        40.07 o                         
   8   2   1         56.54         57.59        15.16 o                         
   9   2   1       2280.33       2076.43        78.55 o                         
  10   2   1          5.31         29.13        18.29 o                         
  11   2   1        643.83        558.62        25.60 o                         
  12   2   1        585.57        532.77        43.86 o                         
  13   2   1         53.24         64.16        39.41 o                         
  14   2   1        147.58         58.06        44.59 o                         
  15   2   1        270.38        277.08        74.30 o                         
  16   2   1          0.00         13.22       104.13 o                         
   1   3   1       7619.02       7476.42       127.17 o                         
   2   3   1      22274.50      21423.30       419.88 o                         
   3   3   1      10052.46      10433.47       201.19 o                         
   4   3   1       3319.93       2962.04        50.62 o                         
   5   3   1       1710.57       1768.70        32.54 o                         
   6   3   1        897.59       1043.24        22.13 o                         
   7   3   1        128.68        140.36        12.74 o                         
   8   3   1       1226.57       1300.64        33.54 o                         
   9   3   1        146.11        134.07        18.08 o                         
  10   3   1         50.85         66.81        27.10 o                         
  11   3   1        328.99        271.74        22.61 o                         
  12   3   1        466.73        454.66        34.55 o                         
  13   3   1          4.81         21.48        38.72 o                         
  14   3   1        434.71        419.73        47.55 o                         
  15   3   1        125.06         46.78       114.12 o                         
  16   3   1          0.08        -16.43       115.94 o                         
   1   4   1      16384.42      15915.10       289.99 o                         
   2   4   1       2259.78       2179.51        40.25 o                         
   3   4   1       5968.97       5624.66       101.38 o                         
   4   4   1       1471.35       1639.75        32.27 o                         
   5   4   1        700.01        726.49        14.31 o                         
   6   4   1       1124.51       1239.08        22.53 o                         
   7   4   1       3404.54       3403.69        64.40 o                         
   8   4   1        145.46        187.69        14.98 o                         
   9   4   1       4435.93       4494.99        75.67 o                         
  10   4   1          9.75         27.32        18.01 o                         
  11   4   1        720.62        701.96        38.17 o                         
  12   4   1        226.35        281.66        26.69 o                         
  13   4   1        521.60        532.50        44.69 o                         
  14   4   1        312.54        235.96        48.06 o                         
  15   4   1        956.10        949.62        85.91 o                         
  16   4   1        262.41        301.46        91.92 o                         
   1   5   1       5259.20       5069.86        96.28 o                         
   2   5   1       2121.77       1837.57        34.18 o                         
   3   5   1        243.03        218.81        14.95 o                         
   4   5   1        531.74        496.86        20.14 o                         
   5   5   1         87.64         90.56        10.83 o                         
   6   5   1         15.23         41.44         7.84 o                         
   7   5   1         44.62         79.10        10.35 o                         
   8   5   1        251.49        292.36        13.84 o                         
   9   5   1        984.33       1029.47        24.04 o                         
  10   5   1        563.64        600.46        22.69 o                         
  11   5   1       1104.28       1103.88        47.78 o                         
  12   5   1       1013.07        928.60        33.01 o                         
  13   5   1        122.17        136.12        42.55 o                         
  14   5   1        864.11        821.18        53.89 o                         
  15   5   1        173.36         51.13        74.84 o                         
  16   5   1         15.11         69.08        82.32 o                         
   1   6   1      13455.52      13143.14       286.76 o                         
   2   6   1        138.65        128.82         5.51 o                         
   3   6   1       3599.58       3398.59        85.46 o                         
   4   6   1       1111.15       1196.66        21.45 o                         
   5   6   1        953.08        951.35        19.47 o                         
   6   6   1       1437.63       1537.85        31.79 o                         
   7   6   1       3437.89       3380.64        55.28 o                         
   8   6   1        216.60        204.13        17.20 o                         
   9   6   1       3415.53       3328.55        54.85 o                         
  10   6   1        373.14        375.95        25.58 o                         
  11   6   1       4479.21       4737.03        86.81 o                         
  12   6   1        532.90        440.75        28.75 o                         
  13   6   1        473.43        497.65        48.38 o                         
  14   6   1          3.76         43.91        45.57 o                         
  15   6   1        264.84        229.75        89.72 o                         
  16   6   1         20.20        -35.24        90.32 o                         
   1   7   1       6838.67       6727.32       132.11 o                         
   2   7   1       7875.57       6984.10       116.48 o                         
   3   7   1         15.37         23.74         6.27 o                         
   4   7   1        114.89         54.99        10.88 o                         
   5   7   1        466.29        530.11        13.09 o                         
   6   7   1        518.21        569.53        17.59 o                         
   7   7   1       1143.91       1158.33        26.66 o                         
   8   7   1          3.15         18.85        33.76 o                         
   9   7   1        963.97        897.82        22.43 o                         
  10   7   1       3200.58       3264.91        71.27 o                         
  11   7   1        445.39        402.20        36.41 o                         
  12   7   1       6581.14       6929.26       123.42 o                         
  13   7   1         86.73         73.80        48.46 o                         
  14   7   1       1938.34       1893.93        77.52 o                         
  15   7   1         21.84        -62.53        72.00 o                         
  16   7   1        375.21        496.07        93.55 o                         
   1   8   1       2363.35       2318.84        42.00 o                         
   2   8   1        102.17         95.83         6.76 o                         
   3   8   1       1202.12       1103.19        40.38 o                         
   4   8   1         66.31         62.37        15.73 o                         
   5   8   1        195.18        181.12         9.32 o                         
   6   8   1        512.96        507.84        20.29 o                         
   7   8   1         78.79         38.69        14.46 o                         
   8   8   1        381.21        313.84        20.29 o                         
   9   8   1        272.49        268.34        57.14 o                         
  10   8   1       1444.27       1477.80        38.67 o                         
  11   8   1       1502.98       1539.56        43.31 o                         
  12   8   1        421.77        362.53        46.70 o                         
  13   8   1         99.76         51.82        95.90 o                         
  14   8   1         58.72         17.72        46.75 o                         
  15   8   1         83.89        -37.22        83.40 o                         
   1   9   1      13746.40      13426.78       240.58 o                         
   2   9   1       1459.11       1250.53        24.20 o                         
   3   9   1       1101.62       1119.75        31.51 o                         
   4   9   1       1823.56       1664.80        45.91 o                         
   5   9   1        223.46        216.99        16.17 o                         
   6   9   1       4372.54       4572.79       166.41 o                         
   7   9   1        677.19        809.86        54.98 o                         
   8   9   1       1786.36       1805.42        36.24 o                         
   9   9   1       3015.79       2925.73        59.00 o                         
  10   9   1         15.26        -18.65        20.61 o                         
  11   9   1         78.16        101.11        44.49 o                         
  12   9   1       1050.69       1018.03        41.95 o                         
  13   9   1         57.12         72.32        41.23 o                         
  14   9   1         91.46         73.36        48.72 o                         
  15   9   1         71.26         82.41        65.35 o                         
   1  10   1        846.54        640.31        13.97 o                         
   2  10   1       3123.96       3085.38        50.06 o                         
   3  10   1       3205.66       3370.52        57.60 o                         
   4  10   1        641.54        660.36        15.32 o                         
   5  10   1       3302.84       3645.05        57.03 o                         
   6  10   1         82.31         98.99        10.82 o                         
   7  10   1        137.34        127.28        12.79 o                         
   8  10   1        100.75         96.81        13.45 o                         
   9  10   1          8.77          0.68        15.19 o                         
  10  10   1        295.54        315.98        21.34 o                         
  11  10   1        266.13        261.90        32.02 o                         
  12  10   1        864.94        916.48        34.82 o                         
  13  10   1         68.46         54.78        36.36 o                         
  14  10   1         66.93         70.19        42.15 o                         
  15  10   1        163.43        143.22        60.57 o                         
   1  11   1       3595.34       3618.09        65.95 o                         
   2  11   1       1448.56       1309.58        38.56 o                         
   3  11   1       1071.87        994.15        21.61 o                         
   4  11   1        137.24        181.98        10.69 o                         
   5  11   1          2.09         10.42        12.30 o                         
   6  11   1         37.52         15.54        31.31 o                         
   7  11   1         60.16         68.66        15.04 o                         
   8  11   1        280.32        279.16        35.13 o                         
   9  11   1        491.91        438.20        35.33 o                         
  10  11   1        241.71        238.92        24.56 o                         
  11  11   1         65.55         32.46        27.50 o                         
  12  11   1        265.51        249.45        40.82 o                         
  13  11   1         18.96         25.94        40.94 o                         
  14  11   1         17.85         77.37        43.20 o                         
  15  11   1         54.27        104.81        64.88 o                         
   1  12   1      11256.01      11073.59       213.66 o                         
   2  12   1         57.92         41.98         8.94 o                         
   3  12   1        185.90        194.50         9.87 o                         
   4  12   1          9.69          7.36         9.70 o                         
   5  12   1        494.06        449.72        17.66 o                         
   6  12   1         52.05         82.55        14.81 o                         
   7  12   1       1110.98       1043.84        32.10 o                         
   8  12   1        612.86        664.11        31.95 o                         
   9  12   1       5835.68       6083.02       110.31 o                         
  10  12   1        213.09        235.10        26.67 o                         
  11  12   1        488.76        514.97        34.99 o                         
  12  12   1       1176.03       1174.18        46.10 o                         
  13  12   1         11.41         24.90        50.32 o                         
  14  12   1         22.17         79.69       150.63 o                         
  15  12   1        160.26        158.88        59.84 o                         
   1  13   1       3653.64       3765.88        99.53 o                         
   2  13   1       6979.35       7916.39       132.36 o                         
   3  13   1        631.42        584.10        18.16 o                         
   4  13   1        163.51        226.09        29.89 o                         
   5  13   1          0.95          1.88         8.31 o                         
   6  13   1        138.72        121.91        17.26 o                         
   7  13   1        258.93        277.68        22.76 o                         
   8  13   1        267.78        305.25        42.39 o                         
   9  13   1       1653.13       1676.47        61.35 o                         
  10  13   1        619.86        632.03        35.41 o                         
  11  13   1        176.31        199.73        36.90 o                         
  12  13   1         26.22         13.58       123.53 o                         
  13  13   1        220.17        194.69        64.09 o                         
  14  13   1        121.37        123.47        64.04 o                         
  15  13   1         28.40         24.12        63.31 o                         
   1  14   1       3509.71       3237.24        93.10 o                         
   2  14   1       1865.10       1837.84        44.32 o                         
   3  14   1       1168.96       1264.72        28.34 o                         
   4  14   1          5.09          4.52        11.95 o                         
   5  14   1       1244.71       1202.23        86.24 o                         
   6  14   1        194.06        205.89        26.26 o                         
   7  14   1       1684.82       1762.27        60.71 o                         
   8  14   1        411.40        402.53        74.38 o                         
   9  14   1       1597.91       1621.00        64.07 o                         
  10  14   1         67.07         74.68        27.08 o                         
  11  14   1          2.85        -11.71        44.54 o                         
  12  14   1        653.08        666.05        90.85 o                         
  13  14   1        145.75        110.06        43.49 o                         
  14  14   1         27.94        -28.15       104.77 o                         
  15  14   1        163.84        254.96        74.30 o                         
   1  15   1       2759.42       2705.20        60.18 o                         
   2  15   1        569.60        581.14        20.94 o                         
   3  15   1        575.71        542.91        20.97 o                         
   4  15   1       2189.59       2216.53        60.85 o                         
   5  15   1        136.29        123.37        22.15 o                         
   6  15   1       1213.77       1127.79        54.39 o                         
   7  15   1       3101.80       3065.82       173.56 o                         
   8  15   1       1179.28       1133.60        89.43 o                         
   9  15   1        336.82        347.43        31.35 o                         
  10  15   1          0.48         46.84        62.23 o                         
  11  15   1         98.89        111.80        80.46 o                         
  12  15   1        561.92        454.81        52.83 o                         
  13  15   1        157.88        134.80        55.31 o                         
  14  15   1        367.04        452.16        87.47 o                         
   1  16   1        460.84        410.24        27.93 o                         
   2  16   1       1645.13       1747.33        47.69 o                         
   3  16   1          3.25         18.62        17.09 o                         
   4  16   1        110.21        127.88        18.32 o                         
   5  16   1        610.12        591.51        39.94 o                         
   6  16   1        602.74        565.87        65.51 o                         
   7  16   1        472.16        471.85        41.99 o                         
   8  16   1        483.88        441.03        30.65 o                         
   9  16   1        159.83        168.70        32.80 o                         
  10  16   1        263.26        267.28        41.70 o                         
  11  16   1          5.31         12.45        46.83 o                         
  12  16   1         18.15         10.54        83.25 o                         
  13  16   1         27.35         52.97        73.46 o                         
  14  16   1         26.47         12.02        72.97 o                         
   1  17   1       4006.69       3863.68       104.14 o                         
   2  17   1        121.77        117.00        18.42 o                         
   3  17   1        698.05        707.05        34.38 o                         
   4  17   1         21.36        -13.42        18.57 o                         
   5  17   1        628.55        664.66        34.25 o                         
   6  17   1          5.95         71.07        22.84 o                         
   7  17   1         48.27        102.54        27.61 o                         
   8  17   1       1515.43       1490.44       115.79 o                         
   9  17   1        391.22        257.51        55.10 o                         
  10  17   1       2181.90       2021.74        86.55 o                         
  11  17   1       1359.72       1287.06        82.51 o                         
  12  17   1        783.49        890.01        81.47 o                         
  13  17   1         61.04         54.54        65.56 o                         
  14  17   1        612.21        585.96        83.71 o                         
   1  18   1        805.59        693.97        43.58 o                         
   2  18   1        299.95        284.70        38.03 o                         
   3  18   1        454.97        446.50        49.44 o                         
   4  18   1       1260.58       1310.31        44.52 o                         
   5  18   1         22.12         41.32        32.44 o                         
   6  18   1        234.12        195.13        23.49 o                         
   7  18   1       1962.76       1833.37        61.47 o                         
   8  18   1          0.52        -23.81        50.32 o                         
   9  18   1         12.69         22.50        39.15 o                         
  10  18   1         85.66        110.91        36.63 o                         
  11  18   1        425.04        350.34        46.78 o                         
  12  18   1        719.66        617.27        64.53 o                         
  13  18   1          9.23         44.70        63.60 o                         
  14  18   1        110.15         93.96       114.71 o                         
   1  19   1       1019.94        958.57        50.37 o                         
   2  19   1        151.26        152.10        27.83 o                         
   3  19   1         17.63         30.43        27.39 o                         
   4  19   1        232.24        277.10        56.06 o                         
   5  19   1         94.27         78.76        24.36 o                         
   6  19   1         26.45         74.67        43.71 o                         
   7  19   1         14.27        -36.03        38.12 o                         
   8  19   1         52.67          6.76        38.72 o                         
   9  19   1        799.03        879.26       166.12 o                         
  10  19   1        473.93        520.97        75.85 o                         
  11  19   1         73.21         31.86        42.48 o                         
  12  19   1          5.39        -13.57       135.20 o                         
  13  19   1          8.93         40.29       118.88 o                         
   1  20   1       3938.96       4010.77       142.79 o                         
   2  20   1          0.45         43.22        37.44 o                         
   3  20   1       1204.63       1154.30        69.53 o                         
   4  20   1        144.16        178.34        43.46 o                         
   5  20   1       1258.75       1229.20        40.62 o                         
   6  20   1        526.50        499.64        64.00 o                         
   7  20   1       1843.65       1847.16        90.65 o                         
   8  20   1        386.32        362.35        43.17 o                         
   9  20   1       1820.71       1804.28       100.40 o                         
  10  20   1         90.81         62.05        42.13 o                         
  11  20   1       1646.66       1588.12        75.31 o                         
  12  20   1          0.16        108.14        80.07 o                         
  13  20   1          0.57         83.75        66.54 o                         
   1  21   1         18.49         46.16        33.22 o                         
   2  21   1        331.66        294.30        32.24 o                         
   3  21   1        352.51        313.74        23.04 o                         
   4  21   1        292.57        275.04        22.44 o                         
   5  21   1         16.91        -34.14        40.13 o                         
   6  21   1        170.31        180.73        58.41 o                         
   7  21   1        224.71        221.54        80.07 o                         
   8  21   1         11.31         28.54        40.30 o                         
   9  21   1        217.91        165.70        48.08 o                         
  10  21   1         36.36         51.66       186.16 o                         
  11  21   1         34.93          9.38        59.08 o                         
  12  21   1         39.81        -60.96        75.80 o                         
  13  21   1          0.36       -105.88        70.59 o                         
   1  22   1        230.09        172.10        46.11 o                         
   2  22   1       3156.58       3259.00       144.36 o                         
   3  22   1       6172.90       6612.88       203.68 o                         
   4  22   1        200.68        199.71        28.08 o                         
   5  22   1        268.15        258.97        35.57 o                         
   6  22   1        149.19        122.51        45.42 o                         
   7  22   1         18.29        -36.34        42.80 o                         
   8  22   1         51.77          3.73        59.34 o                         
   9  22   1          3.67         45.04        65.61 o                         
  10  22   1        156.99        160.87        59.59 o                         
  11  22   1        707.94        642.56        74.01 o                         
  12  22   1        282.93        321.96       114.91 o                         
  13  22   1        102.67         25.46        68.99 o                         
   1  23   1       1008.10        930.35        48.60 o                         
   2  23   1        321.38        274.54        34.39 o                         
   3  23   1       1056.57        985.09       154.01 o                         
   4  23   1       1274.15       1180.47        57.48 o                         
   5  23   1         10.83         13.84        44.05 o                         
   6  23   1        519.48        489.76        38.67 o                         
   7  23   1        124.02        143.63        52.24 o                         
   8  23   1          9.71          9.19        41.79 o                         
   9  23   1        424.02        375.29        58.80 o                         
  10  23   1        437.63        446.99        64.35 o                         
  11  23   1         59.12         74.89        63.86 o                         
  12  23   1        639.00        691.99       181.21 o                         
   1  24   1       6332.93       6239.03       182.67 o                         
   2  24   1         20.42          5.12        32.33 o                         
   3  24   1       3454.57       3350.49        93.69 o                         
   4  24   1       1402.76       1184.05        50.14 o                         
   5  24   1        102.73         49.02        41.16 o                         
   6  24   1        127.36         72.54        42.81 o                         
   7  24   1          6.05          6.60        67.62 o                         
   8  24   1        116.78        194.23        46.32 o                         
   9  24   1         38.67         52.85        43.67 o                         
  10  24   1         10.70        104.78        61.21 o                         
  11  24   1         49.48          8.62        74.43 o                         
  12  24   1         25.28       -116.18        77.45 o                         
   1  25   1        153.83        142.99        41.95 o                         
   2  25   1        565.97        542.42        87.91 o                         
   3  25   1        122.48        133.01        33.99 o                         
   4  25   1        853.93        822.55        43.12 o                         
   5  25   1         92.92         53.54        46.45 o                         
   6  25   1        540.34        608.45        97.37 o                         
   7  25   1        106.83        120.29        50.04 o                         
   8  25   1          0.62         -0.78         9.72 o                         
   9  25   1        346.86        228.81        78.05 o                         
  10  25   1        224.22         58.24       115.35 o                         
  11  25   1        340.45        316.87       185.47 o                         
   1  26   1        416.26        383.28        39.34 o                         
   2  26   1        197.10        181.10        48.71 o                         
   3  26   1        165.01        155.58        42.04 o                         
   4  26   1         89.09         49.79        41.49 o                         
   5  26   1        656.08        606.01        56.91 o                         
   6  26   1        268.33        241.76        75.41 o                         
   7  26   1        563.23        572.59        62.13 o                         
   8  26   1         26.91        168.37       102.51 o                         
   9  26   1        676.81        989.92       124.81 o                         
  10  26   1        260.23        170.46        73.93 o                         
  11  26   1        399.67        244.95        84.38 o                         
   1  27   1        503.19        508.85        82.71 o                         
   2  27   1         64.95        112.44        38.79 o                         
   3  27   1          0.33          0.16        39.65 o                         
   4  27   1         33.35         76.68        36.94 o                         
   5  27   1          7.95        -42.34       117.21 o                         
   6  27   1          7.72        -66.98        51.11 o                         
   7  27   1         44.18        -82.73        71.16 o                         
   8  27   1          2.65        -46.07       134.66 o                         
   9  27   1         58.37        102.23        63.21 o                         
  10  27   1         23.31          6.94       241.23 o                         
  11  27   1        146.24        181.54       106.09 o                         
   1  28   1       3849.41       4192.01       108.46 o                         
   2  28   1        128.65        111.86        39.54 o                         
   3  28   1        229.96        265.00        49.98 o                         
   4  28   1        410.40        350.71        58.80 o                         
   5  28   1        261.26        143.28        44.76 o                         
   6  28   1         77.26        131.28        55.22 o                         
   7  28   1        472.92        537.77        63.94 o                         
   8  28   1         69.72         60.03        78.11 o                         
   9  28   1       2231.82       2490.84       236.53 o                         
  10  28   1        183.44        172.27        81.93 o                         
   1  29   1         23.42         54.42        46.47 o                         
   2  29   1        159.00        180.65       122.11 o                         
   3  29   1        186.49        185.07        58.65 o                         
   4  29   1        126.27         33.24        42.93 o                         
   5  29   1          0.42         30.39        52.75 o                         
   6  29   1        181.27        208.20        64.04 o                         
   7  29   1         12.57         99.23        66.03 o                         
   8  29   1          2.66          2.50        71.16 o                         
   9  29   1         35.01         36.20        91.28 o                         
   1  30   1        717.94        832.13        56.71 o                         
   2  30   1        303.92        332.35        55.34 o                         
   3  30   1         41.84         57.77        44.37 o                         
   4  30   1          1.22         55.16        51.53 o                         
   5  30   1         34.25         23.25        55.73 o                         
   6  30   1          0.08        -11.55        58.32 o                         
   7  30   1        572.15        451.93        86.34 o                         
   8  30   1         12.93        -36.53        64.63 o                         
   9  30   1        776.67        757.46       135.34 o                         
   1  31   1         78.82         87.04        62.72 o                         
   2  31   1        710.12        687.39        87.32 o                         
   3  31   1        166.29        150.69        47.88 o                         
   4  31   1       1001.06       1103.21        60.69 o                         
   5  31   1          8.14         12.58        67.97 o                         
   6  31   1        623.79        668.29        81.85 o                         
   7  31   1        201.44        137.04        71.83 o                         
   8  31   1         24.56        -97.48        96.48 o                         
   1  32   1        594.09        653.93        61.74 o                         
   2  32   1          5.26         -7.22        88.59 o                         
   3  32   1         63.18        110.84        56.22 o                         
   4  32   1          0.14        -87.69        60.79 o                         
   5  32   1          3.46        -85.57       119.47 o                         
   6  32   1         11.18        102.96        70.62 o                         
   7  32   1        122.68        293.43       119.28 o                         
   1  33   1        135.85        128.26        55.17 o                         
   2  33   1        923.25        913.71        69.81 o                         
   3  33   1        110.72        143.09        53.87 o                         
   4  33   1        944.27        976.75        69.34 o                         
   5  33   1         33.23         58.52       108.59 o                         
   6  33   1         62.68        112.32        78.71 o                         
   7  33   1         32.56        -38.15       104.09 o                         
   1  34   1        868.06       1067.09        83.69 o                         
   2  34   1         71.91         66.97        59.52 o                         
   3  34   1        354.50        333.96        62.88 o                         
   4  34   1        114.12        107.34        79.28 o                         
   5  34   1         24.08         34.42        85.95 o                         
   6  34   1        119.05        265.54        98.98 o                         
   1  35   1        104.24        211.39        64.28 o                         
   2  35   1          0.76       -100.19        67.59 o                         
   3  35   1        138.08        135.51        79.90 o                         
   4  35   1        211.77        451.57       245.40 o                         
   1  36   1       1386.36       1751.78       131.60 o                         
   2  36   1         89.49         95.90        94.01 o                         
   0   0   2      35543.75      35978.37      1757.68 o                         
   1   0   2      30058.68      32515.04       846.75 o                         
   2   0   2     117732.13     118605.19      3859.75 o                         
   3   0   2        173.64        306.26         7.64 o                         
   4   0   2        959.63        925.93        32.34 o                         
   5   0   2       1895.66       1981.72        58.51 o                         
   6   0   2          5.00         23.52        16.76 o                         
   7   0   2       1137.65       1355.38        27.64 o                         
   8   0   2       4183.08       4199.33        89.28 o                         
   9   0   2         39.99         69.39        15.68 o                         
  10   0   2         59.64         70.37        17.84 o                         
  11   0   2        518.59        639.86        52.24 o                         
  12   0   2        106.37         54.10        51.16 o                         
  13   0   2        500.44        588.61        65.27 o                         
  14   0   2         15.83         86.44        67.52 o                         
  15   0   2          6.23         73.60        79.48 o                         
  16   0   2         33.87         41.16       126.52 o                         
   0   1   2      13950.54      13591.25       379.57 o                         
   1   1   2       3843.45       3935.62        79.26 o                         
   2   1   2       7817.67       7675.21       135.76 o                         
   3   1   2          5.38         15.02        17.15 o                         
   4   1   2       1987.84       1974.21        44.24 o                         
   5   1   2       1615.71       1591.55        37.71 o                         
   6   1   2        198.98        216.68        13.02 o                         
   7   1   2         31.74         69.77        14.11 o                         
   8   1   2        310.58        327.49        12.94 o                         
   9   1   2          6.67         11.13         9.70 o                         
  10   1   2        611.27        572.06        19.06 o                         
  11   1   2        309.60        371.34        36.54 o                         
  12   1   2         72.79         37.53        36.38 o                         
  13   1   2          3.60        163.51        42.74 o                         
  14   1   2         23.66         42.53        47.59 o                         
  15   1   2         70.48        185.93        56.09 o                         
  16   1   2         15.85       -127.74        85.16 o                         
   0   2   2       4579.83       5366.25       132.99 o                         
   1   2   2       9922.83       9908.64       177.78 o                         
   2   2   2       6909.54       7192.45       114.11 o                         
   3   2   2        726.75        645.63        11.77 o                         
   4   2   2       7132.77       7126.62       136.79 o                         
   5   2   2       3954.31       3893.84        88.28 o                         
   6   2   2       1397.46       1243.51        50.72 o                         
   7   2   2       1445.20       1438.62        34.45 o                         
   8   2   2       4782.80       4794.27        90.38 o                         
   9   2   2        212.27        230.32        11.63 o                         
  10   2   2          0.08         30.55        26.90 o                         
  11   2   2        626.65        660.96        38.67 o                         
  12   2   2         25.99        -43.70        38.32 o                         
  13   2   2        815.70        882.20        50.49 o                         
  14   2   2        224.69        179.89        54.37 o                         
  15   2   2         97.75        181.09        57.43 o                         
  16   2   2          3.54         -8.66        93.43 o                         
   0   3   2      27461.51      27716.33       656.72 o                         
   1   3   2       5667.42       5511.58        99.87 o                         
   2   3   2        731.57        697.40        11.51 o                         
   3   3   2          9.36         -0.99         6.21 o                         
   4   3   2         92.44         85.12         4.95 o                         
   5   3   2      11692.11      11915.10       178.83 o                         
   6   3   2       1748.24       1582.75        90.02 o                         
   7   3   2        103.19        108.17        16.12 o                         
   8   3   2        793.16        701.30        19.30 o                         
   9   3   2        150.06        162.99        13.03 o                         
  10   3   2       2199.43       2046.05        65.22 o                         
  11   3   2        701.77        726.54        38.18 o                         
  12   3   2        301.35        224.26        46.65 o                         
  13   3   2         10.21        158.17        41.55 o                         
  14   3   2         82.50        143.86        50.18 o                         
  15   3   2        412.21        551.13        59.72 o                         
   0   4   2       3355.54       3260.56        85.85 o                         
   1   4   2       8877.33       8684.60       204.97 o                         
   2   4   2       2028.42       2007.95        35.27 o                         
   3   4   2       1913.05       1900.01        33.34 o                         
   4   4   2       2659.39       2791.60        43.70 o                         
   5   4   2        990.44       1013.24        49.98 o                         
   6   4   2       1452.18       1622.81        30.16 o                         
   7   4   2        254.88        257.12        11.29 o                         
   8   4   2          0.02         23.94        41.65 o                         
   9   4   2       1138.31       1159.21        37.19 o                         
  10   4   2         16.98          7.68        33.27 o                         
  11   4   2          5.14         25.55        29.14 o                         
  12   4   2         11.95        -54.55        36.37 o                         
  13   4   2        317.28        345.75        45.65 o                         
  14   4   2         61.57         62.09        49.83 o                         
  15   4   2         62.40         82.09        55.76 o                         
   0   5   2      12103.47      11746.05       284.99 o                         
   1   5   2        120.43         77.38         7.64 o                         
   2   5   2         34.31         23.06         6.37 o                         
   3   5   2        323.91        256.81         8.53 o                         
   4   5   2        273.45        232.63        21.07 o                         
   5   5   2       8689.42       9071.37       161.88 o                         
   6   5   2         32.78         12.06        14.65 o                         
   7   5   2        197.22        251.56        11.46 o                         
   8   5   2       1282.68       1161.81        28.55 o                         
   9   5   2         67.11        105.02        55.76 o                         
  10   5   2       1120.16       1001.83        37.58 o                         
  11   5   2       1631.47       1563.82       107.61 o                         
  12   5   2         53.23        -26.77        71.05 o                         
  13   5   2        469.74        516.90        47.13 o                         
  14   5   2         12.28         27.45        47.52 o                         
  15   5   2       1453.88       1537.72        74.61 o                         
   0   6   2        246.37        295.38        11.86 o                         
   1   6   2          9.30         21.25         5.87 o                         
   2   6   2       1183.72       1028.83        19.74 o                         
   3   6   2        432.39        322.17        10.09 o                         
   4   6   2         51.60         50.93         6.29 o                         
   5   6   2        481.27        452.14        12.13 o                         
   6   6   2        536.79        492.58        56.79 o                         
   7   6   2         37.63         77.45        24.35 o                         
   8   6   2        453.60        492.41        50.03 o                         
   9   6   2        817.19        867.69        45.47 o                         
  10   6   2        795.44        827.68        28.03 o                         
  11   6   2        527.69        434.05        35.96 o                         
  12   6   2         83.41        -17.56        36.86 o                         
  13   6   2       2696.78       2747.23        79.79 o                         
  14   6   2        837.17        757.57        54.23 o                         
  15   6   2          7.41         37.07        54.37 o                         
   0   7   2        487.88        449.15        17.25 o                         
   1   7   2         26.12         36.51         6.19 o                         
   2   7   2         57.95         60.76         5.54 o                         
   3   7   2        852.89        763.43        17.45 o                         
   4   7   2        325.02        333.41        20.87 o                         
   5   7   2       3733.18       3751.90        63.55 o                         
   6   7   2        379.25        394.57        41.31 o                         
   7   7   2        833.32        929.83        38.76 o                         
   8   7   2          3.36         25.94        12.50 o                         
   9   7   2        860.17        912.23        76.25 o                         
  10   7   2       2528.38       2479.97        54.98 o                         
  11   7   2          0.35         15.14        32.76 o                         
  12   7   2         42.70         33.67        36.62 o                         
  13   7   2         52.18         16.26        61.59 o                         
  14   7   2         31.54        -34.88        53.26 o                         
  15   7   2          1.20         75.24        54.11 o                         
   0   8   2      10844.08      11536.72       289.21 o                         
   1   8   2        199.69        186.22         6.92 o                         
   2   8   2       3366.88       3220.82        53.62 o                         
   3   8   2       1513.10       1281.69        46.70 o                         
   4   8   2        107.81        109.35         8.43 o                         
   5   8   2        169.13        138.54        16.66 o                         
   6   8   2       1917.46       1938.86        51.99 o                         
   7   8   2        335.88        328.01        16.13 o                         
   8   8   2       5151.26       5435.25       120.05 o                         
   9   8   2        681.67        678.99        36.31 o                         
  10   8   2        223.07        224.28        25.22 o                         
  11   8   2          4.72         -2.00        91.19 o                         
  12   8   2        699.25        774.73        46.79 o                         
  13   8   2         30.92         11.41        43.90 o                         
  14   8   2        494.14        464.33        56.16 o                         
  15   8   2         97.49         84.64        56.06 o                         
   0   9   2       6707.05       6809.74       165.33 o                         
   1   9   2         16.62         -9.36        13.28 o                         
   2   9   2        873.78        864.64        14.93 o                         
   3   9   2         30.57         44.04        23.13 o                         
   4   9   2        448.19        477.91        25.24 o                         
   5   9   2        970.32       1043.49        58.02 o                         
   6   9   2       1846.26       1831.82        63.95 o                         
   7   9   2       1056.13       1090.56        84.38 o                         
   8   9   2       3516.85       3562.68       228.54 o                         
   9   9   2       2417.20       2485.88        59.00 o                         
  10   9   2        578.55        591.95        29.61 o                         
  11   9   2          0.26         41.34        56.84 o                         
  12   9   2        454.17        437.96        39.72 o                         
  13   9   2         11.23        -20.07        41.67 o                         
  14   9   2         12.54        104.41        45.19 o                         
  15   9   2        272.72        186.79        52.00 o                         
   0  10   2       1396.77       1623.32        58.02 o                         
   1  10   2       1494.31       1560.10        28.48 o                         
   2  10   2       4910.23       4794.31        84.58 o                         
   3  10   2       3015.77       3077.31        65.78 o                         
   4  10   2       1191.13       1191.96        40.87 o                         
   5  10   2        701.07        747.73        23.81 o                         
   6  10   2        229.93        234.85        19.70 o                         
   7  10   2          1.33          1.37        26.31 o                         
   8  10   2        587.88        613.82        22.30 o                         
   9  10   2        244.86        286.24        24.65 o                         
  10  10   2         45.38         55.08        23.31 o                         
  11  10   2        878.07        937.41        49.30 o                         
  12  10   2         37.96         76.89        63.85 o                         
  13  10   2        417.81        462.53        41.89 o                         
  14  10   2        107.03         75.44        44.80 o                         
  15  10   2          0.04        -42.64        65.71 o                         
   0  11   2      19463.98      20423.04       536.86 o                         
   1  11   2         85.71         50.70         7.62 o                         
   2  11   2       9281.44       9443.64       156.38 o                         
   3  11   2       1579.19       1811.21        35.20 o                         
   4  11   2       1777.98       1825.94        59.88 o                         
   5  11   2       4860.31       4891.71       143.08 o                         
   6  11   2       2319.97       2385.88        71.25 o                         
   7  11   2        486.89        480.94        36.21 o                         
   8  11   2        679.88        657.84        26.02 o                         
   9  11   2        136.90        134.43        35.04 o                         
  10  11   2       3901.61       3838.70        94.92 o                         
  11  11   2        350.33        352.94        37.93 o                         
  12  11   2        566.95        524.76        45.99 o                         
  13  11   2        241.82        304.45        47.10 o                         
  14  11   2         84.74         75.21        45.50 o                         
  15  11   2        131.88        215.63       131.96 o                         
   0  12   2       1872.25       2225.65        59.10 o                         
   1  12   2        405.34        443.31        13.28 o                         
   2  12   2         28.56         29.90         9.27 o                         
   3  12   2        885.94        940.18        24.33 o                         
   4  12   2       1482.06       1435.40        61.30 o                         
   5  12   2        557.79        517.23        19.80 o                         
   6  12   2       1844.46       1889.77       129.36 o                         
   7  12   2        702.70        675.05        46.55 o                         
   8  12   2         88.38         87.10        17.12 o                         
   9  12   2          7.79        -36.13        24.09 o                         
  10  12   2        105.60        112.70        22.24 o                         
  11  12   2        190.09        168.84        38.29 o                         
  12  12   2          2.08         99.41        41.84 o                         
  13  12   2         76.68         48.95        41.43 o                         
  14  12   2          1.14         63.74        49.69 o                         
  15  12   2         52.49         20.86        63.06 o                         
   0  13   2       1617.45       1373.90        53.41 o                         
   1  13   2       1079.25       1107.51        29.45 o                         
   2  13   2       2076.91       1921.08        35.84 o                         
   3  13   2       1257.44       1202.49        32.44 o                         
   4  13   2       2257.97       2370.08        77.23 o                         
   5  13   2      10066.37      10066.26       606.10 o                         
   6  13   2       2300.25       2321.30        63.11 o                         
   7  13   2         45.13         51.08        26.41 o                         
   8  13   2        910.99        903.39        49.00 o                         
   9  13   2        208.09        274.64        29.38 o                         
  10  13   2       1297.02       1381.14        56.46 o                         
  11  13   2        393.76        476.53        45.00 o                         
  12  13   2        865.30        764.86        50.55 o                         
  13  13   2        369.95        377.86        57.67 o                         
  14  13   2        216.29        244.38        47.05 o                         
   0  14   2        925.81        941.22        38.42 o                         
   1  14   2       1081.46       1117.25        34.92 o                         
   2  14   2       1852.93       1780.36        40.55 o                         
   3  14   2       2688.69       2733.84        56.65 o                         
   4  14   2          2.23          4.69        12.88 o                         
   5  14   2        890.96        789.74        46.75 o                         
   6  14   2       3178.26       3196.68       158.32 o                         
   7  14   2        915.29        854.97        32.57 o                         
   8  14   2        625.95        652.17        36.54 o                         
   9  14   2       2678.18       2648.73        70.94 o                         
  10  14   2          5.52         -0.29        75.07 o                         
  11  14   2        402.44        303.84        45.90 o                         
  12  14   2        116.79         52.90        53.41 o                         
  13  14   2        118.51         99.83        62.92 o                         
  14  14   2         60.74         59.63        53.08 o                         
   0  15   2       1717.67       1630.87       108.69 o                         
   1  15   2       1597.27       1542.88        78.21 o                         
   2  15   2       1256.67       1191.20        37.78 o                         
   3  15   2        295.28        282.65        18.19 o                         
   4  15   2        954.34       1003.30        36.21 o                         
   5  15   2         14.52         19.13        21.61 o                         
   6  15   2         19.06          8.69        11.71 o                         
   7  15   2        222.23        237.44       111.14 o                         
   8  15   2        202.31        219.10        38.62 o                         
   9  15   2       1188.71       1110.98        53.72 o                         
  10  15   2       1446.47       1568.41       155.19 o                         
  11  15   2        134.54         76.00       144.90 o                         
  12  15   2         24.38         34.40        49.97 o                         
  13  15   2         25.49        -19.22        62.71 o                         
  14  15   2        224.21        293.16        99.28 o                         
   0  16   2         32.14         17.64        22.54 o                         
   1  16   2        134.68        124.48        17.12 o                         
   2  16   2        126.93        100.28        17.30 o                         
   3  16   2       2633.12       2594.68        60.52 o                         
   4  16   2        517.40        517.14        47.53 o                         
   5  16   2        363.70        387.75        66.20 o                         
   6  16   2       1139.77       1153.66        54.98 o                         
   7  16   2        276.15        235.85        39.20 o                         
   8  16   2       3903.35       4121.66       116.25 o                         
   9  16   2        605.23        643.47        60.50 o                         
  10  16   2        164.63        242.91        41.49 o                         
  11  16   2        639.83        774.29        74.62 o                         
  12  16   2        166.58        123.57        70.11 o                         
  13  16   2       1487.87       1394.22       115.94 o                         
  14  16   2        158.43        236.45       159.50 o                         
   0  17   2       1201.15       1088.72        74.38 o                         
   1  17   2       1213.35       1113.49        42.09 o                         
   2  17   2        497.98        477.81        21.73 o                         
   3  17   2         11.09         -5.51        18.28 o                         
   4  17   2         82.92        136.67        25.74 o                         
   5  17   2        193.93        215.70        28.70 o                         
   6  17   2        250.31        350.13        49.05 o                         
   7  17   2        549.51        509.13        59.49 o                         
   8  17   2         21.63        -32.01        45.74 o                         
   9  17   2         33.60        -12.70        44.80 o                         
  10  17   2       1927.02       2036.23        71.56 o                         
  11  17   2       1901.85       2048.82        89.88 o                         
  12  17   2         68.01         75.28        63.30 o                         
  13  17   2        107.35        191.21        69.40 o                         
  14  17   2        131.59        -53.93       169.25 o                         
   0  18   2         44.92        137.79        34.60 o                         
   1  18   2        353.06        349.97        25.01 o                         
   2  18   2        474.21        449.19        45.28 o                         
   3  18   2       3049.91       2988.22       118.18 o                         
   4  18   2          1.73         -1.49        60.42 o                         
   5  18   2        374.58        318.92        38.02 o                         
   6  18   2         60.22        -19.68        39.64 o                         
   7  18   2        585.07        588.69        37.55 o                         
   8  18   2         10.97          0.69        57.82 o                         
   9  18   2         83.72         21.02        66.01 o                         
  10  18   2         47.09         42.30        48.45 o                         
  11  18   2       1172.20       1211.24        76.05 o                         
  12  18   2        588.54        527.77        89.72 o                         
  13  18   2         95.86        313.63        87.05 o                         
   0  19   2       2530.37       2565.62       155.43 o                         
   1  19   2       1317.45       1230.26        55.09 o                         
   2  19   2       2197.19       2163.50        59.58 o                         
   3  19   2       1332.58       1238.17        72.72 o                         
   4  19   2        300.66        282.62        25.45 o                         
   5  19   2       1392.48       1280.10        94.92 o                         
   6  19   2       1116.44        974.42        52.22 o                         
   7  19   2         44.72        -28.04        33.77 o                         
   8  19   2       1267.85       1351.30        64.73 o                         
   9  19   2         55.32         46.82        41.34 o                         
  10  19   2       2080.62       2147.03        87.30 o                         
  11  19   2        473.01        502.18        87.08 o                         
  12  19   2         37.84        -75.14        68.52 o                         
  13  19   2        265.66        152.17       134.46 o                         
   0  20   2        278.84        146.81        40.18 o                         
   1  20   2        340.07        344.46        65.47 o                         
   2  20   2         15.25         -4.91        10.29 o                         
   3  20   2         12.51         37.25        30.20 o                         
   4  20   2        381.11        361.38        46.89 o                         
   5  20   2         20.61         -6.39        45.08 o                         
   6  20   2        116.02        152.03        35.08 o                         
   7  20   2        260.69        242.74        54.10 o                         
   8  20   2         16.37         85.70        53.85 o                         
   9  20   2          7.28         35.69        62.62 o                         
  10  20   2        126.05        129.09        73.45 o                         
  11  20   2         33.09        114.66        82.57 o                         
  12  20   2         77.73        105.65        74.65 o                         
  13  20   2         40.43        -19.99       228.20 o                         
   0  21   2      12416.51      13006.37       764.03 o                         
   1  21   2       1860.61       1746.23        52.69 o                         
   2  21   2        231.89        241.06        41.71 o                         
   3  21   2        274.31        179.35       122.01 o                         
   4  21   2         99.99         93.26        40.29 o                         
   5  21   2       3167.16       3122.57       108.49 o                         
   6  21   2        100.03        120.56        35.34 o                         
   7  21   2       1647.52       1468.84       121.18 o                         
   8  21   2       2890.30       2894.85       216.39 o                         
   9  21   2         46.08         87.34       109.22 o                         
  10  21   2        229.35        213.43        61.04 o                         
  11  21   2        109.70        104.73        69.28 o                         
  12  21   2          5.57       -192.88       154.40 o                         
  13  21   2        341.56        250.56       105.11 o                         
   0  22   2         68.39         64.68        45.87 o                         
   1  22   2         45.65         84.23        29.11 o                         
   2  22   2        923.65        801.52        42.52 o                         
   3  22   2        590.88        644.94        41.48 o                         
   4  22   2        847.97        889.49        59.73 o                         
   5  22   2        479.37        447.76        35.10 o                         
   6  22   2         21.36         -9.52        38.61 o                         
   7  22   2        202.35        210.50        42.08 o                         
   8  22   2        707.00        748.76        59.34 o                         
   9  22   2        384.69        305.32        49.35 o                         
  10  22   2        155.48        219.04       122.85 o                         
  11  22   2         24.41          8.03        65.82 o                         
  12  22   2         91.71         32.82        94.67 o                         
   0  23   2       7437.26       7832.30       443.27 o                         
   1  23   2        405.32        455.65        41.09 o                         
   2  23   2        592.10        594.58        33.67 o                         
   3  23   2        754.76        742.00        75.51 o                         
   4  23   2        821.54        834.24        65.42 o                         
   5  23   2        721.89        619.30        51.11 o                         
   6  23   2         20.42        107.64        39.74 o                         
   7  23   2         58.36        106.61        56.69 o                         
   8  23   2        962.34        935.22        65.12 o                         
   9  23   2         55.58         81.42        63.80 o                         
  10  23   2        691.14        562.49       111.92 o                         
  11  23   2         36.46         37.40       145.34 o                         
  12  23   2         47.66        -20.69       162.05 o                         
   0  24   2         12.04        -41.16        49.79 o                         
   1  24   2          1.37        -35.67        36.11 o                         
   2  24   2       1121.06       1075.40        58.16 o                         
   3  24   2        323.10        288.91        47.92 o                         
   4  24   2         11.17         32.13        68.99 o                         
   5  24   2         60.48         12.06        76.30 o                         
   6  24   2        107.07         51.55        49.07 o                         
   7  24   2         24.37         62.42        48.66 o                         
   8  24   2        464.94        397.35        52.05 o                         
   9  24   2         54.33         25.74        52.66 o                         
  10  24   2         79.71         70.65        63.47 o                         
  11  24   2        115.70        193.39        67.17 o                         
   0  25   2       2437.96       2486.92       106.14 o                         
   1  25   2       1104.34       1127.72        45.57 o                         
   2  25   2        210.72        130.07        34.16 o                         
   3  25   2         39.68         51.21        51.23 o                         
   4  25   2         96.90        151.44        41.08 o                         
   5  25   2        356.77        416.15        68.36 o                         
   6  25   2         44.92         89.90        58.36 o                         
   7  25   2          8.04        116.47        85.70 o                         
   8  25   2        266.04        267.77        62.89 o                         
   9  25   2         86.35        120.15       168.27 o                         
  10  25   2         56.30         64.80        89.25 o                         
  11  25   2          0.02        -54.93        83.22 o                         
   0  26   2        415.16        411.51        66.05 o                         
   1  26   2          0.91        -13.72        43.66 o                         
   2  26   2         18.93        -21.30        40.28 o                         
   3  26   2        117.26         50.39        51.79 o                         
   4  26   2         72.87         61.49        56.79 o                         
   5  26   2        285.14        381.77        48.37 o                         
   6  26   2        108.75        118.31       133.87 o                         
   7  26   2         18.71         21.75        53.30 o                         
   8  26   2        199.79         46.52        65.35 o                         
   9  26   2         32.76         58.51        69.21 o                         
  10  26   2        176.92        215.64        71.31 o                         
  11  26   2        649.04        749.13        96.66 o                         
   0  27   2        111.46        152.88        43.32 o                         
   1  27   2          0.44        -61.55        41.04 o                         
   2  27   2       1103.89       1135.77       114.47 o                         
   3  27   2         40.19         81.61        51.16 o                         
   4  27   2        296.46        365.70       128.38 o                         
   5  27   2        322.70        400.82        77.42 o                         
   6  27   2       1386.01       1324.19        72.23 o                         
   7  27   2          0.15        -22.28        78.50 o                         
   8  27   2        818.35        894.57        74.88 o                         
   9  27   2         40.84        -53.55        73.71 o                         
  10  27   2         71.39       -200.88       133.92 o                         
   0  28   2         65.16        145.24        48.32 o                         
   1  28   2        478.03        453.82        47.75 o                         
   2  28   2        137.48        142.44        42.10 o                         
   3  28   2        167.24        132.62        59.59 o                         
   4  28   2        147.54        128.73        47.53 o                         
   5  28   2        147.62        116.56        51.23 o                         
   6  28   2         72.59        123.55        56.35 o                         
   7  28   2         17.47         -5.92        68.02 o                         
   8  28   2         15.43        -28.74        70.99 o                         
   9  28   2         16.85         10.03       106.19 o                         
  10  28   2         25.89         67.45        80.34 o                         
   0  29   2        367.42        434.74        69.19 o                         
   1  29   2         14.14         42.81        60.61 o                         
   2  29   2        932.92       1037.38        54.84 o                         
   3  29   2        729.14        767.98        51.64 o                         
   4  29   2         13.51         18.16        50.57 o                         
   5  29   2       1184.83       1129.78        67.14 o                         
   6  29   2        480.42        564.57        71.34 o                         
   7  29   2        187.01        262.33        63.91 o                         
   8  29   2          3.30        -12.15       170.18 o                         
   9  29   2          0.57         -3.33       149.60 o                         
   0  30   2        294.00        342.32        93.79 o                         
   1  30   2        103.64        207.13        44.07 o                         
   2  30   2        198.70        190.45        55.20 o                         
   3  30   2          8.27        -35.82        89.53 o                         
   4  30   2         52.94        158.89        58.26 o                         
   5  30   2          6.04         10.25        52.67 o                         
   6  30   2          8.87         48.32        59.57 o                         
   7  30   2          7.05         62.07        80.12 o                         
   8  30   2        344.96        150.51       160.82 o                         
   0  31   2         46.96         71.44        69.29 o                         
   1  31   2          2.78         78.15        56.17 o                         
   2  31   2        110.75        237.10        72.82 o                         
   3  31   2        204.05        223.50        97.46 o                         
   4  31   2         57.57         54.62        50.08 o                         
   5  31   2        345.40        411.59       122.50 o                         
   6  31   2        135.53        314.98        67.37 o                         
   7  31   2         16.53        -21.96        68.40 o                         
   8  31   2         90.98        175.84       230.45 o                         
   0  32   2        774.56        956.61        87.12 o                         
   1  32   2         44.04         41.00        52.67 o                         
   2  32   2        471.56        473.73        55.07 o                         
   3  32   2         11.98          6.23        58.74 o                         
   4  32   2         35.83         -9.31       112.85 o                         
   5  32   2        331.92        481.58        75.27 o                         
   6  32   2         62.26         11.53        78.79 o                         
   7  32   2        101.66        114.96       121.03 o                         
   0  33   2        854.89        991.79        98.59 o                         
   1  33   2        435.65        456.58        62.10 o                         
   2  33   2         26.37         34.00        52.53 o                         
   3  33   2         16.29        -10.07       109.71 o                         
   4  33   2          1.44         98.75       103.30 o                         
   5  33   2         24.81        -15.44        68.55 o                         
   6  33   2         86.77         50.69        78.50 o                         
   0  34   2        232.90        156.80        98.79 o                         
   1  34   2         46.78         13.47        61.94 o                         
   2  34   2         47.88         65.09        73.98 o                         
   3  34   2         35.04        -16.09        86.51 o                         
   4  34   2         72.63         94.01        68.71 o                         
   5  34   2          0.13          7.22       128.04 o                         
   0  35   2         98.35        148.28       108.29 o                         
   1  35   2        340.65        365.07        76.11 o                         
   2  35   2        377.84        578.47       106.19 o                         
   3  35   2        388.01        422.59        99.84 o                         
   1   1   3        851.61       1101.04        21.85 o                         
   2   1   3        726.94        821.99        15.05 o                         
   3   1   3       6776.79       6869.10        95.20 o                         
   4   1   3      18733.12      19936.19       286.66 o                         
   5   1   3         54.91         71.24        11.35 o                         
   6   1   3       1255.54       1192.62        36.75 o                         
   7   1   3       2061.81       1812.27        50.62 o                         
   8   1   3         20.06         -4.80        27.88 o                         
   9   1   3         45.73         61.73        24.06 o                         
  10   1   3         46.79         61.27        29.45 o                         
  11   1   3       1179.58       1157.33        50.43 o                         
  12   1   3          5.92         48.74        39.11 o                         
  13   1   3         26.28         67.79        47.58 o                         
  14   1   3         51.36         89.39        55.47 o                         
  15   1   3        351.55        569.83        67.62 o                         
   1   2   3         92.43        111.56        19.75 o                         
   2   2   3        245.05        245.62        21.02 o                         
   3   2   3        358.81        359.86         8.79 o                         
   4   2   3      10328.87      10732.68       160.38 o                         
   5   2   3        355.70        282.53        15.54 o                         
   6   2   3       1241.00       1180.60        31.16 o                         
   7   2   3        932.69        900.96        30.47 o                         
   8   2   3         28.50         14.58        19.67 o                         
   9   2   3          0.02        -21.27        23.33 o                         
  10   2   3        425.86        447.18        32.78 o                         
  11   2   3        201.37        217.74        37.56 o                         
  12   2   3         60.53         69.69        73.11 o                         
  13   2   3        170.60        236.41        74.09 o                         
  14   2   3        115.87        166.47        55.58 o                         
  15   2   3         65.54        226.77        62.13 o                         
   1   3   3        180.06        150.55         7.92 o                         
   2   3   3         75.47         79.92         6.86 o                         
   3   3   3        358.42        385.08         9.75 o                         
   4   3   3       5662.62       6366.85       127.75 o                         
   5   3   3        565.32        503.56        13.93 o                         
   6   3   3        280.46        275.66        28.47 o                         
   7   3   3        694.68        588.95        29.45 o                         
   8   3   3        472.37        394.83        72.08 o                         
   9   3   3        522.91        449.98        33.42 o                         
  10   3   3          6.44         13.29        29.10 o                         
  11   3   3         21.47        166.60        52.68 o                         
  12   3   3         17.51         10.07        41.26 o                         
  13   3   3         20.40        106.56        45.91 o                         
  14   3   3        117.01        109.84        68.60 o                         
  15   3   3        255.98        388.40        63.67 o                         
   1   4   3       1222.93       1403.47        26.37 o                         
   2   4   3        253.16        198.46         7.48 o                         
   3   4   3          5.54         12.26         7.60 o                         
   4   4   3       1411.83       1256.52        85.21 o                         
   5   4   3         37.91         31.14         7.03 o                         
   6   4   3        663.80        581.61        16.48 o                         
   7   4   3        525.17        526.72        27.24 o                         
   8   4   3        168.97        145.59        24.34 o                         
   9   4   3        773.54        640.25        43.91 o                         
  10   4   3        388.23        455.87        34.96 o                         
  11   4   3        890.22        921.21        43.62 o                         
  12   4   3        501.93        593.45        44.14 o                         
  13   4   3          6.49        120.69        45.69 o                         
  14   4   3        516.57        516.85        55.68 o                         
  15   4   3        839.30       1023.36        94.43 o                         
   1   5   3       3168.65       3324.42        63.17 o                         
   2   5   3       2461.24       2598.52        76.74 o                         
   3   5   3         57.88         66.35         6.76 o                         
   4   5   3         18.20         26.89         6.74 o                         
   5   5   3         41.49         29.16         7.14 o                         
   6   5   3         85.90        119.06        13.33 o                         
   7   5   3        249.45        224.89        14.46 o                         
   8   5   3        171.65        139.32        25.77 o                         
   9   5   3       2269.93       2255.57        73.48 o                         
  10   5   3         63.26         89.39        29.10 o                         
  11   5   3       1282.67       1355.09        52.95 o                         
  12   5   3         39.52         94.49        40.57 o                         
  13   5   3        232.10        276.08        49.61 o                         
  14   5   3        544.57        575.32        74.58 o                         
  15   5   3        469.12        419.62        67.27 o                         
   1   6   3       1706.71       1859.29        31.79 o                         
   2   6   3        569.18        695.32        15.73 o                         
   3   6   3        543.12        574.87        14.90 o                         
   4   6   3          4.61          0.28         7.62 o                         
   5   6   3          0.00         11.69         8.16 o                         
   6   6   3       1140.02       1070.24        25.36 o                         
   7   6   3        230.28        244.41        14.80 o                         
   8   6   3        361.07        335.34        28.60 o                         
   9   6   3        745.74        737.87       118.24 o                         
  10   6   3       1453.09       1422.09        50.06 o                         
  11   6   3        153.31        137.11       103.59 o                         
  12   6   3        238.66        167.18        55.67 o                         
  13   6   3        172.14        226.05        48.42 o                         
  14   6   3        616.53        686.90       117.16 o                         
  15   6   3        205.23        179.24       168.03 o                         
   1   7   3       3004.74       2992.50        48.55 o                         
   2   7   3          0.23         -1.60         7.28 o                         
   3   7   3        650.77        632.54        15.01 o                         
   4   7   3        331.35        318.58        12.32 o                         
   5   7   3         49.65         48.47        20.63 o                         
   6   7   3       2672.04       2667.68        63.06 o                         
   7   7   3       2549.31       2600.86        75.36 o                         
   8   7   3        265.45        270.47        19.70 o                         
   9   7   3       3822.23       3956.04       123.58 o                         
  10   7   3        674.53        684.52        38.80 o                         
  11   7   3          9.29        -55.73        61.79 o                         
  12   7   3        648.68        537.37        46.02 o                         
  13   7   3          9.23          7.74        29.89 o                         
  14   7   3       1479.98       1493.33       109.91 o                         
  15   7   3         10.88        -20.32        81.83 o                         
   1   8   3        232.20        274.21         9.89 o                         
   2   8   3       1193.61       1227.58        28.36 o                         
   3   8   3       1275.71       1255.08        27.10 o                         
   4   8   3         14.31         -7.18        34.35 o                         
   5   8   3         32.81         52.84         9.80 o                         
   6   8   3          2.54         14.42         9.52 o                         
   7   8   3        499.73        508.17        53.56 o                         
   8   8   3       1142.06       1103.82        27.30 o                         
   9   8   3       1479.44       1481.27       106.28 o                         
  10   8   3        813.07        761.64        40.22 o                         
  11   8   3          0.18         18.35        32.40 o                         
  12   8   3        183.70        190.13        43.72 o                         
  13   8   3        423.54        461.22        85.26 o                         
  14   8   3         21.37        -15.92        55.58 o                         
  15   8   3         13.66          8.16        58.11 o                         
   1   9   3       6591.50       6711.93       126.89 o                         
   2   9   3        217.63        199.42        10.58 o                         
   3   9   3          3.22          7.39        10.14 o                         
   4   9   3        977.16        884.13        25.61 o                         
   5   9   3          0.39          6.18        12.25 o                         
   6   9   3       1821.83       1824.27        65.56 o                         
   7   9   3       1933.91       1866.68        60.27 o                         
   8   9   3       2859.75       2867.21       138.28 o                         
   9   9   3       1373.92       1364.82        42.68 o                         
  10   9   3          3.07        -31.70        29.01 o                         
  11   9   3         92.86         92.81        34.35 o                         
  12   9   3        366.09        307.77        38.50 o                         
  13   9   3        146.66        108.95        49.25 o                         
  14   9   3         70.32         39.93        49.62 o                         
  15   9   3         21.19         34.26        61.57 o                         
   1  10   3        130.06        111.28        10.29 o                         
   2  10   3       8878.26       9400.77       205.71 o                         
   3  10   3         97.67        115.44        11.76 o                         
   4  10   3       3466.69       3427.89        95.99 o                         
   5  10   3        374.43        398.10        15.78 o                         
   6  10   3       2317.42       2290.83        61.64 o                         
   7  10   3       2071.51       1976.50       123.73 o                         
   8  10   3        466.77        492.32        24.52 o                         
   9  10   3          6.02         21.06        61.74 o                         
  10  10   3       1667.04       1602.86        52.74 o                         
  11  10   3          0.36         32.90        40.51 o                         
  12  10   3        661.26        695.84        43.10 o                         
  13  10   3        421.05        406.28        47.06 o                         
  14  10   3        357.01        505.64        58.62 o                         
   1  11   3       1022.95       1086.17        27.60 o                         
   2  11   3         24.49         29.75        11.35 o                         
   3  11   3        383.04        351.68        14.30 o                         
   4  11   3         15.20          8.37        14.16 o                         
   5  11   3         69.82         81.83        32.83 o                         
   6  11   3        406.62        409.97        15.23 o                         
   7  11   3       1364.99       1413.46        90.51 o                         
   8  11   3         53.50          7.21        61.25 o                         
   9  11   3        316.35        322.91        59.93 o                         
  10  11   3        151.80        165.03        66.54 o                         
  11  11   3         14.93         69.47        47.19 o                         
  12  11   3         90.75        122.61        40.69 o                         
  13  11   3        132.13        187.17        45.30 o                         
  14  11   3          1.03        -12.30        56.24 o                         
   1  12   3       1766.00       1943.92        41.12 o                         
   2  12   3        230.62        184.89        17.10 o                         
   3  12   3         50.54         64.27        10.69 o                         
   4  12   3       2960.07       2878.48       118.29 o                         
   5  12   3        126.12        133.00        11.92 o                         
   6  12   3       1824.01       1814.58        36.37 o                         
   7  12   3       1560.33       1562.39        78.45 o                         
   8  12   3        416.33        437.56        28.67 o                         
   9  12   3        221.73        141.75        23.63 o                         
  10  12   3        767.85        733.69        45.33 o                         
  11  12   3        131.12        183.79        61.84 o                         
  12  12   3        406.59        498.58        77.18 o                         
  13  12   3         81.43         43.52        70.95 o                         
  14  12   3        642.14        810.15        61.88 o                         
   1  13   3       7118.09       7615.02       182.77 o                         
   2  13   3        368.97        363.48        16.65 o                         
   3  13   3        984.24       1002.99        31.23 o                         
   4  13   3        413.20        454.89        20.64 o                         
   5  13   3          7.93         24.99        11.93 o                         
   6  13   3          0.97         49.35        12.70 o                         
   7  13   3       1731.78       1634.12        38.20 o                         
   8  13   3       1144.07       1131.13       128.82 o                         
   9  13   3        396.36        401.84        72.08 o                         
  10  13   3        121.66        189.83        39.12 o                         
  11  13   3        406.99        434.50        46.05 o                         
  12  13   3          6.17        -14.29        52.46 o                         
  13  13   3         56.61         18.62        51.98 o                         
  14  13   3         89.36        220.86        63.01 o                         
   1  14   3         20.14         74.98        49.64 o                         
   2  14   3        211.86        173.18        15.68 o                         
   3  14   3         41.74         47.17        27.39 o                         
   4  14   3       2037.63       2077.04        46.99 o                         
   5  14   3        526.08        515.50        27.44 o                         
   6  14   3       2052.70       2103.95       107.95 o                         
   7  14   3        491.01        437.50        22.24 o                         
   8  14   3         45.44         22.99        23.60 o                         
   9  14   3         96.15         77.51        27.61 o                         
  10  14   3        184.69        143.78       155.09 o                         
  11  14   3        220.15        243.57        70.36 o                         
  12  14   3        920.52        863.49        71.55 o                         
  13  14   3        177.93        256.18        69.01 o                         
  14  14   3        199.82        256.55        79.54 o                         
   1  15   3       1568.33       1437.92        57.94 o                         
   2  15   3       1250.90       1193.53        32.86 o                         
   3  15   3       1226.57       1161.77        40.67 o                         
   4  15   3       2631.20       2518.82        60.06 o                         
   5  15   3       2821.30       2878.20        64.49 o                         
   6  15   3       4547.41       4413.55       116.28 o                         
   7  15   3       5896.47       5673.95       151.81 o                         
   8  15   3         61.28         23.20        50.91 o                         
   9  15   3        867.41        924.57       155.14 o                         
  10  15   3         80.84         87.22        51.14 o                         
  11  15   3        224.45        254.33        56.14 o                         
  12  15   3         11.02         -2.54        61.94 o                         
  13  15   3        235.70        168.63        70.72 o                         
  14  15   3        455.76        519.70       153.03 o                         
   1  16   3         91.82        131.46        19.37 o                         
   2  16   3        240.98        208.45        19.88 o                         
   3  16   3        189.96        210.31        21.54 o                         
   4  16   3         73.19         60.66        23.44 o                         
   5  16   3         54.31         63.63        23.30 o                         
   6  16   3          0.17         26.28        17.64 o                         
   7  16   3        132.56        140.02        28.03 o                         
   8  16   3        136.48        124.26        31.38 o                         
   9  16   3          0.17         12.50        33.59 o                         
  10  16   3        369.76        320.31        63.00 o                         
  11  16   3        521.02        395.89       156.07 o                         
  12  16   3        150.26        -57.67       152.59 o                         
  13  16   3         77.87         80.70       164.20 o                         
   1  17   3       4350.29       4383.44       250.74 o                         
   2  17   3         17.03         -9.92        22.00 o                         
   3  17   3       2309.39       2375.12        73.55 o                         
   4  17   3       1400.14       1396.59        66.07 o                         
   5  17   3        489.39        443.43        30.20 o                         
   6  17   3         61.32         10.49        20.97 o                         
   7  17   3       1701.37       1599.84        52.22 o                         
   8  17   3        365.47        296.75        35.78 o                         
   9  17   3       1281.67       1263.90        93.45 o                         
  10  17   3        165.42        243.69        53.47 o                         
  11  17   3        427.96        375.50        64.01 o                         
  12  17   3        524.68        660.83        72.79 o                         
  13  17   3          0.86         82.71        75.32 o                         
   1  18   3          0.02         17.21        36.65 o                         
   2  18   3        323.92        354.81        49.79 o                         
   3  18   3          0.15        -22.38        29.57 o                         
   4  18   3       1802.23       1773.88        59.97 o                         
   5  18   3       1250.87       1182.30        77.72 o                         
   6  18   3        372.40        309.85        75.95 o                         
   7  18   3        455.82        486.12        33.11 o                         
   8  18   3          8.81         22.71        48.07 o                         
   9  18   3         54.01          7.48        40.08 o                         
  10  18   3         83.81        110.65        54.59 o                         
  11  18   3         48.16        125.85       116.48 o                         
  12  18   3       2756.03       2879.86       133.22 o                         
  13  18   3        597.67        557.43        82.91 o                         
   1  19   3        690.38        701.61        39.87 o                         
   2  19   3         71.83         43.12        22.87 o                         
   3  19   3        762.89        793.75        78.55 o                         
   4  19   3        661.61        653.64        37.27 o                         
   5  19   3         74.44         26.51        32.87 o                         
   6  19   3        384.64        357.87        33.37 o                         
   7  19   3       2133.16       1953.18        76.88 o                         
   8  19   3        180.43        270.37        43.42 o                         
   9  19   3        651.03        699.37       101.48 o                         
  10  19   3          8.97        -50.76       131.13 o                         
  11  19   3         10.88        -12.32        93.74 o                         
  12  19   3         48.78         64.76        93.15 o                         
  13  19   3          8.91          3.89        98.20 o                         
   1  20   3         26.80         53.59        35.38 o                         
   2  20   3         97.90         89.54        27.04 o                         
   3  20   3         29.85         38.68        27.33 o                         
   4  20   3       3333.21       3497.38       130.51 o                         
   5  20   3         50.26         29.14        34.01 o                         
   6  20   3       1842.52       1783.51        83.65 o                         
   7  20   3       1469.56       1360.66       126.86 o                         
   8  20   3          0.23        -50.47        33.65 o                         
   9  20   3         30.65         68.62        47.78 o                         
  10  20   3        272.57        187.05        70.32 o                         
  11  20   3         38.36        146.12        65.45 o                         
  12  20   3         44.71          6.60        94.70 o                         
   1  21   3        321.51        310.00        29.10 o                         
   2  21   3        720.72        640.13        37.19 o                         
   3  21   3          0.50          5.19        30.87 o                         
   4  21   3        147.15        141.73        38.42 o                         
   5  21   3        172.54         88.71        30.80 o                         
   6  21   3          8.42        -20.63        46.94 o                         
   7  21   3        255.58        276.63        61.89 o                         
   8  21   3        106.50         82.99        37.01 o                         
   9  21   3        212.65        102.62        51.02 o                         
  10  21   3        132.41        115.41       196.20 o                         
  11  21   3         19.00        -46.93        70.01 o                         
  12  21   3         54.98         94.89        76.49 o                         
   1  22   3        747.86        697.27        45.94 o                         
   2  22   3       1264.05       1445.28        57.14 o                         
   3  22   3         23.82        -60.95        40.63 o                         
   4  22   3       2583.94       2424.96        79.24 o                         
   5  22   3       1582.47       1470.10       133.92 o                         
   6  22   3        382.32        317.71        39.28 o                         
   7  22   3          2.34        -30.28        69.44 o                         
   8  22   3         91.58         24.36        40.38 o                         
   9  22   3          3.19        104.27        56.79 o                         
  10  22   3       1022.79       1139.54        97.80 o                         
  11  22   3          3.18        193.41        90.59 o                         
  12  22   3        312.05        315.30       123.39 o                         
   1  23   3       3954.52       3975.44       163.54 o                         
   2  23   3        272.69        237.98        31.31 o                         
   3  23   3        259.78        270.41        46.60 o                         
   4  23   3        633.68        605.13       100.06 o                         
   5  23   3        147.37        153.42        77.86 o                         
   6  23   3        205.95        222.73        39.64 o                         
   7  23   3        484.69        363.46        42.24 o                         
   8  23   3        184.81        113.82        54.29 o                         
   9  23   3        639.78        762.31        86.51 o                         
  10  23   3          2.05       -112.23        84.36 o                         
  11  23   3        490.32        305.26       102.21 o                         
   1  24   3       3490.85       3422.45       131.99 o                         
   2  24   3          9.02         47.48        31.95 o                         
   3  24   3          0.09         14.65        37.36 o                         
   4  24   3       1658.25       1764.38       131.13 o                         
   5  24   3       1285.11       1291.50        54.01 o                         
   6  24   3        756.36        765.15        54.43 o                         
   7  24   3        112.18        121.96        41.50 o                         
   8  24   3        362.35        438.36        55.25 o                         
   9  24   3         38.14        116.03        76.85 o                         
  10  24   3          2.22       -108.27        80.06 o                         
  11  24   3          0.24         59.75        80.15 o                         
   1  25   3         34.88         19.69        46.06 o                         
   2  25   3          1.06         13.71        85.21 o                         
   3  25   3          0.16         14.35        46.47 o                         
   4  25   3        232.90        250.32        42.58 o                         
   5  25   3        156.92        203.38        38.03 o                         
   6  25   3        136.80        106.14        42.70 o                         
   7  25   3        856.21        935.30        60.07 o                         
   8  25   3        211.76        242.47        55.95 o                         
   9  25   3       1178.58       1425.15        88.97 o                         
  10  25   3         14.15        -34.89       119.47 o                         
   1  26   3        863.24        873.63        53.26 o                         
   2  26   3       1523.05       1749.68        80.49 o                         
   3  26   3       2951.79       2930.86       169.94 o                         
   4  26   3        343.94        348.96        46.25 o                         
   5  26   3          7.10          3.47        40.14 o                         
   6  26   3        284.06        456.82        64.29 o                         
   7  26   3          0.26        -85.34        86.29 o                         
   8  26   3        338.29        257.14        60.29 o                         
   9  26   3        137.28        238.04        90.11 o                         
  10  26   3        410.67        251.60       104.39 o                         
   1  27   3        414.96        418.77        42.51 o                         
   2  27   3         43.34        -35.67        49.01 o                         
   3  27   3        977.35        901.37        60.37 o                         
   4  27   3         38.35         16.09        45.67 o                         
   5  27   3         53.69        108.35        51.52 o                         
   6  27   3        224.29        212.49        49.99 o                         
   7  27   3        237.40        264.45        61.31 o                         
   8  27   3          2.29         83.42        80.95 o                         
   9  27   3        264.35        238.17       158.57 o                         
   1  28   3          9.63        -46.23        50.48 o                         
   2  28   3        451.59        580.65        80.61 o                         
   3  28   3        380.02        409.34        51.68 o                         
   4  28   3        298.51        289.26        53.32 o                         
   5  28   3         17.19        -50.45        53.45 o                         
   6  28   3        121.00        180.83        56.67 o                         
   7  28   3         42.24        103.48        62.97 o                         
   8  28   3         70.88         -2.07        95.16 o                         
   9  28   3         70.70        214.24       112.54 o                         
   1  29   3          1.07         55.42        51.96 o                         
   2  29   3          1.91         81.69        54.73 o                         
   3  29   3          3.70         29.68        51.17 o                         
   4  29   3         23.10        113.95        91.04 o                         
   5  29   3          2.24        -18.22        75.81 o                         
   6  29   3          0.41        166.27        64.38 o                         
   7  29   3          3.11         35.17        77.80 o                         
   8  29   3        350.50        331.28        90.32 o                         
   1  30   3         62.25         27.25        53.56 o                         
   2  30   3        462.96        451.78       108.44 o                         
   3  30   3        178.38        159.44        55.99 o                         
   4  30   3        422.58        553.47        59.39 o                         
   5  30   3         32.54        -67.66        54.94 o                         
   6  30   3        155.68        229.94       148.08 o                         
   7  30   3          6.69        -81.45       102.02 o                         
   1  31   3        312.07        277.97        55.28 o                         
   2  31   3        164.31        194.86        72.08 o                         
   3  31   3         54.59        103.46        93.15 o                         
   4  31   3         73.92         80.96        57.29 o                         
   5  31   3         34.95        -25.82        58.85 o                         
   6  31   3        160.22        126.33        90.06 o                         
   7  31   3         62.19         16.15        79.88 o                         
   1  32   3         52.65         28.91        86.39 o                         
   2  32   3         52.45        139.32        69.94 o                         
   3  32   3        234.77         58.13        81.88 o                         
   4  32   3         38.10        126.27        63.60 o                         
   5  32   3          1.57        -14.38        95.95 o                         
   6  32   3         44.22         91.14       103.98 o                         
   1  33   3        405.00        450.61        80.83 o                         
   2  33   3        205.98        381.13        86.60 o                         
   3  33   3        196.84        103.77        69.67 o                         
   4  33   3         34.89        -37.97       158.62 o                         
   1  34   3         18.90        139.78       111.77 o                         
   2  34   3         29.01         -5.78       123.78 o                         
   3  34   3         53.04        149.06       104.77 o                         
   0   0   4         21.27         44.89        23.52 o                         
   1   0   4       5605.40       6008.17       169.84 o                         
   2   0   4       1524.43       1847.45        40.38 o                         
   3   0   4       3822.87       4425.42        74.97 o                         
   4   0   4       5130.66       5211.41       108.49 o                         
   5   0   4       1372.48       1275.90        29.11 o                         
   6   0   4         26.86         49.20        21.56 o                         
   7   0   4       1320.52       1307.36        58.90 o                         
   8   0   4       3570.47       3383.26       142.01 o                         
   9   0   4         84.87        201.10        40.87 o                         
  10   0   4        286.42        210.12        56.25 o                         
  11   0   4        566.56        567.54        61.15 o                         
  12   0   4         22.26         -6.96        61.06 o                         
  13   0   4        389.99        533.72        79.58 o                         
  14   0   4         21.14         55.96        95.06 o                         
   0   1   4       1426.97       1588.14        52.43 o                         
   1   1   4        289.12        327.29        14.21 o                         
   2   1   4       7900.17       8803.08       136.32 o                         
   3   1   4       1752.16       1948.05        27.17 o                         
   4   1   4       1074.44       1104.90        20.98 o                         
   5   1   4        217.71        248.92         6.96 o                         
   6   1   4         94.50         73.54        15.48 o                         
   7   1   4         37.09          7.46        18.61 o                         
   8   1   4        317.05        319.04        25.71 o                         
   9   1   4         35.26         98.71        32.34 o                         
  10   1   4         33.05         26.87        37.45 o                         
  11   1   4         34.44         -0.49        37.07 o                         
  12   1   4         91.48         71.98        43.53 o                         
  13   1   4         86.86        120.19        53.65 o                         
  14   1   4         54.52         98.67        67.94 o                         
   0   2   4       2395.46       2493.20        71.93 o                         
   1   2   4        308.32        328.77        23.32 o                         
   2   2   4       8896.64       9326.20       132.32 o                         
   3   2   4       1091.55       1129.59        28.42 o                         
   4   2   4       3394.93       3594.94        63.85 o                         
   5   2   4       5100.79       5519.44        82.67 o                         
   6   2   4         60.35         51.40        16.17 o                         
   7   2   4       1538.33       1421.83        41.75 o                         
   8   2   4        605.81        525.34        29.93 o                         
   9   2   4        135.91        167.10        27.59 o                         
  10   2   4         24.20          4.29        13.67 o                         
  11   2   4        765.00        785.06        44.66 o                         
  12   2   4         52.36        108.40        51.35 o                         
  13   2   4         80.36         89.75        51.69 o                         
  14   2   4         43.72        -32.38        68.67 o                         
   0   3   4        676.07        698.08        19.89 o                         
   1   3   4         40.26         26.35         5.98 o                         
   2   3   4       2652.29       2925.80       113.05 o                         
   3   3   4       1229.55       1326.84        77.52 o                         
   4   3   4        788.37        835.99        33.62 o                         
   5   3   4        943.30        926.67        28.52 o                         
   6   3   4       1570.62       1572.84        43.79 o                         
   7   3   4         89.05         55.96        20.20 o                         
   8   3   4       2307.15       2507.07        76.43 o                         
   9   3   4         12.64         19.50        26.24 o                         
  10   3   4        215.77        241.38        36.56 o                         
  11   3   4        195.87        204.82        38.42 o                         
  12   3   4          4.95        108.81        43.39 o                         
  13   3   4          6.88         39.37        53.18 o                         
  14   3   4        409.99        464.07        93.69 o                         
   0   4   4         16.07         12.74         7.84 o                         
   1   4   4        159.15        182.94         7.09 o                         
   2   4   4         56.23         72.35        14.26 o                         
   3   4   4        159.37        149.23        10.76 o                         
   4   4   4        185.37        244.18        11.40 o                         
   5   4   4        869.91        852.67        18.73 o                         
   6   4   4       1448.52       1487.55        40.10 o                         
   7   4   4         68.70         39.60        24.06 o                         
   8   4   4         72.14         81.73        23.59 o                         
   9   4   4        111.08        123.88        28.96 o                         
  10   4   4        168.65        187.43        51.79 o                         
  11   4   4        387.46        398.52        39.70 o                         
  12   4   4         33.86         49.45        45.39 o                         
  13   4   4        168.29        141.79        58.70 o                         
  14   4   4         93.69        125.93        68.27 o                         
   0   5   4         92.01        128.38        12.74 o                         
   1   5   4         11.20          3.35        14.21 o                         
   2   5   4        466.76        435.13        13.36 o                         
   3   5   4        400.24        434.20        16.32 o                         
   4   5   4          3.97        -14.93         9.96 o                         
   5   5   4        517.00        463.94        35.23 o                         
   6   5   4        313.19        302.53        27.44 o                         
   7   5   4        414.35        410.61        22.74 o                         
   8   5   4       2017.79       1971.18        62.79 o                         
   9   5   4          1.82         -4.66        34.15 o                         
  10   5   4          5.81         99.47        37.19 o                         
  11   5   4        407.23        391.80        40.49 o                         
  12   5   4         12.35         15.03        45.86 o                         
  13   5   4         45.17        110.34        62.93 o                         
  14   5   4        255.69        264.67        68.97 o                         
   0   6   4          8.77        -16.02        10.68 o                         
   1   6   4         89.56        128.16        27.98 o                         
   2   6   4        388.05        390.48        22.79 o                         
   3   6   4       1480.74       1520.02        43.81 o                         
   4   6   4          2.92          4.08        12.30 o                         
   5   6   4       5314.05       5675.95       104.04 o                         
   6   6   4         28.92         23.74        25.48 o                         
   7   6   4         12.05         13.23        26.36 o                         
   8   6   4        364.83        340.07        28.58 o                         
   9   6   4         76.85         60.98        27.21 o                         
  10   6   4         23.21         45.20        31.60 o                         
  11   6   4       1921.31       1882.64        69.13 o                         
  12   6   4        235.74        260.33        46.61 o                         
  13   6   4       1059.70       1267.62        80.29 o                         
  14   6   4         43.50          7.30        67.86 o                         
   0   7   4         95.40        109.96        10.49 o                         
   1   7   4        108.43        109.89         9.60 o                         
   2   7   4        213.08        218.91        12.47 o                         
   3   7   4        104.73        112.56        10.95 o                         
   4   7   4        189.73        204.38        12.24 o                         
   5   7   4        360.42        331.24        13.90 o                         
   6   7   4         17.11          9.85        11.65 o                         
   7   7   4        681.22        663.53        26.13 o                         
   8   7   4       2069.12       2094.87        64.76 o                         
   9   7   4       1355.79       1396.20        51.27 o                         
  10   7   4         53.11        148.44        31.32 o                         
  11   7   4          9.70          4.31        57.28 o                         
  12   7   4         84.79         36.72        47.58 o                         
  13   7   4         15.65         13.79       101.14 o                         
  14   7   4          2.74        -88.13        60.41 o                         
   0   8   4        704.93        765.89        20.78 o                         
   1   8   4        678.13        675.09        20.32 o                         
   2   8   4       3161.72       3225.80       124.17 o                         
   3   8   4       1388.19       1399.97        33.22 o                         
   4   8   4          7.09         50.48        28.47 o                         
   5   8   4      10109.99      10010.15       212.13 o                         
   6   8   4         18.17         20.31        11.10 o                         
   7   8   4        536.79        596.25        29.15 o                         
   8   8   4        105.04         47.66        24.43 o                         
   9   8   4         86.85        109.81        27.89 o                         
  10   8   4          0.02         73.03        32.12 o                         
  11   8   4         50.36         38.88        38.27 o                         
  12   8   4         22.38        -65.57        43.71 o                         
  13   8   4         45.24         69.75        76.05 o                         
  14   8   4        199.68        102.23        83.99 o                         
   0   9   4        124.11        163.96        23.23 o                         
   1   9   4        536.11        543.52        17.00 o                         
   2   9   4         91.90         81.33        12.40 o                         
   3   9   4        842.13        889.24        23.31 o                         
   4   9   4        850.61        832.19        25.09 o                         
   5   9   4        386.43        387.68        20.63 o                         
   6   9   4       3054.12       3081.95       156.22 o                         
   7   9   4       1993.71       2023.47        56.72 o                         
   8   9   4       1731.29       1808.05        58.06 o                         
   9   9   4          2.13          2.83        30.36 o                         
  10   9   4         23.03        -46.25        30.83 o                         
  11   9   4          0.95         29.92        33.79 o                         
  12   9   4         18.35         24.98        76.00 o                         
  13   9   4         18.89         30.57        54.57 o                         
  14   9   4       1009.07        984.68        87.47 o                         
   0  10   4        616.68        628.79        29.79 o                         
   1  10   4          5.60         12.32        11.48 o                         
   2  10   4       1357.91       1381.40        36.23 o                         
   3  10   4       1133.23       1196.46        60.96 o                         
   4  10   4        125.10        158.32        15.73 o                         
   5  10   4       9187.78       9573.77       179.93 o                         
   6  10   4        544.55        565.93        51.01 o                         
   7  10   4        287.33        309.08        24.03 o                         
   8  10   4       1079.92       1049.34        44.40 o                         
   9  10   4        327.91        326.69        57.38 o                         
  10  10   4         40.51          3.55        40.16 o                         
  11  10   4        217.33        224.83        84.53 o                         
  12  10   4         37.65         64.91        60.91 o                         
  13  10   4        935.33       1066.13        79.52 o                         
  14  10   4         16.71        -79.78       167.73 o                         
   0  11   4       4216.89       4134.65       169.06 o                         
   1  11   4        422.50        428.98        18.63 o                         
   2  11   4       5946.64       6282.97       125.17 o                         
   3  11   4        178.51        179.74        15.83 o                         
   4  11   4          0.02        -22.69        15.13 o                         
   5  11   4        743.01        778.91        25.08 o                         
   6  11   4          0.52         22.82        20.58 o                         
   7  11   4        121.72        137.92        49.00 o                         
   8  11   4       3947.30       4114.81       122.49 o                         
   9  11   4        229.52        236.09        40.12 o                         
  10  11   4        147.69        178.34        38.34 o                         
  11  11   4         18.14         47.23        64.73 o                         
  12  11   4        208.34        172.10       106.04 o                         
  13  11   4        113.35         44.74        69.68 o                         
   0  12   4         36.08         44.00        25.38 o                         
   1  12   4       2586.28       2714.43        84.63 o                         
   2  12   4       1132.46       1221.35        31.03 o                         
   3  12   4          0.02        -21.09        14.06 o                         
   4  12   4         44.06         56.47        18.13 o                         
   5  12   4          8.04         24.87        20.68 o                         
   6  12   4        229.07        256.56        18.99 o                         
   7  12   4        180.41        143.49        21.24 o                         
   8  12   4          0.14         63.93        30.95 o                         
   9  12   4        135.01        131.17        37.80 o                         
  10  12   4        193.93        170.23        49.11 o                         
  11  12   4         17.70         68.48        71.98 o                         
  12  12   4          8.52         -3.42        60.42 o                         
  13  12   4         16.79         82.31       137.60 o                         
   0  13   4        741.81        785.00        73.70 o                         
   1  13   4        201.18        209.69        21.92 o                         
   2  13   4       1880.11       1830.66       107.12 o                         
   3  13   4        318.70        270.97        17.82 o                         
   4  13   4         15.08         20.93        15.86 o                         
   5  13   4        518.99        515.13        20.60 o                         
   6  13   4        539.61        600.65        56.55 o                         
   7  13   4         45.81         55.78        29.89 o                         
   8  13   4       1428.60       1389.42       108.44 o                         
   9  13   4          3.34         28.13        77.77 o                         
  10  13   4        170.41        146.78        48.25 o                         
  11  13   4         88.87         87.36        55.92 o                         
  12  13   4         40.59        -53.29        74.29 o                         
  13  13   4        166.46        186.41        77.74 o                         
   0  14   4       1862.13       1786.10        95.26 o                         
   1  14   4       1360.10       1316.04       147.94 o                         
   2  14   4          0.54          8.87        19.87 o                         
   3  14   4       3484.61       3438.79        89.25 o                         
   4  14   4       1305.63       1346.24        46.31 o                         
   5  14   4       4912.08       4840.28       100.05 o                         
   6  14   4          0.00         -7.58        22.98 o                         
   7  14   4          6.75         36.35        19.92 o                         
   8  14   4          2.38         27.85        45.85 o                         
   9  14   4         80.88         31.52        52.77 o                         
  10  14   4        104.29        126.84        60.50 o                         
  11  14   4       1869.07       1947.10       152.00 o                         
  12  14   4         96.93         47.79        71.46 o                         
  13  14   4        227.61        144.40        89.77 o                         
   0  15   4         12.88         -5.78        31.26 o                         
   1  15   4        770.10        673.90        86.88 o                         
   2  15   4        247.42        234.59        21.46 o                         
   3  15   4         69.30         40.96        46.99 o                         
   4  15   4        701.22        709.03        35.62 o                         
   5  15   4        285.91        284.87        38.22 o                         
   6  15   4       2725.43       2638.70        84.67 o                         
   7  15   4        393.90        355.39        47.19 o                         
   8  15   4        644.30        692.06        49.80 o                         
   9  15   4          1.02          9.27        47.01 o                         
  10  15   4         20.97        -26.36        64.58 o                         
  11  15   4        146.61        157.59       129.31 o                         
  12  15   4        316.57        455.04       110.37 o                         
  13  15   4         50.13       -103.41       109.96 o                         
   0  16   4         36.55         16.56        44.10 o                         
   1  16   4       1019.02       1026.64        35.48 o                         
   2  16   4        111.15        129.73        20.81 o                         
   3  16   4       2297.73       2161.42        57.51 o                         
   4  16   4        682.38        705.49        52.72 o                         
   5  16   4       1531.11       1545.47       103.83 o                         
   6  16   4       1369.07       1341.99       115.84 o                         
   7  16   4         73.02          7.49        34.10 o                         
   8  16   4        145.03        183.46        39.00 o                         
   9  16   4        122.86        188.00        53.61 o                         
  10  16   4          5.71        -12.21        82.86 o                         
  11  16   4       2457.15       2861.49       179.21 o                         
  12  16   4          6.27         60.46       111.33 o                         
   0  17   4        769.15        760.70        53.51 o                         
   1  17   4         80.65         87.51        37.05 o                         
   2  17   4         71.94         66.16        20.51 o                         
   3  17   4         75.54        107.73        27.10 o                         
   4  17   4        168.99        169.04        32.32 o                         
   5  17   4         84.78         47.04        31.38 o                         
   6  17   4        111.85         86.64        34.89 o                         
   7  17   4         91.86        107.85        46.16 o                         
   8  17   4        818.99        797.54        66.30 o                         
   9  17   4         12.68        109.76        65.11 o                         
  10  17   4        297.23        205.46        85.66 o                         
  11  17   4        165.82        136.34       171.70 o                         
  12  17   4        133.23        189.45        90.76 o                         
   0  18   4         94.36         97.90        32.24 o                         
   1  18   4        866.28        857.40        38.25 o                         
   2  18   4          0.02         72.65        26.63 o                         
   3  18   4       1385.69       1292.28        74.68 o                         
   4  18   4         84.70         87.84        30.83 o                         
   5  18   4       4326.92       4275.29       199.88 o                         
   6  18   4         74.65        130.72        33.01 o                         
   7  18   4       1896.63       1941.47        70.89 o                         
   8  18   4        228.42        147.56        57.23 o                         
   9  18   4         90.09        106.18        53.24 o                         
  10  18   4         97.59        169.44       145.39 o                         
  11  18   4         11.61        -41.40        97.41 o                         
  12  18   4        582.82        591.64       162.98 o                         
   0  19   4       2006.47       1973.39       102.90 o                         
   1  19   4         89.32        107.43        28.35 o                         
   2  19   4        210.97        151.79        29.09 o                         
   3  19   4        401.08        351.10        31.83 o                         
   4  19   4        175.32        160.91        49.64 o                         
   5  19   4        101.32         31.75        41.06 o                         
   6  19   4         14.52         45.68        85.21 o                         
   7  19   4          6.60         13.98        51.30 o                         
   8  19   4       2153.37       2446.09       109.91 o                         
   9  19   4          1.96         19.41        98.54 o                         
  10  19   4        582.91        636.07       192.87 o                         
  11  19   4        157.12        176.21       144.65 o                         
  12  19   4         54.73        -57.30        94.31 o                         
   0  20   4         20.86         -2.94        43.32 o                         
   1  20   4          5.00         66.76        32.67 o                         
   2  20   4         10.07         82.18        54.54 o                         
   3  20   4          6.42         49.28        33.76 o                         
   4  20   4          7.37         14.18        99.57 o                         
   5  20   4         22.46         72.63        39.89 o                         
   6  20   4         48.71         72.91        33.77 o                         
   7  20   4        243.73        170.72        37.15 o                         
   8  20   4        362.83        596.68        83.01 o                         
   9  20   4         50.80         61.63        64.04 o                         
  10  20   4        162.70         63.64       112.65 o                         
  11  20   4          5.73        112.54       110.65 o                         
   0  21   4        411.00        481.59        57.72 o                         
   1  21   4        218.34        199.16       115.94 o                         
   2  21   4       1813.11       1885.36        75.75 o                         
   3  21   4        372.51        330.62        50.74 o                         
   4  21   4        260.60        296.65        44.96 o                         
   5  21   4         56.88        -69.13        65.59 o                         
   6  21   4        197.30        214.53        40.83 o                         
   7  21   4        990.87        936.29        95.26 o                         
   8  21   4        642.42        679.46        91.33 o                         
   9  21   4          1.73        -14.23        66.80 o                         
  10  21   4        389.11        575.97       104.77 o                         
  11  21   4         38.53         11.41        90.82 o                         
   0  22   4         11.17         43.22        80.26 o                         
   1  22   4       1161.17       1156.34       108.54 o                         
   2  22   4        286.62        325.93        41.29 o                         
   3  22   4        783.65        819.43        52.02 o                         
   4  22   4          5.05        -53.28        62.54 o                         
   5  22   4       2367.96       2458.78       167.73 o                         
   6  22   4        256.73        200.76        45.18 o                         
   7  22   4        344.27        294.37        74.78 o                         
   8  22   4         16.64         31.50       140.24 o                         
   9  22   4        142.90         74.19        87.51 o                         
  10  22   4         14.80         48.05        78.37 o                         
  11  22   4        168.13        257.94       175.92 o                         
   0  23   4       2236.88       2210.95       123.68 o                         
   1  23   4        265.64        303.68        50.42 o                         
   2  23   4        628.18        631.14        47.44 o                         
   3  23   4         33.98        146.81        60.66 o                         
   4  23   4          2.66         56.36       124.46 o                         
   5  23   4        431.55        349.65        53.80 o                         
   6  23   4       1023.99       1014.20       123.29 o                         
   7  23   4         23.97         13.49        59.27 o                         
   8  23   4        960.27        987.35       118.25 o                         
   9  23   4         21.13        173.15        82.27 o                         
  10  23   4        160.56        219.72       181.06 o                         
   0  24   4        118.19         83.60        78.40 o                         
   1  24   4       1024.66       1109.63        78.16 o                         
   2  24   4        545.33        600.26        91.00 o                         
   3  24   4        359.36        454.73        96.48 o                         
   4  24   4         13.09        154.79        62.89 o                         
   5  24   4        754.37        870.61        71.30 o                         
   6  24   4        239.19        225.36        56.88 o                         
   7  24   4        575.88        559.85       122.60 o                         
   8  24   4        455.85        395.54       155.68 o                         
   9  24   4          6.47        -76.25       132.30 o                         
  10  24   4         14.69          8.82       176.70 o                         
   0  25   4        346.11        319.49        82.81 o                         
   1  25   4         78.45        119.82        51.64 o                         
   2  25   4       1161.44       1157.31        60.94 o                         
   3  25   4          0.01         33.25        57.58 o                         
   4  25   4        113.19        226.54        61.93 o                         
   5  25   4        706.11        772.95       145.53 o                         
   6  25   4         45.33         58.27        57.23 o                         
   7  25   4        351.99        316.76       122.31 o                         
   8  25   4          1.11         27.95        99.85 o                         
   9  25   4          0.06          3.09       117.31 o                         
   0  26   4        402.17        367.02        94.77 o                         
   1  26   4         13.41         75.09        68.08 o                         
   2  26   4         21.19        104.12        68.33 o                         
   3  26   4        287.53        297.42        75.56 o                         
   4  26   4          6.04         50.55        73.52 o                         
   5  26   4        630.21        647.51        61.50 o                         
   6  26   4        104.47        141.99        65.86 o                         
   7  26   4         97.81         86.08        94.67 o                         
   8  26   4         12.76        213.99       110.67 o                         
   9  26   4        205.33        358.69       174.35 o                         
   0  27   4        723.10        646.13        85.95 o                         
   1  27   4        291.68        361.91        59.90 o                         
   2  27   4        264.96        281.36        50.84 o                         
   3  27   4        183.16        197.35       102.81 o                         
   4  27   4         82.79         96.50       128.92 o                         
   5  27   4         11.85         63.70        52.94 o                         
   6  27   4        536.15        606.19        78.30 o                         
   7  27   4          1.38       -104.67        69.78 o                         
   8  27   4        644.46        612.16       196.20 o                         
   0  28   4        220.13        -37.24        76.44 o                         
   1  28   4        159.86        156.37        60.90 o                         
   2  28   4         94.17         75.17       114.57 o                         
   3  28   4        331.07        331.03       143.13 o                         
   4  28   4        181.06        163.08        60.77 o                         
   5  28   4        133.28         86.75        58.65 o                         
   6  28   4         58.28        154.86        82.27 o                         
   7  28   4         13.83       -149.87       169.84 o                         
   0  29   4        307.95        209.14        91.44 o                         
   1  29   4          0.02        -82.36        57.83 o                         
   2  29   4        270.22        183.29        81.74 o                         
   3  29   4         25.02         63.82       160.58 o                         
   4  29   4         12.47        -25.38        60.24 o                         
   5  29   4          1.98         41.58        61.34 o                         
   6  29   4        240.37        111.77        77.52 o                         
   7  29   4         32.95        130.53       110.75 o                         
   0  30   4        393.39        554.21       138.58 o                         
   1  30   4         94.78         90.78        60.95 o                         
   2  30   4         86.67         99.96       100.71 o                         
   3  30   4        133.84        239.71        95.79 o                         
   4  30   4         10.12        -40.61        64.92 o                         
   5  30   4        188.26        233.12        66.26 o                         
   6  30   4         14.79         73.53        73.99 o                         
   0  31   4          5.25        -96.04        92.02 o                         
   1  31   4         10.19        -98.81        65.87 o                         
   2  31   4        181.31         47.42        99.55 o                         
   3  31   4         16.56        -66.13       124.07 o                         
   4  31   4         52.57         22.33        89.73 o                         
   5  31   4         14.63        -10.09        72.95 o                         
   0  32   4        163.62        131.32       113.39 o                         
   1  32   4         57.73        225.51        92.22 o                         
   2  32   4        147.71        104.11        94.18 o                         
   3  32   4        472.18        455.78        87.60 o                         
   0  33   4        145.07         41.95       107.51 o                         
   1  33   4         20.59       -127.01       114.76 o                         
   1   1   5        120.17        161.10        16.24 o                         
   2   1   5         58.64         50.30        12.84 o                         
   3   1   5         13.90         19.27        10.02 o                         
   4   1   5       3657.84       4046.65       135.29 o                         
   5   1   5         11.90         52.43        14.65 o                         
   6   1   5        543.10        535.24        24.57 o                         
   7   1   5        307.88        318.41        31.70 o                         
   8   1   5          2.64        -34.16        28.61 o                         
   9   1   5        201.19        175.62        35.95 o                         
  10   1   5        928.98        834.67        53.00 o                         
  11   1   5         23.27         70.34        47.11 o                         
  12   1   5        114.70         91.47        50.47 o                         
  13   1   5         18.54        -57.16        62.43 o                         
   1   2   5        116.70        116.13        28.81 o                         
   2   2   5       1750.64       1857.28        33.92 o                         
   3   2   5          0.08         -1.03        16.61 o                         
   4   2   5       4037.05       4562.59       153.96 o                         
   5   2   5       1608.14       1681.81        64.24 o                         
   6   2   5       3060.69       3117.37        76.61 o                         
   7   2   5         98.94        103.74        24.50 o                         
   8   2   5        102.83         77.93        27.92 o                         
   9   2   5        158.98         92.42        34.99 o                         
  10   2   5        185.61        210.12        39.78 o                         
  11   2   5        137.40        159.13        47.46 o                         
  12   2   5        287.25        382.64        75.85 o                         
  13   2   5          1.35        -85.94        62.04 o                         
   1   3   5          7.36          3.82        34.15 o                         
   2   3   5        152.85        196.63        51.06 o                         
   3   3   5       2726.90       2799.70        47.99 o                         
   4   3   5       1547.15       1646.17        26.61 o                         
   5   3   5       1762.22       1794.96        47.92 o                         
   6   3   5       2664.80       2699.11        61.60 o                         
   7   3   5        998.88        996.61        37.66 o                         
   8   3   5        334.67        218.78        30.60 o                         
   9   3   5          7.14         37.51        59.78 o                         
  10   3   5         33.89         89.88        38.86 o                         
  11   3   5        217.14        192.20        49.26 o                         
  12   3   5          9.07         31.85        58.16 o                         
  13   3   5          0.09         33.97        63.57 o                         
   1   4   5        413.24        463.69        16.69 o                         
   2   4   5       1020.27        981.52        56.65 o                         
   3   4   5       1630.00       1742.69        27.75 o                         
   4   4   5       3298.86       3513.02        91.04 o                         
   5   4   5        160.77        138.92        11.68 o                         
   6   4   5        493.75        540.12        25.48 o                         
   7   4   5       4350.81       4396.08       118.34 o                         
   8   4   5        255.40        269.25        32.51 o                         
   9   4   5       1836.91       1748.65       191.40 o                         
  10   4   5        274.67        431.16        64.78 o                         
  11   4   5        145.95        234.24        47.15 o                         
  12   4   5       1164.94       1117.05       104.72 o                         
  13   4   5        186.20        175.78        65.67 o                         
   1   5   5         86.80         85.53         7.92 o                         
   2   5   5          4.38          2.18        10.61 o                         
   3   5   5          1.95         -2.13        18.57 o                         
   4   5   5         21.16         -1.28        13.18 o                         
   5   5   5          3.79         28.98        35.28 o                         
   6   5   5        232.96        241.21        20.85 o                         
   7   5   5        484.18        440.96        42.04 o                         
   8   5   5         16.28          4.92        38.56 o                         
   9   5   5       1108.82       1035.40        94.08 o                         
  10   5   5         93.37         64.40        42.52 o                         
  11   5   5         14.07          6.45        46.10 o                         
  12   5   5          4.72        -35.31        52.10 o                         
  13   5   5          4.72         32.28        64.72 o                         
   1   6   5        985.50       1026.91        39.10 o                         
   2   6   5        382.77        370.98        11.50 o                         
   3   6   5       1395.44       1422.73        29.20 o                         
   4   6   5        803.20        838.34        42.83 o                         
   5   6   5       1505.08       1472.96        38.19 o                         
   6   6   5        204.86        244.79        25.42 o                         
   7   6   5        365.35        364.72        40.67 o                         
   8   6   5        243.98        234.65        35.40 o                         
   9   6   5         33.58        -47.98        31.99 o                         
  10   6   5        227.01        208.24        57.58 o                         
  11   6   5        146.16         25.84        47.60 o                         
  12   6   5        837.63        977.35        63.72 o                         
  13   6   5        605.86        572.58        81.75 o                         
   1   7   5       1199.47       1289.82        58.90 o                         
   2   7   5        698.51        777.00        50.32 o                         
   3   7   5        252.73        283.32        19.47 o                         
   4   7   5       1129.66       1112.41        67.62 o                         
   5   7   5        151.45        150.40        18.39 o                         
   6   7   5        624.28        589.04        26.27 o                         
   7   7   5         14.67         24.57        27.49 o                         
   8   7   5         19.87          3.90        10.73 o                         
   9   7   5        969.04        973.21        51.10 o                         
  10   7   5         92.66        105.84        38.96 o                         
  11   7   5        150.41        131.98        49.97 o                         
  12   7   5         47.68         34.50       105.06 o                         
  13   7   5        196.78        171.51        67.66 o                         
   1   8   5        101.37        108.70        24.45 o                         
   2   8   5         43.58         35.26        25.04 o                         
   3   8   5        290.17        302.76        15.01 o                         
   4   8   5          7.61         32.38        15.80 o                         
   5   8   5        586.60        634.71        26.67 o                         
   6   8   5       1388.14       1400.38        47.31 o                         
   7   8   5       2703.18       2587.97        88.28 o                         
   8   8   5        265.16        269.43        77.32 o                         
   9   8   5         61.04        104.62        36.43 o                         
  10   8   5        324.70        314.61        74.58 o                         
  11   8   5         43.32         89.37        51.70 o                         
  12   8   5        423.94        503.98        55.18 o                         
  13   8   5          5.86        -23.93        70.71 o                         
   1   9   5       1136.05       1143.19        40.18 o                         
   2   9   5          0.18         11.44        22.49 o                         
   3   9   5         55.11         60.46        13.78 o                         
   4   9   5       2767.41       2821.69       134.71 o                         
   5   9   5        147.93        110.78        21.10 o                         
   6   9   5        659.12        707.34       116.23 o                         
   7   9   5        409.74        439.84        33.43 o                         
   8   9   5         15.29         -3.62        67.97 o                         
   9   9   5        231.53        300.34        41.60 o                         
  10   9   5       1349.71       1337.15       129.07 o                         
  11   9   5          5.79        123.87        54.11 o                         
  12   9   5         94.04         -7.75        92.42 o                         
  13   9   5        206.15        153.67        79.43 o                         
   1  10   5        444.54        430.92        21.47 o                         
   2  10   5       1930.42       1865.03        52.56 o                         
   3  10   5          0.06         -7.79        18.37 o                         
   4  10   5       2374.03       2387.64        56.57 o                         
   5  10   5       1027.66        983.18        76.93 o                         
   6  10   5       3085.23       3083.08       112.18 o                         
   7  10   5        496.57        487.93        31.69 o                         
   8  10   5          0.43         26.96        39.58 o                         
   9  10   5         46.58         63.05        38.17 o                         
  10  10   5        108.32        182.58        50.42 o                         
  11  10   5        112.60         -6.89        62.18 o                         
  12  10   5        325.97        283.52        65.85 o                         
  13  10   5         84.61        164.44       106.29 o                         
   1  11   5        507.15        396.73        25.12 o                         
   2  11   5          9.10          1.70        16.03 o                         
   3  11   5         82.63        136.65        21.43 o                         
   4  11   5         30.96         24.36        19.57 o                         
   5  11   5        443.05        466.30        41.60 o                         
   6  11   5        519.62        471.36        91.73 o                         
   7  11   5         89.18        101.46        65.17 o                         
   8  11   5        197.87        185.80        67.03 o                         
   9  11   5        448.95        406.41        86.00 o                         
  10  11   5        126.53        126.13        48.36 o                         
  11  11   5         25.71         59.80       108.05 o                         
  12  11   5         22.29         25.38        63.80 o                         
   1  12   5       1898.66       2044.23       119.91 o                         
   2  12   5       3045.56       3202.74       139.21 o                         
   3  12   5        395.45        403.19        28.88 o                         
   4  12   5        554.49        526.06        44.93 o                         
   5  12   5          3.18          5.22        31.36 o                         
   6  12   5       1477.36       1511.34        62.93 o                         
   7  12   5       1233.79       1261.89        56.40 o                         
   8  12   5       1296.89       1224.26        63.77 o                         
   9  12   5          3.23        -64.55        52.04 o                         
  10  12   5        188.69        179.27        74.58 o                         
  11  12   5         25.80        206.47        65.07 o                         
  12  12   5        429.14        470.46        74.77 o                         
   1  13   5        605.93        793.56       113.59 o                         
   2  13   5         27.74         31.01        26.46 o                         
   3  13   5       2339.97       2498.53       230.75 o                         
   4  13   5        104.46        115.84        23.89 o                         
   5  13   5        291.90        437.32       108.73 o                         
   6  13   5        110.69         96.44        26.91 o                         
   7  13   5        342.47        427.82        44.00 o                         
   8  13   5        123.19        139.67        61.30 o                         
   9  13   5          0.23         19.74        69.14 o                         
  10  13   5         25.72         37.50        64.23 o                         
  11  13   5         78.98        167.89        58.13 o                         
  12  13   5         36.63        -23.63       103.54 o                         
   1  14   5          6.29         11.32        25.52 o                         
   2  14   5        579.27        568.04        32.83 o                         
   3  14   5          1.51        -12.21        28.38 o                         
   4  14   5       1030.18       1007.99        41.01 o                         
   5  14   5         44.16         -3.60        44.44 o                         
   6  14   5        794.67        798.97        46.60 o                         
   7  14   5         40.83         41.05        48.72 o                         
   8  14   5        321.63        291.87       103.69 o                         
   9  14   5        320.34        294.81        63.04 o                         
  10  14   5         97.97         18.90        64.39 o                         
  11  14   5         86.80         89.69       117.55 o                         
  12  14   5        247.68        362.58        99.51 o                         
   1  15   5          2.15        -52.11        34.74 o                         
   2  15   5          0.05         24.20        33.08 o                         
   3  15   5         93.23        116.18        39.35 o                         
   4  15   5        689.01        679.04        51.65 o                         
   5  15   5       1943.65       2051.40        75.82 o                         
   6  15   5         81.96        100.79        52.43 o                         
   7  15   5        372.92        486.88       149.90 o                         
   8  15   5         14.07        -58.30        40.53 o                         
   9  15   5        498.20        477.79        91.58 o                         
  10  15   5         66.44        238.65        89.47 o                         
  11  15   5          2.71         51.93       183.22 o                         
  12  15   5         24.88         97.22       169.84 o                         
   1  16   5        271.85        327.19        38.76 o                         
   2  16   5         14.61        -57.55        38.37 o                         
   3  16   5        247.35        247.78        39.59 o                         
   4  16   5         25.30         14.48        56.94 o                         
   5  16   5         25.89         11.38        59.34 o                         
   6  16   5         44.72          6.34        46.55 o                         
   7  16   5         40.93         22.52        54.78 o                         
   8  16   5        145.98        264.61        60.92 o                         
   9  16   5        154.92         69.02        63.19 o                         
  10  16   5        197.14        370.03       161.70 o                         
  11  16   5          6.01        -40.65        80.32 o                         
   1  17   5       1056.16       1147.44        59.04 o                         
   2  17   5        128.59         57.27        34.89 o                         
   3  17   5        161.41        135.17        33.51 o                         
   4  17   5        489.80        425.91        57.21 o                         
   5  17   5         34.97         33.58        53.40 o                         
   6  17   5       1474.48       1568.24        69.21 o                         
   7  17   5        880.38        817.55        54.74 o                         
   8  17   5        167.64        150.78        49.41 o                         
   9  17   5        156.49        203.27        67.74 o                         
  10  17   5         11.52        -42.33       204.58 o                         
  11  17   5         30.27        167.34       102.45 o                         
   1  18   5         31.88         40.69        48.12 o                         
   2  18   5        175.46        135.91        51.84 o                         
   3  18   5         78.86         92.49        35.68 o                         
   4  18   5        698.34        643.54        70.38 o                         
   5  18   5         49.80         34.76        32.57 o                         
   6  18   5       1240.20       1254.78        73.58 o                         
   7  18   5          6.10        -30.25        66.54 o                         
   8  18   5         67.35        -33.39       142.15 o                         
   9  18   5        490.39        489.52        72.85 o                         
  10  18   5        435.51        398.36       109.67 o                         
  11  18   5          2.01        331.11       111.88 o                         
   1  19   5        312.06        299.15        55.47 o                         
   2  19   5        186.48        182.59       153.03 o                         
   3  19   5        161.84        136.76        87.22 o                         
   4  19   5        208.41        140.80        65.42 o                         
   5  19   5         54.25         50.46        62.77 o                         
   6  19   5        230.35        192.91        84.33 o                         
   7  19   5        179.83        117.79        57.34 o                         
   8  19   5         22.24         90.18       137.16 o                         
   9  19   5         61.96        109.05        71.04 o                         
  10  19   5          9.00        -27.59       107.20 o                         
   1  20   5         99.97        129.15        42.49 o                         
   2  20   5        598.12        664.62        53.96 o                         
   3  20   5          9.08         -8.79        37.42 o                         
   4  20   5       1549.01       1648.03       136.81 o                         
   5  20   5          0.43        -47.71        48.94 o                         
   6  20   5        440.99        564.10        81.06 o                         
   7  20   5         72.63         74.99        95.55 o                         
   8  20   5        272.36        376.05       210.36 o                         
   9  20   5          5.65         33.70        72.66 o                         
  10  20   5         89.44         50.95       108.75 o                         
   1  21   5         59.96         29.95        50.37 o                         
   2  21   5        155.25        236.45        51.75 o                         
   3  21   5          3.55         45.42        47.19 o                         
   4  21   5         64.99        233.86       107.46 o                         
   5  21   5         36.91        -13.28        69.19 o                         
   6  21   5          0.40         -9.13       128.24 o                         
   7  21   5        219.29        153.07        85.16 o                         
   8  21   5        897.75        969.12       106.78 o                         
   9  21   5         26.98         24.82        92.11 o                         
  10  21   5         93.29        -66.74       168.86 o                         
   1  22   5        267.11        189.86        48.36 o                         
   2  22   5          0.09        -56.94        97.86 o                         
   3  22   5          1.74        -75.08        50.06 o                         
   4  22   5       2897.08       2888.17       127.24 o                         
   5  22   5          1.84        -79.34        52.89 o                         
   6  22   5        118.64        246.82        62.54 o                         
   7  22   5        970.65        827.61       105.92 o                         
   8  22   5        263.23        434.07       100.55 o                         
   9  22   5          0.49         12.26       103.12 o                         
   1  23   5       1466.11       1410.80        82.13 o                         
   2  23   5          6.85        -34.14        51.72 o                         
   3  23   5        336.69        471.90       142.64 o                         
   4  23   5        771.04        726.48        70.16 o                         
   5  23   5         10.47        -52.40        98.98 o                         
   6  23   5          0.10        -45.46        66.01 o                         
   7  23   5          0.74         73.07       117.26 o                         
   8  23   5          0.49         36.74       104.50 o                         
   9  23   5        489.17        362.32       139.46 o                         
   1  24   5         31.41         38.89        87.57 o                         
   2  24   5        245.41        162.78        57.15 o                         
   3  24   5        745.15        819.72        89.90 o                         
   4  24   5         82.36         47.44        60.87 o                         
   5  24   5         81.24         35.11        64.28 o                         
   6  24   5        136.61        -37.98       142.89 o                         
   7  24   5        319.30        314.49       100.86 o                         
   8  24   5          0.73        139.16       189.24 o                         
   1  25   5         31.07         53.10        62.38 o                         
   2  25   5        627.07        712.33       139.36 o                         
   3  25   5        450.58        437.82        87.49 o                         
   4  25   5       1408.83       1305.19       112.16 o                         
   5  25   5        235.70        269.16        66.27 o                         
   6  25   5        198.74         77.33        95.50 o                         
   7  25   5        506.02        517.93       273.43 o                         
   8  25   5         49.83        177.40       110.17 o                         
   1  26   5       1636.56       1597.92        97.32 o                         
   2  26   5        643.17        560.34        71.50 o                         
   3  26   5        168.04        126.16        64.72 o                         
   4  26   5       1476.53       1224.32        97.94 o                         
   5  26   5         14.32         53.93       114.12 o                         
   6  26   5        686.52        789.49       207.33 o                         
   7  26   5         15.31       -100.61       104.07 o                         
   1  27   5        286.07        115.36       147.54 o                         
   2  27   5          6.61        -15.37       160.48 o                         
   3  27   5        136.75        210.53        88.28 o                         
   4  27   5        222.92        149.74        76.20 o                         
   5  27   5          0.93         14.66        98.84 o                         
   6  27   5          6.80       -230.06       153.37 o                         
   1  28   5        243.27        269.94        78.26 o                         
   2  28   5       1108.77       1085.94        92.47 o                         
   3  28   5          8.41       -132.01        92.69 o                         
   4  28   5         28.30         62.63        68.55 o                         
   5  28   5        262.60        235.46       104.33 o                         
   1  29   5          2.99        114.27        65.52 o                         
   2  29   5        501.79        426.11        77.09 o                         
   3  29   5         33.71         84.38        99.87 o                         
   4  29   5        120.54         92.78        93.59 o                         
   1  30   5        127.43        101.61        71.83 o                         
   2  30   5        235.65        140.97        73.98 o                         
   3  30   5         19.78         86.44       141.42 o                         
   0   0   6         86.85        101.63        35.97 o                         
   1   0   6        344.07        350.46        31.65 o                         
   2   0   6        569.85        523.73        38.71 o                         
   3   0   6       1790.99       1909.88        68.41 o                         
   4   0   6        535.96        485.70        34.50 o                         
   5   0   6       2179.66       1970.55       108.39 o                         
   6   0   6       3311.49       3321.62       259.81 o                         
   7   0   6        931.36       1111.55        60.57 o                         
   8   0   6       1081.74       1218.37        74.29 o                         
   9   0   6          2.44         62.72        45.08 o                         
  10   0   6       1238.18       1080.48        88.50 o                         
  11   0   6        703.19        671.91        82.81 o                         
  12   0   6         64.46        -93.00        91.14 o                         
   0   1   6       5717.07       6090.89       166.12 o                         
   1   1   6          7.75         37.16        18.42 o                         
   2   1   6        287.92        285.96        23.11 o                         
   3   1   6         29.83         40.05        46.11 o                         
   4   1   6        705.07        694.06        55.13 o                         
   5   1   6        346.29        302.67        33.08 o                         
   6   1   6        220.23        221.48        29.94 o                         
   7   1   6        256.39        291.21        27.50 o                         
   8   1   6         82.63         69.35        27.99 o                         
   9   1   6         77.06         31.08        33.28 o                         
  10   1   6         79.41        156.94        40.71 o                         
  11   1   6        188.41         87.68        44.52 o                         
  12   1   6         30.41        -47.53        64.07 o                         
   0   2   6       5145.79       5555.99       153.96 o                         
   1   2   6        262.93        259.54        19.61 o                         
   2   2   6        787.56        804.76        48.02 o                         
   3   2   6       1656.05       1610.12        39.68 o                         
   4   2   6         55.57         58.13        18.49 o                         
   5   2   6        651.70        545.17        37.14 o                         
   6   2   6         31.72          4.96        42.97 o                         
   7   2   6       1258.13       1084.24        63.32 o                         
   8   2   6        624.97        626.58        33.87 o                         
   9   2   6          7.14         31.95        33.34 o                         
  10   2   6        172.90        214.29        43.29 o                         
  11   2   6         84.25         64.75        46.71 o                         
  12   2   6         43.11          9.88        66.52 o                         
   0   3   6       1936.68       2001.22        64.39 o                         
   1   3   6        356.53        396.66        23.06 o                         
   2   3   6        229.41        237.36        21.95 o                         
   3   3   6       1265.36       1246.20        35.53 o                         
   4   3   6         19.53         27.25        19.40 o                         
   5   3   6       2601.88       2752.99        76.98 o                         
   6   3   6        354.42        362.19        51.70 o                         
   7   3   6       3115.49       2792.90       125.40 o                         
   8   3   6        309.77        276.91        37.36 o                         
   9   3   6          5.43         47.93        30.95 o                         
  10   3   6        657.42        760.68        57.33 o                         
  11   3   6        112.86         19.21        43.51 o                         
  12   3   6         12.66         -4.61        54.74 o                         
   0   4   6        485.51        491.29        33.32 o                         
   1   4   6        348.68        363.67        34.01 o                         
   2   4   6         88.16         86.28        15.29 o                         
   3   4   6          0.80         -9.83        20.40 o                         
   4   4   6         74.57         59.51        19.90 o                         
   5   4   6         40.87         29.67        25.04 o                         
   6   4   6          8.81        -44.77        29.84 o                         
   7   4   6        175.71        118.43        80.95 o                         
   8   4   6        302.11        216.92        36.53 o                         
   9   4   6          4.45        -20.17        45.06 o                         
  10   4   6          0.08        -30.86        63.02 o                         
  11   4   6        116.47        125.73        43.19 o                         
  12   4   6          2.51        -71.59        57.41 o                         
   0   5   6       1026.69       1097.05        51.84 o                         
   1   5   6        517.77        469.08        24.88 o                         
   2   5   6         60.59         71.00        14.80 o                         
   3   5   6       3112.12       3126.20        70.64 o                         
   4   5   6        282.99        212.48        16.36 o                         
   5   5   6       3026.32       3078.10       173.07 o                         
   6   5   6        222.50        248.85        31.77 o                         
   7   5   6        219.36        273.81        33.39 o                         
   8   5   6         12.18        -85.92        57.28 o                         
   9   5   6        398.23        266.75        52.16 o                         
  10   5   6        698.14        581.01        67.14 o                         
  11   5   6        525.96        495.67        62.45 o                         
  12   5   6        101.49        115.59        67.28 o                         
   0   6   6        238.81        218.35        36.07 o                         
   1   6   6          1.53        -21.58        26.02 o                         
   2   6   6         24.18        -10.05        19.74 o                         
   3   6   6        388.23        367.44        23.70 o                         
   4   6   6          0.95         12.26        17.07 o                         
   5   6   6        157.47        150.86        25.87 o                         
   6   6   6        565.30        571.87        37.45 o                         
   7   6   6          1.21        -43.01        30.84 o                         
   8   6   6        125.76         53.45        34.33 o                         
   9   6   6        303.73        173.01        48.74 o                         
  10   6   6         25.31         20.40        46.94 o                         
  11   6   6        101.57        208.61        52.69 o                         
  12   6   6         78.97          8.95        86.40 o                         
   0   7   6        452.96        407.69        16.46 o                         
   1   7   6         25.18         56.14        34.50 o                         
   2   7   6         10.88         27.67        35.28 o                         
   3   7   6       2093.41       2165.66        51.09 o                         
   4   7   6        105.89         64.68        18.59 o                         
   5   7   6        359.38        354.54        31.56 o                         
   6   7   6        324.90        348.87        37.61 o                         
   7   7   6        220.76        155.11        30.84 o                         
   8   7   6         21.03        -18.93        40.39 o                         
   9   7   6          0.64         27.62        61.69 o                         
  10   7   6        217.46        202.67        50.20 o                         
  11   7   6        478.88        492.84        66.84 o                         
  12   7   6          2.28       -109.29        89.15 o                         
   0   8   6        563.67        617.81        60.66 o                         
   1   8   6          0.02         -4.98        17.10 o                         
   2   8   6       1274.55       1435.83        42.10 o                         
   3   8   6       2299.32       2343.93        69.60 o                         
   4   8   6          4.48         24.51        60.57 o                         
   5   8   6        263.73        273.37        42.83 o                         
   6   8   6       2256.55       2207.48       130.39 o                         
   7   8   6        275.60        263.12        33.28 o                         
   8   8   6        562.56        567.81        55.46 o                         
   9   8   6        241.16        151.70        46.65 o                         
  10   8   6         43.23        -30.18        80.75 o                         
  11   8   6         73.68        -61.81        68.63 o                         
   0   9   6        916.50        903.20        48.90 o                         
   1   9   6         23.94        -12.37        17.21 o                         
   2   9   6        182.01        184.67        57.82 o                         
   3   9   6         19.78         21.23        24.49 o                         
   4   9   6        220.43        266.19        26.43 o                         
   5   9   6        313.06        279.50        46.06 o                         
   6   9   6       1113.84       1111.36        91.78 o                         
   7   9   6          1.62         27.60        30.70 o                         
   8   9   6         16.10        -11.27        48.02 o                         
   9   9   6         41.66         84.42        49.79 o                         
  10   9   6         29.69          4.54        83.84 o                         
  11   9   6         32.96         38.09        55.20 o                         
   0  10   6       1015.95       1113.71        58.51 o                         
   1  10   6         52.81         89.64        21.66 o                         
   2  10   6        230.58        239.76        41.49 o                         
   3  10   6       1415.46       1319.59       138.72 o                         
   4  10   6         73.36         74.88        24.88 o                         
   5  10   6        267.88        237.76        33.40 o                         
   6  10   6         37.71         57.20        28.93 o                         
   7  10   6        134.45        117.55        49.93 o                         
   8  10   6        830.59        779.41        58.85 o                         
   9  10   6        121.24        111.57        50.06 o                         
  10  10   6        201.56        193.94        52.04 o                         
  11  10   6        169.24         77.08        57.48 o                         
   0  11   6       2465.30       2400.29       116.53 o                         
   1  11   6         37.28         52.43        20.17 o                         
   2  11   6        273.82        261.62        50.37 o                         
   3  11   6       3119.99       3245.25       119.42 o                         
   4  11   6       1165.51       1209.65        55.17 o                         
   5  11   6       3126.40       3440.24       153.12 o                         
   6  11   6        512.90        501.03        78.99 o                         
   7  11   6          4.80        107.19        54.98 o                         
   8  11   6          3.75          4.26        45.03 o                         
   9  11   6          0.64         66.73        53.10 o                         
  10  11   6        194.91        172.14       120.49 o                         
  11  11   6        168.39        103.41        69.19 o                         
   0  12   6        544.20        572.04        43.42 o                         
   1  12   6        563.50        564.70        43.32 o                         
   2  12   6        340.63        386.52        35.44 o                         
   3  12   6         53.33        105.97        26.37 o                         
   4  12   6          1.65         50.93        27.62 o                         
   5  12   6        198.72        190.83        37.82 o                         
   6  12   6          3.39         10.76        46.90 o                         
   7  12   6         33.69        -59.24        54.62 o                         
   8  12   6         22.20         57.82        46.19 o                         
   9  12   6         37.42         32.39        65.27 o                         
  10  12   6         11.83         -1.40        56.86 o                         
  11  12   6         57.75       -108.69       119.47 o                         
   0  13   6       1298.33       1378.51        83.69 o                         
   1  13   6        222.38        216.92        29.52 o                         
   2  13   6        130.40        120.11        70.86 o                         
   3  13   6       1016.21       1047.56        73.45 o                         
   4  13   6         60.70         43.13        49.49 o                         
   5  13   6       1306.39       1376.81       122.75 o                         
   6  13   6          1.72         27.61        37.53 o                         
   7  13   6         82.44          7.24        55.96 o                         
   8  13   6         26.86          2.92        48.02 o                         
   9  13   6         98.14         95.05        61.79 o                         
  10  13   6        228.81        110.54        59.05 o                         
  11  13   6         45.85         -7.01       111.92 o                         
   0  14   6        166.38        276.37        67.62 o                         
   1  14   6          2.28         27.31        48.32 o                         
   2  14   6       1484.61       1638.06        68.14 o                         
   3  14   6       1022.11        954.38       137.11 o                         
   4  14   6        266.55        175.38        61.35 o                         
   5  14   6         48.74        -25.32        44.77 o                         
   6  14   6         65.07         29.23        36.93 o                         
   7  14   6        413.42        502.52        61.60 o                         
   8  14   6        391.46        368.79        67.20 o                         
   9  14   6         37.75        114.04        62.89 o                         
  10  14   6         23.66         74.73        79.29 o                         
   0  15   6         31.00         63.70        44.98 o                         
   1  15   6          3.62          6.36        29.97 o                         
   2  15   6        144.89        201.42        41.44 o                         
   3  15   6          0.85         51.21        33.14 o                         
   4  15   6         78.47         63.95        37.63 o                         
   5  15   6         40.99         27.55        82.22 o                         
   6  15   6         60.72          2.18        53.83 o                         
   7  15   6        214.29        173.75        48.63 o                         
   8  15   6        260.82        215.74        56.79 o                         
   9  15   6         69.51         74.34        63.06 o                         
  10  15   6        104.36        -85.86       280.93 o                         
   0  16   6        285.48        355.16        84.97 o                         
   1  16   6        154.40        149.60        34.74 o                         
   2  16   6        198.45        193.30        43.44 o                         
   3  16   6         10.68         47.49        41.45 o                         
   4  16   6        379.21        366.40        44.46 o                         
   5  16   6        105.39        132.87        58.90 o                         
   6  16   6         12.81         -0.29        52.18 o                         
   7  16   6        150.08        143.93        48.84 o                         
   8  16   6        219.83        200.88        83.30 o                         
   9  16   6        462.07        454.54       130.25 o                         
  10  16   6        212.26        185.42       132.99 o                         
   0  17   6         40.75         83.60        53.80 o                         
   1  17   6        177.10        296.90        44.79 o                         
   2  17   6          5.87         91.96        72.82 o                         
   3  17   6        251.44        252.96        47.66 o                         
   4  17   6        124.72        277.13        65.46 o                         
   5  17   6          0.88        -55.27        36.84 o                         
   6  17   6         49.59         32.59        47.22 o                         
   7  17   6        136.99        215.03        51.70 o                         
   8  17   6        243.94        331.31       160.87 o                         
   9  17   6         62.35         47.84        75.91 o                         
   0  18   6          9.86          0.98        52.53 o                         
   1  18   6        139.92        189.95        38.40 o                         
   2  18   6         82.76        155.62        48.46 o                         
   3  18   6        704.58        680.33       125.54 o                         
   4  18   6        137.69        167.43        63.84 o                         
   5  18   6        239.09        199.20       106.04 o                         
   6  18   6         77.15         73.74        74.97 o                         
   7  18   6        334.95        541.32        75.18 o                         
   8  18   6         58.50        -69.13        95.01 o                         
   9  18   6        384.78        222.02        91.64 o                         
   0  19   6        403.24        355.16        66.05 o                         
   1  19   6         58.61         42.68        41.29 o                         
   2  19   6         21.52         99.52       109.76 o                         
   3  19   6        781.05        835.97        71.93 o                         
   4  19   6          1.42        -38.16        82.13 o                         
   5  19   6        409.48        389.56        60.55 o                         
   6  19   6         16.76         -5.29        81.08 o                         
   7  19   6        417.73        435.21        66.84 o                         
   8  19   6         79.50         37.67        76.28 o                         
   9  19   6         12.81         80.17       155.82 o                         
   0  20   6          0.39        267.06        93.10 o                         
   1  20   6         28.75        -23.12        47.58 o                         
   2  20   6         23.33        -75.73        50.49 o                         
   3  20   6         44.85        -82.40        54.93 o                         
   4  20   6          0.07        -89.18        70.48 o                         
   5  20   6         75.16        124.80       123.73 o                         
   6  20   6         35.78          0.72        82.15 o                         
   7  20   6         46.06        142.60        66.45 o                         
   8  20   6        167.27        190.08        71.71 o                         
   0  21   6        456.97        187.19        90.75 o                         
   1  21   6        518.35        589.02        52.36 o                         
   2  21   6         44.93        111.68        54.83 o                         
   3  21   6        164.29         37.08       145.73 o                         
   4  21   6          3.04         46.27        83.40 o                         
   5  21   6        156.65        254.28        63.30 o                         
   6  21   6         28.17         27.45       139.80 o                         
   7  21   6        440.12        517.31       100.46 o                         
   8  21   6         58.25          6.51       114.61 o                         
   0  22   6         52.89        121.43        65.56 o                         
   1  22   6        100.01        116.41        47.67 o                         
   2  22   6         22.42         42.53        59.51 o                         
   3  22   6        910.42        904.70       108.88 o                         
   4  22   6         32.38         84.57        60.55 o                         
   5  22   6        312.99        431.30        70.88 o                         
   6  22   6         15.70         89.06        82.07 o                         
   7  22   6        423.12        256.09       108.55 o                         
   0  23   6        229.07        302.93       107.90 o                         
   1  23   6         94.42        110.15        58.56 o                         
   2  23   6        145.66         99.84        63.28 o                         
   3  23   6          8.45         73.75       103.30 o                         
   4  23   6         20.66        124.10        90.67 o                         
   5  23   6          0.57       -133.70        89.13 o                         
   6  23   6          4.14       -159.27       106.18 o                         
   7  23   6        166.45        102.12       175.28 o                         
   0  24   6        725.76        781.48        83.99 o                         
   1  24   6        113.89        142.78        64.36 o                         
   2  24   6        794.16        757.15        86.63 o                         
   3  24   6        401.31        357.60        94.77 o                         
   4  24   6          6.41        -70.36       104.72 o                         
   5  24   6        208.37        152.88       136.22 o                         
   6  24   6       1639.84       1873.78       132.65 o                         
   0  25   6          0.50         61.74        78.21 o                         
   1  25   6        227.89        182.78        61.64 o                         
   2  25   6         70.42         50.25        99.13 o                         
   3  25   6        162.67        165.23        71.56 o                         
   4  25   6        807.19        844.45       242.21 o                         
   5  25   6        162.10        252.57       108.09 o                         
   0  26   6        500.53        414.06        91.73 o                         
   1  26   6        246.11        234.84        62.43 o                         
   2  26   6         81.76        168.88        69.04 o                         
   3  26   6          1.16        -92.07        99.68 o                         
   4  26   6        306.00         11.25       128.97 o                         
   0  27   6        170.31        114.66        91.83 o                         
   1  27   6         18.31          4.01       107.90 o                         
   2  27   6         84.04        112.18        67.18 o                         
   3  27   6        965.27       1000.14       130.87 o                         
   0  28   6          4.45       -125.64       101.73 o                         
   1   1   7        184.14        150.71        22.83 o                         
   2   1   7        878.42        913.11        35.41 o                         
   3   1   7        109.74         99.94        25.14 o                         
   4   1   7       3430.59       3423.26       113.45 o                         
   5   1   7        133.00        140.67        36.61 o                         
   6   1   7       1014.64        976.84        84.68 o                         
   7   1   7          0.70         56.98        75.83 o                         
   8   1   7         16.78        -20.31        71.13 o                         
   9   1   7         62.06        127.93        89.59 o                         
  10   1   7          4.32       -159.20       106.13 o                         
   1   2   7         70.32         55.87        21.79 o                         
   2   2   7        446.79        409.31        29.65 o                         
   3   2   7        130.99        152.94        32.54 o                         
   4   2   7         80.43         34.39        32.41 o                         
   5   2   7         17.73          7.84        31.37 o                         
   6   2   7        260.72        209.04        41.98 o                         
   7   2   7        330.01        369.98        79.74 o                         
   8   2   7        797.99        691.97       103.88 o                         
   9   2   7        563.75        690.87        94.69 o                         
  10   2   7          0.36        -54.84        73.42 o                         
   1   3   7        311.37        226.67        28.57 o                         
   2   3   7        575.18        535.93        28.69 o                         
   3   3   7         11.23        -33.93        22.62 o                         
   4   3   7        371.34        413.51        86.10 o                         
   5   3   7         17.35         44.32        41.75 o                         
   6   3   7         34.17         88.37        38.52 o                         
   7   3   7        572.54        610.16       115.84 o                         
   8   3   7         84.00        142.16       161.36 o                         
   9   3   7         25.24       -125.05        83.36 o                         
  10   3   7         59.53         61.58        70.67 o                         
   1   4   7       1675.06       1759.22        49.15 o                         
   2   4   7          5.67        -45.35        30.94 o                         
   3   4   7         15.55        -20.97        23.51 o                         
   4   4   7          0.45          9.65        44.05 o                         
   5   4   7        296.02        223.56        90.95 o                         
   6   4   7        126.52        177.30        41.68 o                         
   7   4   7       2052.98       1951.37       113.59 o                         
   8   4   7        113.16        182.20        91.44 o                         
   9   4   7       1331.53       1118.29        78.57 o                         
  10   4   7        184.73        224.10        99.05 o                         
   1   5   7          1.85         10.89        22.94 o                         
   2   5   7        514.43        502.62        36.95 o                         
   3   5   7         25.50        -47.26        31.51 o                         
   4   5   7          1.51         11.37        61.55 o                         
   5   5   7         25.91          7.21        46.45 o                         
   6   5   7         16.37         -8.59        63.75 o                         
   7   5   7         71.81        -34.20        54.66 o                         
   8   5   7        306.85        264.47        50.75 o                         
   9   5   7         69.00        111.82        53.78 o                         
  10   5   7          0.82        -56.94       137.50 o                         
   1   6   7       1485.88       1459.83        47.01 o                         
   2   6   7         37.36        -13.94        24.18 o                         
   3   6   7         14.38         24.19        25.06 o                         
   4   6   7        102.94        112.64        39.84 o                         
   5   6   7        201.28        132.04        41.67 o                         
   6   6   7        947.98        847.42       147.54 o                         
   7   6   7        179.80         81.41        46.71 o                         
   8   6   7        129.59        171.05        67.68 o                         
   9   6   7          4.15         29.59        91.22 o                         
  10   6   7         94.89        376.72       139.75 o                         
   1   7   7        132.56        112.98        26.18 o                         
   2   7   7       1414.80       1303.71        44.41 o                         
   3   7   7          9.48         -3.36        27.63 o                         
   4   7   7       1455.87       1437.39        73.89 o                         
   5   7   7          9.59        -19.23        37.78 o                         
   6   7   7        446.63        434.29        50.23 o                         
   7   7   7          2.61        -56.14        74.09 o                         
   8   7   7         76.15         86.00        64.02 o                         
   9   7   7         11.06        -21.46        91.93 o                         
  10   7   7        551.23        443.86       157.00 o                         
   1   8   7         63.43         15.31        58.85 o                         
   2   8   7         89.05         79.78        25.26 o                         
   3   8   7          9.94         -9.10        31.18 o                         
   4   8   7       1258.86       1349.21        69.59 o                         
   5   8   7       1102.75       1025.04        67.35 o                         
   6   8   7        417.82        401.58        46.46 o                         
   7   8   7         31.69         14.49        56.45 o                         
   8   8   7        138.23        196.19        96.43 o                         
   9   8   7        125.00         73.31       320.42 o                         
  10   8   7        143.89         60.76       146.91 o                         
   1   9   7        226.89        190.06        60.81 o                         
   2   9   7       3316.70       3347.90        83.48 o                         
   3   9   7        169.27        183.50        68.85 o                         
   4   9   7       1084.60       1149.23        64.26 o                         
   5   9   7         13.30          4.62        41.28 o                         
   6   9   7       1070.01       1188.28       106.33 o                         
   7   9   7          5.65        -59.57        44.11 o                         
   8   9   7        226.43        237.96        56.01 o                         
   9   9   7        129.94        179.54        99.87 o                         
   1  10   7         81.17        100.32        37.39 o                         
   2  10   7        179.13        181.95        31.43 o                         
   3  10   7        261.24        179.17        51.50 o                         
   4  10   7        282.27        326.03        82.62 o                         
   5  10   7        470.62        542.94       141.71 o                         
   6  10   7         69.20         71.62        43.24 o                         
   7  10   7         49.69        248.69        66.58 o                         
   8  10   7          2.37        -56.60        85.90 o                         
   9  10   7        604.43        485.57        94.45 o                         
   1  11   7        262.15        319.44        43.62 o                         
   2  11   7        297.33        308.49        87.71 o                         
   3  11   7        610.67        582.53        58.90 o                         
   4  11   7        181.38        118.68        76.44 o                         
   5  11   7        196.43        124.17        42.07 o                         
   6  11   7         85.74         67.48        44.86 o                         
   7  11   7          0.02        104.27        66.19 o                         
   8  11   7        282.74        353.11        76.00 o                         
   9  11   7        360.63        294.40        99.81 o                         
   1  12   7       2799.39       3063.60       114.57 o                         
   2  12   7          7.26         13.44        33.65 o                         
   3  12   7        806.76        958.57        91.14 o                         
   4  12   7         11.57         57.82        66.64 o                         
   5  12   7        365.77        297.54        52.92 o                         
   6  12   7          0.26        -34.61       111.09 o                         
   7  12   7        347.63        290.33        53.92 o                         
   8  12   7         10.65         94.73        69.41 o                         
   9  12   7        607.18        726.50       162.00 o                         
   1  13   7        112.95        126.45        50.51 o                         
   2  13   7        214.62        265.59        93.69 o                         
   3  13   7        151.78        206.49        68.41 o                         
   4  13   7         33.60         -8.82        71.64 o                         
   5  13   7         72.39         72.52        49.00 o                         
   6  13   7        389.79        325.17        89.18 o                         
   7  13   7          2.86         60.05        58.70 o                         
   8  13   7         22.53        -18.98       153.96 o                         
   9  13   7          0.08        -51.84       134.36 o                         
   1  14   7         84.37        161.55        34.00 o                         
   2  14   7        169.86        203.33        50.82 o                         
   3  14   7        513.15        459.83        56.35 o                         
   4  14   7        298.70        326.25        44.10 o                         
   5  14   7          9.73        -27.34        49.79 o                         
   6  14   7          3.90        -67.82        87.12 o                         
   7  14   7         29.72        149.85        95.06 o                         
   8  14   7        112.88        214.00        84.59 o                         
   1  15   7        458.89        417.98        82.32 o                         
   2  15   7          5.90          4.57        38.50 o                         
   3  15   7        823.09        721.50        63.90 o                         
   4  15   7        415.35        478.84        63.02 o                         
   5  15   7         95.04         77.42        55.08 o                         
   6  15   7        585.16        599.29       101.14 o                         
   7  15   7         47.90        124.17        90.75 o                         
   8  15   7          2.79         79.58       130.74 o                         
   1  16   7         75.87         26.33        39.67 o                         
   2  16   7          6.75         -6.69        39.79 o                         
   3  16   7         82.47        137.99        46.21 o                         
   4  16   7         32.19         26.18        35.26 o                         
   5  16   7        149.39        216.49        78.30 o                         
   6  16   7         31.26        145.24        86.05 o                         
   7  16   7        167.18         83.60       103.00 o                         
   8  16   7          0.43       -195.37       130.25 o                         
   1  17   7          0.21        -44.04        40.84 o                         
   2  17   7        274.07        227.99        44.11 o                         
   3  17   7        359.08        308.19        53.51 o                         
   4  17   7       1354.75       1199.97       107.33 o                         
   5  17   7         46.75         61.78        64.51 o                         
   6  17   7        341.87        248.21       101.53 o                         
   7  17   7         20.20         -9.80       123.48 o                         
   1  18   7         89.45         77.21        88.84 o                         
   2  18   7        124.85         57.74        42.73 o                         
   3  18   7        123.14        134.29        69.32 o                         
   4  18   7         16.77          0.94        56.15 o                         
   5  18   7         41.46        -68.83        76.51 o                         
   6  18   7         25.74         62.09        75.94 o                         
   7  18   7        200.63        234.33       158.18 o                         
   1  19   7         12.21         11.66        52.82 o                         
   2  19   7        121.36         78.42        55.43 o                         
   3  19   7         20.65        182.61        68.66 o                         
   4  19   7          2.53        -16.88        73.12 o                         
   5  19   7         87.71        113.24        81.71 o                         
   6  19   7         17.06        -78.19       123.04 o                         
   1  20   7        288.69        276.93        68.85 o                         
   2  20   7         21.00        -12.36        47.97 o                         
   3  20   7        485.81        472.00        82.15 o                         
   4  20   7         28.87        -32.97        76.49 o                         
   5  20   7         55.78        -41.74        89.93 o                         
   6  20   7         11.92        286.85       124.07 o                         
   1  21   7         22.58         97.58        54.63 o                         
   2  21   7          8.43         44.20        89.18 o                         
   3  21   7          8.06         86.49        83.21 o                         
   4  21   7         20.33         31.06       118.98 o                         
   5  21   7          2.51        133.48       126.52 o                         
   1  22   7        156.08        144.37        55.97 o                         
   2  22   7         41.48        113.73        86.75 o                         
   3  22   7         41.51         29.79        87.30 o                         
   4  22   7        103.77         -6.59        95.48 o                         
   1  23   7        163.72        154.61        69.02 o                         
   2  23   7        331.61        324.33        76.21 o                         
   3  23   7        911.69        856.32       114.71 o                         
   0   0   8       2165.87       2049.14       136.03 o                         
   1   0   8         54.29         34.30        40.28 o                         
   2   0   8         76.51        126.33        52.73 o                         
   3   0   8        362.17        414.06        57.33 o                         
   4   0   8         31.21         30.38        55.86 o                         
   5   0   8          6.51         94.18        59.59 o                         
   6   0   8        302.52        314.00        83.20 o                         
   7   0   8       1100.07        762.37       152.10 o                         
   0   1   8         93.52        -44.89        40.28 o                         
   1   1   8        267.03        238.75        56.60 o                         
   2   1   8        327.36        331.62        38.29 o                         
   3   1   8         73.56         20.01        38.40 o                         
   4   1   8         50.06         80.42        38.75 o                         
   5   1   8          8.90         29.33        42.52 o                         
   6   1   8       1358.65        997.24        80.30 o                         
   7   1   8         13.15         25.54        76.43 o                         
   8   1   8         60.96        123.48       129.46 o                         
   0   2   8       1875.77       1965.06        88.79 o                         
   1   2   8         46.82         75.08        28.29 o                         
   2   2   8        178.68        224.66        36.70 o                         
   3   2   8          3.33        -53.48        35.65 o                         
   4   2   8         89.72        167.76        47.42 o                         
   5   2   8         66.07        120.23        42.05 o                         
   6   2   8         28.71        -61.69        68.05 o                         
   7   2   8          6.77        -12.41        76.12 o                         
   8   2   8         67.37        139.26       159.65 o                         
   0   3   8        236.06        178.66        46.06 o                         
   1   3   8         44.90         54.72        29.38 o                         
   2   3   8          2.94         18.16        35.50 o                         
   3   3   8       1195.46       1119.99        57.79 o                         
   4   3   8         12.61         21.27        37.54 o                         
   5   3   8        634.01        808.06        92.56 o                         
   6   3   8        158.36         39.58        69.11 o                         
   7   3   8        580.58        576.56       115.74 o                         
   8   3   8        376.71        196.69       130.83 o                         
   0   4   8         11.80          3.92        51.75 o                         
   1   4   8          0.62         27.83        29.27 o                         
   2   4   8         21.16         29.15        63.51 o                         
   3   4   8         17.24          4.57        17.15 o                         
   4   4   8        212.40        211.22        58.61 o                         
   5   4   8          2.92         63.67        66.96 o                         
   6   4   8         11.87        -78.31        81.60 o                         
   7   4   8         12.80         67.90        78.74 o                         
   8   4   8         64.21        126.33       142.10 o                         
   0   5   8         58.93        119.37        43.81 o                         
   1   5   8        548.77        504.78        36.84 o                         
   2   5   8          0.10        -48.24        36.95 o                         
   3   5   8        847.05        923.62        59.11 o                         
   4   5   8          7.21         42.89        57.85 o                         
   5   5   8        287.85        327.55       103.49 o                         
   6   5   8         77.51        -20.81        73.18 o                         
   7   5   8        112.39        278.10        79.55 o                         
   0   6   8         43.21         70.37        44.10 o                         
   1   6   8          1.60         91.07        95.21 o                         
   2   6   8        294.54        275.50        39.53 o                         
   3   6   8        245.19        191.99        43.69 o                         
   4   6   8          0.62        -61.29       100.65 o                         
   5   6   8        157.58         32.53       125.39 o                         
   6   6   8        250.78        158.34        69.64 o                         
   7   6   8        327.38        294.59        88.89 o                         
   0   7   8         64.98         83.60        46.36 o                         
   1   7   8        475.32        484.94        35.49 o                         
   2   7   8        190.39        167.14        41.11 o                         
   3   7   8        172.63        116.87        44.83 o                         
   4   7   8        151.92        165.43        66.94 o                         
   5   7   8          8.61         56.26        68.11 o                         
   6   7   8        155.12        112.54        54.30 o                         
   7   7   8        105.96        175.93        59.39 o                         
   0   8   8       1460.72       1494.74        77.42 o                         
   1   8   8        104.94         71.86        36.31 o                         
   2   8   8        435.06        540.88        48.61 o                         
   3   8   8        169.58        166.26        58.73 o                         
   4   8   8          0.84         34.17        89.33 o                         
   5   8   8         56.74        118.41        65.83 o                         
   6   8   8        887.54        821.63       126.42 o                         
   7   8   8        162.05        141.32       131.47 o                         
   0   9   8        769.29        641.43        53.90 o                         
   1   9   8          0.01        -41.41        33.11 o                         
   2   9   8        674.08        682.09        67.47 o                         
   3   9   8         11.44        -42.07        58.40 o                         
   4   9   8        321.16        180.64       101.38 o                         
   5   9   8         63.35         85.65       147.74 o                         
   6   9   8         87.82         36.56        53.19 o                         
   7   9   8          2.46        -27.23        81.54 o                         
   0  10   8       1098.89        983.95        62.82 o                         
   1  10   8         74.87        -12.06        66.10 o                         
   2  10   8        550.75        633.07        71.22 o                         
   3  10   8        436.85        428.10        70.07 o                         
   4  10   8        116.99        276.24        60.67 o                         
   5  10   8          8.29         86.66        67.28 o                         
   6  10   8         74.61        144.21       150.92 o                         
   0  11   8        378.80        376.72        47.43 o                         
   1  11   8        393.65        369.96        52.97 o                         
   2  11   8        942.96        906.24       133.92 o                         
   3  11   8       1728.80       1824.53       110.77 o                         
   4  11   8         24.41        -76.75       120.59 o                         
   5  11   8        694.84        687.77       188.07 o                         
   6  11   8         13.97        -91.66        73.67 o                         
   0  12   8       1939.71       1730.93        98.98 o                         
   1  12   8         17.51         57.79        42.95 o                         
   2  12   8         92.86         82.08       164.69 o                         
   3  12   8         33.87        -38.47        60.91 o                         
   4  12   8          8.34        -58.25        52.44 o                         
   5  12   8         52.89        -54.84        52.60 o                         
   6  12   8         36.44         27.12        77.13 o                         
   0  13   8         85.93        150.63        63.02 o                         
   1  13   8          8.50        -56.11        45.40 o                         
   2  13   8          5.65        -56.39        57.90 o                         
   3  13   8        697.89        757.33        78.11 o                         
   4  13   8          0.96         89.84       117.06 o                         
   5  13   8        917.71        999.58        73.06 o                         
   0  14   8         31.49        -71.44        96.83 o                         
   1  14   8        218.03        -41.16       110.94 o                         
   2  14   8          3.69         44.00        81.44 o                         
   3  14   8       1202.60       1196.51       149.99 o                         
   4  14   8          0.02         32.44        64.68 o                         
   5  14   8        390.07        315.83        78.96 o                         
   0  15   8         31.21        126.33       109.08 o                         
   1  15   8          0.63          5.78        96.43 o                         
   2  15   8        279.86        268.04        69.68 o                         
   3  15   8          8.42       -126.33        90.75 o                         
   4  15   8          7.08        -82.19        56.01 o                         
   0  16   8        959.51        750.31       138.97 o                         
   1  16   8        270.81        341.15       137.60 o                         
   2  16   8        746.10        723.16       131.32 o                         
   3  16   8       1057.04        899.47        95.75 o                         
   4  16   8         56.21        -78.50       100.94 o                         
   0  17   8         12.30          3.92       105.45 o                         
   1  17   8         31.03        -26.36       102.90 o                         
   2  17   8          0.70         37.24        93.30 o                         
   0  18   8        510.54        437.29       142.69 o                         
   1  18   8         89.90        137.11       118.78 o                         
   1   1   9        103.80        119.59        46.65 o                         
   2   1   9          1.22        -32.98        55.59 o                         
   3   1   9         11.32         16.13        76.32 o                         
   1   2   9          3.56         69.52        46.28 o                         
   2   2   9        433.82        331.16        78.45 o                         
   3   2   9        525.73        551.92        73.36 o                         
   1   3   9          4.29        -43.11        47.22 o                         
   2   3   9         35.46        -83.37        55.58 o                         
   3   3   9          0.16          4.18        56.61 o                         
   1   4   9        354.78        384.53        71.22 o                         
   2   4   9        202.42        235.38        70.29 o                         
   3   4   9        102.56         49.61        57.37 o                         
   1   5   9         29.45         71.78        57.88 o                         
   2   5   9         35.82        139.19        76.19 o                         
   3   5   9         36.33         81.41        79.06 o                         
   1   6   9        191.72        141.28        78.23 o                         
   2   6   9         86.79        237.78        77.06 o                         
   1   7   9        356.01         32.44       102.02 o                         
   2   7   9        260.62        244.74        97.22 o                         
                                                                                
