# Supplementary material for: Isostructural behaviour in ammonium and potassium salt forms of sulfonated azo dyes
Source: Acta Crystallogr C Struct Chem. 2024 Feb 15;80(Pt 3):66–79. doi: 10.1107/S2053229624001293 (PMC10913082; doi:10.1107/S2053229624001293)
Supplement: Supplementary file 7 [file c-80-00066-K1sup7.hkl]

#
# h,k,l, Fc-squared, Fo-squared, sigma(Fo-squared), status flag
#
data_K1
_shelx_title ' test in P-1'
_shelx_refln_list_code          4
_shelx_F_calc_maximum      199.55
_exptl_crystal_F_000       688.00
_reflns_d_resolution_high  0.7859

loop_
 _space_group_symop_operation_xyz
 'x, y, z'
 '-x, -y, -z'

_cell_length_a     5.9620
_cell_length_b     7.2033
_cell_length_c    31.9290
_cell_angle_alpha  83.852
_cell_angle_beta   86.361
_cell_angle_gamma  88.868

_shelx_F_squared_multiplier     1.000

loop_
 _refln_index_h
 _refln_index_k
 _refln_index_l
 _refln_F_squared_calc
 _refln_F_squared_meas
 _refln_F_squared_sigma
 _refln_observed_status
   1   0   0          6.31          4.34        11.06 o
   2   0   0         36.28         29.29         2.80 o
   3   0   0       1627.38       1552.78        69.07 o
   4   0   0        902.08       1129.91        48.03 o
   5   0   0          7.73          4.83        14.48 o
   6   0   0         62.55         58.81         9.00 o
   7   0   0          6.14          0.43        71.78 o
  -6   1   0         56.78         82.34        31.44 o
  -5   1   0        180.10        180.09        11.52 o
  -4   1   0       2086.73       2142.72        68.05 o
  -3   1   0       1731.31       1766.95        51.32 o
  -2   1   0        300.05        238.23        10.63 o
  -1   1   0       5710.09       7700.24       103.44 o
   0   1   0         79.59         89.42         4.01 o
   1   1   0       1419.10       1450.00        26.66 o
   2   1   0         16.09          7.35         1.63 o
   3   1   0         33.76         30.53         3.23 o
   4   1   0        127.05        111.49         8.42 o
   5   1   0        118.41        128.75         9.70 o
   6   1   0        359.53        350.22        41.20 o
   7   1   0         52.91         39.90        73.95 o
  -7   2   0        551.43        577.48        36.43 o
  -6   2   0          8.92         13.22         8.89 o
  -5   2   0         41.94         38.88         6.52 o
  -4   2   0       2747.70       2642.74        44.61 o
  -3   2   0          7.88         12.48         8.65 o
  -2   2   0         11.27         22.03         3.73 o
  -1   2   0       2928.33       3637.46        85.22 o
   0   2   0      33672.86      37532.95       453.66 o
   1   2   0          0.91          0.98         2.76 o
   2   2   0          3.54         -0.99         5.16 o
   3   2   0       4354.07       3621.88       145.51 o
   4   2   0         15.82         11.85         3.69 o
   5   2   0       1049.43       1256.01        60.50 o
   6   2   0         42.48         23.64        26.46 o
   7   2   0        252.33        201.02        31.01 o
  -7   3   0         40.27         29.34         7.70 o
  -6   3   0        346.05        398.39        27.11 o
  -5   3   0       1409.23       1320.98        28.04 o
  -4   3   0        123.26        161.25         9.89 o
  -3   3   0       1101.45       1206.08        23.27 o
  -2   3   0         39.58         41.34         8.67 o
  -1   3   0       6863.91       7534.13       110.73 o
   0   3   0        201.73        206.95        13.92 o
   1   3   0       9397.58       6427.12       106.94 o
   2   3   0        145.05        121.42        26.47 o
   3   3   0          5.32          9.63         3.45 o
   4   3   0         27.11         35.69        17.46 o
   5   3   0        158.87         98.89        25.15 o
   6   3   0        356.65        443.03        62.24 o
   7   3   0          8.82         13.66        36.21 o
  -6   4   0         51.18         64.49         6.33 o
  -5   4   0        311.68        333.25        16.53 o
  -4   4   0       5111.67       5498.35        98.21 o
  -3   4   0       1703.35       1959.57        39.29 o
  -2   4   0          1.10         -2.01        11.46 o
  -1   4   0       2341.22       2589.16        42.33 o
   0   4   0       6391.86       6329.25        92.23 o
   1   4   0       3215.09       2906.16        58.47 o
   2   4   0       1334.20       1185.41        25.20 o
   3   4   0         85.69         92.58        12.99 o
   4   4   0        132.49         29.93         8.02 o
   5   4   0        148.57        189.10        69.61 o
   6   4   0        121.82         99.75        38.38 o
  -6   5   0          5.69         13.32        13.12 o
  -5   5   0         49.62         67.68         9.11 o
  -4   5   0        128.02        133.39         8.86 o
  -3   5   0        119.14        110.66         7.54 o
  -2   5   0         25.22         26.27         5.68 o
  -1   5   0         96.00        115.20        14.96 o
   0   5   0         57.19         50.59         6.00 o
   1   5   0         57.06         51.88         5.31 o
   2   5   0       2189.56       2222.06        45.92 o
   3   5   0         71.87         47.97         7.04 o
   4   5   0       1641.61       1434.27        81.54 o
   5   5   0          3.08          2.60        48.14 o
   6   5   0          9.58         21.03         7.81 o
  -5   6   0         51.85         46.12        13.88 o
  -4   6   0         10.49          6.70         6.83 o
  -3   6   0        296.39        349.84        15.60 o
  -2   6   0        101.17        101.11         8.28 o
  -1   6   0        511.49        427.56        25.05 o
   0   6   0         60.16         79.90         8.24 o
   1   6   0       1896.89       1876.61        48.82 o
   2   6   0        289.15        273.54        20.87 o
   3   6   0        674.28        639.74       180.86 o
   4   6   0        170.30        160.25         8.46 o
   5   6   0         15.62         33.61        11.93 o
  -4   7   0        173.61        158.51        10.48 o
  -3   7   0        496.09        476.06        23.34 o
  -2   7   0          1.75          0.28        11.89 o
  -1   7   0        372.30        377.47        23.64 o
   0   7   0        158.93        176.40        12.74 o
   1   7   0         72.34         74.65        30.25 o
   2   7   0         31.57        -10.41        68.53 o
   3   7   0        249.16        223.29        32.31 o
   4   7   0          1.92          6.51        18.22 o
  -3   8   0         53.87         68.43         7.91 o
  -2   8   0         52.97         50.55        10.08 o
  -1   8   0          1.14         -0.17        14.81 o
   0   8   0        157.29        162.97        10.77 o
   1   8   0        283.09        339.69        20.18 o
   2   8   0         58.97        132.71        85.01 o
   3   8   0        217.94        173.48       114.50 o
  -1   9   0          2.78          7.76        18.97 o
   0   9   0        339.77        336.08        20.20 o
   1   9   0         28.83         -0.43        44.67 o
  -1  -9   1         79.91         47.71        47.27 o
   0  -9   1         21.56         23.34         6.40 o
  -3  -8   1        168.40         54.21        40.12 o
  -2  -8   1         11.30          6.94        42.94 o
  -1  -8   1         49.68         86.47        29.17 o
   0  -8   1        218.32        214.40        17.46 o
   1  -8   1         20.08         29.44         4.73 o
   2  -8   1        762.48        782.47        29.21 o
   3  -8   1        298.60        280.08        14.42 o
  -4  -7   1          0.20          5.20        19.52 o
  -3  -7   1          4.92         -0.06        13.08 o
  -2  -7   1        148.09          8.02         2.39 o
  -1  -7   1        839.80        845.84        37.02 o
   0  -7   1         15.13         26.55        12.36 o
   1  -7   1        422.41        345.63        18.05 o
   2  -7   1         29.01         39.23         7.05 o
   3  -7   1        412.97        401.08        22.01 o
   4  -7   1         96.17        101.11        34.91 o
  -5  -6   1          7.33         20.38         6.51 o
  -4  -6   1        159.98        192.42         8.89 o
  -3  -6   1         88.38        115.87        62.24 o
  -2  -6   1         12.85         18.04        12.33 o
  -1  -6   1          0.12          1.21        11.12 o
   0  -6   1        704.78        791.99        26.81 o
   1  -6   1        448.36        476.72        26.67 o
   2  -6   1       2004.82       1993.19        41.25 o
   3  -6   1         29.23         24.09         6.51 o
   4  -6   1          0.07         -1.70        10.45 o
   5  -6   1         46.55         45.97        32.09 o
  -6  -5   1         22.15         17.42         5.57 o
  -5  -5   1        193.43        265.65        67.66 o
  -4  -5   1        186.57        224.01        75.90 o
  -3  -5   1        556.23        639.81        26.91 o
  -2  -5   1        230.87        311.35        19.19 o
  -1  -5   1         41.93         47.04         7.25 o
   0  -5   1        189.78        183.07        10.87 o
   1  -5   1        260.28        310.99        12.09 o
   2  -5   1       2510.71       2712.97        51.25 o
   3  -5   1         77.59         74.79         7.80 o
   4  -5   1          0.30          0.47         9.14 o
   5  -5   1       1106.10       1028.97        22.55 o
   6  -5   1        152.60        171.07        10.90 o
  -6  -4   1        118.32         35.13        16.48 o
  -5  -4   1         29.70          5.86        10.84 o
  -4  -4   1        164.25        149.19        22.77 o
  -3  -4   1         39.31         30.00        10.26 o
  -2  -4   1        449.88        417.89        15.86 o
  -1  -4   1       5931.49       5174.05        80.47 o
   0  -4   1          2.07         10.33         3.18 o
   1  -4   1        376.76        361.27        15.02 o
   2  -4   1       1982.75       2410.85        54.21 o
   3  -4   1       1231.78       1469.91        42.29 o
   4  -4   1         18.72         17.34         5.30 o
   5  -4   1        152.15        140.71         8.37 o
   6  -4   1        239.79        305.03        34.80 o
  -7  -3   1         32.60         24.72        57.47 o
  -6  -3   1          6.05          3.47         9.98 o
  -5  -3   1       1495.64       1627.05        77.42 o
  -4  -3   1         77.05         61.81         7.81 o
  -3  -3   1          0.00          3.19         6.63 o
  -2  -3   1         50.76         26.72        18.34 o
  -1  -3   1       4453.83       4442.58        70.84 o
   0  -3   1        221.94        146.65         7.79 o
   1  -3   1       6636.96       7346.55       120.57 o
   2  -3   1       4350.44       4598.09        78.10 o
   3  -3   1          5.52          7.93         8.44 o
   4  -3   1        135.58        113.83         8.55 o
   5  -3   1          0.62         -0.47        15.60 o
   6  -3   1        284.06        294.31        16.43 o
   7  -3   1         13.71         13.23         7.40 o
  -7  -2   1        119.72        132.71        64.62 o
  -6  -2   1         99.20        118.84        57.03 o
  -5  -2   1         11.92         17.59         3.23 o
  -4  -2   1       1579.03       1499.08        50.60 o
  -3  -2   1        772.79        688.93        29.82 o
  -2  -2   1          2.05         11.90         5.42 o
  -1  -2   1       8171.19       7816.54       110.20 o
   0  -2   1        553.40        613.21        17.60 o
   1  -2   1       1604.54       1665.54        30.99 o
   2  -2   1        512.36        499.99        11.57 o
   3  -2   1       2360.05       2464.32        38.16 o
   4  -2   1         36.26         30.13         6.23 o
   5  -2   1        185.63        187.21        11.85 o
   6  -2   1        252.37        295.07        45.32 o
   7  -2   1          1.24         24.72        31.01 o
  -7  -1   1          6.43         13.44       105.39 o
  -6  -1   1        170.19        155.70        27.11 o
  -5  -1   1          2.01          2.03         8.95 o
  -4  -1   1          5.95          9.73         3.87 o
  -3  -1   1        246.37        210.71        10.47 o
  -2  -1   1        678.44        580.42        21.03 o
  -1  -1   1       3215.22       3227.92        52.89 o
   0  -1   1        952.90       1098.20        37.52 o
   1  -1   1      11748.25      13405.43       179.77 o
   2  -1   1       6399.72       5863.06       182.37 o
   3  -1   1        831.72        792.15        28.94 o
   4  -1   1       1649.37       1727.78        90.10 o
   5  -1   1        970.95       1018.77        37.45 o
   6  -1   1         19.29         28.68        18.25 o
  -7   0   1         78.77         68.53       111.03 o
  -6   0   1        824.36        727.69        31.34 o
  -5   0   1          1.83          6.47        18.58 o
  -4   0   1        434.26        420.04        17.46 o
  -3   0   1        450.64        449.57        18.91 o
  -2   0   1       2556.05       2314.08        60.95 o
  -1   0   1        354.21        349.92        11.17 o
   1   0   1        418.99        348.31        11.77 o
   2   0   1        157.13        143.35        10.73 o
   3   0   1       1314.22       1363.17        43.63 o
   4   0   1        692.32        612.38        95.63 o
   5   0   1         55.81         66.19         7.63 o
   6   0   1        739.22        657.44        36.00 o
   7   0   1         13.48         23.95        11.52 o
  -6   1   1         10.86         30.10        19.22 o
  -5   1   1        642.03        575.64        27.23 o
  -4   1   1        760.30        697.70        43.26 o
  -3   1   1        523.78        513.69        19.65 o
  -2   1   1       5565.82       6001.19       187.36 o
  -1   1   1       2675.91       3057.39        41.19 o
   0   1   1       2461.84       2458.81        55.08 o
   1   1   1        612.12        633.88        21.62 o
   2   1   1        271.42        178.19        12.90 o
   3   1   1        685.43        657.35        25.52 o
   4   1   1        119.66        122.84        19.30 o
   5   1   1         77.64         66.58         9.11 o
   6   1   1         67.90        138.14        93.68 o
   7   1   1         39.74         21.03        39.68 o
  -7   2   1          0.73         -0.22        20.60 o
  -6   2   1        127.29        134.95         9.39 o
  -5   2   1         51.09         53.63         7.88 o
  -4   2   1         10.21          9.71        10.50 o
  -3   2   1       2734.12       3249.49        48.10 o
  -2   2   1        244.34        227.47         7.47 o
  -1   2   1        208.88        308.35         7.60 o
   0   2   1       4430.18       4183.72        63.84 o
   1   2   1       8195.83       5970.39       232.90 o
   2   2   1        683.47        750.69        36.97 o
   3   2   1       1599.36       1684.47        53.73 o
   4   2   1        186.53        167.44        16.37 o
   5   2   1         63.09         58.98        34.26 o
   6   2   1         42.21         43.15        76.77 o
   7   2   1         60.46         72.85         7.48 o
  -7   3   1        104.32        118.84         9.98 o
  -6   3   1          0.34          0.24        16.32 o
  -5   3   1       1230.37       1383.95        27.48 o
  -4   3   1        441.33        444.74        14.72 o
  -3   3   1        127.41        134.13         7.32 o
  -2   3   1       5443.52       5925.37        79.59 o
  -1   3   1         36.32         83.52         8.59 o
   0   3   1        410.53        314.65         9.44 o
   1   3   1       8363.73       6549.44        99.68 o
   2   3   1        773.53        708.65        24.33 o
   3   3   1        564.71        457.81        19.84 o
   4   3   1        201.26        213.59        12.65 o
   6   3   1          0.00         -7.59        56.60 o
   7   3   1         92.35        110.81         7.81 o
  -6   4   1          7.12         21.40        13.88 o
  -5   4   1          3.86          3.45        14.56 o
  -4   4   1        155.57        144.59        10.57 o
  -3   4   1         51.15         43.78         4.74 o
  -2   4   1         35.08         45.47         4.71 o
  -1   4   1        450.34        451.20        35.44 o
   0   4   1       2262.28       2420.81        37.63 o
   1   4   1        245.21        258.89         9.63 o
   2   4   1        654.78        675.21        40.26 o
   3   4   1         18.74         12.67         8.81 o
   4   4   1         14.45          4.34        75.46 o
   5   4   1          6.06         -3.25        79.80 o
   6   4   1        312.45        305.53        14.10 o
  -6   5   1        115.16        120.47         9.58 o
  -5   5   1         76.70         75.86         5.88 o
  -4   5   1       1602.96       1627.59        28.70 o
  -3   5   1          2.84         18.28        13.29 o
  -2   5   1       1163.25       1299.65        32.99 o
  -1   5   1         83.87         88.03         9.00 o
   0   5   1         95.02        101.51         6.68 o
   1   5   1          0.14          0.91         8.31 o
   2   5   1       1683.67       1722.06        34.60 o
   3   5   1         13.68          6.97         8.19 o
   4   5   1        245.16        242.29        13.23 o
   5   5   1        124.70        142.69         7.81 o
   6   5   1         46.58         55.51         8.67 o
  -5   6   1          0.74         13.45        13.51 o
  -4   6   1         37.04         38.80         9.00 o
  -3   6   1        139.23        179.61        14.85 o
  -2   6   1         16.61         12.77         4.85 o
  -1   6   1        864.65        876.69        66.68 o
   0   6   1         64.92         92.17         7.70 o
   1   6   1         23.34         21.81         8.67 o
   2   6   1          1.36          1.76        10.15 o
   3   6   1         94.11        143.09        38.93 o
   4   6   1        377.78        275.84        12.58 o
   5   6   1         54.57         61.59         8.67 o
  -4   7   1         30.84         37.01         6.01 o
  -3   7   1         59.96         66.06         8.13 o
  -2   7   1         46.51         58.17         5.93 o
  -1   7   1        270.58        241.24        12.92 o
   0   7   1         10.53         32.85        15.26 o
   1   7   1       1068.20       1167.97        43.28 o
   2   7   1          5.11         -0.22        29.06 o
   3   7   1         79.72         76.44        52.26 o
   4   7   1         17.30         34.26        14.10 o
  -3   8   1        218.57        203.67        31.88 o
  -2   8   1          4.98          5.78        10.97 o
  -1   8   1         60.68         84.56        15.29 o
   0   8   1        151.92        165.84        11.03 o
   1   8   1         17.74          1.95        55.30 o
   2   8   1        324.08        292.53        78.07 o
   3   8   1          9.55        -11.28        93.68 o
  -1   9   1          0.98         10.87        15.18 o
   0   9   1          0.19          3.09        17.05 o
   1   9   1          3.07          4.99        48.36 o
   0  -9   2        153.03        181.43        17.89 o
  -3  -8   2        448.00        638.20       143.77 o
  -2  -8   2         99.39         89.78        85.66 o
  -1  -8   2          6.46          8.46        12.19 o
   0  -8   2         42.53         48.55         7.38 o
   1  -8   2        103.11        121.77        15.29 o
   2  -8   2         19.75         16.58         6.40 o
   3  -8   2        421.31        424.70        29.49 o
  -4  -7   2         42.75         63.97         9.32 o
  -3  -7   2          8.39         17.12        22.36 o
  -2  -7   2        492.70        478.91        38.71 o
  -1  -7   2          0.02          7.59        16.19 o
   0  -7   2        210.97        240.87        23.42 o
   1  -7   2        158.59        161.42        18.22 o
   2  -7   2         40.34         47.09         8.02 o
   3  -7   2        107.91        113.41        22.01 o
   4  -7   2          1.37         -1.97        12.50 o
  -5  -6   2          0.06          0.61         7.44 o
  -4  -6   2         14.61          7.59        48.14 o
  -3  -6   2         20.14         -2.11        44.09 o
  -2  -6   2        398.68        377.65        12.73 o
  -1  -6   2       1154.49       1076.11        30.51 o
   0  -6   2        351.77        349.87        26.02 o
   1  -6   2       2291.92       2429.71        48.24 o
   2  -6   2         30.57         22.32        14.96 o
   3  -6   2         11.89         17.50         4.79 o
   4  -6   2        937.51        905.87        29.45 o
   5  -6   2         10.03         17.15        15.53 o
  -6  -5   2        115.67        125.77        34.26 o
  -5  -5   2         88.19        186.28       101.05 o
  -4  -5   2        824.69        461.25        31.66 o
  -3  -5   2        107.09         85.78         7.03 o
  -2  -5   2        779.49        864.34       165.36 o
  -1  -5   2          7.62          4.63        12.02 o
   0  -5   2        568.51        571.00        33.72 o
   1  -5   2          3.51         11.11        11.83 o
   2  -5   2         55.14         48.32         4.36 o
   3  -5   2          4.53         10.31         4.87 o
   4  -5   2        202.92        194.51        13.23 o
   5  -5   2          0.23         14.98        14.39 o
   6  -5   2         83.33         93.79        12.79 o
  -6  -4   2        190.08        166.33        42.29 o
  -5  -4   2          5.02         -4.12        32.96 o
  -4  -4   2         74.83         67.88        21.69 o
  -3  -4   2       1423.69       1402.79        40.24 o
  -2  -4   2         56.74         51.35         5.07 o
  -1  -4   2       3584.12       4096.19        91.56 o
   0  -4   2        394.45        549.60        17.91 o
   1  -4   2       1277.70       1539.71        40.55 o
   2  -4   2         42.84         34.33         5.64 o
   3  -4   2         47.58         60.70         8.13 o
   4  -4   2        211.67        191.94        10.36 o
   5  -4   2         12.24         10.82         4.68 o
   6  -4   2        176.84        177.56         9.97 o
  -7  -3   2        109.51         97.58        50.53 o
  -6  -3   2         10.59          5.86        55.51 o
  -5  -3   2        498.61        566.20        30.36 o
  -4  -3   2         33.16         25.94         3.25 o
  -3  -3   2         14.67         19.73         3.45 o
  -2  -3   2         96.00        104.52        18.56 o
  -1  -3   2       6809.91       6503.34        92.06 o
   0  -3   2       1535.90       1636.07        25.66 o
   1  -3   2       3351.40       3603.37        61.75 o
   2  -3   2       3672.96       4319.17        71.03 o
   3  -3   2        104.35         95.77         6.95 o
   4  -3   2        291.92        367.23        33.07 o
   5  -3   2       1922.47       1976.59        36.22 o
   6  -3   2         83.45         95.54         8.18 o
   7  -3   2        286.74        322.46        18.35 o
  -7  -2   2         29.12         59.42        73.08 o
  -6  -2   2          0.33          0.43        31.01 o
  -5  -2   2       1608.06       1536.88        54.12 o
  -4  -2   2       1620.11       1571.21        52.21 o
  -3  -2   2       2074.66       1858.89        56.53 o
  -2  -2   2        541.14        462.32        17.53 o
  -1  -2   2        788.73        751.52        19.78 o
   0  -2   2      39820.67      44929.38       560.57 o
   1  -2   2          0.09          1.40         5.78 o
   2  -2   2          3.40         13.34         3.23 o
   3  -2   2         26.60         22.93         3.81 o
   4  -2   2          4.55         15.26        10.04 o
   5  -2   2        203.60        181.56        23.09 o
   6  -2   2         17.45         26.87        17.93 o
   7  -2   2        331.17        444.12        32.09 o
  -7  -1   2          5.08          1.95        12.36 o
  -6  -1   2        121.66        116.88        24.50 o
  -5  -1   2        247.70        244.07        18.97 o
  -4  -1   2        695.63        630.86        49.55 o
  -3  -1   2        711.46        830.26        40.99 o
  -2  -1   2       1986.69       1692.20        64.30 o
  -1  -1   2      10120.25       7579.57       173.16 o
   0  -1   2        135.34        148.31         8.02 o
   1  -1   2      13807.59      13824.82       172.83 o
   2  -1   2       1894.56       1704.83        47.19 o
   3  -1   2        353.31        380.16        48.25 o
   4  -1   2        265.43        225.22        15.07 o
   5  -1   2         91.92         80.20         9.65 o
   6  -1   2         41.27         27.76         8.02 o
  -7   0   2        111.47         29.06        13.44 o
  -6   0   2         33.51         30.23         6.38 o
  -5   0   2        100.31        118.76        10.50 o
  -4   0   2       2888.81       2839.76        83.28 o
  -3   0   2        449.62        467.69        34.26 o
  -2   0   2       9763.66      11608.15       355.64 o
  -1   0   2       1158.49       1229.59        32.20 o
   1   0   2        144.28        147.64         6.57 o
   2   0   2        585.71        558.83        18.48 o
   3   0   2       2712.09       3046.24        84.94 o
   4   0   2        110.00        106.88         8.33 o
   5   0   2         26.56         34.15         6.61 o
   6   0   2         37.11         23.64        59.42 o
   7   0   2          4.19         16.26        13.44 o
  -6   1   2         44.37         49.41         7.25 o
  -5   1   2       2431.39       2020.29        74.49 o
  -4   1   2       1030.92       1152.26        37.14 o
  -3   1   2       3345.40       3160.20        83.11 o
  -2   1   2        703.65        779.77        48.91 o
  -1   1   2      14833.04      17299.03       210.13 o
   0   1   2         13.45          9.30         1.32 o
   2   1   2         50.36         66.68         4.66 o
   3   1   2        398.07        385.62        14.63 o
   4   1   2        336.92        321.05        15.27 o
   5   1   2          2.54          1.47         5.41 o
   6   1   2        393.18        397.71        66.57 o
   7   1   2          9.68          6.94        11.06 o
  -7   2   2        140.38        152.23        10.19 o
  -6   2   2        290.46        301.00        14.89 o
  -5   2   2       1381.05       1626.26        54.43 o
  -4   2   2       1100.06       1105.53        25.81 o
  -3   2   2       1232.57       1163.05        65.66 o
  -2   2   2       1716.35       1894.39        87.55 o
  -1   2   2       3070.21       3421.85        68.21 o
   0   2   2        242.70        273.72        17.64 o
   1   2   2        151.27        155.07         9.95 o
   2   2   2        460.58        439.13        18.13 o
   3   2   2       3228.77       2745.93        83.41 o
   4   2   2        591.60        448.79        17.60 o
   5   2   2        224.22        171.96        40.99 o
   6   2   2          1.05         -3.47        39.90 o
   7   2   2        493.76        642.97        26.89 o
  -7   3   2         56.83         67.66        11.49 o
  -6   3   2        258.43        271.54        13.85 o
  -5   3   2        523.86        599.23        17.90 o
  -4   3   2        426.35        425.84        11.81 o
  -3   3   2       3588.97       3716.32        61.37 o
  -2   3   2        759.62        988.99        17.65 o
  -1   3   2        709.53        596.31        27.29 o
   0   3   2         49.39         80.20        11.08 o
   1   3   2         76.62         80.47        11.50 o
   2   3   2         60.99         57.00         6.81 o
   3   3   2         28.30         48.11        13.55 o
   4   3   2       4434.35       4250.76       188.88 o
   5   3   2          8.69         -4.99        57.47 o
   6   3   2         12.89         27.54        33.83 o
   7   3   2         25.55         36.21         9.98 o
  -6   4   2        681.89        625.97        30.03 o
  -5   4   2          0.33         -0.72        15.60 o
  -4   4   2        553.25        574.61        23.53 o
  -3   4   2        133.26        148.71         8.59 o
  -2   4   2       1438.30       1790.72       136.08 o
  -1   4   2        626.44        704.98        13.69 o
   0   4   2       1848.31       2267.14        37.82 o
   1   4   2        251.25        254.12        10.84 o
   2   4   2         67.07         75.74         4.62 o
   3   4   2         77.55         67.66         5.88 o
   4   4   2        139.22        110.60        26.24 o
   5   4   2        284.23        270.20        24.29 o
   6   4   2         71.75         87.83         6.51 o
  -6   5   2         85.79         71.16        12.36 o
  -5   5   2        542.35        424.66        21.69 o
  -4   5   2        603.37        789.55        22.40 o
  -3   5   2        560.31        676.83        19.95 o
  -2   5   2        564.66        554.16        23.17 o
  -1   5   2          2.43          4.53         8.45 o
   0   5   2       1457.54       1661.58        30.95 o
   1   5   2       1442.60       1325.23        93.43 o
   2   5   2       1401.77       1247.89        26.61 o
   3   5   2         92.60         97.62         7.58 o
   4   5   2          0.77          1.08         8.24 o
   5   5   2         50.64         58.55         6.94 o
  -5   6   2          0.06         -6.81        11.05 o
  -4   6   2         80.28         70.85         6.42 o
  -3   6   2         68.46         79.74         9.32 o
  -2   6   2         66.78         76.96         6.21 o
  -1   6   2       2045.02       1886.03        38.73 o
   0   6   2        300.53        261.50        16.70 o
   1   6   2          7.32          8.08         7.81 o
   2   6   2         27.64         24.50         4.83 o
   3   6   2        973.36        969.94        31.72 o
   4   6   2         28.62         38.17        15.18 o
   5   6   2        361.86        405.73        17.57 o
  -4   7   2        107.97        113.29        34.37 o
  -3   7   2         56.10         56.20         5.26 o
  -2   7   2         18.52         14.24         6.83 o
  -1   7   2        510.32        576.08        36.00 o
   0   7   2        220.75        227.85        16.26 o
   1   7   2         16.48         16.69         5.38 o
   2   7   2         27.45         30.79        74.16 o
   3   7   2        124.01         70.67        55.95 o
   4   7   2         93.74         91.51         7.81 o
  -3   8   2         41.31         35.26        20.28 o
  -2   8   2         37.12         37.73         6.54 o
  -1   8   2         69.23         47.19         8.89 o
   0   8   2         12.03         18.90         5.32 o
   1   8   2        467.14        424.38        36.21 o
   2   8   2         33.88         -0.87        60.07 o
   3   8   2        104.16         50.53       111.68 o
  -1   9   2          3.96         -0.89        13.90 o
   0   9   2         62.10         88.73        31.55 o
   1   9   2         76.38         98.02        55.73 o
   0  -9   3          7.84         24.39        14.09 o
  -3  -8   3        492.92        546.47       164.37 o
  -2  -8   3          0.05        -11.28        76.12 o
  -1  -8   3         24.84         24.94         8.18 o
   0  -8   3         57.99         57.01         8.78 o
   1  -8   3          0.47          0.86        10.05 o
   2  -8   3         68.01         74.70        23.64 o
   3  -8   3         18.77         17.06         9.00 o
  -4  -7   3         18.38         28.84         8.24 o
  -3  -7   3        125.28        191.02        54.10 o
  -2  -7   3         27.39         57.50        31.66 o
  -1  -7   3        978.04       1012.24        39.87 o
   0  -7   3        143.60        113.93        57.68 o
   1  -7   3        435.78        400.35        25.37 o
   2  -7   3        311.24        315.36        32.20 o
   3  -7   3       1148.50       1085.58        33.74 o
   4  -7   3          0.72          0.24        10.95 o
  -5  -6   3          8.05         26.67        52.70 o
  -4  -6   3         12.61          4.55        45.97 o
  -3  -6   3         17.79          9.05        53.42 o
  -2  -6   3        675.73        753.61        28.17 o
  -1  -6   3        897.19       1089.10        27.97 o
   0  -6   3       3366.57       3349.14        62.95 o
   1  -6   3        104.37        109.15         7.05 o
   2  -6   3        277.07        269.35        16.91 o
   3  -6   3        274.67        286.96        15.30 o
   4  -6   3        113.08         93.01        20.93 o
   5  -6   3        191.56        174.32        10.36 o
  -6  -5   3        329.69         62.89         8.89 o
  -5  -5   3          4.18         -0.22         9.98 o
  -4  -5   3        218.28         70.04         9.54 o
  -3  -5   3         36.82         52.82        12.45 o
  -2  -5   3        876.88        811.36        26.81 o
  -1  -5   3          0.16          2.86        14.01 o
   0  -5   3        170.64        164.77        23.31 o
   1  -5   3       4112.02       4270.92        86.86 o
   2  -5   3       1068.41       1286.53        58.44 o
   3  -5   3       1920.68       2074.38        53.45 o
   4  -5   3        126.08        122.29        21.47 o
   5  -5   3          0.06         -0.43        17.89 o
   6  -5   3        309.61        324.51        19.35 o
  -6  -4   3         57.39         75.90        52.26 o
  -5  -4   3          4.88         19.52        34.70 o
  -4  -4   3        147.83        121.74         8.25 o
  -3  -4   3         14.04         15.88         4.94 o
  -2  -4   3         67.19        101.35         7.47 o
  -1  -4   3       1219.03       1286.28        26.45 o
   0  -4   3        826.98        875.16        27.87 o
   1  -4   3        295.57        360.55        13.18 o
   2  -4   3        543.44        716.49        15.58 o
   3  -4   3        828.77        816.46        77.74 o
   4  -4   3         18.89         19.23         5.96 o
   5  -4   3         47.97         43.34         5.27 o
   6  -4   3        212.29        237.42        12.58 o
  -7  -3   3        151.76        189.53        75.68 o
  -6  -3   3          3.23         -1.52        36.21 o
  -5  -3   3        875.44        910.57        50.74 o
  -4  -3   3          8.33          6.39         3.03 o
  -3  -3   3       2977.21       3141.60        92.37 o
  -2  -3   3       3155.98       2997.15        49.99 o
  -1  -3   3       6620.44       6275.55        91.04 o
   0  -3   3        243.16        241.47         8.61 o
   1  -3   3       1732.87       1932.51        34.81 o
   2  -3   3       1497.90       1924.92        35.75 o
   3  -3   3        333.13        298.66        13.72 o
   4  -3   3        113.05        108.97         8.02 o
   5  -3   3        409.01        430.77        14.71 o
   6  -3   3          4.05          4.45        13.43 o
   7  -3   3         32.98         27.91         9.87 o
  -7  -2   3          0.24          1.95        58.98 o
  -6  -2   3        562.07        465.15        24.50 o
  -5  -2   3        200.32        226.55        19.41 o
  -4  -2   3       2489.78       2051.89        63.22 o
  -3  -2   3         42.68         49.48         3.67 o
  -2  -2   3       3116.98       3091.38        60.10 o
  -1  -2   3        289.67        296.40        14.98 o
   0  -2   3      17427.50      20775.89       236.63 o
   1  -2   3      12759.83      14641.93       190.18 o
   2  -2   3        601.34        706.35        12.39 o
   3  -2   3       1037.59       1012.59        17.20 o
   4  -2   3        158.67        144.93         5.74 o
   5  -2   3        166.53        153.60        11.49 o
   6  -2   3        306.93        353.07        36.32 o
   7  -2   3        262.16        283.86        38.17 o
  -7  -1   3          3.89         -6.51        67.01 o
  -6  -1   3          3.94          3.69         8.36 o
  -5  -1   3        359.32        362.44        18.05 o
  -4  -1   3         26.34         25.72         8.24 o
  -3  -1   3        211.69        222.67        11.56 o
  -2  -1   3         39.28         60.78         4.72 o
  -1  -1   3       4183.81       3188.45        48.90 o
   0  -1   3          0.77          0.59         2.67 o
   1  -1   3       1117.52       1284.64        54.65 o
   2  -1   3       5338.95       6279.70       145.88 o
   3  -1   3         49.36         66.74        14.85 o
   4  -1   3        936.62        756.00       259.36 o
   5  -1   3        221.11        218.38        13.97 o
   6  -1   3          8.50         25.81        12.49 o
  -7   0   3         63.17         74.60        52.26 o
  -6   0   3        275.19        236.22        16.48 o
  -5   0   3        174.72        178.29         8.75 o
  -4   0   3          9.70          8.62        17.06 o
  -3   0   3        116.51        120.64         8.23 o
  -2   0   3        381.62        362.61        13.06 o
  -1   0   3       1647.49       1637.80        43.92 o
   1   0   3       1165.51       1318.40        32.55 o
   2   0   3       1179.27       1127.01        35.91 o
   3   0   3       4342.96       3912.84       110.72 o
   4   0   3        549.94        576.72       134.77 o
   5   0   3          6.70         13.41         9.07 o
   6   0   3        624.17        635.31        37.30 o
   7   0   3         60.13         56.16        11.06 o
  -7   1   3        400.83        386.65        26.89 o
  -6   1   3          8.74         15.70        15.74 o
  -5   1   3       7418.34       6785.39       180.09 o
  -4   1   3        480.71        501.73        38.27 o
  -3   1   3        834.01        897.42        28.97 o
  -2   1   3        922.78        946.11        19.53 o
  -1   1   3       1050.70       1097.41        17.36 o
   0   1   3        784.31        880.53        14.20 o
   1   1   3       5681.26       4960.52       147.46 o
   2   1   3        324.99        396.05        22.44 o
   3   1   3         10.21          4.18         7.16 o
   4   1   3        108.80        109.88         8.75 o
   5   1   3        289.43        264.27        15.93 o
   6   1   3         22.21         21.22         8.20 o
   7   1   3        605.53        765.49        32.53 o
  -7   2   3          0.41          2.17        18.43 o
  -6   2   3        180.09        140.67        18.22 o
  -5   2   3         17.02         14.62         4.40 o
  -4   2   3        242.01        219.92         9.62 o
  -3   2   3        616.23        613.69        14.43 o
  -2   2   3        802.29        913.44        16.03 o
  -1   2   3        168.28        218.61         7.71 o
   0   2   3         67.48        102.25         4.15 o
   1   2   3      11866.28       9538.50       125.29 o
   2   2   3        747.97        915.05        31.91 o
   3   2   3       3068.99       2742.68        87.20 o
   4   2   3        150.19        150.98        27.32 o
   5   2   3         24.53         11.71        82.19 o
   6   2   3         44.48         41.47        12.69 o
   7   2   3         54.13         90.86        20.38 o
  -7   3   3        271.67        303.38        21.03 o
  -6   3   3          7.72          7.90        11.47 o
  -5   3   3        173.76        191.91        10.46 o
  -4   3   3        445.51        440.36        11.94 o
  -3   3   3        203.54        244.41        11.19 o
  -2   3   3       7030.58       8145.13       105.47 o
  -1   3   3        182.86        221.83         8.30 o
   0   3   3          0.97          9.51         4.05 o
   1   3   3         62.75         92.39        11.30 o
   2   3   3       1403.10       1771.04        30.61 o
   3   3   3       4814.08       4291.95       130.29 o
   4   3   3          3.39          5.64        40.55 o
   5   3   3        485.17        472.96        32.96 o
   6   3   3         24.08         29.93         6.51 o
   7   3   3         52.69         44.67        10.63 o
  -6   4   3        545.05        616.93        29.87 o
  -5   4   3         11.44         12.86        11.82 o
  -4   4   3        573.39        571.29        15.61 o
  -3   4   3          7.12         17.55        10.39 o
  -2   4   3         27.10         25.31         4.96 o
  -1   4   3        239.87        233.66        13.42 o
   0   4   3       1127.87       1218.55        26.26 o
   1   4   3        787.68        917.28        21.93 o
   2   4   3       3395.65       3114.68        57.03 o
   3   4   3         57.54         73.96         4.29 o
   4   4   3       1658.81       2130.77        59.60 o
   5   4   3          4.00          0.87         7.59 o
   6   4   3        636.34        724.72        31.23 o
  -6   5   3          3.61         20.10        12.88 o
  -5   5   3        270.00        290.79        24.40 o
  -4   5   3        611.31        524.63        22.88 o
  -3   5   3         19.43         14.68         4.55 o
  -2   5   3         76.47         70.71        12.69 o
  -1   5   3        539.59        616.84        76.33 o
   0   5   3       1399.73       1500.58        32.92 o
   1   5   3       1297.78       1213.62        58.45 o
   2   5   3        274.40        304.86        14.05 o
   3   5   3       1052.28       1111.56        30.96 o
   4   5   3        241.66        205.79        10.84 o
   5   5   3         16.51         24.29         9.54 o
   6   5   3         35.57         55.08        12.58 o
  -5   6   3         68.51         70.60         6.61 o
  -4   6   3         44.19         40.52         6.29 o
  -3   6   3        992.30       1000.38        31.12 o
  -2   6   3         15.11         19.12         8.46 o
  -1   6   3       1262.08       1660.10        49.98 o
   0   6   3        434.22        403.03        27.87 o
   1   6   3        245.27        305.55        25.00 o
   2   6   3        273.15        256.16        12.56 o
   3   6   3         10.42         14.87         9.64 o
   4   6   3        155.34        178.47        10.63 o
   5   6   3         12.40         29.49        13.23 o
  -4   7   3         81.16         77.20        47.49 o
  -3   7   3          3.13          0.17         9.30 o
  -2   7   3        471.32        457.77        21.58 o
  -1   7   3       1464.72       1548.29        35.78 o
   0   7   3          2.48          3.73        10.48 o
   1   7   3        125.09        169.89        38.38 o
   2   7   3          5.37          2.60        54.86 o
   3   7   3        592.22        681.93        27.87 o
   4   7   3        168.12        157.44         9.54 o
  -3   8   3         17.70         16.27         3.88 o
  -2   8   3        100.60        103.19         7.19 o
  -1   8   3          2.09         -3.70        12.36 o
   0   8   3        388.06        451.79        25.13 o
   1   8   3         25.58          3.90        13.44 o
   2   8   3       1109.45        546.90        25.15 o
   3   8   3          2.99          0.87         3.04 o
  -1   9   3         88.35         83.92         7.20 o
   0   9   3         27.81          2.39        77.20 o
   1   9   3          0.48          6.72        54.21 o
  -2  -8   4        117.45         52.91        58.77 o
  -1  -8   4         79.64         86.73        12.47 o
   0  -8   4         84.95         86.39         6.66 o
   1  -8   4        355.21        411.36        16.92 o
   2  -8   4        861.03        802.84        43.05 o
   3  -8   4        434.57        436.26        17.28 o
  -4  -7   4         84.13        113.31        13.01 o
  -3  -7   4        338.54        221.41       177.49 o
  -2  -7   4        176.70        213.49        59.09 o
  -1  -7   4          0.97         12.90        10.99 o
   0  -7   4        123.65        135.01        10.34 o
   1  -7   4          2.77         10.92        14.63 o
   2  -7   4          4.30         10.69         4.26 o
   3  -7   4        560.99        634.22        27.54 o
   4  -7   4         85.27         96.03         8.20 o
  -5  -6   4          7.64          2.17        14.31 o
  -4  -6   4         96.77        126.21        74.81 o
  -3  -6   4         12.09         12.01         6.36 o
  -2  -6   4        227.25        249.13        23.91 o
  -1  -6   4         37.98         34.81         8.32 o
   0  -6   4         28.66         35.56        12.36 o
   1  -6   4        324.82        363.16        11.41 o
   2  -6   4        428.21        481.09        23.33 o
   3  -6   4         36.81         38.50         5.70 o
   4  -6   4         66.20         76.07         7.24 o
   5  -6   4          3.46          4.11        13.12 o
  -6  -5   4         91.06         55.30        66.14 o
  -5  -5   4         94.33        144.42        55.73 o
  -4  -5   4       1006.64       1045.23        51.18 o
  -3  -5   4          5.04         11.92         9.74 o
  -2  -5   4        125.81        118.59        16.98 o
  -1  -5   4          0.45          0.82        16.36 o
   0  -5   4       3548.51       3276.05        63.77 o
   1  -5   4        125.05        139.63        18.76 o
   2  -5   4       2707.56       3098.00        58.79 o
   3  -5   4          0.07          5.56         8.04 o
   4  -5   4         79.72         83.95        21.90 o
   5  -5   4         12.60         24.53        15.18 o
   6  -5   4         24.24         19.17         8.57 o
  -6  -4   4         22.66          9.98        11.71 o
  -4  -4   4        456.13        404.21        19.89 o
  -3  -4   4       2255.74       2120.34        49.67 o
  -2  -4   4        147.42        164.94        19.49 o
  -1  -4   4          3.51         10.41         5.06 o
   0  -4   4       1551.19       1883.77        30.72 o
   1  -4   4       3651.70       4843.33        79.72 o
   2  -4   4        454.48        510.50        14.36 o
   3  -4   4        262.87        267.36        18.22 o
   4  -4   4       1330.31       1364.47        29.49 o
   5  -4   4          0.64          2.25         9.88 o
   6  -4   4         83.87         93.47         8.26 o
  -7  -3   4        181.47        138.79        40.55 o
  -6  -3   4        365.06        347.40        25.15 o
  -5  -3   4        498.90        431.10        37.08 o
  -4  -3   4        214.40        207.35        11.02 o
  -3  -3   4        136.77        149.36         8.99 o
  -2  -3   4       1163.96       1189.30        23.86 o
  -1  -3   4         18.51         46.24         4.56 o
   0  -3   4       1121.64       1035.43        30.52 o
   1  -3   4          4.25          7.95         4.01 o
   2  -3   4         17.13         35.50         8.57 o
   3  -3   4       2606.99       3045.08        87.83 o
   4  -3   4        342.52        380.19        13.44 o
   5  -3   4       2460.51       2998.13        52.65 o
   6  -3   4         42.06         57.00         7.79 o
   7  -3   4         26.12         31.43        10.45 o
  -7  -2   4        308.83        217.94        30.36 o
  -6  -2   4        282.08        258.49        36.65 o
  -5  -2   4        584.96        618.85        33.07 o
  -4  -2   4        635.91        560.05        20.96 o
  -3  -2   4       1446.38       1342.31        44.01 o
  -2  -2   4         19.45          1.82        14.64 o
  -1  -2   4          0.15          6.44         4.03 o
   0  -2   4       1055.60       1088.85        42.28 o
   1  -2   4      10135.41      12113.85       167.63 o
   2  -2   4       1050.67       1080.31        18.97 o
   3  -2   4        588.42        574.92        11.40 o
   4  -2   4        672.28        616.31        55.30 o
   5  -2   4        272.29        292.22        11.56 o
   6  -2   4        362.16        427.88        20.01 o
   7  -2   4         84.53        114.72        40.12 o
  -7  -1   4         11.26         12.58        36.87 o
  -6  -1   4        506.99        472.82        23.50 o
  -5  -1   4        487.53        446.95        22.01 o
  -4  -1   4        908.64        801.79        30.26 o
  -3  -1   4       1291.07       1329.51        41.34 o
  -2  -1   4       4298.05       3544.96        96.82 o
  -1  -1   4       1710.01       1760.94        26.83 o
   0  -1   4         64.92         57.63         3.82 o
   1  -1   4       3226.85       2634.98        78.28 o
   2  -1   4          8.07         14.85         2.75 o
   3  -1   4         14.60         16.60         3.80 o
   4  -1   4        186.27        215.17         8.33 o
   5  -1   4         16.55         23.30        10.88 o
  -7   0   4        469.50        456.04        37.95 o
  -6   0   4        290.05        281.03        31.12 o
  -5   0   4        492.90        397.73        16.81 o
  -4   0   4          5.99          7.23        15.07 o
  -3   0   4         16.45          8.65        12.22 o
  -2   0   4      10627.78      11196.13       340.46 o
  -1   0   4       1197.64       1263.72        36.62 o
   0   0   4         50.66         55.32         2.28 o
   1   0   4        278.53        306.50        26.89 o
   2   0   4       1937.95       2078.70        53.19 o
   3   0   4       1594.17       1571.57        89.34 o
   4   0   4       4582.53       3375.68        96.71 o
   5   0   4         16.04         16.65         5.45 o
   6   0   4        106.65        115.80        11.49 o
   7   0   4         93.17        124.04        16.91 o
  -7   1   4          7.44          7.37        16.05 o
  -6   1   4        111.61        140.86        12.35 o
  -5   1   4        190.98        176.62         9.95 o
  -4   1   4         82.56         91.89         6.68 o
  -3   1   4         66.08         94.29         8.93 o
  -2   1   4        950.65       1184.61        24.26 o
  -1   1   4       7931.27       8971.48       106.29 o
   0   1   4         25.23         22.13         3.73 o
   1   1   4       2549.04       2410.54        76.33 o
   2   1   4          0.16          0.52         3.41 o
   3   1   4        437.54        430.16        46.19 o
   4   1   4        305.00        266.17        15.42 o
   5   1   4        247.19        250.90        28.62 o
   6   1   4        386.16        461.68        19.30 o
   7   1   4         91.71        111.46        17.78 o
  -7   2   4        121.49        135.10        11.06 o
  -6   2   4         81.44         81.32         8.67 o
  -5   2   4       1071.18       1214.93        24.90 o
  -4   2   4        484.00        472.20        13.99 o
  -3   2   4        868.95        819.09        13.88 o
  -2   2   4        736.01        870.07        28.07 o
  -1   2   4         51.64         50.12         4.13 o
   0   2   4       3859.14       4084.11        61.17 o
   1   2   4        681.08        651.08        39.34 o
   2   2   4        149.87        206.39         7.41 o
   3   2   4         21.15         34.59        15.94 o
   4   2   4       1017.96        892.59        31.77 o
   5   2   4        273.86        253.22         9.72 o
   6   2   4          0.51         -0.87        10.63 o
   7   2   4        236.83        298.61        19.08 o
  -7   3   4         35.83         41.20         9.76 o
  -6   3   4         48.46         64.24         7.81 o
  -5   3   4        183.32        199.14        26.46 o
  -4   3   4       1734.51       1853.26        34.93 o
  -3   3   4        144.94        123.20        18.46 o
  -2   3   4          8.00         13.32         6.56 o
  -1   3   4         93.70         87.04         5.50 o
   0   3   4        860.74        987.49        42.20 o
   1   3   4       4959.54       4584.75        79.83 o
   2   3   4        117.11         98.56         9.28 o
   3   3   4        117.88        157.79         6.02 o
   4   3   4       3187.05       3649.38        92.94 o
   5   3   4          0.15          1.08         8.24 o
   6   3   4         37.67         38.60        11.06 o
   7   3   4         40.53         51.39        21.47 o
  -6   4   4        304.56        296.69        19.98 o
  -5   4   4         40.67         40.28         5.86 o
  -4   4   4         78.60         69.30         5.66 o
  -3   4   4          0.11         -0.73        12.84 o
  -2   4   4       1646.46       1934.35        33.69 o
  -1   4   4          1.90          4.36         5.17 o
   0   4   4       4801.60       5083.33        79.31 o
   1   4   4         34.93         34.83         5.41 o
   2   4   4        211.42        193.68        36.85 o
   3   4   4        341.53        310.97        14.53 o
   4   4   4       1120.28       1190.74        47.92 o
   5   4   4        160.46        171.96        11.49 o
   6   4   4         44.78         65.27        13.44 o
  -6   5   4        205.62        221.20        14.52 o
  -5   5   4        336.47        325.55        18.18 o
  -4   5   4        304.96        373.35        19.61 o
  -3   5   4          8.34         11.25         5.81 o
  -2   5   4        166.38        209.99        13.56 o
  -1   5   4        521.51        499.34        19.01 o
   0   5   4        300.57        222.31        17.18 o
   1   5   4        253.53        290.25        10.18 o
   2   5   4        165.39        147.84         5.99 o
   3   5   4          0.65          0.92        11.51 o
   4   5   4        101.46         87.61        11.49 o
   5   5   4          3.43          6.72        14.10 o
   6   5   4         57.75         89.34        10.63 o
  -5   6   4          8.22         18.94        11.92 o
  -4   6   4        122.99         86.89        11.82 o
  -3   6   4         60.19         52.64         7.48 o
  -2   6   4         44.33         38.85         5.70 o
  -1   6   4        576.69        605.58        19.73 o
   0   6   4        355.13        396.61        24.07 o
   1   6   4       1841.89       2036.59        37.93 o
   2   6   4        806.07        870.48        28.96 o
   3   6   4        398.79        393.79        16.23 o
   4   6   4        202.03        172.18         8.67 o
   5   6   4          4.26         16.70        13.23 o
  -4   7   4          1.40          0.08        12.98 o
  -3   7   4          0.94          2.48         8.82 o
  -2   7   4         17.54         21.00         8.57 o
  -1   7   4        281.83        295.28        17.70 o
   0   7   4        441.33        547.29        41.20 o
   1   7   4         99.81        112.89        32.09 o
   2   7   4        203.08         80.02        42.07 o
   3   7   4          2.08          6.39        19.49 o
   4   7   4        306.41        336.77        16.26 o
   5   7   4        170.16        195.17        11.71 o
  -3   8   4         42.79         48.31         6.00 o
  -2   8   4        258.62        253.41        14.43 o
  -1   8   4          0.77          0.55        11.29 o
   0   8   4        712.40        780.11        46.08 o
   1   8   4         57.69         48.58        42.07 o
   2   8   4        393.12        483.80        64.19 o
   3   8   4          8.75        -21.69        98.45 o
  -1   9   4         60.03         67.87        18.00 o
   0   9   4         19.83        -10.19        51.39 o
   1   9   4          0.37          2.60        68.31 o
  -2  -8   5        176.84        196.90        77.20 o
  -1  -8   5        423.25        420.55        40.23 o
   0  -8   5          4.55          2.57        20.28 o
   1  -8   5         36.14         36.89         6.73 o
   2  -8   5          2.52          8.61        14.70 o
   3  -8   5          0.03         -2.59        12.05 o
  -4  -7   5        273.59        305.55        43.59 o
  -3  -7   5         99.24        154.83        61.80 o
  -2  -7   5        452.61        537.38        38.82 o
  -1  -7   5         19.95         13.02         5.79 o
   0  -7   5         85.31         79.95         8.01 o
   1  -7   5          0.22          5.63        12.52 o
   2  -7   5         92.55        104.04         7.28 o
   3  -7   5          0.64         -1.39        14.00 o
   4  -7   5         21.36         20.35         6.34 o
  -5  -6   5         93.89        138.14        70.91 o
  -4  -6   5         45.45         36.43        34.05 o
  -3  -6   5          0.68         -1.78        11.29 o
  -2  -6   5        331.64        311.44        17.78 o
  -1  -6   5         32.81         45.13         6.88 o
   0  -6   5       3893.33       4090.60        75.32 o
   1  -6   5         38.31         36.91         9.22 o
   2  -6   5       2106.08       2163.18        45.19 o
   3  -6   5         15.69         22.31        12.88 o
   4  -6   5        375.13        357.98        17.02 o
   5  -6   5        115.71        107.14        23.64 o
  -5  -5   5         49.46         71.56        24.72 o
  -3  -5   5        507.44        548.14        22.66 o
  -2  -5   5        416.35        482.40        21.05 o
  -1  -5   5       2777.28       2897.59        52.43 o
   0  -5   5         79.64         95.74        10.30 o
   1  -5   5        533.98        557.32        21.41 o
   2  -5   5        161.50        150.44        32.74 o
   3  -5   5          2.22          6.06        11.10 o
   4  -5   5         26.46         23.75        12.25 o
   5  -5   5        222.16        203.80        12.74 o
   6  -5   5        474.94        453.28        22.09 o
  -6  -4   5         33.74         49.23        34.70 o
  -5  -4   5        421.39        347.83        23.64 o
  -4  -4   5         27.85         33.14         4.94 o
  -3  -4   5         39.50         44.68         5.04 o
  -2  -4   5        425.48        455.42        20.14 o
  -1  -4   5         43.44         43.57         5.92 o
   0  -4   5        108.84        105.06         5.93 o
   1  -4   5        696.66        771.28        23.42 o
   2  -4   5        211.69        204.84        11.04 o
   3  -4   5       2104.03       2322.53        42.05 o
   4  -4   5         34.38         33.45         6.01 o
   5  -4   5         22.48         25.28         6.83 o
   6  -4   5        159.17        177.47        20.06 o
  -7  -3   5         63.20         96.93        39.68 o
  -6  -3   5        594.46        519.15        29.49 o
  -5  -3   5         79.58         92.94         7.31 o
  -4  -3   5         43.21         49.12         8.89 o
  -3  -3   5       1324.33       1178.98        42.01 o
  -2  -3   5        170.68        192.71        10.39 o
  -1  -3   5        587.69        766.18        20.39 o
   0  -3   5         77.42         70.42        13.97 o
   1  -3   5        549.88        626.21        30.47 o
   2  -3   5         88.27         90.07         6.10 o
   3  -3   5        699.75        741.82        18.02 o
   4  -3   5         61.30         63.83         5.25 o
   5  -3   5         51.08         51.52         5.75 o
   6  -3   5         86.92         92.94         7.42 o
   7  -3   5          0.49          8.46        32.53 o
  -7  -2   5         74.71        131.85        47.92 o
  -6  -2   5        782.97        765.93        47.92 o
  -5  -2   5         16.30         14.15         4.07 o
  -4  -2   5        417.88        362.48        36.00 o
  -3  -2   5        558.02        512.31        22.66 o
  -2  -2   5      11069.35       9178.38       134.86 o
  -1  -2   5        651.71        694.37        13.46 o
   0  -2   5       6167.43       6079.68        83.23 o
   1  -2   5      11936.89      12950.47       181.07 o
   2  -2   5       1760.29       2080.81        31.75 o
   3  -2   5          1.04          1.97         8.51 o
   4  -2   5         72.42         92.92         6.50 o
   5  -2   5        450.90        488.79        29.28 o
   6  -2   5        156.82        157.03        11.49 o
   7  -2   5          3.21         34.70        39.25 o
  -7  -1   5         26.36         29.06        39.25 o
  -6  -1   5        503.87        588.66        40.44 o
  -5  -1   5       2678.28       2547.94        80.74 o
  -4  -1   5          1.23          0.10         5.14 o
  -3  -1   5       1061.02       1170.09        39.18 o
  -2  -1   5        126.35        116.07         6.92 o
  -1  -1   5        247.82        264.69         9.71 o
   0  -1   5       4067.76       4249.46        61.59 o
   1  -1   5        847.72        934.46        25.77 o
   2  -1   5       4118.92       4689.11       111.36 o
   3  -1   5        465.19        525.41        16.36 o
   4  -1   5        350.11        340.32        13.78 o
   5  -1   5        308.17        335.23        14.20 o
  -7   0   5        137.71        120.35        29.06 o
  -6   0   5        492.95        433.02        20.53 o
  -5   0   5        161.39        198.56        22.01 o
  -4   0   5         97.46         90.48         5.08 o
  -3   0   5        391.75        392.84        19.84 o
  -2   0   5       1471.86       1278.16        32.15 o
  -1   0   5       5729.16       6138.03       178.47 o
   0   0   5         43.43         46.89         2.22 o
   1   0   5         25.12         26.07         3.25 o
   2   0   5        186.57        210.41         7.09 o
   3   0   5       8657.48      10242.24       241.06 o
   4   0   5        441.78        391.64        40.88 o
   5   0   5         12.16         27.84         7.78 o
   6   0   5        480.56        639.72        28.84 o
   7   0   5          0.02         -9.76        17.35 o
  -7   1   5       1010.35        956.11        60.50 o
  -6   1   5        329.67        323.83        18.83 o
  -5   1   5        630.03        634.69        27.74 o
  -4   1   5        185.22        156.30        10.95 o
  -3   1   5        951.33       1176.73        40.35 o
  -2   1   5        467.57        452.63        11.64 o
  -1   1   5       2426.75       2776.18        51.48 o
   0   1   5        295.71        269.79        17.79 o
   1   1   5          0.15          2.39         5.86 o
   2   1   5        176.67        179.45         7.34 o
   3   1   5       5324.80       6515.22       155.81 o
   4   1   5         36.02         32.18         5.31 o
   5   1   5         75.00         85.87         7.37 o
   6   1   5         58.07         58.33        10.63 o
   7   1   5        318.76        280.17        15.18 o
  -7   2   5         23.57         44.24        26.89 o
  -6   2   5        400.48        422.21        29.28 o
  -5   2   5          0.74          6.79        10.97 o
  -4   2   5       1563.31       1603.12        26.38 o
  -3   2   5         74.33         96.00         5.96 o
  -2   2   5       3587.66       4221.61        56.35 o
  -1   2   5       9779.86       9796.78       150.28 o
   0   2   5         15.19         16.19         2.42 o
   1   2   5       1394.62       1392.30       147.44 o
   2   2   5        321.81        278.59         9.42 o
   3   2   5        689.44        564.10        17.63 o
   4   2   5        375.84        372.34        16.26 o
   5   2   5         70.62         75.46         8.24 o
   6   2   5        116.84        100.62         9.11 o
   7   2   5         13.86         14.75        14.96 o
  -7   3   5         10.27         19.73        20.82 o
  -6   3   5        233.42        192.57        14.31 o
  -5   3   5        280.91        284.98        14.12 o
  -4   3   5       1071.46        998.65        28.62 o
  -3   3   5        128.86        143.48         7.96 o
  -2   3   5       2715.82       2777.37        41.81 o
  -1   3   5       1234.01       1494.59        23.83 o
   0   3   5         93.48        104.37        11.11 o
   1   3   5         22.39         31.02        11.60 o
   2   3   5       1872.62       1688.98        54.36 o
   3   3   5        318.00        268.77         9.73 o
   4   3   5        441.91        438.26        20.82 o
   5   3   5        176.87        206.01        13.01 o
   6   3   5        131.39        140.95        14.53 o
   7   3   5         19.46         25.81        15.40 o
  -6   4   5        671.62        742.59        25.58 o
  -5   4   5         13.71         12.95         6.50 o
  -4   4   5         33.33         22.61         6.20 o
  -3   4   5        806.33        895.14        26.28 o
  -2   4   5        548.72        559.29        26.24 o
  -1   4   5       6482.43       7941.50       115.67 o
   0   4   5        404.53        379.72        14.88 o
   1   4   5       1237.53       1504.85        28.49 o
   2   4   5          0.03          2.51         7.75 o
   3   4   5         67.75         45.54         8.67 o
   4   4   5       4586.83       5026.22       168.49 o
   5   4   5        135.08        157.87        12.36 o
   6   4   5        199.97        143.12         9.54 o
  -6   5   5         79.52         62.89         6.81 o
  -5   5   5        315.44        312.80        18.02 o
  -4   5   5          0.09          1.47         9.24 o
  -3   5   5         48.76         50.42         6.11 o
  -2   5   5         34.90         44.15         4.79 o
  -1   5   5        274.47        343.20        17.01 o
   0   5   5       2470.08       2716.02        47.14 o
   1   5   5       1459.37       1304.89        46.95 o
   2   5   5        126.83        100.77         7.91 o
   3   5   5         10.07         13.85         9.28 o
   4   5   5         33.68         41.20         7.59 o
   5   5   5        190.04        294.05        15.18 o
   6   5   5          0.33          0.43        11.28 o
  -5   6   5        468.86        413.48        17.55 o
  -4   6   5         32.96         30.58         6.29 o
  -3   6   5        639.04        579.15        20.41 o
  -2   6   5        145.59        171.63        21.14 o
  -1   6   5          0.05          0.93         9.81 o
   0   6   5       1499.98       1329.59        43.15 o
   1   6   5         46.04         40.90         8.20 o
   2   6   5        747.06        866.18        28.39 o
   3   6   5        345.43        307.49        13.31 o
   4   6   5        142.88        131.20         7.37 o
   5   6   5          0.70         -4.55         8.89 o
  -4   7   5         78.84         79.29         6.75 o
  -3   7   5          8.71          8.54        13.00 o
  -2   7   5        571.97        606.21        39.14 o
  -1   7   5         58.42         58.97        19.19 o
   0   7   5        379.30        472.24        19.84 o
   1   7   5         16.11         21.15        12.36 o
   2   7   5         48.79          2.82         3.25 o
   3   7   5        754.60        930.20        75.90 o
   4   7   5          7.38         15.40        14.31 o
   5   7   5        330.45        332.65        15.40 o
  -3   8   5         38.15         39.54        19.41 o
  -2   8   5        175.80        179.11        12.31 o
  -1   8   5         28.49         41.46         7.28 o
   0   8   5       1780.16       1579.50        50.13 o
   1   8   5         67.62         45.32        49.01 o
   2   8   5          7.36         -3.69        39.47 o
   3   8   5          5.74        -10.84        63.54 o
  -1   9   5         10.76         19.36         6.80 o
   0   9   5         68.09         43.37        90.64 o
   1   9   5         40.28         11.28        57.47 o
  -2  -8   6        232.54        133.80        91.95 o
  -1  -8   6         61.38         90.47         9.11 o
   0  -8   6        143.60        161.46        44.56 o
   1  -8   6        457.45        464.30        21.15 o
   2  -8   6        253.93        221.39        27.87 o
   3  -8   6         69.05         69.78        14.85 o
  -4  -7   6         41.73         68.31       103.01 o
  -3  -7   6          4.89         20.38       102.79 o
  -2  -7   6          4.65         32.82        18.63 o
  -1  -7   6          4.28         17.27        15.85 o
   0  -7   6          1.32         18.73        15.66 o
   1  -7   6          6.61          5.98        11.05 o
   2  -7   6       1475.34       1693.14        42.07 o
   3  -7   6       1328.45       1318.90        34.26 o
   4  -7   6        315.23        332.37        30.79 o
  -5  -6   6          6.28          8.02        59.42 o
  -4  -6   6        112.60         99.10        25.15 o
  -3  -6   6          0.69          0.86        11.30 o
  -2  -6   6         41.45         66.12        15.02 o
  -1  -6   6        231.39        249.39        13.49 o
   0  -6   6        350.84        404.01        18.37 o
   1  -6   6       1023.98       1129.75        25.86 o
   2  -6   6        187.18        205.57        11.25 o
   3  -6   6         62.72         54.95         6.40 o
   4  -6   6       1122.62       1144.95        31.01 o
   5  -6   6          2.46          5.30         9.66 o
  -6  -5   6         17.40         20.38        57.25 o
  -5  -5   6        576.81        631.26        34.05 o
  -4  -5   6        380.28        373.56        19.42 o
  -3  -5   6         61.71         68.99        15.79 o
  -2  -5   6         51.64         46.09        12.50 o
  -1  -5   6        117.43        107.65        11.90 o
   0  -5   6       4265.36       3988.73        78.06 o
   1  -5   6          5.05         14.72        14.48 o
   2  -5   6          5.96         24.20        12.79 o
   3  -5   6         40.95         41.13         5.98 o
   4  -5   6        193.90        182.24        11.57 o
   5  -5   6        217.49        241.90        14.89 o
   6  -5   6         17.29         21.71         8.67 o
  -6  -4   6         42.60         99.10        39.68 o
  -5  -4   6        237.29        190.83        29.93 o
  -4  -4   6         92.95         91.90         7.31 o
  -3  -4   6       3508.81       2994.95        65.43 o
  -2  -4   6         28.29         24.15         7.96 o
  -1  -4   6          0.76          1.64         9.59 o
   0  -4   6        355.33        367.98        17.17 o
   1  -4   6       4310.87       4945.98        85.77 o
   2  -4   6         62.49         71.22        10.95 o
   3  -4   6         26.67         34.17         5.31 o
   4  -4   6        315.16        330.06        21.58 o
   5  -4   6          0.01         -0.93        15.39 o
   6  -4   6          0.12         10.67        12.45 o
  -6  -3   6          3.67          3.25        12.58 o
  -5  -3   6        565.05        559.79        21.91 o
  -4  -3   6        636.32        626.63        24.73 o
  -3  -3   6        612.51        553.66        21.12 o
  -2  -3   6       2059.11       1767.46       100.67 o
  -1  -3   6        469.06        440.34        16.12 o
   0  -3   6        483.11        534.38        12.29 o
   1  -3   6       1532.85       1619.99        40.61 o
   2  -3   6          0.94          0.80         8.49 o
   3  -3   6       5572.55       6241.28        96.75 o
   4  -3   6        998.35        858.14        21.25 o
   5  -3   6       2058.74       2372.72        44.90 o
   6  -3   6         29.20         33.98         8.08 o
   7  -3   6        147.62        291.02        27.54 o
  -7  -2   6          0.02          8.67        40.12 o
  -6  -2   6       1066.72        859.82        42.50 o
  -5  -2   6        382.69        364.31        23.42 o
  -4  -2   6        158.25        135.50        10.15 o
  -3  -2   6         22.41         34.65         5.31 o
  -2  -2   6        741.14        940.28        34.60 o
  -1  -2   6         95.13        150.14         7.56 o
   0  -2   6       1033.45       1113.11        92.11 o
   1  -2   6        535.96        553.39        17.07 o
   2  -2   6        143.66        167.32        11.62 o
   3  -2   6         66.16         93.61         7.59 o
   4  -2   6       4377.80       5544.55       139.08 o
   5  -2   6         77.53         65.06         6.29 o
   6  -2   6        685.50        799.60        28.73 o
   7  -2   6         77.95        100.84        33.61 o
  -7  -1   6        376.86        315.30        32.09 o
  -6  -1   6        225.23        215.89        19.73 o
  -5  -1   6       1014.77        843.33        30.30 o
  -4  -1   6       3694.37       3666.34       103.83 o
  -3  -1   6         10.35         15.15         3.01 o
  -2  -1   6        793.95        715.71        41.09 o
  -1  -1   6          6.76          9.50         4.25 o
   0  -1   6        928.10       1009.44        19.17 o
   1  -1   6        705.86        647.93        36.11 o
   2  -1   6        524.13        702.89        21.55 o
   3  -1   6       1633.41       1944.94        52.05 o
   4  -1   6       1557.08       2106.47        57.41 o
   5  -1   6        794.33        856.12        26.72 o
  -7   0   6        169.13        176.08        41.64 o
  -6   0   6        378.67        321.53        15.52 o
  -5   0   6        335.95        376.66        19.38 o
  -4   0   6         66.14         62.24         5.88 o
  -3   0   6        314.58        297.02        27.32 o
  -2   0   6        375.58        325.68        13.42 o
  -1   0   6       2468.02       2121.26        98.02 o
   0   0   6         65.49         61.28         2.82 o
   1   0   6        589.56        388.70        11.62 o
   2   0   6       2298.79       2879.72        73.25 o
   3   0   6        444.63        523.88        18.65 o
   4   0   6          1.69         27.95        13.56 o
   5   0   6        386.24        345.18        14.00 o
   6   0   6          2.09         -2.82        17.78 o
   7   0   6         95.37        102.14         9.98 o
  -7   1   6          1.38          3.47        11.49 o
  -6   1   6          4.12         -4.05        19.45 o
  -5   1   6          7.85         11.47         6.86 o
  -4   1   6        277.88        273.49        11.97 o
  -3   1   6          8.84          9.01         9.02 o
  -2   1   6        368.58        396.62        11.09 o
  -1   1   6      11713.66      14852.06       200.59 o
   0   1   6         28.69         32.69         6.58 o
   1   1   6       2117.64       2509.21        83.92 o
   2   1   6        471.17        726.72        21.36 o
   3   1   6       6755.37       6790.37       164.68 o
   4   1   6        125.39        117.63         6.61 o
   5   1   6       3434.78       2468.87        87.39 o
   6   1   6        503.66        420.26        18.87 o
   7   1   6         17.42         28.62        15.83 o
  -7   2   6         12.73         24.94        31.23 o
  -6   2   6        133.18        129.03         8.24 o
  -5   2   6        669.10        555.32        16.69 o
  -4   2   6        199.33        235.61         9.84 o
  -3   2   6         55.39         52.37         4.88 o
  -2   2   6        719.37        961.13        16.06 o
  -1   2   6        884.83        833.37        14.11 o
   0   2   6       5326.41       4704.99       121.92 o
   1   2   6        475.39        475.48        13.38 o
   2   2   6        533.63        520.88        21.03 o
   3   2   6        522.85        528.32        29.60 o
   4   2   6        786.38        601.77        26.46 o
   5   2   6         11.25         36.00        17.13 o
   6   2   6          7.97          6.51        12.79 o
   7   2   6        200.21        250.68        13.88 o
  -6   3   6          4.35         21.03        18.00 o
  -5   3   6         88.72         68.02         7.75 o
  -4   3   6       3384.69       3727.15        71.41 o
  -3   3   6        247.10        267.69        12.29 o
  -2   3   6       1229.30       1302.66        21.37 o
  -1   3   6         12.43         15.74         2.82 o
   0   3   6         57.42         65.72         8.34 o
   1   3   6        768.97        929.82        22.87 o
   2   3   6        138.44        192.80        38.08 o
   3   3   6        146.30        121.65         9.54 o
   4   3   6        576.81        642.97        28.19 o
   5   3   6        578.46        595.91        25.59 o
   6   3   6         67.12         69.83        10.84 o
   7   3   6          2.47         12.79        14.31 o
  -6   4   6         29.09         20.17         5.20 o
  -5   4   6         21.98         19.83         7.59 o
  -4   4   6          6.22         -0.11        13.76 o
  -3   4   6        210.29        251.58        12.32 o
  -2   4   6        695.31        581.44        26.13 o
  -1   4   6          4.00         13.65         8.63 o
   0   4   6         20.59         17.14         4.14 o
   1   4   6        943.38       1296.66        29.62 o
   2   4   6        133.22        124.96        22.45 o
   3   4   6         69.55         68.74         8.67 o
   4   4   6         37.72         32.53         9.32 o
   5   4   6          5.40          8.67        12.36 o
   6   4   6         62.41         61.80         9.32 o
  -6   5   6          9.83         26.34        20.07 o
  -5   5   6        322.82        364.85        20.41 o
  -4   5   6          5.10         14.71        11.75 o
  -3   5   6        204.94        185.31        38.60 o
  -2   5   6         15.68         21.41        10.84 o
  -1   5   6       4620.34       4812.63        88.07 o
   0   5   6          0.63         -0.96         7.40 o
   1   5   6        873.62        955.44        22.00 o
   2   5   6         65.56         84.31        23.31 o
   3   5   6        643.22        659.03        64.62 o
   4   5   6         45.65         34.91         5.86 o
   5   5   6        121.04        167.41         9.76 o
   6   5   6        193.39        233.12        10.84 o
  -5   6   6        341.13        315.55        18.06 o
  -4   6   6          0.16          1.22        14.64 o
  -3   6   6        103.84        115.92        12.69 o
  -2   6   6         81.49         84.95        24.29 o
  -1   6   6         22.64         35.08         6.08 o
   0   6   6        688.05        934.28        24.40 o
   1   6   6        718.66        820.35        49.77 o
   2   6   6         60.26         51.42         8.44 o
   3   6   6        215.69        244.43        11.82 o
   4   6   6          2.65          5.86        11.49 o
   5   6   6          1.54          3.69         9.54 o
  -4   7   6         25.01         16.02         5.60 o
  -3   7   6         14.51         20.11        15.38 o
  -2   7   6          0.16         -0.87        11.73 o
  -1   7   6          0.92         12.36        13.76 o
   0   7   6         89.57         79.83         6.60 o
   1   7   6          4.47          2.82        44.24 o
   2   7   6        965.98       1336.03        54.65 o
   3   7   6        110.85        119.10        10.63 o
   4   7   6        172.62        210.35        13.01 o
   5   7   6         26.87         28.19        16.48 o
  -3   8   6         23.63         17.69         6.84 o
  -2   8   6        179.59        185.19        12.45 o
  -1   8   6        147.78        145.59         9.51 o
   0   8   6         77.32        116.53         9.65 o
   1   8   6          9.82          7.16        43.37 o
   2   8   6          4.22          5.20        42.50 o
   3   8   6          6.46         13.23        78.50 o
  -1   9   6        190.52        197.29        11.93 o
   0   9   6         64.75         67.66        76.98 o
   1   9   6        122.56         66.79        76.33 o
  -2  -8   7         10.06         26.08        23.86 o
  -1  -8   7        341.14        419.23        24.73 o
   0  -8   7        588.22        610.08        31.03 o
   1  -8   7        227.98        262.18        16.06 o
   2  -8   7        340.36        322.52        73.19 o
   3  -8   7         16.64         14.06        11.38 o
  -4  -7   7        606.39        576.40        75.03 o
  -3  -7   7        287.39        255.89        83.92 o
  -2  -7   7         39.69         45.24        10.06 o
  -1  -7   7         14.10         24.76        17.92 o
   0  -7   7         10.05         11.92         5.74 o
   1  -7   7        422.65        443.07        30.25 o
   2  -7   7          2.57         11.46        14.42 o
   3  -7   7          5.24         16.81        13.91 o
   4  -7   7         67.05         65.60         7.41 o
  -5  -6   7          3.32          9.54        60.50 o
  -4  -6   7          0.04          3.90        37.08 o
  -3  -6   7         13.03         10.57         7.60 o
  -2  -6   7        216.44        243.45        13.89 o
  -1  -6   7        172.86        203.96        13.18 o
   0  -6   7        246.31        176.32        11.71 o
   1  -6   7        427.31        409.14        25.59 o
   2  -6   7         26.59         24.58         6.43 o
   3  -6   7        230.50        228.06        13.75 o
   4  -6   7        472.11        485.60        33.18 o
   5  -6   7         62.59         59.58         8.02 o
  -6  -5   7         24.95         60.50        39.68 o
  -5  -5   7          0.25          1.95        30.36 o
  -4  -5   7        430.62        310.54        16.49 o
  -3  -5   7         40.90         29.47        19.58 o
  -2  -5   7          3.58          3.29         7.48 o
  -1  -5   7       1228.84       1164.88        31.11 o
   0  -5   7         32.34         36.39         5.29 o
   1  -5   7       2074.48       2179.08        45.15 o
   2  -5   7          2.26         -1.93        11.07 o
   3  -5   7        894.47        970.92        22.73 o
   4  -5   7        938.97        931.12        26.56 o
   5  -5   7        405.04        405.93        18.88 o
   6  -5   7        120.43        121.12        20.93 o
  -6  -4   7          0.46         -3.25        36.21 o
  -5  -4   7        737.20        668.78        34.26 o
  -4  -4   7         13.04         20.94         4.02 o
  -3  -4   7        911.11        867.60        26.05 o
  -2  -4   7        209.84        211.14        12.24 o
  -1  -4   7        383.40        412.97        26.85 o
   0  -4   7         20.15         38.17        14.18 o
   1  -4   7        943.49       1268.22        70.91 o
   2  -4   7         61.83         70.81         6.53 o
   3  -4   7        419.33        414.99        10.50 o
   4  -4   7        340.50        361.48        15.40 o
   5  -4   7          0.25          1.33        13.02 o
   6  -4   7         16.59         10.71         5.73 o
  -6  -3   7          3.47          7.59        48.79 o
  -5  -3   7         23.37         37.67         6.83 o
  -4  -3   7        364.02        334.70        16.53 o
  -3  -3   7       1409.62       1235.14        40.83 o
  -2  -3   7          0.00         -1.93         7.52 o
  -1  -3   7         96.62         72.11         5.50 o
   0  -3   7         56.38         58.59         5.89 o
   1  -3   7        210.71        170.86         7.65 o
   2  -3   7        197.84        210.55        10.99 o
   3  -3   7        834.50       1005.25        22.00 o
   4  -3   7       1830.68       1811.39        36.04 o
   5  -3   7        605.51        600.17        24.83 o
   6  -3   7        315.23        307.22        14.10 o
   7  -3   7          0.14         -1.08        24.50 o
  -7  -2   7         96.93        124.04        42.72 o
  -6  -2   7        246.64        230.95        25.37 o
  -5  -2   7        352.93        302.40        15.94 o
  -4  -2   7        170.22        166.58        10.43 o
  -3  -2   7         60.98         49.34         3.65 o
  -2  -2   7       8179.31       7564.59       105.57 o
  -1  -2   7        901.61        923.36        31.74 o
   0  -2   7       5555.46       6282.46        83.05 o
   1  -2   7       1497.51       1685.33        25.08 o
   2  -2   7        130.45        131.00        16.92 o
   3  -2   7        259.65        351.38        11.53 o
   4  -2   7          0.64         -5.08         8.13 o
   5  -2   7       1365.22       1506.70        71.34 o
   6  -2   7        249.92        242.44        16.26 o
   7  -2   7          0.41         -4.34        35.78 o
  -7  -1   7         24.72          9.54        40.77 o
  -6  -1   7         21.45         21.66         4.67 o
  -5  -1   7       1113.36       1108.03        40.51 o
  -4  -1   7        482.10        478.63        18.59 o
  -3  -1   7        152.22        158.77        18.54 o
  -2  -1   7         48.76         71.55         4.53 o
  -1  -1   7        117.41        126.12         5.99 o
   0  -1   7       7193.52       8047.54        96.58 o
   1  -1   7        776.13        615.97        19.17 o
   2  -1   7       1187.53       1153.48        31.37 o
   3  -1   7        509.99        734.18        31.23 o
   4  -1   7        167.41        177.62         8.24 o
   5  -1   7       1396.34       1710.03        49.02 o
  -7   0   7         54.95         55.90        18.32 o
  -6   0   7        185.85        153.77        12.04 o
  -5   0   7         79.08         71.72         6.66 o
  -4   0   7         12.04          8.33         5.86 o
  -3   0   7        102.50         81.88         6.74 o
  -2   0   7       4831.01       4311.98       114.50 o
  -1   0   7       2479.10       2313.61       107.13 o
   0   0   7        713.72        706.92        20.09 o
   1   0   7       2360.41       2142.08        92.70 o
   2   0   7        198.55        202.39         7.03 o
   3   0   7        926.53        750.45        21.89 o
   4   0   7         15.60         19.70         5.39 o
   5   0   7        540.57        672.03        27.54 o
   6   0   7        125.27        124.04         9.11 o
   7   0   7         64.42         62.67        11.06 o
  -7   1   7        442.89        541.48        36.21 o
  -6   1   7          6.14          9.19        10.96 o
  -5   1   7         20.18         21.40         7.85 o
  -4   1   7          6.22         11.76         9.11 o
  -3   1   7        364.88        319.74        10.12 o
  -2   1   7        951.85       1055.29        18.83 o
  -1   1   7      10074.68      11600.98       142.98 o
   0   1   7        407.25        346.68        20.87 o
   1   1   7         54.11         69.39         5.64 o
   2   1   7       4074.17       4426.62       136.83 o
   3   1   7        294.39        253.85         8.89 o
   4   1   7         24.53         38.96         4.71 o
   5   1   7       4482.45       3150.23       106.91 o
   6   1   7         48.19         42.50         9.98 o
   7   1   7         19.54         30.79        13.23 o
  -7   2   7          2.63          7.37        29.71 o
  -6   2   7       2078.33       2280.21       111.25 o
  -5   2   7         97.88         80.58         8.92 o
  -4   2   7        936.63        949.54        18.47 o
  -3   2   7         73.84         68.46         7.12 o
  -2   2   7        339.71        298.78        13.23 o
  -1   2   7        246.48        237.99        11.11 o
   0   2   7        141.60        168.50         7.52 o
   1   2   7      12489.42      10826.27       160.78 o
   2   2   7        300.39        372.12        19.08 o
   3   2   7        355.35        378.70        18.87 o
   4   2   7        149.93        157.22        13.01 o
   5   2   7        587.37        673.33        29.06 o
   6   2   7         61.12         49.66         8.24 o
   7   2   7         16.24         20.82        11.49 o
  -6   3   7         20.14         37.95        18.87 o
  -5   3   7          2.14          2.32        12.18 o
  -4   3   7        709.63        776.09        25.48 o
  -3   3   7        267.25        287.28        10.68 o
  -2   3   7        467.32        530.72        13.37 o
  -1   3   7          2.21         -2.02         6.37 o
   0   3   7        357.51        376.23        12.36 o
   1   3   7        480.28        516.26        14.51 o
   2   3   7        491.63        307.56         9.98 o
   3   3   7         92.44        106.26         6.72 o
   4   3   7        858.87        929.22        37.95 o
   5   3   7       1235.63       1165.59        46.84 o
   6   3   7          1.77         -5.64        11.49 o
   7   3   7          9.47         10.84        11.28 o
  -6   4   7         12.70         16.70         5.42 o
  -5   4   7         32.12         30.28         7.02 o
  -4   4   7         58.06         85.78         7.16 o
  -3   4   7       1310.94       1461.23        76.98 o
  -2   4   7        164.91        131.08         8.66 o
  -1   4   7       1725.08       1991.70        34.94 o
   0   4   7         48.40         56.53         4.08 o
   1   4   7        110.92        123.31        10.65 o
   2   4   7         62.99         44.88         9.20 o
   3   4   7        205.28        237.67        10.84 o
   4   4   7       1541.43       1735.91        64.41 o
   5   4   7          8.97         15.40         8.67 o
   6   4   7        152.89        178.04         9.54 o
  -6   5   7         39.18         37.30         8.02 o
  -5   5   7        337.58        378.61        17.77 o
  -4   5   7          7.05         19.59        11.96 o
  -3   5   7          4.24          8.82        11.31 o
  -2   5   7          0.50          5.28        10.59 o
  -1   5   7          0.88          1.69        11.51 o
   0   5   7        681.57        628.10        15.93 o
   1   5   7       1314.58       1518.64        31.06 o
   2   5   7        912.74       1152.12       144.86 o
   3   5   7        855.03        698.22        27.06 o
   4   5   7         29.79         39.68         6.94 o
   5   5   7       1712.79       1776.24        65.06 o
   6   5   7         96.45        101.05         7.81 o
  -5   6   7        180.38        180.41        16.81 o
  -4   6   7          0.72          4.04        13.78 o
  -3   6   7        477.37        480.09        14.87 o
  -2   6   7        135.24        134.08        18.22 o
  -1   6   7        222.15        221.41        13.34 o
   0   6   7          2.26         13.02        11.86 o
   1   6   7       1122.55       1240.56        25.83 o
   2   6   7        612.78        496.94        18.95 o
   3   6   7         36.46         41.58         8.87 o
   4   6   7          2.29          1.30        18.87 o
   5   6   7         43.79         40.99        10.41 o
  -4   7   7        469.18        459.51        19.73 o
  -3   7   7         27.76         30.31        16.37 o
  -2   7   7        449.49        470.60        18.59 o
  -1   7   7         33.68         30.17        12.25 o
   0   7   7         14.86         22.04         5.96 o
   1   7   7        269.21         85.87        17.57 o
   2   7   7         13.19          2.18        21.41 o
   3   7   7         12.83         11.56        10.31 o
   4   7   7          6.89          8.46        11.28 o
  -3   8   7         89.09        122.46         9.43 o
  -2   8   7        154.90        150.75        19.30 o
  -1   8   7        150.32        167.16        11.45 o
   0   8   7        175.03        190.38        18.54 o
   1   8   7          4.68         -3.47        49.88 o
   2   8   7          3.24          4.34        35.56 o
   3   8   7         98.04        127.94        57.03 o
  -1   9   7        147.68        151.01        10.73 o
   0   9   7         73.99         55.08        65.27 o
   1   9   7        153.40        176.08        53.78 o
  -2  -8   8        219.66        279.52        19.52 o
  -1  -8   8        104.68        132.47         9.23 o
   0  -8   8          6.06         23.44        18.30 o
   1  -8   8        146.85        133.41         8.86 o
   2  -8   8          4.17          4.95         8.53 o
  -4  -7   8          7.73          6.29        70.26 o
  -2  -7   8          5.21         -3.15        28.81 o
  -1  -7   8         58.47         71.92        17.67 o
   0  -7   8        789.25       1009.80        34.37 o
   1  -7   8         66.30         74.41         5.69 o
   2  -7   8        846.47        833.03        30.34 o
   3  -7   8         36.99         26.24        17.35 o
   4  -7   8         24.71         27.95         5.33 o
  -5  -6   8          5.68          7.37        40.77 o
  -4  -6   8         68.34         72.21        27.11 o
  -3  -6   8        198.79        287.35        17.44 o
  -2  -6   8         17.41         20.11         4.76 o
  -1  -6   8        153.17        168.93        26.78 o
   0  -6   8         59.25         44.16         6.55 o
   1  -6   8         96.15        106.49         9.87 o
   2  -6   8          2.82          1.59        11.27 o
   3  -6   8        909.94       1034.10        29.54 o
   4  -6   8        146.75        158.19         9.65 o
   5  -6   8         11.31         15.12        11.32 o
  -6  -5   8        137.94        165.89        24.94 o
  -5  -5   8        131.23        133.15        34.26 o
  -4  -5   8         62.66         61.77         6.58 o
  -3  -5   8        406.40        411.53        16.23 o
  -2  -5   8        151.72        141.43         9.54 o
  -1  -5   8          7.98         14.10         8.74 o
   0  -5   8        423.53        445.26        12.66 o
   1  -5   8        168.14        216.69        10.83 o
   2  -5   8        577.29        650.45        32.31 o
   3  -5   8       1248.10       1436.19        31.50 o
   4  -5   8          3.53          1.20        10.25 o
   5  -5   8        160.55        150.68        15.61 o
   6  -5   8         55.56         36.47        10.52 o
  -6  -4   8        430.28        495.94        39.90 o
  -5  -4   8        210.12        224.23        21.69 o
  -4  -4   8        326.33        307.30        16.05 o
  -3  -4   8        395.49        369.56        17.66 o
  -2  -4   8         56.69         49.25         5.06 o
  -1  -4   8       1366.16       1322.58        28.27 o
   0  -4   8        435.86        410.43        23.02 o
   1  -4   8       2580.33       3245.93        62.64 o
   2  -4   8        529.86        674.09        22.44 o
   3  -4   8          0.43          6.79         7.36 o
   4  -4   8          0.27          2.04         8.90 o
   5  -4   8         18.55         16.18         5.28 o
   6  -4   8         18.38         16.49         6.39 o
  -6  -3   8         68.17         30.58         9.11 o
  -5  -3   8        233.36        214.44        22.01 o
  -4  -3   8       1212.61       1106.05        40.80 o
  -3  -3   8        135.55        133.61         8.05 o
  -2  -3   8       1129.62       1175.17        35.07 o
  -1  -3   8        387.92        399.29        13.94 o
   0  -3   8       2141.67       2389.32       102.95 o
   1  -3   8         12.21         19.13         5.15 o
   2  -3   8       2138.81       2218.11        36.15 o
   3  -3   8       1004.04       1071.83        20.86 o
   4  -3   8         37.67         46.89         5.61 o
   5  -3   8         48.18         64.44         8.34 o
   6  -3   8        381.62        394.56        17.57 o
  -7  -2   8          1.11          6.29        16.48 o
  -6  -2   8         44.24         38.46         6.45 o
  -5  -2   8         43.48         58.90         6.43 o
  -4  -2   8         98.87         99.33         7.26 o
  -3  -2   8         77.31        102.34         6.72 o
  -2  -2   8         51.02         72.61        12.84 o
  -1  -2   8       1357.14       1440.45        51.85 o
   0  -2   8          0.79          2.30         4.72 o
   1  -2   8        290.64        401.28         9.34 o
   2  -2   8          3.77          3.22         6.30 o
   3  -2   8         68.23         83.47         5.78 o
   4  -2   8       6283.49       6824.77       168.55 o
   5  -2   8        317.79        304.25        18.65 o
   7  -2   8         17.03          4.99         6.72 o
  -7  -1   8        418.70        448.67        49.23 o
  -6  -1   8        502.63        518.14        31.12 o
  -5  -1   8       1417.59       1380.30        48.01 o
  -4  -1   8       1324.79       1341.02        68.53 o
  -3  -1   8        474.60        510.70        20.31 o
  -2  -1   8          6.19          6.66         2.13 o
  -1  -1   8       3287.85       3436.87        91.92 o
   0  -1   8       4007.26       4224.92        53.46 o
   1  -1   8       4923.44       4885.03       119.24 o
   2  -1   8        335.57        527.60        16.92 o
   3  -1   8         94.08        114.10        12.36 o
   4  -1   8          9.51         13.65        11.58 o
   5  -1   8       1100.38       1268.99        38.40 o
  -7   0   8          0.48         -2.83        10.01 o
  -6   0   8        483.23        400.48        20.45 o
  -5   0   8        825.09        791.72        28.99 o
  -4   0   8         62.95         64.14         5.51 o
  -3   0   8        422.30        385.92        18.11 o
  -2   0   8         52.59         57.86         3.90 o
  -1   0   8        539.35        514.40        16.77 o
   0   0   8       2827.36       2732.08        69.12 o
   1   0   8       4995.18       3771.04        94.23 o
   2   0   8         57.62        108.89         5.37 o
   3   0   8        525.83        510.21        28.08 o
   4   0   8          1.67         -0.65         8.66 o
   5   0   8         30.72         26.24        10.63 o
   6   0   8        280.14        237.24        11.93 o
  -7   1   8        131.84        148.54        12.14 o
  -6   1   8        174.33        172.45        15.50 o
  -5   1   8        414.00        405.95        16.30 o
  -4   1   8        431.98        445.37        12.58 o
  -3   1   8        148.63        149.94         8.46 o
  -2   1   8       4545.24       4977.74        59.93 o
  -1   1   8       1855.40       1977.67        27.83 o
   0   1   8        373.09        328.83        12.75 o
   1   1   8       2713.78       1808.12        59.63 o
   2   1   8         71.56         71.78         5.86 o
   3   1   8       4899.87       4640.97       114.26 o
   4   1   8          2.41          3.90         9.11 o
   5   1   8        106.62        114.06         9.32 o
   6   1   8        480.81        484.88        21.25 o
   7   1   8         16.87         29.49        16.48 o
  -7   2   8        173.70        183.50        16.37 o
  -6   2   8         12.03         20.60        13.01 o
  -5   2   8        175.16        195.38        21.14 o
  -4   2   8         90.87         83.64        11.26 o
  -3   2   8          2.14         11.99         8.81 o
  -2   2   8       4886.94       5064.72        65.57 o
  -1   2   8         45.45         48.73         3.53 o
   0   2   8       4836.93       3932.92        57.24 o
   1   2   8          2.88          5.25         4.41 o
   2   2   8         20.61         48.14         5.42 o
   3   2   8        325.58        305.96         9.78 o
   4   2   8        899.26       1063.45        41.20 o
   5   2   8        576.52        543.65        22.77 o
   6   2   8       1127.93       1095.33        43.15 o
   7   2   8        165.60        153.10         9.76 o
  -6   3   8        396.81        399.66        28.19 o
  -5   3   8        258.03        237.03        14.10 o
  -4   3   8       2917.95       3254.43        54.17 o
  -3   3   8        814.31        870.50        20.30 o
  -2   3   8        262.57        221.68        88.67 o
  -1   3   8       3546.49       4031.95        59.63 o
   0   3   8        498.45        505.21        14.88 o
   1   3   8       1255.91       1266.90        23.28 o
   2   3   8          3.21          7.94         6.51 o
   3   3   8        153.13        187.79        10.84 o
   4   3   8        536.42        569.89        24.07 o
   5   3   8         23.80         31.66         7.16 o
   6   3   8        247.56        310.75        14.31 o
   7   3   8         23.28         33.18        12.79 o
  -6   4   8         81.65         74.60         6.29 o
  -5   4   8        213.86        198.44        20.60 o
  -4   4   8        376.62        361.79        17.92 o
  -3   4   8        943.79        992.22        22.72 o
  -2   4   8          5.05          7.93         7.27 o
  -1   4   8        377.93        349.20        10.93 o
   0   4   8         34.15         37.71         4.06 o
   1   4   8         72.03         68.61         4.64 o
   2   4   8        320.63        362.41        29.09 o
   3   4   8        174.60        143.34         8.67 o
   4   4   8        383.11        372.34        16.91 o
   5   4   8        186.73        197.34         9.54 o
   6   4   8         69.26         85.44        11.28 o
  -6   5   8        163.61        160.47        10.63 o
  -5   5   8         63.78         59.44         7.70 o
  -4   5   8          0.34         -0.29        12.41 o
  -3   5   8          0.42          1.83        10.53 o
  -2   5   8         24.96         29.37         6.12 o
  -1   5   8       2860.90       3106.60        62.83 o
   0   5   8         15.50         15.76         5.91 o
   1   5   8         21.39         27.89         5.53 o
   2   5   8         61.01         26.03        36.11 o
   3   5   8        524.77        518.97        22.07 o
   4   5   8        102.94        109.73        10.19 o
   5   5   8         72.41         65.71         9.11 o
   6   5   8        131.58        146.59        10.84 o
  -5   6   8        213.45        199.45        13.21 o
  -4   6   8         74.05         77.70        22.55 o
  -3   6   8        146.22        138.63         9.57 o
  -2   6   8        135.82        104.00         7.76 o
  -1   6   8          0.25          2.21        11.22 o
   0   6   8       1064.71       1011.03        53.56 o
   1   6   8        508.00        638.41        41.35 o
   2   6   8         67.67         80.55        39.36 o
   3   6   8          5.01         12.33         8.93 o
   4   6   8        145.63        154.40        11.71 o
   5   6   8          7.49         27.11        20.38 o
  -4   7   8        259.04        214.01        13.39 o
  -3   7   8         59.20         42.37         4.31 o
  -2   7   8          3.97          2.96         6.29 o
  -1   7   8         13.12         13.51        13.88 o
   0   7   8          3.12          2.90        17.87 o
   1   7   8         93.18         88.48        50.09 o
   2   7   8        686.86        790.25        27.25 o
   3   7   8         97.20        159.84        24.83 o
   4   7   8        117.99         80.67         5.42 o
  -3   8   8          3.71          7.99        10.54 o
  -2   8   8        205.77        179.21        11.07 o
  -1   8   8         77.22         82.78         6.35 o
   0   8   8        104.56         97.80        70.48 o
   1   8   8          6.68          6.94        66.57 o
   2   8   8          7.62         32.74        52.70 o
   3   8   8        163.72        120.14        43.37 o
  -1   9   8        111.78        130.17         9.00 o
   0   9   8          1.16         13.23        59.63 o
   1   9   8         10.11          1.30         2.60 o
  -2  -8   9         22.03         40.55        12.58 o
  -1  -8   9        202.10        228.90        15.46 o
   0  -8   9         72.37         70.91        10.95 o
   1  -8   9          3.26         11.22        12.34 o
   2  -8   9          0.17         -1.05        10.62 o
  -4  -7   9        801.85        738.60        51.61 o
  -3  -7   9         29.93         47.71         9.76 o
  -2  -7   9         21.57         44.89        37.95 o
  -1  -7   9          7.44         25.18        24.29 o
   0  -7   9        341.27        364.85        22.55 o
   1  -7   9          6.57         16.36        11.87 o
   2  -7   9         25.83         31.86         7.04 o
   3  -7   9         65.07         71.40         6.55 o
   4  -7   9          2.88          9.81        12.21 o
  -5  -6   9        124.01         47.92         8.67 o
  -4  -6   9         98.10        100.19        35.35 o
  -3  -6   9        243.02        281.48        17.45 o
  -2  -6   9       1403.01       1189.40        36.28 o
  -1  -6   9        208.42        190.20        16.59 o
   0  -6   9         12.65         32.06        17.43 o
   1  -6   9          0.17          1.24        15.26 o
   2  -6   9        441.86        430.89        48.90 o
   3  -6   9        267.68        305.47        18.65 o
   4  -6   9          3.01          5.03         9.10 o
   5  -6   9          9.06          8.79        11.06 o
  -5  -5   9         49.28         83.49        48.36 o
  -4  -5   9        160.53        164.02        12.79 o
  -3  -5   9          7.12         13.06         8.76 o
  -2  -5   9        169.89        171.25        10.82 o
  -1  -5   9       2637.61       2397.07        50.81 o
   0  -5   9          0.84          5.29         9.74 o
   1  -5   9         14.25         20.56         4.53 o
   2  -5   9          9.12         12.90         4.53 o
   3  -5   9       1427.64       1554.01        76.55 o
   4  -5   9        168.90        147.69        11.49 o
   5  -5   9         35.39         39.03         5.45 o
   6  -5   9        709.80        862.78        64.95 o
  -6  -4   9          0.38          3.90        51.83 o
  -5  -4   9       1912.74       1810.52        60.80 o
  -4  -4   9          0.02          4.57         7.73 o
  -3  -4   9        203.05        154.04         9.79 o
  -2  -4   9          4.59          8.04         4.00 o
  -1  -4   9         19.29         20.50         6.93 o
   0  -4   9        806.60        717.31        18.75 o
   1  -4   9        474.52        510.38        14.72 o
   2  -4   9         40.69         41.80         6.45 o
   3  -4   9          4.46          7.36         8.26 o
   4  -4   9        158.22        135.53         8.95 o
   5  -4   9        844.02        895.80        24.94 o
   6  -4   9         88.39         89.17         7.37 o
  -6  -3   9         30.83         46.41        31.23 o
  -5  -3   9        234.84        212.39        12.92 o
  -4  -3   9        830.58        839.68        30.31 o
  -3  -3   9        155.67        115.10         7.87 o
  -2  -3   9          0.09          0.34         7.87 o
  -1  -3   9        761.29        791.30        25.05 o
   0  -3   9         43.90         43.44         4.53 o
   1  -3   9       1079.29       1348.39        24.13 o
   2  -3   9          6.72          3.52         9.31 o
   3  -3   9          6.18         21.71         3.55 o
   4  -3   9       1577.44       1647.36        31.23 o
   5  -3   9         16.05         20.73         7.44 o
   6  -3   9          6.10         10.45        14.48 o
  -7  -2   9          3.28         14.75        62.24 o
  -6  -2   9         50.20         68.76         7.36 o
  -5  -2   9         23.89         20.53         4.92 o
  -4  -2   9        464.22        427.09        17.63 o
  -3  -2   9         28.69         29.08         3.01 o
  -2  -2   9       8671.60       7837.16       107.88 o
  -1  -2   9        763.48        757.88        27.86 o
   0  -2   9       2499.91       2308.02        35.15 o
   1  -2   9        701.24        599.55        19.77 o
   2  -2   9        667.96        717.30        21.98 o
   3  -2   9        102.11        106.29         5.40 o
   4  -2   9         56.96         42.10         6.72 o
   5  -2   9          1.23          7.81        18.87 o
   7  -2   9         90.31         68.96        24.07 o
  -7  -1   9        164.92        107.78        24.07 o
  -6  -1   9         10.90         14.55         5.36 o
  -5  -1   9       1013.27        892.05        32.33 o
  -4  -1   9        699.60        703.10        26.33 o
  -3  -1   9        340.18        299.02        14.41 o
  -2  -1   9        496.46        506.35        18.37 o
  -1  -1   9       4708.07       4846.62       123.17 o
   0  -1   9       4024.28       4275.65        52.13 o
   1  -1   9        944.87       1025.59        28.82 o
   2  -1   9       2207.49       2562.04        66.85 o
   3  -1   9       1325.99       1271.67        35.38 o
   4  -1   9       1091.64       1278.94        36.72 o
   5  -1   9         36.85         50.66         6.98 o
  -7   0   9         19.26         14.99         4.31 o
  -6   0   9        168.31        131.05         9.38 o
  -5   0   9         94.67         90.27         6.73 o
  -4   0   9         20.33         16.22         3.20 o
  -3   0   9         25.51         20.78         3.10 o
  -2   0   9         79.14         94.41         4.88 o
  -1   0   9       4679.57       1382.02      2399.81 o
   0   0   9       1893.43       1898.71        50.73 o
   1   0   9      10211.43      11179.65       320.29 o
   2   0   9       1144.55       1447.94        38.43 o
   3   0   9        526.17        532.42        16.29 o
   4   0   9         79.94         94.17         7.56 o
   5   0   9         52.04         58.98        10.41 o
   6   0   9        517.75        565.34        26.67 o
  -7   1   9         12.23         11.71         5.20 o
  -6   1   9          2.42          7.61        11.45 o
  -5   1   9        575.10        513.27        17.70 o
  -4   1   9        154.19        158.32         8.63 o
  -3   1   9       1516.23       1632.40        37.45 o
  -2   1   9       1757.49       2174.04        44.80 o
  -1   1   9       3601.25       3653.69        47.95 o
   0   1   9       1158.31       1371.80        56.32 o
   1   1   9       4225.76       4441.23       109.96 o
   2   1   9       2815.75       4007.45       136.83 o
   3   1   9       1138.93       1139.04        32.18 o
   4   1   9        621.27        667.91        27.76 o
   5   1   9        388.83        349.35        15.83 o
   6   1   9         52.15         62.24        11.28 o
   7   1   9          0.78          0.43        14.96 o
  -7   2   9          0.45          4.12        19.30 o
  -6   2   9        417.07        490.31        33.40 o
  -5   2   9          9.07         18.81        12.69 o
  -4   2   9        529.86        530.97        17.82 o
  -3   2   9         16.03         11.15         8.27 o
  -2   2   9       4415.06       4522.95        63.35 o
  -1   2   9        233.18        218.18         8.00 o
   0   2   9        653.43        693.27        22.90 o
   1   2   9       5254.20       3923.20        58.59 o
   2   2   9       2540.27       3061.75       103.87 o
   3   2   9        104.72         90.43        12.36 o
   4   2   9        782.52        615.21        25.37 o
   5   2   9        396.45        448.02        19.95 o
   6   2   9        712.20        768.31        32.31 o
   7   2   9          0.09          6.29        18.43 o
  -6   3   9         11.19         18.87         6.94 o
  -5   3   9        772.27        727.33        43.59 o
  -4   3   9        967.73       1073.99        88.80 o
  -3   3   9          0.17         -1.70         8.96 o
  -2   3   9        115.84        115.09         5.70 o
  -1   3   9       1134.86       1131.63        18.94 o
   0   3   9        713.59        472.26        34.08 o
   1   3   9        265.81        262.29         8.82 o
   2   3   9       2771.57       3088.86       101.92 o
   3   3   9        186.70        212.08        14.75 o
   4   3   9          4.07         16.48        13.23 o
   5   3   9          4.60          4.12        13.88 o
   6   3   9         58.72         72.00         8.02 o
   7   3   9          7.45         20.38        17.13 o
  -6   4   9          6.94         16.91        19.52 o
  -5   4   9          0.14         -6.45        14.90 o
  -4   4   9        182.50        171.38        13.23 o
  -3   4   9        928.06        899.66        27.30 o
  -2   4   9          4.24          4.02         7.87 o
  -1   4   9        121.10         77.50         8.10 o
   0   4   9         22.13         23.70         3.66 o
   1   4   9         42.82         42.81         4.31 o
   2   4   9        681.93        758.22        38.27 o
   3   4   9       1546.51       1726.80        66.14 o
   4   4   9        179.85        199.50        11.06 o
   5   4   9         98.01         93.03         9.32 o
   6   4   9         46.86         49.66        10.19 o
  -6   5   9         16.24         17.13        12.58 o
  -5   5   9          6.84          7.10        12.02 o
  -4   5   9         51.68         37.01        10.63 o
  -3   5   9         49.06         57.87         6.29 o
  -2   5   9          0.69          2.70        13.79 o
  -1   5   9         56.14         49.94         5.64 o
   0   5   9         44.38         35.01        10.35 o
   1   5   9         34.24         39.81         5.28 o
   2   5   9        506.58        592.89       200.70 o
   3   5   9        817.29        929.00        37.08 o
   4   5   9         72.35         89.13        11.49 o
   5   5   9        613.50        844.21        36.00 o
   6   5   9         30.25         44.24        15.40 o
  -5   6   9          0.03         -1.21        12.70 o
  -4   6   9         11.44         21.63        13.89 o
  -3   6   9        306.85        293.80        16.98 o
  -2   6   9        282.08        259.96        15.61 o
  -1   6   9        356.83        339.94        19.18 o
   0   6   9        241.48        278.26        17.14 o
   1   6   9        686.00        807.54        23.77 o
   2   6   9        145.65        120.70         8.62 o
   3   6   9         12.81         10.75        18.00 o
   4   6   9        223.32        220.97        10.41 o
   5   6   9         32.09         22.34         9.32 o
  -4   7   9        539.14        567.16        44.45 o
  -3   7   9         35.84         33.46         6.18 o
  -2   7   9        170.38        181.78        11.95 o
  -1   7   9         53.41         43.26        10.73 o
   0   7   9        173.92        188.66        12.47 o
   1   7   9          2.72         16.05        67.22 o
   2   7   9         50.26         45.91        25.37 o
   3   7   9         16.84         16.91        18.94 o
   4   7   9         82.80         83.71         9.76 o
  -3   8   9        252.83        300.98        17.18 o
  -2   8   9         21.17         15.05        14.10 o
  -1   8   9        141.42        136.23        14.96 o
   0   8   9          0.73         67.66        89.99 o
   1   8   9        146.66         79.80        44.89 o
   2   8   9          0.67         -9.76        60.07 o
   3   8   9        247.13        254.37        48.14 o
   0   9   9         12.13          4.55        22.12 o
   1   9   9         13.53         -0.22         4.99 o
  -2  -8  10        213.39        334.39        23.64 o
  -1  -8  10          1.17         -4.55        14.89 o
   0  -8  10        142.02        138.33        17.78 o
   1  -8  10        220.94        250.18        56.71 o
   2  -8  10         18.07         17.75         6.74 o
  -4  -7  10        127.91         85.87        31.23 o
  -3  -7  10         99.57        121.87        10.19 o
  -2  -7  10        120.55        134.45        19.95 o
  -1  -7  10          5.94          7.10        16.14 o
   0  -7  10        562.62        629.82        26.56 o
   1  -7  10         34.65         34.35         8.35 o
   2  -7  10        110.54        150.38        11.23 o
   3  -7  10         76.15         69.96         5.71 o
   4  -7  10          0.23         -7.87        12.93 o
  -5  -6  10          1.94          0.87        34.26 o
  -4  -6  10         19.02         16.26        30.14 o
  -3  -6  10         58.81         54.32         5.49 o
  -2  -6  10        292.18        305.99        18.67 o
  -1  -6  10         31.57         46.49        33.98 o
   0  -6  10        506.89        481.85        21.70 o
   1  -6  10        445.90        412.03        19.84 o
   2  -6  10         44.60         60.58         6.02 o
   3  -6  10        293.08        324.96        16.29 o
   4  -6  10        134.61        150.96         9.83 o
   5  -6  10         41.99         41.87        17.02 o
  -5  -5  10         27.41         34.05        22.34 o
  -4  -5  10        382.67        357.50        16.37 o
  -3  -5  10        253.62        258.87        14.28 o
  -2  -5  10          0.15          5.96         9.08 o
  -1  -5  10       1503.53       1309.40        31.56 o
   0  -5  10        132.96        151.70        25.70 o
   1  -5  10         43.86         42.94         6.19 o
   2  -5  10          4.15          7.25         8.66 o
   3  -5  10        579.28        619.67        68.63 o
   4  -5  10        277.22        271.82        14.95 o
   5  -5  10         82.16         97.05         8.02 o
  -6  -4  10        181.74        135.32        21.90 o
  -5  -4  10          1.09          1.95        22.77 o
  -4  -4  10         40.78         33.62         4.31 o
  -3  -4  10         89.04         79.29         6.47 o
  -2  -4  10        292.69        248.22        11.70 o
  -1  -4  10       2336.00       1952.93        58.31 o
   0  -4  10        140.24        155.99        28.28 o
   1  -4  10       1268.42       1270.92        26.94 o
   2  -4  10          2.54         10.21        13.69 o
   3  -4  10        108.24        133.68         7.81 o
   4  -4  10        321.82        361.74        15.78 o
   5  -4  10         72.24         80.04         6.13 o
   6  -4  10        374.05        357.69        18.64 o
  -6  -3  10          7.25         -0.43        22.12 o
  -5  -3  10          2.64         15.66         8.25 o
  -4  -3  10        835.63        806.66        29.33 o
  -3  -3  10         55.76         62.07         8.46 o
  -2  -3  10         21.94         12.19         6.99 o
  -1  -3  10        552.75        514.18        14.25 o
   0  -3  10       1231.99       1098.22        47.88 o
   1  -3  10         31.47         34.74         3.84 o
   2  -3  10        905.04        777.75        32.74 o
   3  -3  10        215.63        193.20        25.70 o
   4  -3  10        361.26        404.13        19.19 o
   5  -3  10        104.81        125.78         8.52 o
   6  -3  10         19.13         14.16         6.37 o
  -7  -2  10          8.57         15.61        51.39 o
  -6  -2  10        167.40        157.48        11.59 o
  -5  -2  10         43.33         50.48         6.38 o
  -4  -2  10        562.03        469.05        28.19 o
  -3  -2  10       1389.90       1425.14        46.25 o
  -2  -2  10        933.66       1041.39        22.95 o
  -1  -2  10        208.00        194.70         7.91 o
   0  -2  10         22.65         26.05         3.43 o
   1  -2  10       1350.73       1488.12        25.78 o
   2  -2  10       1553.19       1513.82        57.47 o
   3  -2  10        127.85        131.17        18.22 o
   4  -2  10       3873.67       4070.12       175.43 o
   5  -2  10          1.76          7.16        18.43 o
   7  -2  10        192.78        175.43        19.52 o
  -7  -1  10        670.69        832.28        45.97 o
  -6  -1  10         97.84         91.15         7.05 o
  -5  -1  10         14.76         26.45         5.42 o
  -4  -1  10        111.77         99.23        11.17 o
  -3  -1  10        105.69         87.60         6.19 o
  -2  -1  10        389.83        388.81        15.76 o
  -1  -1  10        676.82        647.33        21.18 o
   0  -1  10       5636.13       5541.68       165.24 o
   1  -1  10        849.59        857.54        25.11 o
   2  -1  10        227.18        259.31        10.88 o
   3  -1  10       1893.36       2068.19        55.27 o
   4  -1  10         84.24         98.21         7.37 o
   5  -1  10       1142.73       1164.54        35.24 o
  -7   0  10         68.64         82.00         7.41 o
  -6   0  10        128.53        142.29         9.92 o
  -5   0  10       1465.97       1221.02        42.46 o
  -4   0  10         11.95         14.39         3.81 o
  -3   0  10         27.80         18.94         3.66 o
  -2   0  10         75.87         88.07         6.68 o
  -1   0  10       1431.25       1399.05        40.85 o
   0   0  10       2144.63       2092.64        56.98 o
   1   0  10       6717.17       5629.03       145.21 o
   2   0  10       5359.63       5533.57       135.77 o
   3   0  10        846.99        898.61        27.56 o
   4   0  10        104.28        103.61         5.82 o
   5   0  10         22.18         22.55        10.41 o
   6   0  10        403.73        327.01        14.75 o
  -7   1  10         96.75         89.13         7.59 o
  -6   1  10          5.51          8.67         4.10 o
  -5   1  10         41.49         23.35         8.78 o
  -4   1  10       1190.37       1013.64        36.10 o
  -3   1  10        136.11        171.92         9.70 o
  -2   1  10         74.53         40.59         5.66 o
  -1   1  10        428.93        430.15        12.30 o
   0   1  10       1315.55       1179.73        25.07 o
   1   1  10       2081.86       1724.06        48.14 o
   2   1  10        491.94        562.86        16.40 o
   3   1  10       1391.26       1475.22        40.00 o
   4   1  10          3.01          3.04        13.44 o
   5   1  10         90.74         63.32         8.24 o
   6   1  10        137.85        125.34        16.70 o
   7   1  10        107.81        116.45        13.23 o
  -7   2  10         82.78         88.04         9.32 o
  -6   2  10        318.65        352.82        26.89 o
  -5   2  10         44.73         50.07         6.07 o
  -4   2  10         34.50         42.98         8.55 o
  -3   2  10        699.55        751.47        27.12 o
  -2   2  10       2699.20       2816.99        41.74 o
  -1   2  10        221.75        254.05         9.20 o
   0   2  10       4994.26       4925.99        75.57 o
   1   2  10         15.08         17.52         6.79 o
   2   2  10       2497.78       3003.63       106.26 o
   3   2  10         19.46         19.73         8.89 o
   4   2  10       1994.49       2272.40        86.74 o
   5   2  10        230.91        194.73        11.93 o
   6   2  10          5.27          1.73        13.88 o
   7   2  10         16.31         23.64        27.11 o
  -5   3  10         26.68         16.05         7.81 o
  -4   3  10       1233.93       1206.58        29.58 o
  -3   3  10        684.03        690.75        15.35 o
  -2   3  10        288.61        278.63         8.39 o
  -1   3  10       4096.42       4169.84        63.82 o
   0   3  10       2357.79       2004.53        33.09 o
   1   3  10        122.66        102.94        52.25 o
   2   3  10        360.47        396.84        19.30 o
   3   3  10        114.05        105.82         7.59 o
   4   3  10        132.14        131.41        11.06 o
   5   3  10        171.03        166.54        11.49 o
   6   3  10       2364.61       1887.92        71.56 o
   7   3  10          0.56          4.12        26.24 o
  -6   4  10          0.09          0.00        20.82 o
  -5   4  10        790.18        726.02        41.20 o
  -4   4  10        122.74        105.56        14.20 o
  -3   4  10        813.39        893.30        32.29 o
  -2   4  10         74.35         75.23         5.59 o
  -1   4  10          0.32          7.66         9.74 o
   0   4  10        108.71        112.05        21.09 o
   1   4  10        232.89        232.29        14.78 o
   2   4  10         16.70         37.83        16.87 o
   3   4  10       1042.37       1147.37        43.80 o
   4   4  10         34.14         32.96         9.76 o
   5   4  10        296.36        345.01        17.78 o
   6   4  10         11.42         23.20        15.83 o
  -6   5  10        114.06        204.71        14.31 o
  -5   5  10         72.04         58.21        11.82 o
  -4   5  10        147.00        147.11        42.83 o
  -3   5  10        636.73        696.19        29.71 o
  -2   5  10         46.79         64.42        15.18 o
  -1   5  10       2099.20       2145.19        52.87 o
   0   5  10         28.00         33.14         7.50 o
   1   5  10        102.98         89.48        34.42 o
   2   5  10          1.92         -1.05         9.24 o
   3   5  10       1151.13       1305.67        49.88 o
   4   5  10         16.51         25.37        11.28 o
   5   5  10        200.25        184.98        11.49 o
   6   5  10         47.57         38.38        11.06 o
  -5   6  10          4.49          6.64        15.36 o
  -4   6  10         80.19         73.19         9.65 o
  -3   6  10        165.18        158.02        15.40 o
  -2   6  10        174.67        186.77        10.51 o
  -1   6  10         97.19         95.99        16.37 o
   0   6  10       2373.52       2334.33        95.31 o
   1   6  10        120.78        101.44        70.80 o
   2   6  10         23.55          3.37        11.06 o
   3   6  10        118.86        118.35        12.74 o
   4   6  10          1.65         11.71        10.84 o
   5   6  10        184.96        237.02        11.49 o
  -4   7  10        251.15        200.59        25.26 o
  -3   7  10         95.46        100.50         6.96 o
  -2   7  10         13.49         11.68         5.80 o
  -1   7  10         38.67         39.67         6.13 o
   0   7  10         12.22         19.75        13.33 o
   1   7  10          0.62         21.69        56.82 o
   2   7  10        530.32        726.09       163.40 o
   3   7  10         82.62         93.92        42.72 o
   4   7  10        278.26        326.80        17.57 o
  -3   8  10          9.94         19.53        12.39 o
  -2   8  10        227.14        195.10        13.42 o
  -1   8  10         10.67         21.03        14.62 o
   0   8  10        114.77         91.51        48.79 o
   1   8  10          1.23         22.34        71.13 o
   2   8  10          3.95        -27.32        53.35 o
   3   8  10        100.15         76.98        39.03 o
   0   9  10          0.52         -6.07        46.84 o
   1   9  10          6.35          4.99        77.85 o
  -2  -8  11        103.41        117.53        10.19 o
  -1  -8  11          1.75          0.85        19.72 o
   0  -8  11          8.95         24.63        17.06 o
   1  -8  11         62.33         58.29        13.01 o
   2  -8  11         38.35         43.83         6.46 o
  -4  -7  11         46.22         49.44        42.07 o
  -3  -7  11        228.45        265.48        13.15 o
  -2  -7  11        402.43        439.34        30.79 o
  -1  -7  11         24.29         22.99         7.01 o
   0  -7  11        135.87        142.47        20.82 o
   1  -7  11        124.74        111.58         7.81 o
   2  -7  11         15.62         17.08         5.57 o
   3  -7  11         13.17          9.36         6.07 o
   4  -7  11          7.91          9.48        13.29 o
  -4  -6  11        177.47        177.18        11.75 o
  -3  -6  11        564.08        559.50        50.09 o
  -2  -6  11        318.80        325.05        16.42 o
  -1  -6  11         44.06         40.37        12.70 o
   0  -6  11         14.60         18.54         6.40 o
   1  -6  11          1.07          0.86        10.14 o
   2  -6  11        275.68        278.24        31.12 o
   3  -6  11          6.69          0.77        10.74 o
   4  -6  11          0.32         -2.67        10.03 o
   5  -6  11         43.06         30.64         7.26 o
  -5  -5  11          0.06         -0.22        29.28 o
  -4  -5  11          1.43          6.17         8.85 o
  -3  -5  11        186.72        171.64        11.44 o
  -2  -5  11          2.07         12.04        13.04 o
  -1  -5  11        577.53        441.12        16.14 o
   0  -5  11        151.69        155.98        23.64 o
   1  -5  11         11.67         12.69        14.70 o
   2  -5  11        123.34        121.37         8.38 o
   3  -5  11       1220.65       1260.49        48.68 o
   4  -5  11          0.85          1.53        13.04 o
   5  -5  11        189.25        191.10        10.77 o
  -6  -4  11         12.19         -1.95        22.34 o
  -5  -4  11        312.22        278.56        13.34 o
  -4  -4  11         78.98         65.92         5.55 o
  -3  -4  11        175.74        183.57         9.50 o
  -2  -4  11        445.50        444.15        17.31 o
  -1  -4  11          5.06          4.70         8.02 o
   0  -4  11        568.07        459.88        13.86 o
   1  -4  11          7.70         10.81         9.18 o
   2  -4  11        621.29        812.06        20.13 o
   3  -4  11          1.81         -1.30        10.87 o
   4  -4  11        372.05        398.06        17.22 o
   5  -4  11        721.39        756.52        36.97 o
   6  -4  11         16.35         17.38        12.58 o
  -6  -3  11        239.74        257.84        19.52 o
  -5  -3  11          5.48          7.98         3.88 o
  -4  -3  11       3013.93       3130.02        94.63 o
  -3  -3  11        112.37        108.65         7.44 o
  -2  -3  11        547.25        599.07        19.61 o
  -1  -3  11        369.15        382.91        17.29 o
   0  -3  11        204.45        225.36        12.36 o
   1  -3  11         39.98         27.86         6.00 o
   2  -3  11       1107.77       1235.22        20.81 o
   3  -3  11         41.55         44.67         6.61 o
   4  -3  11        128.66        119.68         8.89 o
   5  -3  11          0.00          2.60        14.42 o
   6  -3  11        329.12        339.54        47.06 o
  -6  -2  11         35.69         24.74         5.35 o
  -5  -2  11          7.73          9.71         4.66 o
  -4  -2  11        620.34        561.44        21.61 o
  -3  -2  11        667.27        613.75        22.12 o
  -2  -2  11       1008.96        897.98        21.74 o
  -1  -2  11         39.88         44.03         3.94 o
   0  -2  11        131.23        146.49         7.64 o
   1  -2  11        657.76        734.08        15.15 o
   2  -2  11        175.05        320.74        11.76 o
   3  -2  11        117.53        123.83         8.89 o
   4  -2  11         27.35         22.55         4.12 o
   5  -2  11        106.06        135.53        11.71 o
   7  -2  11         19.86         16.26        26.46 o
  -7  -1  11        200.29        216.96        14.31 o
  -6  -1  11         30.75         24.89         4.95 o
  -5  -1  11         17.85         23.06         6.94 o
  -4  -1  11         35.19         35.98        10.19 o
  -3  -1  11        480.93        497.99        19.91 o
  -2  -1  11       1177.34       1200.49        38.80 o
  -1  -1  11       6580.78       5712.00        68.71 o
   0  -1  11        719.62        704.68        22.36 o
   1  -1  11          1.29         -3.35         5.19 o
   2  -1  11         14.15         31.09         3.27 o
   3  -1  11       1312.40       1444.48        41.04 o
   4  -1  11        700.41        746.28        23.22 o
   5  -1  11        145.23        133.15        17.35 o
  -7   0  11        255.96        263.73        27.11 o
  -6   0  11        290.14        286.83        16.67 o
  -5   0  11        286.23        214.76        12.50 o
  -4   0  11         13.34         16.37         8.74 o
  -3   0  11        471.19        634.70        18.44 o
  -2   0  11        997.32        957.28        31.28 o
  -1   0  11        190.04        197.16         8.81 o
   0   0  11        223.64        255.83         9.91 o
   1   0  11       7064.77       6946.30       172.54 o
   2   0  11       1607.09       2272.58        58.91 o
   3   0  11         55.85         68.22         4.21 o
   4   0  11          0.14          3.58        10.73 o
   5   0  11        476.50        509.17        20.82 o
   6   0  11         12.43         14.75        11.49 o
  -7   1  11        102.60        100.40         7.81 o
  -6   1  11        376.62        355.28        18.95 o
  -5   1  11         20.15         19.71         5.86 o
  -4   1  11        235.65        225.22        10.51 o
  -3   1  11       1069.94       1075.43        33.49 o
  -2   1  11          9.23          3.58         7.80 o
  -1   1  11       1679.94       1623.56        26.52 o
   0   1  11         28.86         45.08         3.04 o
   1   1  11        322.89        375.29        19.30 o
   2   1  11       9710.57       6644.38       197.34 o
   3   1  11        534.56        706.09        21.62 o
   4   1  11        500.46        519.15        21.69 o
   5   1  11         71.08         44.02         7.59 o
   6   1  11          7.04          0.22        11.49 o
   7   1  11        127.56         86.31         7.59 o
  -6   2  11        133.37        141.39        12.79 o
  -5   2  11         85.91         69.36         5.87 o
  -4   2  11        258.56        287.87        10.83 o
  -3   2  11        476.01        501.60        18.40 o
  -2   2  11       2478.34       1950.53       648.69 o
  -1   2  11        185.42        175.07        14.19 o
   0   2  11        699.63        645.11        15.98 o
   1   2  11       1756.04       1816.06        51.53 o
   2   2  11         40.98         63.10         6.94 o
   3   2  11         56.55         56.60         6.94 o
   4   2  11        230.30        320.08        15.40 o
   5   2  11        422.20        368.65        17.35 o
   6   2  11         93.14         83.49        10.19 o
   7   2  11          2.70         -2.60        12.58 o
  -6   3  11          3.54         25.15        14.53 o
  -5   3  11        391.69        313.79        21.90 o
  -4   3  11         11.16         16.08         9.29 o
  -3   3  11         38.77         49.81        14.19 o
  -2   3  11        142.46        108.88         6.51 o
  -1   3  11       1849.94       1811.32        31.02 o
   0   3  11        449.71        435.73        13.79 o
   1   3  11          0.95          2.01         6.33 o
   2   3  11       1317.37       1622.50        61.15 o
   3   3  11        963.16       1179.46        44.45 o
   4   3  11        925.90       1251.46        50.74 o
   5   3  11        148.66        135.10        10.84 o
   6   3  11         93.62         97.37        10.19 o
   7   3  11        327.41        429.59        18.65 o
  -6   4  11         72.99         58.33         6.72 o
  -5   4  11         76.91        123.82        11.71 o
  -4   4  11          9.06         22.31        15.65 o
  -3   4  11        667.67        694.83        20.69 o
  -2   4  11          1.47          3.35         9.09 o
  -1   4  11        511.90        437.06        14.54 o
   0   4  11         72.80         83.17         5.66 o
   1   4  11        270.52        303.63        12.63 o
   2   4  11        163.63        162.26        26.35 o
   3   4  11        770.21        857.65        34.91 o
   4   4  11         38.42         45.54         6.94 o
   5   4  11         49.13         31.88        14.10 o
   6   4  11         59.87         98.67        11.71 o
  -5   5  11          9.63         27.54        16.26 o
  -4   5  11          3.33         -0.05        12.51 o
  -3   5  11        133.04        129.43        13.99 o
  -2   5  11         12.40         13.55         4.43 o
  -1   5  11        233.41        254.95        12.22 o
   0   5  11         17.10         38.30         5.69 o
   1   5  11         54.92         66.48         5.45 o
   2   5  11        739.88        735.94        27.54 o
   3   5  11       1073.48       1316.95        54.43 o
   4   5  11        195.38        129.03         6.29 o
   5   5  11        223.71        210.56         9.98 o
   6   5  11         76.39         76.12         7.37 o
  -5   6  11         84.27         68.13        16.70 o
  -4   6  11         74.99         62.79         5.28 o
  -3   6  11        150.14        122.51         9.67 o
  -2   6  11        824.85        816.62        25.34 o
  -1   6  11        204.69        187.51        11.64 o
   0   6  11        106.38        103.79        16.05 o
   1   6  11        375.64        328.44       125.23 o
   2   6  11         63.63        106.61         9.91 o
   3   6  11         19.38         23.60        12.00 o
   4   6  11        596.69        839.22        37.08 o
   5   6  11        100.00        124.91         8.89 o
  -4   7  11        178.78        165.84        10.79 o
  -3   7  11          9.30         23.97        13.89 o
  -2   7  11         77.43         64.03        16.05 o
  -1   7  11          2.19          9.75        15.66 o
   0   7  11        223.44        260.59        19.84 o
   1   7  11         28.58         -6.07        34.05 o
   2   7  11         93.93         30.95        65.49 o
   3   7  11         98.67        122.75        41.64 o
   4   7  11          0.56         12.58        29.49 o
  -3   8  11        226.76        258.33        21.14 o
  -2   8  11          1.82         -2.66        13.09 o
  -1   8  11         51.91         40.17         7.96 o
   0   8  11         19.45         -0.22        40.33 o
   1   8  11        104.65        181.72        73.73 o
   2   8  11        156.15          7.16         2.60 o
   3   8  11          0.94         -3.04        59.63 o
   0   9  11         45.90          7.81        47.49 o
  -2  -8  12        997.55       1068.22        55.08 o
  -1  -8  12         90.07        107.56        11.71 o
   0  -8  12          6.02         14.10        13.18 o
   1  -8  12          4.10          6.23        12.54 o
   2  -8  12          1.70         -2.78        13.79 o
  -3  -7  12         41.84         44.02         6.07 o
  -2  -7  12         15.72         38.60        38.82 o
  -1  -7  12        260.52        276.93        17.18 o
   0  -7  12       1037.35        893.10        51.29 o
   1  -7  12          0.58          7.67        13.09 o
   2  -7  12         67.90         83.80        11.71 o
   3  -7  12         39.05         37.40         8.02 o
   4  -7  12        578.25        519.72        23.85 o
  -4  -6  12          9.90          9.03         8.96 o
  -3  -6  12          1.09          5.14         9.01 o
  -2  -6  12          2.54         12.13        11.10 o
  -1  -6  12         13.17         29.07        31.77 o
   0  -6  12        285.71        299.64        15.86 o
   1  -6  12       1096.33       1133.62        40.01 o
   2  -6  12         17.67         12.39         5.86 o
   3  -6  12        429.40        444.94        16.52 o
   4  -6  12         34.41         38.35        11.60 o
   5  -6  12          5.95         10.79        15.91 o
  -5  -5  12        174.17        176.95        19.52 o
  -4  -5  12          6.62         11.08         9.43 o
  -3  -5  12        169.25        170.08        11.48 o
  -2  -5  12          1.01          5.17         8.60 o
  -1  -5  12        270.85        261.90        12.67 o
   0  -5  12        629.91        616.00        19.47 o
   1  -5  12          1.85          3.23        17.28 o
   2  -5  12         91.65         84.09        10.19 o
   3  -5  12        221.00        208.28        15.07 o
   4  -5  12          3.58          5.45        12.55 o
   5  -5  12        211.67        190.05        10.72 o
  -5  -4  12         94.83         80.99         6.28 o
  -4  -4  12        103.90        106.11         8.14 o
  -3  -4  12        225.00        206.16        10.87 o
  -2  -4  12       2583.59       1901.44       136.83 o
  -1  -4  12       3641.31       3774.61        65.18 o
   0  -4  12        395.72        421.28        11.03 o
   1  -4  12       1724.13       2147.64        39.53 o
   2  -4  12        242.56        243.35         9.10 o
   3  -4  12        800.34        812.48        20.83 o
   4  -4  12       1415.46       1507.44        31.18 o
   5  -4  12        358.56        342.44        22.77 o
   6  -4  12          2.36          5.22        18.45 o
  -6  -3  12          2.97          1.13         7.90 o
  -5  -3  12         30.73         28.71         4.08 o
  -4  -3  12        646.70        667.63        25.32 o
  -3  -3  12          2.54          0.77         6.75 o
  -2  -3  12         82.29         85.02         6.50 o
  -1  -3  12        283.99        283.36        10.48 o
   0  -3  12       3959.94       3917.89        58.63 o
   1  -3  12        185.86        203.03         8.86 o
   2  -3  12        739.08        751.37        14.69 o
   3  -3  12         16.98         16.64         7.59 o
   4  -3  12        174.37        167.00        10.34 o
   5  -3  12        234.58        264.30        14.84 o
   6  -3  12         82.80         58.55        30.58 o
  -6  -2  12         16.00         14.48         4.10 o
  -5  -2  12          1.69          3.07         5.87 o
  -4  -2  12        274.64        234.47        27.54 o
  -3  -2  12       1475.17       1468.91        51.24 o
  -2  -2  12         17.80         23.39         5.56 o
  -1  -2  12       1455.07       1510.23        33.16 o
   0  -2  12         49.28         51.43         3.43 o
   1  -2  12        130.16        112.64         7.19 o
   2  -2  12         64.69         54.14         4.06 o
   3  -2  12        906.31        886.85        26.59 o
   4  -2  12        957.47        945.05        48.14 o
   5  -2  12         26.31         38.17         9.54 o
  -7  -1  12        766.26        808.73        29.15 o
  -6  -1  12          0.92          6.66         7.41 o
  -5  -1  12        214.28        194.91        11.91 o
  -4  -1  12          9.15         10.60         5.31 o
  -3  -1  12         42.10         47.31         4.09 o
  -2  -1  12        810.09        823.33        35.24 o
  -1  -1  12        230.03        276.83        10.76 o
   0  -1  12       1186.35       1311.71       119.27 o
   1  -1  12          1.22          0.69         7.34 o
   2  -1  12        231.00        221.53        18.76 o
   3  -1  12       5958.82       7628.13       183.10 o
   4  -1  12        234.74        256.62         9.48 o
   5  -1  12       1002.03        740.99        29.49 o
  -7   0  12         10.77         10.86         9.01 o
  -6   0  12        247.00        254.83        14.63 o
  -5   0  12        295.55        292.20        15.18 o
  -4   0  12        136.14        126.58         9.96 o
  -3   0  12        626.49        668.82        24.59 o
  -2   0  12        369.36        392.61        15.21 o
  -1   0  12       9376.17       9393.86       282.56 o
   0   0  12          4.97          1.80         5.02 o
   1   0  12       8636.97       6772.54       197.77 o
   2   0  12         50.17         44.72        11.71 o
   3   0  12         44.01         48.60         5.53 o
   4   0  12        452.89        470.35        20.17 o
   5   0  12        416.61        414.41        18.43 o
   6   0  12          1.75         11.06        14.75 o
  -7   1  12         10.32         14.96         6.72 o
  -6   1  12        122.87        109.75         8.15 o
  -5   1  12         95.67        104.42         8.94 o
  -4   1  12       2266.94       1928.18        62.82 o
  -3   1  12         84.91         79.20         6.35 o
  -2   1  12        513.10        496.36        14.46 o
  -1   1  12          3.23          9.77         4.14 o
   0   1  12         26.63         74.84        14.20 o
   1   1  12       2906.13       3559.44        92.70 o
   2   1  12         17.04         12.35         8.70 o
   3   1  12        309.01        501.49        15.93 o
   4   1  12          1.35          3.25        13.01 o
   5   1  12        367.54        359.76        15.61 o
   6   1  12        543.99        552.54        23.42 o
   7   1  12        152.39        177.82        12.36 o
  -6   2  12        235.28        219.27        11.76 o
  -5   2  12          0.31          1.21        17.28 o
  -4   2  12        188.65        177.79         8.43 o
  -3   2  12        598.25        621.07        17.13 o
  -2   2  12       3080.89       2203.29       871.36 o
  -1   2  12        464.73        343.34        12.18 o
   0   2  12        717.59        510.10        15.64 o
   1   2  12        508.05        617.72        20.62 o
   2   2  12        400.15        330.48        15.18 o
   3   2  12          3.59         11.28        19.30 o
   4   2  12       2706.01       2324.45        78.07 o
   5   2  12        537.53        371.47        15.83 o
   6   2  12          0.08         -6.51        12.14 o
   7   2  12         13.67         21.90        13.01 o
  -6   3  12        233.40        249.38        18.65 o
  -5   3  12          2.74          2.82        17.35 o
  -4   3  12         36.60         35.11         5.56 o
  -3   3  12         73.41         64.47         9.22 o
  -2   3  12        461.29        446.02        15.05 o
  -1   3  12       3101.77       3023.05        74.80 o
   0   3  12       2413.42       1841.50       144.96 o
   1   3  12         46.65         54.38         4.92 o
   2   3  12         84.91         93.68         6.72 o
   3   3  12        506.24        569.89        25.59 o
   4   3  12       2045.35       1784.05        62.02 o
   5   3  12        268.76        316.82        14.31 o
   6   3  12        106.70        117.53        10.41 o
   7   3  12        145.84        143.77        10.19 o
  -6   4  12        223.11        253.07        19.52 o
  -5   4  12        413.35        377.11        25.15 o
  -4   4  12        236.18        228.01        31.66 o
  -3   4  12        839.30        947.44        20.27 o
  -2   4  12        966.28       1015.65        26.30 o
  -1   4  12         57.11         57.98         5.82 o
   0   4  12        256.70        268.19        11.25 o
   1   4  12        103.44        143.44         5.90 o
   2   4  12       1122.70       1133.03        65.92 o
   3   4  12        534.75        665.74        29.93 o
   4   4  12         26.48         29.93         7.81 o
   5   4  12        238.80        295.35        13.44 o
   6   4  12         16.14         16.91         9.11 o
  -4   5  12        442.00        390.58        19.63 o
  -3   5  12        551.39        509.55        24.50 o
  -2   5  12        102.23         96.01         7.96 o
  -1   5  12        384.56        400.66        14.45 o
   0   5  12        437.83        461.77        16.65 o
   1   5  12         36.11         41.97        11.68 o
   2   5  12        201.94        185.98         9.59 o
   3   5  12        946.46       1119.40        48.58 o
   4   5  12        933.35        903.63        37.52 o
   5   5  12         10.62          8.02         6.72 o
   6   5  12        148.94        153.75         8.02 o
  -5   6  12        110.36         95.63         8.46 o
  -4   6  12        170.72        168.29        18.76 o
  -3   6  12        124.67        110.22        10.30 o
  -2   6  12       1112.43       1119.29        39.25 o
  -1   6  12        162.43        156.92         9.88 o
   0   6  12       2623.28       2702.67        60.07 o
   1   6  12        369.69        362.44        24.29 o
   2   6  12         51.53         57.75        14.10 o
   3   6  12         77.45         68.61        10.12 o
   4   6  12        416.42        358.46        17.57 o
   5   6  12        190.93        304.68        15.61 o
  -4   7  12         44.69         48.66        12.69 o
  -3   7  12        106.70        123.77        21.47 o
  -2   7  12         37.85         25.73         7.37 o
  -1   7  12          2.56          2.36        15.29 o
   0   7  12        320.06        233.12        33.61 o
   1   7  12         19.77          5.64        68.53 o
   2   7  12          9.24         31.17        24.98 o
   3   7  12         44.81         17.75        23.53 o
   4   7  12        122.22        146.38        17.35 o
  -3   8  12          0.03          6.54        20.14 o
  -2   8  12          6.68         15.93        14.79 o
  -1   8  12        183.69        160.84        36.65 o
   0   8  12          0.24          1.95        44.67 o
   1   8  12        177.55        108.43        58.33 o
   2   8  12         26.27         19.95       103.01 o
   3   8  12        471.31        436.31        66.57 o
  -1  -8  13          0.73         10.41        24.94 o
   0  -8  13         78.91         88.84         7.74 o
   1  -8  13          0.00         -3.85        14.92 o
  -3  -7  13         28.71         30.36         6.94 o
  -2  -7  13        198.19        280.17        22.99 o
  -1  -7  13          3.80          9.98        24.50 o
   0  -7  13        819.82        606.09        23.08 o
   1  -7  13          0.01          2.96        13.21 o
   2  -7  13         31.99         30.71         5.59 o
   3  -7  13         54.83         55.41         7.70 o
  -4  -6  13         11.91         13.55         5.73 o
  -3  -6  13         10.89         10.53         9.14 o
  -2  -6  13         10.37         10.39         5.15 o
  -1  -6  13         18.69         28.92        11.70 o
   0  -6  13        181.65        215.65        29.49 o
   1  -6  13        198.79        205.35        17.13 o
   2  -6  13         27.83         26.18         7.76 o
   3  -6  13          1.19          1.39        12.11 o
   4  -6  13          7.86          9.96        12.46 o
  -5  -5  13        169.50        165.03        17.35 o
  -4  -5  13        302.39        264.85        22.23 o
  -3  -5  13        477.76        409.86        18.42 o
  -2  -5  13         57.22         64.23         5.27 o
  -1  -5  13        483.31        486.19        18.31 o
   0  -5  13        107.14         79.58        11.76 o
   1  -5  13        841.26        871.33        26.16 o
   2  -5  13         32.93         29.74         7.39 o
   3  -5  13       1028.16        933.56        24.55 o
   4  -5  13         61.23         58.56         6.19 o
   5  -5  13          7.78          4.51        11.30 o
  -6  -4  13         10.12         10.84        22.77 o
  -5  -4  13          5.43          4.42         7.23 o
  -4  -4  13         16.34         15.20         3.90 o
  -3  -4  13          1.40          8.11         6.72 o
  -2  -4  13       1070.83       1133.47        42.55 o
  -1  -4  13        335.63        271.65        12.69 o
   0  -4  13        341.84        297.16        22.81 o
   1  -4  13          7.31         25.70        12.53 o
   2  -4  13        625.13        657.45        13.31 o
   3  -4  13         90.82         74.28         8.46 o
   4  -4  13        316.26        315.56        18.76 o
   5  -4  13        425.83        441.93        30.36 o
   6  -4  13        150.19        151.06        21.69 o
  -6  -3  13        392.92        429.80        27.32 o
  -5  -3  13        135.82        136.44         9.44 o
  -4  -3  13       1166.41       1156.58        40.32 o
  -3  -3  13         78.37         70.82         5.61 o
  -2  -3  13        759.26        707.36        26.26 o
  -1  -3  13       1403.14       1368.97        25.71 o
   0  -3  13         15.50         10.03         4.01 o
   1  -3  13         73.15         76.61         6.38 o
   2  -3  13        263.61        284.46         7.86 o
   3  -3  13          3.36         20.38        10.86 o
   4  -3  13          0.35         -0.67        12.71 o
   5  -3  13         56.76         47.37         6.12 o
   6  -3  13       1235.84       1654.81        48.14 o
  -6  -2  13          0.51          4.09         6.63 o
  -5  -2  13        990.38        916.13        34.05 o
  -4  -2  13        626.73        695.60        27.12 o
  -3  -2  13        160.98        129.78         8.71 o
  -2  -2  13        125.86        148.07        15.51 o
  -1  -2  13          0.23          2.01        10.84 o
   0  -2  13        141.11        133.89         8.41 o
   1  -2  13          4.86          6.18         6.95 o
   2  -2  13        522.93        537.48        18.74 o
   3  -2  13        186.86        176.34        12.25 o
   4  -2  13        452.52        425.25        24.72 o
   5  -2  13         18.30         16.26         6.29 o
  -6  -1  13          0.04          3.25         8.76 o
  -5  -1  13          0.13         -0.92         6.51 o
  -4  -1  13         23.20         23.04         4.03 o
  -3  -1  13        746.23        691.24        28.08 o
  -2  -1  13        351.99        403.46        16.26 o
  -1  -1  13       7618.00       8606.76       100.53 o
   0  -1  13         24.17         28.03         3.16 o
   1  -1  13        358.90        310.84        13.77 o
   2  -1  13        161.70        171.13        11.93 o
   3  -1  13        935.66        805.32        66.47 o
   4  -1  13        551.19        621.55        21.46 o
   5  -1  13         58.46         42.94         8.67 o
  -7   0  13         23.05         23.97         5.18 o
  -6   0  13        113.33        122.59        12.90 o
  -5   0  13        108.74        107.24         7.42 o
  -4   0  13          2.20          4.96         9.07 o
  -3   0  13         17.37         18.68         4.88 o
  -2   0  13       2184.98       2430.47        67.64 o
  -1   0  13        240.78        263.18        15.29 o
   0   0  13        921.79        767.29        24.90 o
   1   0  13       4011.05       3237.18        87.89 o
   2   0  13        162.26        181.01         8.57 o
   3   0  13       1559.52       1971.19        55.39 o
   4   0  13         62.67         63.10        10.84 o
   5   0  13       1296.12       1642.45        67.01 o
   6   0  13          2.55         15.83        23.42 o
  -6   1  13        678.32        686.13        26.06 o
  -5   1  13         10.58         12.92         7.03 o
  -4   1  13        729.62        663.40        24.39 o
  -3   1  13        903.53        863.78        20.20 o
  -2   1  13        110.45        158.46         8.30 o
  -1   1  13        371.50        403.72        14.71 o
   0   1  13        555.29        452.69        17.38 o
   1   1  13         37.71         93.82        36.97 o
   2   1  13       6097.21       7622.30       182.80 o
   3   1  13        159.69        160.69         8.02 o
   4   1  13          2.13          0.00        17.35 o
   5   1  13        150.95        215.12        14.53 o
   6   1  13        566.23        563.38        24.50 o
   7   1  13         69.61        117.97        16.91 o
  -6   2  13         63.06         62.89         8.89 o
  -5   2  13         61.44         54.89         7.98 o
  -4   2  13       1209.91       1205.47        39.06 o
  -3   2  13        110.84        113.53         7.14 o
  -2   2  13        282.55        250.50         8.88 o
  -1   2  13        159.09        201.95         7.77 o
   0   2  13         59.51         50.99         7.08 o
   1   2  13        323.38        366.44        17.35 o
   2   2  13        245.42        236.15        14.53 o
   3   2  13       1026.51        855.05        34.91 o
   4   2  13         57.63         55.51         9.11 o
   5   2  13         27.86         32.96        11.49 o
   6   2  13         72.97         83.27         8.89 o
   7   2  13          7.17          8.89        12.58 o
  -6   3  13         13.93         31.44        22.34 o
  -5   3  13        534.29        569.24        36.00 o
  -4   3  13         98.08         87.60         7.06 o
  -3   3  13        915.60       1033.96        17.55 o
  -2   3  13          0.36          2.27         7.71 o
  -1   3  13       5849.81       5469.91       121.70 o
   0   3  13       1089.23       1050.36        26.95 o
   1   3  13          0.58          8.52        10.06 o
   2   3  13        175.15        124.69         8.67 o
   3   3  13         35.37         29.06        10.63 o
   4   3  13       1049.69       1401.52        57.25 o
   5   3  13        233.65        324.63        14.31 o
   6   3  13        398.07        438.69        19.73 o
  -5   4  13        337.10        329.83        23.85 o
  -4   4  13          0.37         -0.87        11.30 o
  -3   4  13        242.73        194.17        12.73 o
  -2   4  13        949.96       1139.28        22.53 o
  -1   4  13        608.43        549.36        14.10 o
   0   4  13          2.35          4.99         8.79 o
   1   4  13       3021.07       2425.36        50.31 o
   2   4  13         10.88         17.67        12.25 o
   3   4  13        118.68        159.39        15.40 o
   4   4  13         66.81         76.77         9.32 o
   5   4  13        159.30        177.39         9.32 o
   6   4  13        152.18        234.85        11.93 o
  -5   5  13         59.52         66.36         6.51 o
  -4   5  13         88.35         84.75         7.07 o
  -3   5  13         56.79         53.02         4.95 o
  -2   5  13         39.34         39.76         5.79 o
  -1   5  13         55.69         54.94         5.61 o
   0   5  13        208.22        200.42        11.15 o
   1   5  13         61.98         57.49        10.71 o
   2   5  13       1530.96       1261.60        88.91 o
   3   5  13         45.92         57.90         9.32 o
   4   5  13        198.37        193.00        13.01 o
   5   5  13         18.53         23.42        13.01 o
   6   5  13          3.55         13.23        10.84 o
  -5   6  13         48.16         47.27         8.24 o
  -4   6  13          0.46         -0.08        14.85 o
  -3   6  13         13.12         10.19         5.45 o
  -2   6  13        241.22        242.03        92.92 o
  -1   6  13        553.40        506.04        23.54 o
   0   6  13         27.38         27.64         7.59 o
   1   6  13          0.75         -3.24        20.53 o
   2   6  13        510.71        406.59        17.41 o
   3   6  13         17.97         21.90        10.41 o
   4   6  13        584.08        759.64        33.18 o
   5   6  13          0.03          7.37        16.48 o
  -4   7  13          5.62          1.90        12.64 o
  -3   7  13        447.80        429.44        23.85 o
  -2   7  13         33.81         30.92         6.43 o
  -1   7  13         27.45         25.99         8.13 o
   0   7  13       1004.05        957.84        41.85 o
   1   7  13        379.68        414.41        54.43 o
   2   7  13         20.81         24.05        15.54 o
   3   7  13         22.75         33.84        11.16 o
   4   7  13         66.11         73.08        11.06 o
  -3   8  13        392.72        344.46        22.09 o
  -2   8  13        173.20        165.36        27.00 o
  -1   8  13          8.05          1.16        13.51 o
   0   8  13          2.05         -0.43        45.11 o
   1   8  13        795.44        781.97        52.70 o
   2   8  13         80.43          7.81        11.28 o
   3   8  13        251.65        370.17       124.47 o
  -1  -8  14          1.12          9.76        27.32 o
   0  -8  14         12.63         13.83        12.41 o
   1  -8  14         84.61         79.03        16.48 o
  -3  -7  14        291.31        286.90        21.25 o
  -2  -7  14         50.07         78.50        14.75 o
  -1  -7  14        365.49        456.26        30.14 o
   0  -7  14         37.47         48.14        17.89 o
   1  -7  14          3.43          7.49        13.36 o
   2  -7  14         39.74         33.46         5.57 o
   3  -7  14         12.00         17.48        16.26 o
  -4  -6  14        101.36         90.74        17.46 o
  -3  -6  14         29.20         30.20         5.54 o
  -2  -6  14         11.97         12.39         6.44 o
  -1  -6  14        319.26        592.01        39.03 o
   0  -6  14        221.32        205.33        12.41 o
   1  -6  14       1382.23       1449.33        36.48 o
   2  -6  14          0.27          6.86        17.30 o
   3  -6  14          9.29         10.29        11.60 o
   4  -6  14          0.05          2.95        13.21 o
  -5  -5  14        351.01        376.93        27.65 o
  -4  -5  14          0.04          5.02         8.92 o
  -3  -5  14        284.52        253.88        14.41 o
  -2  -5  14        418.22        387.30        18.69 o
  -1  -5  14          0.04          0.17        14.24 o
   0  -5  14         41.33         41.02        13.42 o
   1  -5  14         78.07         85.23        13.99 o
   2  -5  14        771.09        714.33        18.46 o
   3  -5  14          1.41          1.39        12.12 o
   4  -5  14        324.13        334.34        12.87 o
   5  -5  14         32.59         28.38         6.68 o
  -6  -4  14          7.81         -0.65        21.90 o
  -5  -4  14        295.64        298.29        16.52 o
  -4  -4  14          3.49          8.32         3.60 o
  -3  -4  14        377.84        337.10        66.68 o
  -2  -4  14       1915.18       1964.54        63.56 o
  -1  -4  14        289.70        232.77        14.69 o
   0  -4  14        373.77        351.63        15.36 o
   1  -4  14        394.76        467.44        16.21 o
   2  -4  14         85.89         99.96        14.10 o
   3  -4  14        368.48        321.17        23.42 o
   4  -4  14        895.10        809.42        20.50 o
   5  -4  14        109.90        117.60         8.65 o
   6  -4  14        138.14        156.32        11.82 o
  -6  -3  14         63.39         72.54         7.81 o
  -5  -3  14        325.78        343.08        15.55 o
  -4  -3  14        337.27        346.19        15.94 o
  -3  -3  14         38.12         34.51         8.46 o
  -2  -3  14       3948.04       3486.17       102.54 o
  -1  -3  14        702.73        773.10        17.34 o
   0  -3  14       2207.38       2447.20        39.67 o
   1  -3  14         82.04         52.52         5.28 o
   2  -3  14        640.18        749.44        15.21 o
   3  -3  14          3.47         11.11         6.51 o
   4  -3  14        846.06        762.64        36.76 o
   5  -3  14         22.57         19.73        12.25 o
   6  -3  14        201.81        156.13        31.88 o
  -6  -2  14         34.16         31.15        10.19 o
  -5  -2  14        521.33        440.98        25.05 o
  -4  -2  14        846.65        853.37        30.32 o
  -3  -2  14       2086.62       2135.74        69.70 o
  -2  -2  14         79.73         83.36        13.23 o
  -1  -2  14          1.08         -3.46        11.99 o
   0  -2  14          2.18          2.88         5.30 o
   1  -2  14        217.37        160.33        11.69 o
   2  -2  14        372.92        324.26        14.10 o
   3  -2  14        589.97        670.63        46.19 o
   4  -2  14         16.56         26.24         5.64 o
   5  -2  14         45.24         32.31         5.86 o
  -6  -1  14        184.29        166.50        11.06 o
  -5  -1  14        179.72        191.33        11.55 o
  -4  -1  14         16.68         12.13         6.94 o
  -3  -1  14        282.75        260.31        11.42 o
  -2  -1  14         75.74         77.14         6.94 o
  -1  -1  14        370.91        436.86         7.76 o
   0  -1  14        353.57        342.26        16.37 o
   1  -1  14        631.59        665.47        46.84 o
   2  -1  14        102.57         95.01         5.25 o
   3  -1  14       2682.26       2464.32        68.27 o
   4  -1  14          0.13         -4.15         9.71 o
   5  -1  14        909.48        979.53        39.90 o
  -6   0  14        886.11        835.38        30.79 o
  -5   0  14         37.73         37.73         3.85 o
  -4   0  14        197.33        205.67        11.12 o
  -3   0  14         54.86         54.47         4.46 o
  -2   0  14        614.58        653.65        28.08 o
   0   0  14       1234.84       1232.51        37.93 o
   1   0  14       7362.46       6729.95       173.40 o
   2   0  14         50.20         62.53         5.45 o
   3   0  14         52.13         49.06         3.99 o
   4   0  14       1165.64       1547.46        57.68 o
   5   0  14        270.30        269.55        15.83 o
   6   0  14         20.93         31.66        28.41 o
  -6   1  14        366.68        356.00        17.86 o
  -5   1  14          2.60          2.28         6.77 o
  -4   1  14       1059.61        979.25        33.73 o
  -3   1  14         68.65         82.93         5.77 o
  -2   1  14        181.67        229.79        11.79 o
  -1   1  14       3476.88       3001.19        69.73 o
   0   1  14        907.32        716.89        24.93 o
   1   1  14        103.07        134.13         9.32 o
   2   1  14        420.40        369.80        13.44 o
   3   1  14         77.35         60.72         8.89 o
   4   1  14        115.42         78.07         7.59 o
   5   1  14          7.17         27.54        21.03 o
   6   1  14         23.23         23.20        18.22 o
   7   1  14          7.46         37.73        29.28 o
  -6   2  14         51.01         52.70         6.51 o
  -5   2  14          0.44          0.59         9.56 o
  -4   2  14         99.24         82.40         7.60 o
  -3   2  14       1105.53       1098.94        18.18 o
  -2   2  14        357.96        324.71        12.00 o
  -1   2  14       1144.69       1228.03        26.32 o
   0   2  14        446.28        472.25        14.97 o
   1   2  14       1162.88       1603.10        45.02 o
   2   2  14       1737.88       1478.51        54.21 o
   3   2  14         14.87         27.97         6.07 o
   4   2  14       1425.49       1428.20        60.50 o
   5   2  14          0.39          1.30        13.01 o
   6   2  14         56.52         91.08        14.53 o
   7   2  14         94.16         83.71         9.98 o
  -6   3  14         34.31         38.38        10.84 o
  -5   3  14         21.58         21.47         5.64 o
  -4   3  14          1.00          6.06        14.31 o
  -3   3  14          1.57         -0.61        10.94 o
  -2   3  14        689.37        733.25        21.78 o
  -1   3  14       2937.04       3014.84        55.21 o
   0   3  14       5285.86       4694.11        71.37 o
   1   3  14        184.06        169.35        18.24 o
   2   3  14        123.54        133.15        11.49 o
   3   3  14       1528.48       1692.54        63.32 o
   4   3  14        576.43        715.40        32.31 o
   5   3  14        283.56        366.70        16.91 o
   6   3  14         10.18         24.50        13.01 o
  -6   4  14         17.93         14.31         6.29 o
  -5   4  14       1300.32        905.80        52.70 o
  -4   4  14        486.45        402.91        24.72 o
  -3   4  14        254.68        198.73        14.31 o
  -2   4  14         63.29         54.35         6.22 o
  -1   4  14        711.71        734.19        36.12 o
   0   4  14        277.18        270.79        31.88 o
   1   4  14        855.83        877.22        26.13 o
   2   4  14          2.57          4.96        13.50 o
   3   4  14        137.40        153.97         9.54 o
   4   4  14         48.07         51.83        13.23 o
   5   4  14        580.81        563.38        24.29 o
   6   4  14         45.19         65.27        11.93 o
  -5   5  14        251.43        227.05        16.70 o
  -4   5  14         17.74         21.72         5.60 o
  -3   5  14         67.85         65.56         7.14 o
  -2   5  14        487.15        442.81        22.17 o
  -1   5  14         68.28         85.81         6.76 o
   0   5  14         41.22         37.80         6.81 o
   1   5  14        455.18        473.03        21.04 o
   2   5  14         85.64         92.40        10.71 o
   3   5  14        370.46        383.83        16.70 o
   4   5  14        191.84        235.50        16.26 o
   5   5  14         72.22         83.27        11.49 o
   6   5  14         11.78         24.29        18.22 o
  -5   6  14         13.58         10.41         4.77 o
  -4   6  14        144.40        127.79        13.12 o
  -3   6  14        107.75        108.50         7.92 o
  -2   6  14        731.89        675.56        29.54 o
  -1   6  14         46.86         49.45        12.04 o
   0   6  14        718.49        831.34        21.41 o
   1   6  14        156.68        173.27        15.12 o
   2   6  14        374.35        310.26        24.29 o
   3   6  14        191.34        270.42        14.53 o
   4   6  14        184.52        219.24        11.93 o
   5   6  14        134.27        208.40        15.83 o
  -4   7  14        312.48        277.80        16.15 o
  -3   7  14          7.05         17.45        14.56 o
  -2   7  14          0.73         17.74        16.97 o
  -1   7  14        655.00        627.74        45.86 o
   0   7  14          0.15          2.17        36.87 o
   1   7  14         41.80         56.16        34.70 o
   2   7  14         19.66          3.89        13.55 o
   3   7  14          8.07         12.73        22.01 o
   4   7  14         92.81        121.22         8.89 o
  -2   8  14         70.94         75.32         8.99 o
  -1   8  14          0.34         22.55        78.93 o
   0   8  14          0.02          6.07        55.95 o
   1   8  14         10.15         11.93        36.00 o
   2   8  14        206.25         42.72        73.08 o
   3   8  14         29.17         24.29       103.87 o
  -1  -8  15         59.19         64.19        11.93 o
   0  -8  15          5.37         -4.12        14.10 o
   1  -8  15          9.40         21.95        20.92 o
  -3  -7  15         93.13        104.52         8.89 o
  -2  -7  15         37.93        103.66        15.83 o
  -1  -7  15         13.66         60.07        40.12 o
   0  -7  15         24.69         18.60        10.08 o
   1  -7  15          3.47         -0.13        11.49 o
   2  -7  15        103.02        113.32         6.99 o
   3  -7  15        363.46        383.82        34.91 o
  -4  -6  15          0.53          0.97         9.19 o
  -3  -6  15        129.68        119.95        16.48 o
  -2  -6  15          1.77         -6.07        16.91 o
  -1  -6  15       1487.48       1861.90        89.78 o
   0  -6  15        213.37        172.00        10.66 o
   1  -6  15        593.18        637.64        40.88 o
   2  -6  15         15.57         21.08        17.68 o
   3  -6  15          2.15          8.58        10.99 o
   4  -6  15          4.03         12.77        12.17 o
  -5  -5  15          2.34          2.01         8.71 o
  -4  -5  15        640.27        585.22        26.22 o
  -3  -5  15         40.50         41.97         4.63 o
  -2  -5  15         11.68         14.59         7.16 o
  -1  -5  15          1.81          5.25        12.41 o
   0  -5  15         14.54         21.17        17.88 o
   1  -5  15       1527.89       1496.00        33.37 o
   2  -5  15        116.14        100.67         9.32 o
   3  -5  15        238.30        265.90        14.11 o
   4  -5  15         47.75         45.64         4.48 o
   5  -5  15          2.69          8.73        10.28 o
  -5  -4  15          1.62          6.52         7.76 o
  -4  -4  15          0.73         -2.60        18.65 o
  -3  -4  15         32.90         39.95         4.49 o
  -2  -4  15       1199.45       1236.77        44.46 o
  -1  -4  15         71.49         86.91         6.32 o
   0  -4  15        117.30        114.53        10.28 o
   1  -4  15          6.40          6.31        18.83 o
   2  -4  15       1573.37       1538.84        83.27 o
   3  -4  15          3.53          3.46        10.50 o
   4  -4  15       1437.42       1430.74        33.24 o
   5  -4  15          2.85          2.89        15.62 o
   6  -4  15          0.16         -3.25        28.41 o
  -6  -3  15        527.88        574.44        34.70 o
  -5  -3  15          1.20          0.37         6.67 o
  -4  -3  15         13.05         10.94         4.45 o
  -3  -3  15          2.47          8.57         6.66 o
  -2  -3  15        495.27        473.45        18.98 o
  -1  -3  15       4754.67       4547.17        61.89 o
   0  -3  15       1020.90       1105.64        31.25 o
   1  -3  15         68.64         78.18        24.61 o
   2  -3  15        126.16        152.95         8.90 o
   3  -3  15         17.66         18.51         5.21 o
   4  -3  15        740.97        636.46        50.74 o
   5  -3  15         13.16         30.97        14.73 o
   6  -3  15        261.94        243.31        34.70 o
  -6  -2  15         22.59         25.77         3.66 o
  -5  -2  15       1123.14       1065.53        39.74 o
  -4  -2  15         24.07         24.75         2.79 o
  -3  -2  15        248.74        260.51        11.51 o
  -2  -2  15        790.10        811.31        28.95 o
  -1  -2  15       1288.38       1413.26        26.37 o
   0  -2  15       1076.94        816.47       247.07 o
   1  -2  15          0.12          0.00         1.94 o
   2  -2  15       1126.51       1115.35        35.35 o
   3  -2  15         51.51         62.30         7.05 o
   4  -2  15         48.06         50.53         6.72 o
  -6  -1  15          0.09         -0.21         6.39 o
  -5  -1  15        380.71        368.87        17.17 o
  -4  -1  15        506.96        481.69        23.31 o
  -3  -1  15       1882.08       1773.26        58.20 o
  -2  -1  15         27.90         20.42        14.64 o
  -1  -1  15          1.44          1.97         5.57 o
   0  -1  15        437.93        483.96        17.13 o
   1  -1  15        776.17        690.08        22.01 o
   2  -1  15        556.25        599.49        19.47 o
   3  -1  15       2643.77       3338.14        87.59 o
   4  -1  15         29.98         36.51         4.13 o
   5  -1  15        105.50        106.47        18.00 o
  -6   0  15         43.43         53.48         5.96 o
  -5   0  15          7.72         11.89         3.64 o
  -4   0  15        241.66        227.42        10.21 o
  -3   0  15          7.51          8.73         5.35 o
  -2   0  15       2535.69       2222.09       109.73 o
  -1   0  15       1007.64        968.22        30.79 o
   0   0  15      11854.15      11168.59       337.64 o
   1   0  15       1625.38       1782.51        51.52 o
   2   0  15        816.63        688.43        21.81 o
   3   0  15        637.68        746.76        22.88 o
   4   0  15         63.72         70.69        12.14 o
   5   0  15        158.71        155.27         8.89 o
   6   0  15          0.22         -3.90        16.91 o
  -6   1  15        954.84        885.36        34.07 o
  -5   1  15        313.13        272.51        13.76 o
  -4   1  15        602.26        544.71        19.69 o
  -3   1  15          4.89          8.98         3.43 o
  -2   1  15        501.81        464.14        15.66 o
  -1   1  15        967.79        960.76        42.09 o
   0   1  15       3645.12       3539.54        98.95 o
   1   1  15         64.38         45.51         3.39 o
   2   1  15        673.13        512.98        30.03 o
   3   1  15          0.05          2.39        13.88 o
   4   1  15        494.12        575.75        24.72 o
   5   1  15        155.38        147.89        12.36 o
   6   1  15       1076.17       1254.71        53.56 o
   7   1  15         57.45         62.67        23.85 o
  -6   2  15          4.19          6.51         8.89 o
  -5   2  15        312.38        295.91        16.42 o
  -4   2  15       1212.53       1066.92        38.17 o
  -3   2  15          3.24         -2.80        12.90 o
  -2   2  15         78.88         69.62         6.98 o
  -1   2  15        347.20        407.09        12.43 o
   0   2  15       2307.40       2058.59        74.49 o
   1   2  15       2856.13       3118.93        87.74 o
   2   2  15        905.35       1034.39        40.77 o
   3   2  15        472.23        359.33        15.83 o
   4   2  15        137.77        171.96        12.58 o
   5   2  15         10.44         17.78        25.81 o
   6   2  15         75.63        143.56        17.57 o
   7   2  15         12.46         17.78        23.64 o
  -6   3  15          0.17          8.02        24.07 o
  -5   3  15          2.27         -1.08        17.35 o
  -4   3  15         13.37          9.11        12.24 o
  -3   3  15       3259.28       3211.25        52.11 o
  -2   3  15         88.39         86.75         6.54 o
  -1   3  15        718.65        542.48        17.10 o
   0   3  15        576.42        583.23        32.74 o
   1   3  15          7.54         16.68         8.80 o
   2   3  15         99.40         86.52         8.46 o
   3   3  15         22.95         30.36        13.66 o
   4   3  15        856.75       1143.90        49.44 o
   5   3  15        441.95        466.02        20.82 o
   6   3  15         19.30         34.48        18.43 o
  -5   4  15          7.12         14.53        16.48 o
  -4   4  15         95.02         62.89         6.07 o
  -3   4  15        262.19        225.14        27.65 o
  -2   4  15        754.96        784.30        23.25 o
  -1   4  15       2546.09       2332.06        44.93 o
   0   4  15       1885.06       1771.98        38.81 o
   1   4  15       1536.56        168.46       746.05 o
   2   4  15        231.17        219.02        11.28 o
   3   4  15          1.76          9.98        11.06 o
   4   4  15          8.07         22.34        21.03 o
   5   4  15        328.68        435.87        21.25 o
   6   4  15        489.56        567.07        24.94 o
  -5   5  15        100.53         90.86         7.37 o
  -4   5  15         19.53         23.64        11.93 o
  -3   5  15        466.76        415.42        17.89 o
  -2   5  15        840.26        859.29        33.87 o
  -1   5  15         33.67         28.24         4.12 o
   0   5  15        439.50        486.87        33.49 o
   1   5  15        167.42        176.55        44.56 o
   2   5  15       1292.62       1155.49        46.62 o
   3   5  15        413.39        479.25        21.25 o
   4   5  15          7.74         10.19        16.48 o
   5   5  15        128.04        126.43        13.23 o
   6   5  15         22.06         49.88        15.61 o
  -5   6  15         96.67        105.39         8.24 o
  -4   6  15         94.87         95.27        27.97 o
  -3   6  15         82.86         94.14        13.99 o
  -2   6  15        619.22        681.52        24.70 o
  -1   6  15        220.45        197.29        47.71 o
   0   6  15        115.51        118.63         9.15 o
   1   6  15          5.55         22.62        15.61 o
   2   6  15        714.96        908.28        96.61 o
   3   6  15        265.40        200.59        10.84 o
   4   6  15        256.76        311.18        14.53 o
   5   6  15        105.06         93.46         8.89 o
  -4   7  15         28.53         21.45        11.93 o
  -3   7  15          0.31         -5.76        11.79 o
  -2   7  15        434.73        388.60        20.47 o
  -1   7  15        326.46        301.47        18.41 o
   0   7  15        551.72        330.92        49.44 o
   1   7  15        400.43        536.28        41.64 o
   2   7  15          9.22          9.58        12.07 o
   3   7  15        351.80        331.48        18.11 o
   4   7  15         64.11         66.57         9.76 o
  -2   8  15         65.82         58.66        27.11 o
  -1   8  15        404.41        304.90        70.04 o
   0   8  15         35.11         12.14        64.41 o
   1   8  15        239.51        258.06        48.58 o
   2   8  15         56.33         -2.39        68.31 o
   3   8  15          8.42         20.45        16.26 o
  -3  -7  16        259.08        277.14        20.82 o
  -2  -7  16          3.26          2.17        23.85 o
  -1  -7  16        414.84        454.96        32.31 o
   0  -7  16         15.74         24.40        19.96 o
   1  -7  16         33.70         39.42         5.12 o
   2  -7  16         25.07         30.71         6.16 o
   3  -7  16        157.29        161.43         9.76 o
  -4  -6  16         16.02         11.25         5.07 o
  -3  -6  16         13.72         17.43         7.49 o
  -2  -6  16         80.82         92.60         7.16 o
  -1  -6  16        126.01        150.53         8.65 o
   0  -6  16         14.23         27.79        18.87 o
   1  -6  16        588.84        603.75        23.48 o
   2  -6  16          5.40          9.48        17.49 o
   3  -6  16        682.76        588.98        14.49 o
   4  -6  16         87.34         82.07        24.72 o
  -5  -5  16          1.74          7.33         9.01 o
  -4  -5  16         42.72         53.31         5.64 o
  -3  -5  16        408.06        387.48        17.85 o
  -2  -5  16          1.78          5.69         8.55 o
  -1  -5  16         36.67         42.89         7.70 o
   0  -5  16         66.52         84.69        18.76 o
   1  -5  16         52.00         43.71        15.07 o
   2  -5  16       1075.48       1157.86        53.78 o
   3  -5  16          3.81         15.01        12.25 o
   4  -5  16         13.77          9.84         4.37 o
   5  -5  16          0.50         -8.38        11.10 o
  -5  -4  16         71.71         73.74         6.36 o
  -4  -4  16       1158.87       1163.44        44.27 o
  -3  -4  16         69.18         74.52         7.26 o
  -2  -4  16        653.21        591.37        22.55 o
  -1  -4  16        142.55        149.63         8.55 o
   0  -4  16         54.13         43.59         6.18 o
   1  -4  16         43.43         45.61        23.75 o
   2  -4  16         17.71         18.88         5.86 o
   3  -4  16         38.75         45.92         6.01 o
   4  -4  16         17.61         17.41         6.40 o
   5  -4  16          3.52          6.70        10.40 o
   6  -4  16         27.92         34.05        27.97 o
  -6  -3  16         39.04         46.78         4.73 o
  -5  -3  16          1.03          5.53         6.68 o
  -4  -3  16         80.26         80.16         6.53 o
  -3  -3  16        301.98        286.48        22.23 o
  -2  -3  16        864.75        865.66        30.37 o
  -1  -3  16        324.36        284.66        20.41 o
   0  -3  16       1840.34       1782.94        29.55 o
   1  -3  16        237.32        218.88        43.52 o
   2  -3  16          1.65         -1.74        10.84 o
   3  -3  16         21.35         23.71         8.67 o
   4  -3  16       1947.27       1843.54        36.44 o
   5  -3  16        100.72        103.32        10.95 o
   6  -3  16          2.11         11.93        36.43 o
  -6  -2  16         14.94         12.19         3.01 o
  -5  -2  16        336.93        283.35        13.56 o
  -4  -2  16         12.63         13.29         2.79 o
  -3  -2  16        779.24        716.84        25.68 o
  -2  -2  16         98.10         88.32         6.03 o
  -1  -2  16       4565.11       5150.32        66.83 o
   0  -2  16        134.10        125.65         5.83 o
   1  -2  16       1108.03       1082.83        19.68 o
   2  -2  16        340.82        373.55        18.32 o
   3  -2  16        110.24        100.07         8.05 o
   4  -2  16         11.89         24.94        14.53 o
  -6  -1  16        180.26        183.45        10.56 o
  -5  -1  16        107.40        104.41         7.90 o
  -4  -1  16         62.09         65.35         5.19 o
  -3  -1  16        143.69        142.86        10.08 o
  -2  -1  16          0.31          0.39         5.43 o
  -1  -1  16       1181.02       1242.09        46.09 o
   0  -1  16        674.90        854.33        28.48 o
   1  -1  16        975.04        950.24        28.99 o
   2  -1  16       1779.24       1275.49        38.87 o
   3  -1  16       1905.33       2317.18        62.82 o
   4  -1  16        290.24        260.36        20.28 o
   5  -1  16         63.29         58.12        13.01 o
  -6   0  16        272.33        288.50        15.62 o
  -5   0  16        233.31        234.83        11.49 o
  -4   0  16        728.18        728.07        26.49 o
  -3   0  16        165.85        149.07         7.89 o
  -2   0  16        444.31        415.04        16.48 o
  -1   0  16       3449.33       3816.93       104.87 o
   0   0  16       2627.99       2626.20        74.45 o
   1   0  16        375.90        387.92        12.99 o
   2   0  16        282.36        181.80        10.14 o
   3   0  16        228.96        225.32         9.68 o
   4   0  16       1725.79       1641.80        64.19 o
   5   0  16          8.37         18.00        18.87 o
   6   0  16         21.15         26.67        11.93 o
  -6   1  16        366.43        318.71        38.71 o
  -5   1  16         20.17         26.21         5.83 o
  -4   1  16        881.29        826.48        30.84 o
  -3   1  16       1240.87       1198.84        41.42 o
  -2   1  16        251.27        277.02        22.41 o
  -1   1  16         24.26         28.09         4.23 o
   0   1  16      21430.12      23395.86       673.55 o
   1   1  16         19.90         14.74         4.99 o
   2   1  16         20.55         36.71         4.52 o
   3   1  16          0.50         -0.43        10.41 o
   4   1  16          7.98         21.25        14.53 o
   5   1  16         11.92         24.50        11.49 o
   6   1  16         30.51         23.64        19.52 o
   7   1  16         26.27         44.24        13.88 o
  -6   2  16          0.67          3.04         8.46 o
  -5   2  16        238.62        237.44        16.35 o
  -4   2  16         26.20         29.95         5.05 o
  -3   2  16       2939.02       3258.02       137.59 o
  -2   2  16         11.15         15.05         8.30 o
  -1   2  16          0.43          2.62         6.75 o
   0   2  16        687.46        680.35        46.95 o
   1   2  16       1492.84       1341.23        43.05 o
   2   2  16        362.41        188.01         9.11 o
   3   2  16         41.81         52.70        20.17 o
   4   2  16        124.83        112.98         7.37 o
   5   2  16          2.00          1.95        13.88 o
   6   2  16          2.51          2.82        11.49 o
   7   2  16          4.59         21.03        29.28 o
  -6   3  16          7.76         15.48        13.60 o
  -5   3  16        132.93        133.15        11.49 o
  -4   3  16       1480.05       1279.91        42.46 o
  -3   3  16        245.42        215.58         8.84 o
  -2   3  16        393.57        373.95        12.32 o
  -1   3  16        128.06        159.61        12.68 o
   0   3  16         39.10         15.32        12.54 o
   1   3  16        152.37        145.21        17.46 o
   2   3  16        379.00        373.64        16.70 o
   3   3  16       3363.59       3836.57       136.62 o
   4   3  16        169.66        201.89        10.41 o
   5   3  16        776.02        835.54        35.35 o
   6   3  16          6.28          3.90        10.41 o
  -5   4  16        856.67        787.83        46.84 o
  -3   4  16        330.45        297.26        13.40 o
  -2   4  16         43.57         62.93        17.69 o
  -1   4  16       2486.63       2609.81        45.43 o
   0   4  16        348.10        377.38        13.84 o
   1   4  16        189.88        220.15        11.20 o
   2   4  16        115.42        129.24         9.54 o
   3   4  16        146.24        116.23         7.81 o
   4   4  16         23.40         33.83         8.67 o
   5   4  16        759.84       1060.20        45.97 o
   6   4  16          1.00         -1.30        16.26 o
  -5   5  16        172.36        164.37        11.06 o
  -4   5  16       1643.72       1490.65        74.81 o
  -3   5  16         57.53         47.47         5.58 o
  -2   5  16          0.79         -3.32        15.63 o
  -1   5  16        149.84        155.05        11.55 o
   0   5  16        317.85        334.56        14.01 o
   1   5  16        133.34        145.04        91.73 o
   2   5  16          1.72          5.15        11.99 o
   3   5  16         97.19        101.05        12.36 o
   4   5  16        158.78        224.23        11.06 o
   5   5  16          0.75          3.90        13.88 o
   6   5  16        192.46        233.77        18.65 o
  -4   6  16        101.11         89.13         6.94 o
  -3   6  16        289.54        281.15        17.55 o
  -2   6  16        271.50        263.73        15.33 o
  -1   6  16         11.49         14.27         6.04 o
   0   6  16         50.52         42.63        24.11 o
   1   6  16        669.42        476.10        18.67 o
   2   6  16       2445.95       2781.66        48.80 o
   3   6  16          0.71          0.65        11.49 o
   4   6  16        649.71        851.15        36.21 o
   5   6  16         45.01         53.35         9.54 o
  -4   7  16         12.70         28.44        18.74 o
  -3   7  16         58.45         69.00        39.68 o
  -2   7  16         43.78         57.55        23.31 o
  -1   7  16        226.48        228.12        22.88 o
   0   7  16         24.89        -16.48        46.62 o
   1   7  16        346.27        305.33        51.18 o
   2   7  16         39.85         30.59        14.96 o
   3   7  16        258.71        396.62        21.69 o
   4   7  16         81.05         74.60         9.11 o
  -2   8  16          0.24         -3.56        18.37 o
  -1   8  16         45.41          8.89        50.53 o
   0   8  16          1.41          8.46        37.08 o
   1   8  16         36.56         33.61        49.23 o
   2   8  16          9.86          6.72        57.25 o
   3   8  16          6.18          7.12        11.38 o
  -2  -7  17          2.59         12.58        23.42 o
  -1  -7  17          0.18          1.08        37.95 o
   0  -7  17         56.58         53.56         8.67 o
   1  -7  17         35.47         32.14         5.64 o
   2  -7  17        159.88        183.19        12.36 o
   3  -7  17        479.19        499.87        22.15 o
  -4  -6  17         43.48         47.04         5.54 o
  -3  -6  17        116.67        141.07        17.57 o
  -2  -6  17         13.56         21.47         6.72 o
  -1  -6  17       1904.00       2248.99        79.27 o
   0  -6  17         19.91         42.09        16.40 o
   1  -6  17        361.11        393.23        19.32 o
   2  -6  17          1.27          9.63        16.38 o
   3  -6  17        206.29        189.53        10.68 o
   4  -6  17        150.03        156.40        10.44 o
  -5  -5  17         70.31         65.73        22.99 o
  -4  -5  17        255.32        273.01        15.27 o
  -3  -5  17         20.27         15.84         4.27 o
  -2  -5  17         26.09         28.06         5.36 o
  -1  -5  17         42.31         40.47         4.89 o
   0  -5  17        733.12        829.71        31.72 o
   1  -5  17        637.00        721.00        23.14 o
   2  -5  17        414.95        386.46        15.87 o
   3  -5  17         44.21         52.93         5.46 o
   4  -5  17        153.67        194.33        17.35 o
   5  -5  17          7.70          6.06        11.83 o
  -5  -4  17        188.16        197.05        13.44 o
  -4  -4  17        107.92         86.19        10.19 o
  -3  -4  17         68.18         68.25         7.70 o
  -2  -4  17        104.72         92.45        10.63 o
  -1  -4  17        376.57        376.08        15.46 o
   0  -4  17        912.28        913.92        20.18 o
   1  -4  17        233.03        226.85        15.07 o
   2  -4  17       2359.03       2447.19        44.04 o
   3  -4  17          2.93          5.21        12.70 o
   4  -4  17        499.98        491.65        16.33 o
   5  -4  17         51.21         52.44         5.60 o
  -6  -3  17        102.89        123.85        13.23 o
  -5  -3  17        125.53        127.39         8.90 o
  -4  -3  17         72.15         70.80         6.55 o
  -3  -3  17        476.44        463.89        19.23 o
  -2  -3  17       1070.75       1026.29        34.89 o
  -1  -3  17       3318.04       3391.28        95.26 o
   0  -3  17        209.62        202.79         9.16 o
   1  -3  17        189.23        176.36         7.14 o
   2  -3  17        385.19        357.10        15.40 o
   3  -3  17        177.03        178.10        10.66 o
   4  -3  17        232.11        224.94        12.38 o
   5  -3  17        196.66        185.67        11.18 o
   6  -3  17          6.29         -0.43        32.09 o
  -6  -2  17          9.20          8.95         3.42 o
  -5  -2  17        560.05        579.77        24.45 o
  -4  -2  17       1563.13       1481.11        77.85 o
  -3  -2  17          1.69          2.03         5.89 o
  -2  -2  17        158.84        151.96        14.42 o
  -1  -2  17       2130.45       2202.02       124.15 o
   0  -2  17       1496.48       1712.30        28.04 o
   1  -2  17       2297.06       2102.57        33.45 o
   2  -2  17       1834.69       1816.12        50.90 o
   3  -2  17         32.34         31.07         7.59 o
   4  -2  17        131.36        126.21         8.46 o
  -6  -1  17         92.39        100.02         7.43 o
  -5  -1  17         26.76         22.24         8.13 o
  -4  -1  17        811.22        808.07        32.04 o
  -3  -1  17         33.79         26.69        10.52 o
  -2  -1  17        170.42        167.98         8.77 o
  -1  -1  17        598.13        612.58        10.21 o
   0  -1  17        218.39        269.29        10.62 o
   1  -1  17       1439.43       1207.12        35.87 o
   2  -1  17        270.53        247.45        17.13 o
   3  -1  17       2042.48       1912.20        56.70 o
   4  -1  17        117.24        128.81        20.60 o
  -6   0  17         14.19         13.02         5.54 o
  -5   0  17         16.23         17.06         4.04 o
  -4   0  17       4575.95       4604.26       129.99 o
  -3   0  17         19.55         20.94         4.76 o
  -2   0  17       2521.80       2420.74        72.40 o
  -1   0  17         29.54         36.14         7.26 o
   0   0  17        662.04        544.22        18.73 o
   1   0  17        139.26        160.04         6.82 o
   2   0  17        941.19        920.28        28.81 o
   3   0  17         78.29         80.15         5.75 o
   4   0  17        716.96        855.49        34.70 o
   5   0  17        506.37        306.41        14.31 o
   6   0  17         20.28         22.34        15.40 o
  -6   1  17        782.96        850.59        32.79 o
  -5   1  17        130.02        121.79         8.87 o
  -4   1  17         62.28         56.32         6.25 o
  -3   1  17        384.13        377.34        16.02 o
  -2   1  17        364.80        354.16        14.59 o
  -1   1  17        193.68        165.15        22.01 o
   0   1  17        281.95        242.49         9.35 o
   1   1  17         18.89         22.89         3.43 o
   2   1  17        360.00        350.74        11.60 o
   3   1  17         48.96         49.88         8.02 o
   4   1  17       1814.16       1931.51        75.90 o
   5   1  17          2.17          8.02        13.66 o
   6   1  17        460.59        451.05        18.87 o
   7   1  17         13.52         26.46        15.61 o
  -6   2  17         77.72         77.20         6.51 o
  -5   2  17        591.01        558.17        21.74 o
  -4   2  17        457.10        381.93        16.23 o
  -3   2  17         51.32         51.64         5.77 o
  -2   2  17        174.93        139.39         8.01 o
  -1   2  17          0.19          0.78         6.07 o
   0   2  17         55.04         75.45         5.35 o
   1   2  17       1573.68       1637.31        48.21 o
   2   2  17        237.16        229.65        18.65 o
   3   2  17       1190.25        992.97        39.68 o
   4   2  17        295.52        226.61         9.98 o
   5   2  17          1.14         -6.29        11.28 o
   6   2  17         20.03         13.23        15.18 o
  -6   3  17         31.73         29.28        10.19 o
  -5   3  17         11.67         19.73        20.17 o
  -4   3  17         45.16         56.85         6.70 o
  -3   3  17       4155.53       3852.82       105.04 o
  -2   3  17        106.45         99.35         5.74 o
  -1   3  17        419.93        348.23        19.31 o
   0   3  17        265.89        301.74        38.92 o
   1   3  17        982.39       1065.03        34.89 o
   2   3  17         37.32         31.88        14.31 o
   3   3  17        766.84        629.74        27.32 o
   4   3  17        546.16        654.68        27.11 o
   5   3  17          5.29         12.36        14.31 o
   6   3  17          0.25         -3.69        15.61 o
  -5   4  17        124.71        104.52         7.16 o
  -4   4  17        287.92        299.47        21.25 o
  -3   4  17        834.41        731.18        24.62 o
  -2   4  17       2721.54       2526.55        97.58 o
  -1   4  17        549.02        586.25        17.85 o
   0   4  17          9.38         15.62        15.17 o
   1   4  17        468.32        450.94        17.31 o
   2   4  17         67.79         82.19        11.49 o
   3   4  17          8.74         10.84        14.10 o
   4   4  17        604.04        699.79        30.14 o
   5   4  17       1254.33       1480.02        59.63 o
   6   4  17        178.00        166.98        11.71 o
  -5   5  17         36.68         38.82         8.67 o
  -4   5  17         10.25         13.01         6.94 o
  -3   5  17         10.40         11.87         4.76 o
  -2   5  17        100.19        109.45        24.72 o
  -1   5  17          2.51          1.68         8.60 o
   0   5  17       2503.44       2227.82        45.25 o
   1   5  17         31.49         34.18        17.35 o
   2   5  17        326.25        398.97        28.95 o
   3   5  17         65.64         53.78        11.06 o
   4   5  17         39.50         47.92         9.54 o
   5   5  17         82.09        102.79         9.54 o
  -4   6  17         77.33         80.67         6.29 o
  -3   6  17        171.83        121.88         9.43 o
  -2   6  17        141.22        136.95        13.44 o
  -1   6  17        348.04        344.47        30.58 o
   0   6  17        145.13         81.37        19.54 o
   1   6  17          0.24         -1.14        17.69 o
   2   6  17          0.48         -2.62        14.08 o
   3   6  17          2.31         14.10        19.08 o
   4   6  17         42.36         42.29        12.14 o
   5   6  17         43.75         37.95         7.37 o
  -3   7  17        248.76        215.04        18.00 o
  -2   7  17         25.39         27.63         5.62 o
  -1   7  17        274.68        311.86        32.20 o
   0   7  17        226.91        114.72        83.92 o
   1   7  17         36.52         35.13        63.97 o
   2   7  17        112.74        131.40        40.44 o
   3   7  17        465.38        703.91        30.79 o
   4   7  17        259.31        365.83        20.82 o
  -2   8  17        181.41        182.62        29.28 o
  -1   8  17        286.16        359.98        53.78 o
   0   8  17         97.87         78.72        83.49 o
   1   8  17        480.60        351.30        72.00 o
   2   8  17        248.80        215.55        57.25 o
   3   8  17          3.30          4.12        17.35 o
  -2  -7  18         22.62         21.90         8.02 o
  -1  -7  18         61.14         52.48        15.40 o
   0  -7  18          9.07         20.17        21.03 o
   1  -7  18        386.73        450.45        44.45 o
   2  -7  18         42.47         47.49         8.86 o
  -4  -6  18         93.90        100.60         7.22 o
  -3  -6  18          9.86         12.18         5.17 o
  -2  -6  18        594.38        545.60        35.78 o
  -1  -6  18          0.56         10.41        10.63 o
   0  -6  18         30.93         45.54        13.88 o
   1  -6  18        184.33        165.48        27.87 o
   2  -6  18         70.19         64.90         7.16 o
   3  -6  18        261.92        302.61        23.75 o
   4  -6  18         17.07         12.07         9.98 o
  -4  -5  18          3.69          5.62         8.52 o
  -3  -5  18         87.22         80.49         5.89 o
  -2  -5  18          2.55          7.16         9.33 o
  -1  -5  18        209.14        179.55        11.07 o
   0  -5  18        569.50        590.39        20.69 o
   1  -5  18         15.96         19.43         7.60 o
   2  -5  18        426.56        480.01        19.41 o
   3  -5  18         87.75         98.96         8.31 o
   4  -5  18        542.63        483.99        15.04 o
   5  -5  18         41.03         42.06         5.97 o
  -5  -4  18         82.85         77.42         6.20 o
  -4  -4  18        359.30        305.49        15.56 o
  -3  -4  18         89.38         84.03         7.26 o
  -2  -4  18         21.15         18.57         9.76 o
  -1  -4  18         74.09         93.68         6.77 o
   0  -4  18         43.03         61.78         6.62 o
   1  -4  18          5.57          8.73        22.04 o
   2  -4  18          0.06         -0.80        11.77 o
   3  -4  18        158.65        184.99        10.86 o
   4  -4  18         10.27         21.06        12.02 o
   5  -4  18        101.20        104.47        10.84 o
  -5  -3  18          6.86         13.04         7.88 o
  -4  -3  18        250.29        215.57        11.12 o
  -3  -3  18       1222.72       1247.08        45.48 o
  -2  -3  18        153.87        145.14         9.09 o
  -1  -3  18       1327.64       1427.35        46.46 o
   0  -3  18         18.00         24.39         4.34 o
   1  -3  18        186.19        222.09        12.43 o
   2  -3  18         59.02         39.01         4.92 o
   3  -3  18          2.83          2.04        14.42 o
   4  -3  18        802.24        868.27        78.18 o
   5  -3  18          1.67         -0.07        11.46 o
   6  -3  18         45.55         32.31        32.53 o
  -6  -2  18         43.94         52.75         4.99 o
  -5  -2  18        122.63        124.80         8.69 o
  -4  -2  18        459.21        431.54        19.55 o
  -3  -2  18         80.21         81.67         5.30 o
  -2  -2  18        469.01        430.94        27.00 o
  -1  -2  18       3168.10       3305.45        91.42 o
   0  -2  18        448.71        487.24        13.90 o
   1  -2  18        228.17        214.53         7.70 o
   2  -2  18         85.10         95.84         6.69 o
   3  -2  18        161.17        198.40        11.12 o
   4  -2  18          3.98         21.25        11.49 o
  -6  -1  18        116.78        131.10         9.50 o
  -5  -1  18        497.55        497.38        20.68 o
  -4  -1  18       1186.38       1155.30        40.94 o
  -3  -1  18        229.29        248.03        12.87 o
  -2  -1  18         17.48         17.84         2.99 o
  -1  -1  18          3.15          3.43         5.65 o
   0  -1  18       5610.98       5207.19       137.48 o
   1  -1  18       1218.96       1172.24        36.66 o
   2  -1  18       3175.51       2781.24        74.47 o
   3  -1  18        332.34        315.63        14.38 o
   4  -1  18        169.52        119.49         9.11 o
  -6   0  18         50.74         68.51         6.51 o
  -5   0  18         15.79         14.92         4.29 o
  -4   0  18         38.16         35.89         4.17 o
  -3   0  18          0.61          5.57         9.15 o
  -2   0  18        174.13        168.60         9.71 o
  -1   0  18         32.78         35.54         3.62 o
   0   0  18         18.20         22.72         6.94 o
   1   0  18        197.30        196.92         9.33 o
   2   0  18       1571.95       1608.90        39.34 o
   3   0  18        821.75        958.92        39.47 o
   4   0  18        181.79        119.05         7.37 o
   5   0  18         97.66         60.29         9.98 o
   6   0  18         76.73         91.08        17.35 o
  -6   1  18         79.54         81.57         5.90 o
  -5   1  18        387.66        361.18        32.20 o
  -4   1  18       1153.72        905.59        33.84 o
  -3   1  18       1966.67       1838.93        58.51 o
  -2   1  18       1000.88        515.16       485.10 o
  -1   1  18          0.27          4.32         7.99 o
   0   1  18       1505.36       1357.48        40.24 o
   1   1  18       1230.90       1169.37        36.67 o
   2   1  18        476.84        496.94        16.98 o
   3   1  18        855.71        630.61        27.76 o
   4   1  18        150.37        139.65        11.28 o
   5   1  18        149.70        144.86        12.79 o
   6   1  18          0.14          2.82        17.57 o
  -6   2  18         18.05         20.60         4.99 o
  -5   2  18       1553.08       1393.18        48.01 o
  -4   2  18       1070.02       1141.49        67.98 o
  -3   2  18        347.46        382.74        15.28 o
  -2   2  18        102.64        101.17         6.49 o
  -1   2  18       3460.64       3082.68       673.23 o
   0   2  18         19.68         19.38         3.43 o
   1   2  18       3846.29       4245.08       111.82 o
   2   2  18         80.72         85.01        10.41 o
   3   2  18        186.54        181.94        10.84 o
   4   2  18        116.68        116.02        14.31 o
   5   2  18        146.90        183.67        11.28 o
   6   2  18         72.56         66.57         8.46 o
  -6   3  18         72.23         66.57         7.81 o
  -5   3  18        610.34        582.94        28.25 o
  -4   3  18        449.68        420.05        16.45 o
  -3   3  18        199.47        172.84         9.91 o
  -2   3  18       1716.58       1420.39        35.56 o
  -1   3  18        256.55        277.38        12.43 o
   0   3  18        967.44        935.11        25.52 o
   1   3  18        219.49        242.65        11.76 o
   2   3  18        801.47        796.94        36.00 o
   3   3  18       2043.91       2043.41        77.42 o
   4   3  18        564.47        395.32        17.57 o
   5   3  18         57.14         64.62         7.81 o
   6   3  18          7.89         -3.47        13.01 o
  -5   4  18        238.35        211.21        14.10 o
  -4   4  18         94.87        109.73         9.32 o
  -3   4  18        146.85        129.09         8.71 o
  -2   4  18        213.62        230.74        48.66 o
  -1   4  18        519.77        490.53        16.60 o
   0   4  18        283.59        282.91        23.34 o
   1   4  18          0.09          4.21        22.56 o
   2   4  18       1503.44       1611.44        66.79 o
   3   4  18         67.84        100.40        14.96 o
   4   4  18       1744.93       2139.47        83.92 o
   5   4  18         23.43         26.24         9.98 o
   6   4  18         36.33         39.90        10.19 o
  -5   5  18        115.80        169.58        13.88 o
  -4   5  18        148.45        174.13        13.23 o
  -3   5  18        183.60        191.93        31.01 o
  -2   5  18       1420.00       1396.86        54.65 o
  -1   5  18        169.42        158.76        19.89 o
   0   5  18         74.98         74.52         8.25 o
   1   5  18        650.92        483.01        22.16 o
   2   5  18        405.15        439.07        21.32 o
   3   5  18        488.36        390.34        18.00 o
   4   5  18        326.80        372.34        19.30 o
   5   5  18         90.58         90.64         7.81 o
  -4   6  18        161.72        160.69        11.71 o
  -3   6  18        131.84        102.40         7.66 o
  -2   6  18          7.77         20.75        23.09 o
  -1   6  18         18.20         23.43        17.31 o
   0   6  18        871.98        789.54        30.60 o
   1   6  18        336.78        429.76        38.93 o
   2   6  18        617.33        566.29        24.59 o
   3   6  18         47.27         52.26         8.67 o
   4   6  18        148.30        189.10        16.05 o
   5   6  18        359.77        449.54        20.82 o
  -3   7  18        311.06        314.22        27.43 o
  -2   7  18        467.82        453.14        26.41 o
  -1   7  18       1378.33       1572.19        52.26 o
   0   7  18        589.38        480.55        82.40 o
   1   7  18        215.11        117.97        90.64 o
   2   7  18        171.40        174.09        32.42 o
   3   7  18       1536.78       1772.56        67.01 o
   4   7  18        190.24        213.17        19.95 o
  -2   8  18        197.95        213.64        25.59 o
  -1   8  18        172.65         43.59        17.57 o
   0   8  18        244.65        167.41        71.78 o
   1   8  18         75.82         26.89       107.99 o
   2   8  18        128.23         75.03        40.33 o
  -2  -7  19        100.66        138.87         8.15 o
  -1  -7  19         21.17         58.55        41.64 o
   0  -7  19         38.10         42.07         6.51 o
   1  -7  19        414.21        385.97        20.05 o
   2  -7  19         41.76         46.63        16.59 o
  -3  -6  19        321.31        340.88        19.67 o
  -2  -6  19          2.57          9.11         9.32 o
  -1  -6  19       1027.03        880.21        55.08 o
   0  -6  19         10.25         43.59        33.61 o
   1  -6  19         85.19         72.41         8.55 o
   2  -6  19        186.06        188.33        19.73 o
   3  -6  19        198.51        230.83        12.77 o
   4  -6  19        187.37        180.40        12.36 o
  -4  -5  19          1.74          4.68         8.33 o
  -3  -5  19         12.09         10.15         4.08 o
  -2  -5  19        603.44        532.89        23.81 o
  -1  -5  19         10.40         13.51         5.86 o
   0  -5  19       2334.18       2710.29        93.18 o
   1  -5  19         36.36         53.60        11.39 o
   2  -5  19          0.65          4.29        14.24 o
   3  -5  19        312.64        306.61        14.66 o
   4  -5  19         21.06         21.84         5.47 o
   5  -5  19         25.00         21.53         7.16 o
  -5  -4  19        106.35        115.07         8.57 o
  -4  -4  19        188.61        178.52        27.76 o
  -3  -4  19        888.34        781.42        30.60 o
  -2  -4  19         81.06         62.28         5.96 o
  -1  -4  19         87.38         74.65         5.68 o
   0  -4  19         56.90         48.88         5.44 o
   1  -4  19        386.90        389.80        21.04 o
   2  -4  19       2530.10       2527.81        49.86 o
   3  -4  19        259.08        252.50        35.46 o
   4  -4  19        117.56        149.68        10.10 o
   5  -4  19          2.23          4.56        12.22 o
  -5  -3  19        140.39        120.52         9.15 o
  -4  -3  19         66.15         74.17         6.63 o
  -3  -3  19        577.62        643.56        24.49 o
  -2  -3  19        138.22        132.09         8.98 o
  -1  -3  19        114.89        109.18         6.94 o
   0  -3  19        162.66        198.32         8.82 o
   1  -3  19        927.16        933.05        22.73 o
   2  -3  19         64.30         61.56         6.76 o
   3  -3  19       2075.33       1913.79        40.44 o
   4  -3  19        220.99        236.35        20.93 o
   5  -3  19         17.13         41.20        29.28 o
   6  -3  19         41.85         37.30        30.36 o
  -6  -2  19          1.80          5.21         7.56 o
  -5  -2  19        791.14        855.12        34.42 o
  -4  -2  19          3.91          4.76         9.04 o
  -3  -2  19       1962.86       2108.80        67.88 o
  -2  -2  19        264.27        275.95        12.08 o
  -1  -2  19       3933.36       3657.40       101.49 o
   0  -2  19         73.67         86.84         5.18 o
   1  -2  19          0.03          4.77         6.53 o
   2  -2  19          2.22          3.50        10.06 o
   3  -2  19          3.42         -3.68         9.11 o
   4  -2  19         12.34          8.02         6.07 o
  -6  -1  19       1039.88       1014.67        48.68 o
  -5  -1  19        108.49        109.21         7.78 o
  -4  -1  19        353.88        321.55        14.64 o
  -3  -1  19        417.77        433.31        16.70 o
  -2  -1  19         17.86         20.23         3.36 o
  -1  -1  19         41.25         27.68        16.05 o
   0  -1  19       1217.70       1249.56        39.08 o
   1  -1  19       1743.20       1642.43        49.94 o
   2  -1  19         22.24         26.77         6.18 o
   3  -1  19         70.49         78.64         8.02 o
   4  -1  19          8.44         12.36         8.02 o
  -6   0  19        263.36        242.14        14.97 o
  -5   0  19          0.66          1.75         9.79 o
  -4   0  19         10.12         14.17         9.25 o
  -3   0  19        910.08        922.83        32.70 o
  -2   0  19       1531.92       1446.78        47.31 o
  -1   0  19         62.10         77.39         5.08 o
   0   0  19       1475.48       1567.03        46.10 o
   1   0  19        120.45        104.29         6.29 o
   2   0  19       3356.65       3291.98        90.09 o
   3   0  19        640.98        700.44        28.62 o
   4   0  19        918.02        946.78        39.03 o
   5   0  19          3.86         10.19        13.44 o
   6   0  19         21.40         27.11        17.35 o
  -6   1  19         56.75         65.59         9.11 o
  -5   1  19          0.08          1.03         7.54 o
  -4   1  19          0.15          0.31        11.47 o
  -3   1  19       2287.88       2351.55        71.43 o
  -2   1  19         59.24         53.62        31.12 o
  -1   1  19         81.38         58.74         5.05 o
   0   1  19          0.05         -0.79         5.50 o
   1   1  19        427.05        470.64        17.55 o
   2   1  19       1720.21       1712.80        53.38 o
   3   1  19        777.41        758.99        33.40 o
   4   1  19       3075.55       3110.32       106.91 o
   5   1  19         99.99         71.78        13.01 o
   6   1  19        300.04        327.67        20.17 o
  -6   2  19         48.90         58.98         6.51 o
  -5   2  19       1278.28       1192.10        42.15 o
  -4   2  19        270.98        259.39        12.04 o
  -3   2  19        523.49        587.53        21.87 o
  -2   2  19        226.74        211.26        15.72 o
  -1   2  19         47.74         45.71         4.06 o
   0   2  19        660.26        668.89        25.37 o
   1   2  19        940.66       1049.15        32.56 o
   2   2  19         61.64         68.74         6.72 o
   3   2  19        546.45        558.83        25.81 o
   4   2  19        611.32        384.91        17.57 o
   5   2  19        923.23        785.88        32.74 o
   6   2  19          1.59          6.29        16.05 o
  -5   3  19        106.14        140.09        11.49 o
  -4   3  19         86.07         75.59         8.34 o
  -3   3  19        115.87        100.33         9.71 o
  -2   3  19       1697.37       1569.05        38.77 o
  -1   3  19         63.35         67.96         7.10 o
   0   3  19        963.79        994.33        24.10 o
   1   3  19         61.88         33.83        14.10 o
   2   3  19         17.98         24.72        14.10 o
   3   3  19        348.48        459.73        20.60 o
   4   3  19        597.74        654.90        28.84 o
   5   3  19         32.25         26.89         9.76 o
   6   3  19        118.18        151.36        11.06 o
  -5   4  19        311.49        338.94        25.15 o
  -4   4  19         29.49         27.97         5.42 o
  -3   4  19        803.59        803.46        32.96 o
  -2   4  19       4516.52       4348.37        73.29 o
  -1   4  19          0.21         -0.20        12.55 o
   0   4  19        386.75        199.34        93.68 o
   1   4  19          4.22          1.20        31.94 o
   2   4  19        835.55       1060.63        47.71 o
   3   4  19       1992.18       2735.82        99.97 o
   4   4  19         76.34         96.28        15.61 o
   5   4  19         47.61         49.44         8.46 o
   6   4  19         28.81         50.53         8.24 o
  -4   5  19          0.67         -6.51        19.30 o
  -3   5  19        226.63        222.71        16.05 o
  -2   5  19        138.55        130.91        13.55 o
  -1   5  19          0.87          6.27        10.23 o
   0   5  19       1187.76       1202.46        27.83 o
   1   5  19        206.02        211.90        21.88 o
   2   5  19        825.01        925.53        44.24 o
   3   5  19          8.71          4.34        11.49 o
   4   5  19        682.35        598.30        26.46 o
   5   5  19         92.42         76.33         7.81 o
  -4   6  19        193.41        129.03         9.98 o
  -3   6  19         13.80         17.13         8.35 o
  -2   6  19          0.74          1.01        11.60 o
  -1   6  19        831.51        810.98        35.53 o
   0   6  19         25.52         17.91        19.55 o
   1   6  19       1028.14        871.14        33.99 o
   2   6  19         30.43         42.26        20.79 o
   3   6  19        243.70        216.85        10.19 o
   4   6  19         60.84         69.18        13.88 o
   5   6  19        183.31        254.80        16.26 o
  -3   7  19        568.78        478.27        27.11 o
  -2   7  19         13.83         29.11        19.81 o
  -1   7  19         25.02          2.60        51.39 o
   0   7  19         34.52         15.18        51.18 o
   1   7  19        213.93         82.62        97.58 o
   2   7  19          7.54         -1.82        15.81 o
   3   7  19        193.10        327.67        18.43 o
   4   7  19          0.78         -4.55        20.38 o
  -2   8  19        199.24        177.17        83.49 o
  -1   8  19        810.71        637.98        70.91 o
   0   8  19         28.40         17.57        54.65 o
   1   8  19         70.54          2.82         9.76 o
   2   8  19         26.62         25.15        43.15 o
  -2  -7  20         35.90         40.62         5.98 o
  -1  -7  20        536.87        503.75        35.35 o
   0  -7  20          4.97         13.23        15.40 o
   1  -7  20        314.96        355.21        23.20 o
   2  -7  20         90.09         71.65         9.63 o
  -3  -6  20          3.13          6.75        10.09 o
  -2  -6  20        129.10        130.76         9.32 o
  -1  -6  20        331.10        347.40        25.59 o
   0  -6  20        210.05        203.63        18.00 o
   1  -6  20        102.60        108.58        16.48 o
   2  -6  20        434.18        447.66        20.62 o
   3  -6  20        378.50        426.87        17.84 o
  -4  -5  20         37.78         41.88         6.61 o
  -3  -5  20        311.74        229.97        15.72 o
  -2  -5  20        338.04        332.21        16.83 o
  -1  -5  20        317.09        272.81        18.87 o
   0  -5  20        462.78        408.55        27.97 o
   1  -5  20         47.00         55.19        10.26 o
   2  -5  20         15.43         21.55        16.54 o
   3  -5  20        137.40        166.19        10.97 o
   4  -5  20        268.95        263.05        14.31 o
  -5  -4  20        278.06        287.10        36.11 o
  -4  -4  20        280.00        290.68        15.84 o
  -3  -4  20        121.38        102.17         7.29 o
  -2  -4  20          0.58          3.38         8.55 o
  -1  -4  20          0.43          5.71         8.90 o
   0  -4  20       1480.43       1362.26        43.24 o
   1  -4  20        471.70        380.88        48.47 o
   2  -4  20        455.79        543.03        15.42 o
   3  -4  20        116.56        100.24        11.38 o
   4  -4  20          3.63          3.59        14.80 o
   5  -4  20         30.01         24.48         5.19 o
  -5  -3  20         71.70         89.75        12.79 o
  -4  -3  20         89.16         90.10         8.13 o
  -3  -3  20        860.40        869.36        34.18 o
  -2  -3  20        218.46        215.53        12.83 o
  -1  -3  20          6.11         16.75         4.85 o
   0  -3  20          4.92          7.26         8.69 o
   1  -3  20         50.28         71.59        10.89 o
   2  -3  20          0.05          8.17        12.66 o
   3  -3  20        123.14        115.87         7.97 o
   4  -3  20        731.79        788.20        22.60 o
   5  -3  20         85.80         51.61        27.76 o
   6  -3  20        115.29         88.04        31.88 o
  -6  -2  20         28.21         27.45         5.50 o
  -5  -2  20          3.62          8.67         8.10 o
  -4  -2  20          0.15         -0.71         9.06 o
  -3  -2  20       1088.64       1061.06        57.25 o
  -2  -2  20        477.96        495.72        19.49 o
  -1  -2  20        398.45        357.67        21.58 o
   0  -2  20        359.06        319.05         9.90 o
   1  -2  20          8.01         11.41         6.78 o
   2  -2  20        147.48        132.78        10.94 o
   3  -2  20       2950.00       3027.96        82.01 o
   4  -2  20        160.60        157.00        10.84 o
  -6  -1  20        169.82        161.95        24.94 o
  -5  -1  20         14.87         21.08         6.20 o
  -4  -1  20        162.39        137.95         7.65 o
  -3  -1  20       2350.02       2360.00        72.36 o
  -2  -1  20        108.26        102.70         6.20 o
  -1  -1  20        332.25        238.77       171.10 o
   0  -1  20       3032.73       2870.33        82.15 o
   1  -1  20        164.41        149.35         7.81 o
   2  -1  20       1281.06       1242.06        37.17 o
   3  -1  20         18.15         17.53         4.31 o
   4  -1  20        391.38        413.32        24.50 o
  -6   0  20        186.76        183.74        11.91 o
  -5   0  20        186.97        157.09        10.73 o
  -4   0  20        627.21        651.74        26.09 o
  -3   0  20       1525.31       1556.37        51.60 o
  -2   0  20        462.46        494.06        19.51 o
  -1   0  20          3.89          6.28         2.94 o
   0   0  20        137.95        123.44         7.59 o
   1   0  20         90.12         88.33         5.96 o
   2   0  20        667.67        573.91        20.27 o
   3   0  20        626.41        446.93        20.17 o
   4   0  20         52.89         71.56        18.43 o
   5   0  20         33.87         60.72        21.69 o
   6   0  20        271.19        293.84        16.05 o
  -6   1  20         77.50         93.99         7.39 o
  -5   1  20         78.68         65.65         4.81 o
  -4   1  20          6.24          7.68         6.23 o
  -3   1  20         13.91         18.13         3.57 o
  -2   1  20        618.55        420.64       364.20 o
  -1   1  20        538.18        514.50        18.39 o
   0   1  20       1394.29       1370.52        41.79 o
   1   1  20        929.50        933.70        28.95 o
   2   1  20       1865.66       1700.13        68.53 o
   3   1  20       3430.02       3266.03       114.50 o
   4   1  20       5143.53       4000.07       136.62 o
   5   1  20         11.24         14.31        13.66 o
   6   1  20          0.02          8.24        22.99 o
  -6   2  20          0.94          2.27        11.22 o
  -5   2  20          0.08          2.41         8.94 o
  -4   2  20          0.33         -1.87         7.60 o
  -3   2  20       1349.60       1206.71        39.38 o
  -2   2  20        275.77        278.52        24.72 o
  -1   2  20       5573.06       5149.59        82.75 o
   0   2  20        341.28        329.81        14.48 o
   1   2  20       1152.53        984.59        31.81 o
   2   2  20        118.40        119.70        13.23 o
   3   2  20        311.27        326.58        20.82 o
   4   2  20        471.36        561.00        24.50 o
   5   2  20         21.58         20.17        15.18 o
   6   2  20          7.80         18.65        16.70 o
  -5   3  20         79.47         75.68         7.59 o
  -4   3  20        950.80       1031.81        36.20 o
  -3   3  20        738.68        719.40        23.27 o
  -2   3  20        131.03        111.13         5.29 o
  -1   3  20       1194.77       1013.43        32.10 o
   0   3  20         96.01         95.10        12.35 o
   1   3  20         41.05         46.84         9.11 o
   2   3  20        365.73        625.40        28.19 o
   3   3  20         61.04         50.74        12.14 o
   4   3  20        605.67        740.12        33.61 o
   5   3  20        150.72        188.01        16.26 o
   6   3  20          0.18          4.34        19.95 o
  -4   4  20        316.71        254.37        18.22 o
  -3   4  20        144.28        126.23        11.82 o
  -2   4  20        390.51        382.13        19.18 o
  -1   4  20          8.46         15.31        11.69 o
   0   4  20        690.57        759.32       133.28 o
   1   4  20        227.23        290.09        89.89 o
   2   4  20        961.83       1077.76        45.11 o
   3   4  20        403.24        390.77        18.65 o
   4   4  20       1369.79       1432.97        61.80 o
   5   4  20          5.12          4.99        17.35 o
   6   4  20          0.02          3.25        11.06 o
  -4   5  20         11.05         35.13        16.70 o
  -3   5  20         96.93        112.55         9.54 o
  -2   5  20         71.51         75.49         8.84 o
  -1   5  20       1763.47       1721.90        45.00 o
   0   5  20       3723.02       3930.45        78.35 o
   1   5  20        361.39        372.26        18.93 o
   2   5  20         18.33         32.31        15.40 o
   3   5  20        604.26        675.50        29.71 o
   4   5  20        173.84        217.72        16.91 o
   5   5  20         62.89         77.42        14.96 o
  -4   6  20        203.05        190.83        12.79 o
  -3   6  20        268.45        240.06        16.70 o
  -2   6  20        382.20        405.87        24.27 o
  -1   6  20        507.46        507.18        26.67 o
   0   6  20        707.15        772.49        70.26 o
   1   6  20          0.22         -6.59        28.84 o
   2   6  20        112.94         99.94        26.56 o
   3   6  20         11.24          7.81        18.87 o
   4   6  20         55.44         51.39        12.58 o
   5   6  20        154.59         96.28         8.67 o
  -3   7  20          6.97         22.95        14.38 o
  -2   7  20          7.53         30.62        14.89 o
  -1   7  20         70.67         56.16        75.90 o
   0   7  20        212.18        263.69        59.20 o
   1   7  20       1158.76        956.18        86.42 o
   2   7  20        110.25        261.09        71.89 o
   3   7  20        494.13        755.95        36.00 o
   4   7  20          2.69          2.60        16.26 o
  -1   8  20         37.81        -23.20        73.51 o
   0   8  20        833.88        269.11        17.57 o
   1   8  20         85.42         17.13        82.62 o
   2   8  20        367.99        265.86        54.43 o
  -1  -7  21         32.64         37.52        16.91 o
   0  -7  21         37.59         43.59         7.81 o
   1  -7  21          6.64          8.24        18.65 o
  -3  -6  21         20.79         21.25         5.93 o
  -2  -6  21        122.45        122.52         9.32 o
  -1  -6  21          2.32         11.28        11.49 o
   0  -6  21         40.85         72.43        37.30 o
   1  -6  21         75.11         88.73        13.44 o
   2  -6  21       1278.77       1238.07        57.03 o
   3  -6  21         25.86         21.05         6.01 o
  -4  -5  21         32.85         48.69         7.92 o
  -3  -5  21          3.20          5.13         8.02 o
  -2  -5  21       1148.69        951.30        36.52 o
  -1  -5  21         34.01         42.72         6.07 o
   0  -5  21        960.31        827.73        52.04 o
   1  -5  21          1.40          0.24        19.72 o
   2  -5  21        746.89        679.35        26.92 o
   3  -5  21         27.43         28.98         9.27 o
   4  -5  21         16.39         32.48        12.07 o
  -5  -4  21        380.28        434.51        19.06 o
  -4  -4  21         83.13         82.51         7.16 o
  -3  -4  21         19.55         21.19         4.04 o
  -2  -4  21         23.97         27.74         9.11 o
  -1  -4  21       1258.86       1084.78        40.33 o
   0  -4  21       1045.91        967.82        33.33 o
   1  -4  21        427.24        390.58        26.24 o
   2  -4  21         50.22         54.91         7.20 o
   3  -4  21         53.51         41.22        14.75 o
   4  -4  21        112.79        103.92        13.77 o
   5  -4  21        295.69        298.48        13.36 o
  -5  -3  21        106.04        118.30         9.42 o
  -4  -3  21         68.49         85.99        14.20 o
  -3  -3  21          0.78         -1.34         7.95 o
  -2  -3  21        979.79        976.50        37.45 o
  -1  -3  21         69.35         82.65         8.67 o
   0  -3  21        491.13        475.97        17.73 o
   1  -3  21        967.03        949.48        19.44 o
   2  -3  21        233.57        217.11        10.80 o
   3  -3  21       3063.23       2681.61        53.39 o
   4  -3  21         70.37         52.85         8.20 o
   5  -3  21         55.78         10.63         3.25 o
  -5  -2  21         10.04         14.05         5.08 o
  -4  -2  21        103.05         83.15         7.04 o
  -3  -2  21        749.73        716.75        27.16 o
  -2  -2  21        271.85        271.98        12.87 o
  -1  -2  21        621.80        585.78        21.72 o
   0  -2  21        155.28        149.14         6.79 o
   1  -2  21         77.63         80.92         5.53 o
   2  -2  21        842.43        696.40        25.64 o
   3  -2  21         92.71         95.33         6.42 o
  -6  -1  21        817.12       1072.42        39.43 o
  -5  -1  21          2.09          9.61        10.48 o
  -4  -1  21        105.41        117.08         6.81 o
  -3  -1  21          9.53         13.77         3.20 o
  -2  -1  21       1890.76       2066.34        62.23 o
  -1  -1  21         53.71         53.02        31.88 o
   0  -1  21         35.75         44.01         6.40 o
   1  -1  21        994.61       1021.71        34.39 o
   2  -1  21         66.23         62.65         6.49 o
   3  -1  21        404.73        418.59        22.34 o
   4  -1  21        287.60        210.56        22.55 o
  -6   0  21          1.48          2.91         9.26 o
  -5   0  21       1420.81       1270.05        45.93 o
  -4   0  21        265.21        246.68        16.81 o
  -3   0  21          3.44          9.43         6.29 o
  -2   0  21        265.74        267.60        12.39 o
  -1   0  21          2.11          5.05         5.07 o
   0   0  21        248.04        222.45         9.29 o
   1   0  21        313.47        246.19        10.72 o
   2   0  21       3487.86       2916.36        86.26 o
   3   0  21        715.12        728.19        36.21 o
   4   0  21        396.56        450.40        19.95 o
   5   0  21        212.46        228.56        23.64 o
  -6   1  21         25.10         24.21         4.49 o
  -5   1  21          6.89         -0.75         5.85 o
  -4   1  21          0.74          0.97         6.36 o
  -3   1  21          3.36         10.69         6.32 o
  -2   1  21        232.68        163.69       110.05 o
  -1   1  21        784.73        771.26        26.30 o
   0   1  21        396.53        379.39        21.90 o
   1   1  21        322.35        317.89        11.45 o
   2   1  21        699.95        766.58        31.88 o
   3   1  21       4820.18       4531.15       145.29 o
   4   1  21         61.81         50.96        20.60 o
   5   1  21         26.68         41.42        14.75 o
   6   1  21        212.54        161.56        11.93 o
  -6   2  21          0.36         -2.36        13.76 o
  -5   2  21        231.08        268.09        13.01 o
  -4   2  21         19.58         25.00         4.79 o
  -3   2  21          6.76         15.71         8.88 o
  -2   2  21        709.59        668.83        24.55 o
  -1   2  21          6.88          6.29         3.54 o
   0   2  21          0.10         11.88         7.69 o
   1   2  21        169.85        167.32         9.06 o
   2   2  21         47.12         70.91        22.99 o
   3   2  21       1164.51        687.86        29.06 o
   4   2  21        678.77        622.15        26.67 o
   5   2  21        313.02        297.31        14.75 o
   6   2  21         23.11         50.31        18.43 o
  -4   3  21        106.47        108.57         8.85 o
  -3   3  21        438.27        382.04        16.47 o
  -2   3  21        481.39        419.48        16.17 o
  -1   3  21       1666.45       1631.14       278.93 o
   0   3  21        675.42        526.25        18.65 o
   1   3  21          1.15          0.87        16.48 o
   2   3  21        324.93        346.10        16.70 o
   3   3  21        390.65        421.78        22.12 o
   4   3  21        107.05        107.13        10.84 o
   5   3  21         25.43         33.40        20.82 o
   6   3  21         81.31        116.45        18.00 o
  -5   4  21        139.78        132.47         7.82 o
  -4   4  21        437.45        439.78        29.71 o
  -3   4  21         23.58         20.74         6.73 o
  -2   4  21        920.65        859.55        34.26 o
  -1   4  21       1476.81       1474.43        33.61 o
   0   4  21        192.58        179.21        26.56 o
   1   4  21        365.83        355.21        16.48 o
   2   4  21       1439.29       1435.57        54.43 o
   3   4  21        492.39        468.62        22.12 o
   4   4  21          5.09          4.77        12.14 o
   5   4  21        378.79        299.04        15.40 o
   6   4  21         67.44         70.91        13.44 o
  -5   5  21         78.58         83.71         9.11 o
  -4   5  21         81.88         84.79         7.16 o
  -2   5  21        392.60        403.35        23.61 o
  -1   5  21       1097.63       1052.47        32.84 o
   0   5  21        132.68         89.61        76.01 o
   1   5  21        383.17        315.39        20.06 o
   2   5  21        104.11        168.71        13.88 o
   3   5  21        103.46         63.32         9.76 o
   4   5  21        700.27        744.02        31.88 o
   5   5  21          1.62         14.53        16.48 o
  -4   6  21         87.09         69.61         9.11 o
  -3   6  21        213.91        203.84        14.31 o
  -2   6  21         20.71         28.79         8.77 o
  -1   6  21        233.01        250.43        18.87 o
   0   6  21          0.11         -3.65        13.35 o
   1   6  21        445.05        437.89        37.30 o
   2   6  21         46.61         61.59         9.54 o
   3   6  21        165.02        157.65        19.73 o
   4   6  21         46.74         57.25        11.06 o
  -3   7  21        404.21        407.47        25.37 o
  -2   7  21         12.51         10.67        11.28 o
  -1   7  21         20.93          0.65         3.04 o
   0   7  21         14.95         15.18        37.73 o
   1   7  21          0.32         -8.64        17.58 o
   2   7  21        318.32        535.17        62.56 o
   3   7  21         27.91         83.49        26.67 o
  -1   8  21         33.02         86.31       116.02 o
   0   8  21         72.49         39.68        50.09 o
   1   8  21          0.16         -0.87         2.60 o
   2   8  21          2.32        -32.31        85.44 o
   0  -7  22        117.55        127.08         9.76 o
   1  -7  22        546.57        533.89        35.13 o
  -3  -6  22         35.85         40.34         6.45 o
  -2  -6  22         14.57         18.22         5.20 o
  -1  -6  22          3.13          7.81        11.28 o
   0  -6  22        225.35        196.25        17.13 o
   1  -6  22          9.77         18.65        17.78 o
   2  -6  22        965.90       1017.72        31.09 o
   3  -6  22        154.20        142.27         9.11 o
  -4  -5  22         78.71         93.25         7.19 o
  -3  -5  22        107.33        106.07        11.82 o
  -2  -5  22         37.64         41.43         5.11 o
   0  -5  22        479.42        421.56        29.49 o
   1  -5  22        628.75        675.94        21.09 o
   2  -5  22        573.04        549.67        25.47 o
   3  -5  22          2.13          0.40        16.81 o
   4  -5  22       1209.46       1313.69        85.33 o
  -4  -4  22          4.32          8.50         8.90 o
  -3  -4  22         77.20         78.30         6.69 o
  -2  -4  22        197.04        180.35        10.19 o
  -1  -4  22          0.13          3.25        32.96 o
   0  -4  22        287.70        264.21        13.10 o
   1  -4  22        622.10        614.37        24.27 o
   2  -4  22          0.85          2.83        12.19 o
   3  -4  22        148.78        163.07        11.00 o
   4  -4  22         26.80         23.40         7.62 o
   5  -4  22        866.89       1035.47        27.76 o
  -5  -3  22         67.71         62.15         9.98 o
  -4  -3  22         40.35         43.52         4.46 o
  -3  -3  22       3575.78       3461.48       105.18 o
  -2  -3  22        276.52        318.58        15.14 o
  -1  -3  22         11.99         12.13         5.08 o
   0  -3  22         72.91         82.48        13.88 o
   1  -3  22       2417.10       2324.56        39.90 o
   2  -3  22        277.97        282.08        12.66 o
   3  -3  22        155.97        179.47        20.38 o
   4  -3  22        385.16        383.38        17.01 o
   5  -3  22         23.42          9.32         5.86 o
  -5  -2  22         23.30         26.98         5.29 o
  -4  -2  22         18.86         20.82         4.28 o
  -3  -2  22         60.15         58.42         5.06 o
  -2  -2  22       2433.86       2498.19        76.43 o
  -1  -2  22         37.18         39.56         4.60 o
   0  -2  22         16.54         18.47         4.87 o
   1  -2  22        219.30        205.51        11.28 o
   2  -2  22          0.09          0.47        13.65 o
   3  -2  22        972.96        960.81        32.75 o
  -5  -1  22         55.65         61.95         5.64 o
  -4  -1  22         79.07         71.76         5.71 o
  -3  -1  22        272.26        285.52        11.88 o
  -2  -1  22       2014.15       1978.18        60.06 o
  -1  -1  22        262.13        206.78       145.83 o
   0  -1  22       5604.65       5879.60       155.27 o
   1  -1  22          4.16          3.43        10.11 o
   2  -1  22        119.48        104.62         7.90 o
   3  -1  22        304.19        305.25        13.55 o
   4  -1  22       3722.47       4904.35       174.57 o
  -6   0  22        178.79        191.87        12.01 o
  -5   0  22          3.36          8.93         6.74 o
  -4   0  22        877.74        761.65        28.22 o
  -3   0  22         22.99         26.36         4.01 o
  -2   0  22         26.49         28.65         5.28 o
  -1   0  22        105.68        110.60         6.61 o
   0   0  22        127.94        132.41         7.48 o
   1   0  22        665.97        556.40        23.31 o
   2   0  22          9.06         12.16         4.02 o
   3   0  22       1871.15       1928.26        74.81 o
   4   0  22         36.11         28.62         8.46 o
   5   0  22        153.09         75.90        12.79 o
  -6   1  22         63.25         71.79         6.11 o
  -5   1  22         77.05         87.39         5.62 o
  -4   1  22        135.63        127.28        12.47 o
  -3   1  22       1647.49       1828.68        56.42 o
  -2   1  22        133.31         89.03        55.84 o
  -1   1  22       1437.66       1422.24        45.85 o
   0   1  22        446.32        448.71        17.41 o
   1   1  22         93.09         77.96         5.20 o
   2   1  22       1583.98       1234.98        47.06 o
   3   1  22         44.92         45.76        16.05 o
   4   1  22         18.71         46.84        28.41 o
   5   1  22         35.01         53.56        14.10 o
   6   1  22         11.33          5.86        16.05 o
  -5   2  22        228.81        211.87        14.10 o
  -4   2  22         88.95         91.52         6.75 o
  -3   2  22        713.78        671.09        24.54 o
  -2   2  22         53.97         55.13        21.90 o
  -1   2  22       6986.62       7637.89       198.61 o
   0   2  22         59.24         61.86         4.46 o
   1   2  22       1788.93       1933.15        59.53 o
   2   2  22         26.16         14.10        19.52 o
   3   2  22       2022.19       2069.65        77.63 o
   4   2  22        265.91        141.82         9.54 o
   5   2  22        262.55        309.02        15.40 o
   6   2  22        127.17        133.36        11.93 o
  -4   3  22        536.03        526.74        28.62 o
  -3   3  22         12.95         13.08         5.29 o
  -2   3  22         11.81         13.38         4.64 o
  -1   3  22       1173.93       1218.88        33.77 o
   0   3  22       3894.81       4013.35       117.36 o
   1   3  22         54.12         50.74        15.61 o
   2   3  22        918.31        654.25        29.93 o
   3   3  22        638.60        796.72        35.56 o
   4   3  22        150.82        156.78         9.76 o
   5   3  22        485.45        507.22        22.34 o
   6   3  22         28.39         40.99        24.29 o
  -5   4  22        143.67        142.69        11.71 o
  -4   4  22         84.25         96.72        11.28 o
  -3   4  22        120.01        120.81        10.21 o
  -2   4  22       1007.18       1154.19        89.56 o
  -1   4  22        794.62        731.14        25.04 o
   0   4  22       1584.70       1724.54        36.50 o
   1   4  22         73.49         60.94         8.24 o
   2   4  22        238.79        247.86        14.10 o
   3   4  22          9.68         13.66        24.94 o
   4   4  22        131.03        159.17         9.98 o
   5   4  22         12.33         16.05        14.31 o
  -4   5  22         74.56         68.09         6.51 o
  -3   5  22         11.18         21.69        13.23 o
  -2   5  22        656.97        651.90        21.71 o
  -1   5  22         27.27         28.47         6.66 o
   0   5  22          0.87          2.73        14.97 o
   1   5  22          4.90          1.61         5.64 o
   2   5  22          2.10          1.73        16.91 o
   3   5  22        263.62        233.33        16.91 o
   4   5  22          0.03         -2.82        12.79 o
   5   5  22        275.41        311.40        16.05 o
  -4   6  22        386.33        377.98        24.94 o
  -3   6  22        100.88         87.17         9.11 o
  -2   6  22        321.73        298.12        18.42 o
  -1   6  22       1937.07       2072.47        99.10 o
   0   6  22        218.38        350.86        18.61 o
   1   6  22        350.38        442.63        46.30 o
   2   6  22          0.39         -7.16        19.95 o
   3   6  22          2.23          0.00        31.23 o
   4   6  22         25.39         27.76        14.75 o
  -3   7  22        168.71        166.98        13.44 o
  -2   7  22         50.62         68.70        38.60 o
  -1   7  22         69.82        153.97       109.51 o
   0   7  22        499.30        312.92        69.39 o
   1   7  22        370.25        529.47        23.81 o
   2   7  22         60.40         91.17        36.21 o
   3   7  22        506.45        516.98        24.50 o
  -1   8  22         17.03         18.43       114.06 o
   0   8  22         20.95          9.32        58.12 o
   1   8  22         15.25        -30.36        88.91 o
  -2  -6  23        170.90        189.53        13.66 o
  -1  -6  23        122.49        119.92         9.98 o
   0  -6  23        136.14        112.55        13.88 o
   1  -6  23          0.01         -2.82        16.91 o
   2  -6  23         30.82         31.51         6.18 o
   3  -6  23          0.37         -8.05        13.76 o
  -3  -5  23        143.78        153.97        19.84 o
  -2  -5  23         38.38         32.73         5.09 o
  -1  -5  23          5.09         11.06        10.84 o
   0  -5  23          3.71          9.54        13.66 o
   1  -5  23         11.08         49.44        39.90 o
   2  -5  23        613.68        544.66        26.37 o
   3  -5  23        761.87        696.61        20.31 o
   4  -5  23        172.30        190.63        18.76 o
  -4  -4  23         95.73         98.24         7.61 o
  -3  -4  23        301.15        311.71        15.70 o
  -2  -4  23         71.56         79.93         5.97 o
  -1  -4  23        970.69        781.68        31.48 o
   0  -4  23          7.15         12.62        10.00 o
   1  -4  23        246.47        239.20        14.77 o
   2  -4  23          5.83          6.41        12.13 o
   3  -4  23        226.27        208.44        13.02 o
   4  -4  23        236.72        259.77        12.63 o
   5  -4  23        203.04        176.74        21.03 o
  -5  -3  23        354.25        370.93        25.37 o
  -4  -3  23         63.25         61.40         6.29 o
  -3  -3  23          0.01         -0.54         6.63 o
  -2  -3  23         11.70         13.17         5.27 o
  -1  -3  23        334.43        363.16        44.13 o
   0  -3  23        903.64        846.38        30.53 o
   1  -3  23       1188.23       1151.25        21.31 o
   2  -3  23       1419.54       1562.19        34.28 o
   3  -3  23         83.40         84.09        14.75 o
   4  -3  23        132.88        136.28         8.57 o
   5  -3  23          8.30          2.39         3.69 o
  -5  -2  23          1.61          3.61         8.75 o
  -4  -2  23          0.05         -0.75         6.94 o
  -3  -2  23         73.77         81.54         5.85 o
  -2  -2  23         33.79         29.63         6.51 o
  -1  -2  23         86.96         97.30         6.66 o
   0  -2  23        290.80        269.04        14.64 o
   1  -2  23        303.65        274.23         9.88 o
   2  -2  23       2050.51       1702.62        52.68 o
   3  -2  23         65.66         66.42         6.84 o
  -5  -1  23         11.25         12.88         7.03 o
  -4  -1  23         77.62         62.81         4.83 o
  -3  -1  23        113.75        111.34         6.90 o
  -2  -1  23       2894.68       2922.31       142.26 o
  -1  -1  23         26.12         22.18        14.75 o
   0  -1  23        372.63        433.51        17.14 o
   1  -1  23        120.09        141.75         7.78 o
   2  -1  23       1167.64       1113.62        37.95 o
   3  -1  23        595.97        463.42        22.34 o
   4  -1  23         14.44         17.13        14.96 o
  -5   0  23        808.49        836.75        30.64 o
  -4   0  23         15.63         14.64         3.44 o
  -3   0  23          4.42          3.63         7.80 o
  -2   0  23        247.71        296.82        13.32 o
  -1   0  23          1.73          4.10         7.14 o
   0   0  23        380.22        358.10        13.03 o
   1   0  23        713.51        630.92        30.68 o
   2   0  23         49.60         59.48         4.37 o
   3   0  23        266.25        247.86        12.14 o
   4   0  23        166.06        217.94        20.38 o
   5   0  23         62.11         64.19         9.11 o
  -5   1  23          9.81         14.85         7.68 o
  -4   1  23         77.92         71.50         6.40 o
  -3   1  23         76.46         86.07         5.88 o
  -2   1  23         12.16          7.30         7.16 o
  -1   1  23        315.06        243.15        10.74 o
   0   1  23        526.79        497.06        18.86 o
   1   1  23       3218.60       3068.28        91.60 o
   2   1  23        569.07        482.50        22.99 o
   3   1  23        689.32        624.54        29.06 o
   4   1  23          0.84          2.17        13.23 o
   5   1  23         30.44         33.18        29.93 o
   6   1  23         10.73         13.23        12.14 o
  -5   2  23         72.75         90.58        17.24 o
  -4   2  23        225.49        226.67        12.10 o
  -3   2  23        532.15        538.32        20.29 o
  -2   2  23       1853.97       1650.67        52.83 o
  -1   2  23       1551.88       1525.40        48.91 o
   0   2  23        460.79        464.74        16.33 o
   1   2  23        949.52        933.36        30.36 o
   2   2  23        974.38        638.85        27.11 o
   3   2  23        245.34        222.49        10.41 o
   4   2  23         44.50         65.27        19.08 o
   5   2  23       1357.25       1147.59        47.06 o
   6   2  23        127.64        170.23        13.23 o
  -5   3  23         13.19         16.05        10.41 o
  -4   3  23         55.06         59.70         5.06 o
  -3   3  23          8.71         10.73         4.28 o
  -2   3  23         34.74         42.13         4.27 o
  -1   3  23        692.77        641.85        20.76 o
   0   3  23         81.34         92.31         6.32 o
   1   3  23          0.43          4.55        26.67 o
   2   3  23        251.75        237.67        22.77 o
   3   3  23         28.65         26.67         7.59 o
   4   3  23          1.95          5.64        11.93 o
   5   3  23         13.46          3.25        13.01 o
   6   3  23        277.06        265.43        14.31 o
  -5   4  23          6.29         12.79        17.13 o
  -4   4  23        294.16        316.82        24.29 o
  -3   4  23         29.28         27.51         5.31 o
  -2   4  23        339.69        337.53        15.72 o
  -1   4  23          4.60         12.65        12.96 o
   0   4  23        113.31         78.49        35.13 o
   1   4  23        235.74        235.94        16.05 o
   2   4  23       1022.52       1150.41        49.23 o
   3   4  23          1.97          0.65        17.57 o
   4   4  23         13.84         18.43        18.43 o
   5   4  23          4.38         23.64        16.05 o
  -4   5  23        239.75        243.09        18.43 o
  -3   5  23        633.15        533.46        33.83 o
  -2   5  23         59.32         64.61         7.25 o
  -1   5  23        151.03        168.44         9.62 o
   0   5  23         31.41         39.59        25.48 o
   1   5  23        464.37        484.23        35.02 o
   2   5  23        439.42        509.60        24.29 o
   3   5  23        143.99         89.56         8.67 o
   4   5  23        592.32        750.75        34.05 o
   5   5  23         14.57          5.86        15.40 o
  -3   6  23         97.35         97.15         8.24 o
  -2   6  23        303.69        249.47        15.52 o
  -1   6  23         13.62         10.84        37.73 o
   0   6  23        124.47        102.87        13.35 o
   1   6  23        783.19        852.10        30.12 o
   2   6  23         83.13        123.39        21.03 o
   3   6  23        220.26        175.00        13.23 o
   4   6  23        166.90        196.47        16.48 o
  -2   7  23          0.11          1.86        25.39 o
  -1   7  23         60.37         19.95        32.31 o
   0   7  23        165.45        115.37        96.72 o
   1   7  23         10.44         23.52        24.08 o
   2   7  23        514.30        579.43        36.21 o
   3   7  23        198.31        182.81        10.84 o
   0   8  23          2.68          3.04       114.28 o
   1   8  23          2.59        -19.30        81.10 o
  -2  -6  24        103.63         96.28         7.16 o
  -1  -6  24         98.46         91.73         8.02 o
   0  -6  24        322.71        285.81        21.69 o
   1  -6  24          7.52         11.28        14.75 o
   2  -6  24        606.61        684.67        26.95 o
  -3  -5  24       1152.18       1208.21        43.56 o
  -2  -5  24          5.85          5.40         9.11 o
  -1  -5  24        102.45        101.49         8.24 o
   0  -5  24        271.99        318.12        23.20 o
   1  -5  24        556.57        521.32        36.21 o
   2  -5  24         49.23         50.09        10.43 o
   3  -5  24        330.00        310.23        26.67 o
   4  -5  24         91.98        104.76        10.19 o
  -4  -4  24         32.00         32.12         5.73 o
  -3  -4  24        247.75        274.61        15.36 o
  -2  -4  24        704.41        666.73        26.30 o
  -1  -4  24        211.48        202.44        19.52 o
   0  -4  24        232.48        202.83        12.12 o
   1  -4  24         15.54         16.48         8.89 o
   2  -4  24         14.56         16.15         6.34 o
   3  -4  24        402.04        388.47        18.97 o
   4  -4  24          4.46          9.73        12.72 o
   5  -4  24        676.99        727.11        21.90 o
  -5  -3  24        474.22        503.79        20.78 o
  -4  -3  24         21.64         23.36         5.86 o
  -3  -3  24          0.15          0.65         7.14 o
  -2  -3  24         53.35         62.58         5.95 o
  -1  -3  24        824.59        796.17        28.49 o
   0  -3  24       2719.11       2483.66        76.89 o
   1  -3  24          0.84          5.78         8.89 o
   2  -3  24        188.93        193.63        13.11 o
   3  -3  24         22.54         19.13         6.09 o
   4  -3  24         43.17         34.04         7.05 o
   5  -3  24        693.36        839.87        33.18 o
  -5  -2  24        146.01        137.96         8.98 o
  -4  -2  24       1201.66       1251.91        44.59 o
  -3  -2  24          1.30          8.36         8.16 o
  -2  -2  24       4003.17       4336.67       126.98 o
  -1  -2  24        725.40        681.32        25.25 o
   0  -2  24        170.68        146.71         7.48 o
   1  -2  24        163.37        146.44         7.99 o
   2  -2  24        724.08        698.97        24.75 o
   3  -2  24        319.56        309.45        18.87 o
  -5  -1  24        140.57        132.70         9.09 o
  -4  -1  24         11.51         16.86         3.58 o
  -3  -1  24        155.29        143.46         8.54 o
  -2  -1  24        142.38        141.45         7.20 o
  -1  -1  24        198.85        144.55        94.55 o
   0  -1  24          9.49         18.71         7.82 o
   1  -1  24       1809.06       1750.90        53.11 o
   2  -1  24        415.74        429.49        16.24 o
   3  -1  24        460.85        454.09        19.95 o
   4  -1  24       2138.32       2163.98        81.10 o
  -5   0  24         53.82         60.65         4.69 o
  -4   0  24         95.71         97.67         6.74 o
  -3   0  24        120.99        108.17         7.97 o
  -2   0  24        671.11        702.62        25.11 o
  -1   0  24        814.64        809.09        28.71 o
   0   0  24         61.90         61.24         4.51 o
   1   0  24       6026.27       5779.10       150.75 o
   2   0  24         21.36         22.46         4.91 o
   3   0  24          9.91          3.25        19.52 o
   4   0  24        445.92        422.21        28.41 o
   5   0  24        843.48        576.61        24.07 o
  -5   1  24        793.65        896.77        33.56 o
  -4   1  24         79.32         79.48         5.92 o
  -3   1  24        945.18       1022.43        35.73 o
  -2   1  24         91.07         70.50        40.99 o
  -1   1  24       1248.61       1118.38        36.68 o
   0   1  24        271.02        294.69        13.09 o
   1   1  24       1325.61       1471.46        48.84 o
   2   1  24         11.63         18.00        23.85 o
   3   1  24        819.74        275.84        12.58 o
   4   1  24          0.27          3.04         8.46 o
   5   1  24        298.06        339.81        25.15 o
   6   1  24         86.48        101.92        21.47 o
  -5   2  24        147.16        162.82         9.95 o
  -4   2  24        168.63        173.73        11.38 o
  -3   2  24       1432.39       1351.63        45.77 o
  -2   2  24       3423.32       3657.75       105.84 o
  -1   2  24        777.78        790.68        28.19 o
   0   2  24          5.11          9.90         4.85 o
   1   2  24        676.79        652.94        27.32 o
   2   2  24          3.99          0.87        11.71 o
   3   2  24       1592.82       1526.00        63.97 o
   4   2  24         92.78         80.89        12.79 o
   5   2  24          9.65         14.53        17.13 o
   6   2  24          3.65          3.47        14.96 o
  -5   3  24         91.43         95.42         7.37 o
  -4   3  24        259.76        228.28        13.78 o
  -3   3  24          0.22          1.55         8.19 o
  -2   3  24       1356.33       1292.76        42.64 o
  -1   3  24         10.82         14.74        11.80 o
   0   3  24       1862.36       2027.01        62.61 o
   1   3  24       1695.72       1712.06        72.43 o
   2   3  24         79.23        130.76        21.03 o
   3   3  24          0.66          1.52         9.98 o
   4   3  24        287.45        232.03        16.26 o
   5   3  24        100.49         89.99         8.24 o
   6   3  24          0.58          7.59        13.44 o
  -3   4  24       1298.79       1235.66        43.03 o
  -2   4  24        127.38        126.42         8.02 o
  -1   4  24         80.84         64.21        28.52 o
   0   4  24         14.83         16.36        31.91 o
   1   4  24        945.14        769.61        34.91 o
   2   4  24        405.52        349.35        23.42 o
   3   4  24        165.28        173.48        13.23 o
   4   4  24        175.12        223.14        19.73 o
   5   4  24        705.77       1033.96        43.37 o
  -4   5  24         24.47         30.58        24.50 o
  -3   5  24        304.70        261.96        16.70 o
  -2   5  24        999.82       1131.08        37.18 o
  -1   5  24         64.79         71.28        11.08 o
   0   5  24         28.31         65.39        26.78 o
   1   5  24        606.87        622.15        30.36 o
   2   5  24         84.41        134.67        26.46 o
   3   5  24        855.62       1126.99        48.79 o
   4   5  24          1.81         10.19        19.30 o
   5   5  24        105.76        163.72        11.06 o
  -3   6  24        161.72        133.58         9.76 o
  -2   6  24          3.22         -9.76        26.02 o
  -1   6  24        353.00        452.14        64.84 o
   0   6  24          5.11         10.09        14.87 o
   1   6  24        106.69        118.69        37.19 o
   2   6  24        281.98        323.76        29.06 o
   3   6  24         25.87         51.83        19.95 o
   4   6  24          2.84         -2.39        27.11 o
  -2   7  24         12.75        -15.18       111.03 o
  -1   7  24          6.38          6.07        39.47 o
   0   7  24        793.60        811.03       118.40 o
   1   7  24        205.23        189.51        34.59 o
   2   7  24         32.59         77.20        52.48 o
   3   7  24          1.19        -10.19        21.47 o
  -2  -6  25         48.87         49.44         6.07 o
  -1  -6  25        219.76        241.36        17.78 o
   0  -6  25         82.59         96.28        14.53 o
   1  -6  25        315.67        292.32        18.87 o
   2  -6  25         70.29         66.14         6.94 o
  -3  -5  25        302.43        298.54        16.22 o
  -2  -5  25        125.56        125.00         9.65 o
  -1  -5  25        398.70        414.41        27.97 o
   0  -5  25          0.73          7.37        12.14 o
   1  -5  25        117.27         96.50        15.40 o
   2  -5  25        210.97        258.59        17.34 o
   3  -5  25        273.24        269.47        16.05 o
  -4  -4  25        133.37        138.48        17.67 o
  -3  -4  25        286.62        278.22        14.97 o
  -2  -4  25         55.43         52.47         5.41 o
  -1  -4  25       1012.91        930.03        36.35 o
   0  -4  25         41.49         54.59         6.14 o
   1  -4  25        821.90        810.60        43.37 o
   2  -4  25         98.79         96.65         8.57 o
   3  -4  25        484.61        456.08        24.83 o
   4  -4  25         55.52         40.66         6.87 o
  -4  -3  25          0.92         -2.74         8.10 o
  -3  -3  25          2.64         -0.35         7.98 o
  -2  -3  25        817.68        773.56        30.85 o
  -1  -3  25         19.57         20.33         5.06 o
   0  -3  25       1355.03       1266.52        44.60 o
   1  -3  25        160.64        163.14         8.49 o
   2  -3  25        266.92        232.23        13.21 o
   3  -3  25        131.47        119.06        14.64 o
   4  -3  25         19.90         33.61        26.67 o
   5  -3  25        385.45        421.78        31.44 o
  -5  -2  25          1.80          2.57         7.93 o
  -4  -2  25        322.55        322.77        13.42 o
  -3  -2  25         68.64         71.43         5.96 o
  -2  -2  25         35.60         30.88         9.11 o
  -1  -2  25        797.44        772.72        28.03 o
   0  -2  25        479.44        479.56        43.37 o
   1  -2  25        822.30        796.79        16.40 o
   2  -2  25        157.43        161.12        12.47 o
   3  -2  25        103.37        111.03        11.28 o
  -5  -1  25         17.88         20.80         3.88 o
  -4  -1  25        234.08        255.99        12.87 o
  -3  -1  25          4.63          7.34         8.17 o
  -2  -1  25        866.13        937.92        32.55 o
  -1  -1  25         65.08         65.39        37.62 o
   0  -1  25        570.79        608.47        21.62 o
   1  -1  25        436.55        428.90        15.47 o
   2  -1  25       1814.35       1610.01        49.61 o
   3  -1  25         43.31         37.95         8.67 o
   4  -1  25          0.03         -1.52        21.47 o
  -5   0  25        369.67        379.09        17.46 o
  -4   0  25        209.20        172.60        13.23 o
  -3   0  25       1386.28       1290.35        44.49 o
  -2   0  25        815.31        784.80        43.05 o
  -1   0  25       3929.04       3899.88       111.33 o
   0   0  25       1941.94       2008.50        61.68 o
   1   0  25        639.72        644.41        22.86 o
   2   0  25         32.71         25.83         5.42 o
   3   0  25         14.14         10.41        10.41 o
   4   0  25         28.91         27.32        29.93 o
   5   0  25        639.88        548.42        24.50 o
  -5   1  25         22.18         44.41         6.42 o
  -4   1  25        269.28        274.23        12.79 o
  -3   1  25         21.62         19.73         4.66 o
  -2   1  25        192.50        156.08       101.60 o
  -1   1  25        429.41        487.60        17.99 o
   0   1  25         51.34         63.15         5.53 o
   1   1  25       1698.84       1534.55        49.93 o
   2   1  25        706.85        688.29        32.09 o
   3   1  25        925.17        872.18        37.73 o
   4   1  25        117.63         86.96        10.84 o
   5   1  25         55.27         70.04        12.79 o
   6   1  25          6.41          6.94        32.53 o
  -5   2  25         31.57         33.94         4.27 o
  -4   2  25         14.36         14.25         3.65 o
  -3   2  25        185.97        194.91        10.84 o
  -2   2  25        253.50        288.69        29.17 o
  -1   2  25          7.97         13.52         5.97 o
   0   2  25         19.67         29.51        11.49 o
   1   2  25       1050.05       1110.72        45.54 o
   2   2  25       3130.10       2771.38       102.79 o
   3   2  25        449.06        450.19        22.99 o
   4   2  25          4.87          8.89        12.14 o
   5   2  25          7.46         14.96        22.12 o
   6   2  25          1.27          4.99        12.58 o
  -5   3  25         36.75         42.29         6.72 o
  -4   3  25         46.86         47.48         6.08 o
  -3   3  25          0.04          1.23         9.70 o
  -2   3  25       1015.89        995.00        34.49 o
  -1   3  25        378.46        392.06        14.33 o
   0   3  25        134.74        162.84         8.36 o
   1   3  25        139.57        228.13        16.05 o
   2   3  25        389.34        471.44        21.47 o
   3   3  25        284.08        242.01        13.01 o
   4   3  25        500.51        345.45        16.70 o
   5   3  25          0.93          5.64        11.06 o
  -4   4  25        149.00        167.84        12.58 o
  -3   4  25        202.72        205.97        11.27 o
  -2   4  25         27.26         36.53         5.27 o
  -1   4  25        159.59        161.90        13.57 o
   0   4  25       1596.64       1821.13        78.07 o
   1   4  25        223.22        155.48        16.70 o
   2   4  25        310.83        289.50        19.08 o
   3   4  25         96.73         75.03         5.86 o
   4   4  25          0.00          0.43        26.24 o
   5   4  25         37.33         54.21        19.73 o
  -4   5  25          1.98          7.03        13.80 o
  -3   5  25        111.75        121.65        12.36 o
  -2   5  25          7.06          4.01        13.92 o
  -1   5  25         84.93         68.09         8.26 o
   0   5  25        273.80        299.27        23.87 o
   1   5  25        138.32         91.08        12.14 o
   2   5  25        114.30         50.31         8.67 o
   3   5  25       1386.81       1546.38        59.63 o
   4   5  25        160.47        232.25        22.55 o
   5   5  25         13.17         26.89        20.38 o
  -3   6  25        159.54        153.53        11.06 o
  -2   6  25         79.47         64.41         6.29 o
  -1   6  25          0.19        -14.75        91.30 o
   0   6  25         38.26         83.89        41.20 o
   1   6  25         80.71         89.10        51.07 o
   2   6  25         10.02          4.77        14.53 o
   3   6  25       1145.31       1116.14        43.59 o
   4   6  25         37.26         82.84        30.79 o
  -1   7  25        341.47        416.57        77.42 o
   0   7  25         98.05         55.73       116.67 o
   1   7  25        161.36        159.66        25.34 o
   2   7  25        239.11        415.06        30.36 o
   3   7  25          1.45         -3.69        22.77 o
  -1  -6  26        133.12        154.18        12.14 o
   0  -6  26        123.02        133.58        16.05 o
   1  -6  26        131.83        143.34        10.84 o
   2  -6  26        274.94        288.41        19.73 o
  -3  -5  26         22.23         21.74         5.52 o
  -2  -5  26         44.89         41.20        11.60 o
  -1  -5  26         68.42         75.03         6.72 o
   0  -5  26         29.54         29.49         6.29 o
   1  -5  26         39.48         57.68        17.57 o
   2  -5  26        854.79        894.10        39.36 o
   3  -5  26        124.23        176.36        13.04 o
  -4  -4  26          2.68          5.37         9.64 o
  -3  -4  26        185.83        183.19        11.88 o
  -2  -4  26        292.43        263.12        15.61 o
  -1  -4  26        267.74        233.12        13.58 o
   0  -4  26        883.02        837.70        50.31 o
   1  -4  26          9.84         28.19        17.78 o
   2  -4  26        137.06        157.30        10.18 o
   3  -4  26        551.56        586.73        26.56 o
   4  -4  26         85.27         91.60        17.46 o
  -4  -3  26          0.04          0.49         8.18 o
  -3  -3  26          4.61          6.56         8.02 o
  -2  -3  26        170.77        171.04        10.15 o
  -1  -3  26        874.50        800.97        29.47 o
   0  -3  26        231.81        232.94        11.89 o
   1  -3  26        513.64        582.21        21.99 o
   2  -3  26        322.98        289.88        15.44 o
   3  -3  26        321.46        333.90        16.86 o
   4  -3  26         81.64         98.45        25.81 o
   5  -3  26         44.71         54.00        29.93 o
  -5  -2  26          2.90          4.19         7.97 o
  -4  -2  26       1212.69       1240.77        48.90 o
  -3  -2  26        166.03        161.92         9.90 o
  -2  -2  26          8.09          9.80         4.42 o
  -1  -2  26          2.20          1.73         9.57 o
   0  -2  26         99.25         98.75         7.92 o
   1  -2  26       1143.79       1138.93        37.93 o
   2  -2  26          4.89          4.28        12.29 o
   3  -2  26        633.76        505.70        28.62 o
  -5  -1  26          2.78          3.20         6.56 o
  -4  -1  26         15.21         20.48         3.44 o
  -3  -1  26        541.81        515.63        19.07 o
  -2  -1  26          0.06          3.08         5.93 o
  -1  -1  26        461.66        291.24       227.15 o
   0  -1  26        414.41        362.34        13.03 o
   1  -1  26        292.10        284.78        19.52 o
   2  -1  26       3729.04       4004.78       110.56 o
   3  -1  26         86.01         93.46        15.83 o
   4  -1  26       1052.97        919.02        40.33 o
  -5   0  26         14.19         19.36         5.39 o
  -4   0  26         25.26         30.52         8.89 o
  -3   0  26         22.83         35.10        10.19 o
  -2   0  26        787.62        687.46        25.41 o
  -1   0  26        849.62        825.13        29.64 o
   0   0  26       1006.07       1078.88        37.35 o
   1   0  26        274.37        296.59        12.88 o
   2   0  26        624.15        615.86        28.62 o
   3   0  26        155.12        126.21        19.08 o
   4   0  26         11.93         23.64        16.26 o
   5   0  26        841.14        776.33        36.87 o
  -5   1  26        813.32        784.07        36.43 o
  -4   1  26        144.27        138.48         8.17 o
  -3   1  26         61.88         73.73         5.16 o
  -2   1  26         30.92         29.36        17.02 o
  -1   1  26        165.27        165.39         7.90 o
   0   1  26         18.14         10.75         4.68 o
   1   1  26        292.33        238.51        18.97 o
   2   1  26       2957.20       3651.37       132.71 o
   3   1  26          0.06          0.87        13.88 o
   4   1  26         33.93         53.35        29.93 o
   5   1  26         80.21         72.00         8.24 o
   6   1  26         58.91         53.35        15.18 o
  -5   2  26         85.09         91.93         8.78 o
  -4   2  26        633.33        639.24        24.70 o
  -3   2  26        157.05        165.11         9.91 o
  -2   2  26          0.44          1.53         9.40 o
  -1   2  26         35.74         28.07         4.77 o
   0   2  26         65.45         71.09         5.27 o
   1   2  26         47.99         55.51        21.25 o
   2   2  26        482.57        189.75         9.76 o
   3   2  26        639.49        242.88        11.28 o
   4   2  26        168.33        191.92        10.19 o
   5   2  26        117.28        123.39        14.53 o
   6   2  26        270.55        223.58        18.65 o
  -5   3  26          1.70          1.03        12.90 o
  -4   3  26          3.25          5.82        10.61 o
  -3   3  26        184.94        194.32        14.64 o
  -2   3  26       3081.28       2985.75        90.52 o
  -1   3  26         46.39         43.12         4.24 o
   0   3  26        449.52        541.62        18.96 o
   1   3  26        177.42        134.45         7.81 o
   2   3  26       2219.90       2215.37        84.36 o
   3   3  26         82.93         68.09        11.93 o
   4   3  26        299.21        298.61        13.44 o
   5   3  26          2.11          4.12        29.93 o
  -4   4  26        196.01        194.52        14.96 o
  -3   4  26        641.56        607.69        23.22 o
  -2   4  26          0.33          4.00         8.10 o
  -1   4  26        500.15        484.14        17.44 o
   0   4  26         22.85         25.37        20.60 o
   1   4  26        185.96        207.75        16.05 o
   2   4  26        279.85        288.85        15.18 o
   3   4  26         48.74         44.45        15.83 o
   4   4  26          5.64         14.96        15.61 o
   5   4  26         40.47         57.68        22.34 o
  -4   5  26          4.82         10.41        17.78 o
  -3   5  26        246.74        236.80        16.91 o
  -2   5  26         64.06         80.74         8.12 o
  -1   5  26          2.13          0.66         3.00 o
   0   5  26        631.68        689.87        30.94 o
   1   5  26        100.56        114.28        25.15 o
   2   5  26        334.97        314.65        18.65 o
   3   5  26        938.18       1155.39        48.14 o
   4   5  26          0.04         -8.89        19.52 o
  -3   6  26        268.18        247.00        14.96 o
  -2   6  26         51.24         57.47        12.36 o
  -1   6  26        329.79          8.46         3.47 o
   0   6  26        206.21        214.67        32.20 o
   1   6  26          1.40          6.27        17.63 o
   2   6  26         99.35        135.75        18.00 o
   3   6  26         79.92        124.04        14.96 o
   4   6  26        123.03        147.03        13.44 o
  -1   7  26          0.17        -38.38        97.15 o
   0   7  26          0.73         -6.72        67.22 o
   1   7  26         49.52         76.12        36.43 o
   2   7  26        105.12        112.33        15.61 o
   0  -6  27         45.31         76.98        17.13 o
   1  -6  27         15.27         31.01        22.34 o
  -2  -5  27         68.02         64.10        14.20 o
  -1  -5  27          3.62          5.64        11.71 o
   0  -5  27         13.13         14.96        14.96 o
   1  -5  27        145.11        148.98        18.43 o
   2  -5  27         56.40         68.31        11.93 o
   3  -5  27         10.56         30.50        19.30 o
  -3  -4  27         11.52         13.03         4.45 o
  -2  -4  27        166.74        155.07        19.08 o
  -1  -4  27        290.81        277.64        14.35 o
   0  -4  27         89.50         82.84         6.94 o
   1  -4  27         84.90         78.80         6.13 o
   2  -4  27          6.32          2.36        14.80 o
   3  -4  27       1122.72       1052.09        25.04 o
   4  -4  27        262.78        267.45        13.84 o
  -4  -3  27          9.76         13.01         4.93 o
  -3  -3  27         98.71         99.81         6.22 o
  -2  -3  27        919.48        850.36        30.78 o
  -1  -3  27         33.17         31.44        10.41 o
   0  -3  27       1928.15       1848.37        60.80 o
   1  -3  27         16.84         25.09         5.64 o
   2  -3  27        271.85        244.39        17.02 o
   3  -3  27         51.67         40.16         9.07 o
   4  -3  27        231.83        229.86        26.89 o
   5  -3  27        590.15        645.36        29.28 o
  -4  -2  27         71.81         63.46         5.02 o
  -3  -2  27        117.96        100.95         7.49 o
  -2  -2  27         47.33         57.05         5.44 o
  -1  -2  27          2.44          8.25        10.38 o
   0  -2  27       1144.54       1144.31        73.51 o
   1  -2  27         31.52         36.08         5.95 o
   2  -2  27         45.73         55.11         7.27 o
   3  -2  27         52.27         58.77        13.23 o
  -5  -1  27        189.57        234.52        20.17 o
  -4  -1  27        153.22        169.74        10.95 o
  -3  -1  27        168.30        187.28         9.91 o
  -2  -1  27         33.76         42.43         3.95 o
  -1  -1  27        419.80        272.40       204.82 o
   0  -1  27        750.75        732.38        25.74 o
   1  -1  27        560.71        504.91        25.15 o
   2  -1  27        131.95        142.83        10.52 o
   3  -1  27        149.91        122.52        21.03 o
   4  -1  27         68.82         64.62        24.07 o
  -5   0  27         10.76          9.72        10.43 o
  -4   0  27        249.18        247.60        12.70 o
  -3   0  27        884.12        859.03        31.91 o
  -2   0  27        198.01        223.95        11.32 o
  -1   0  27       3350.44       3554.56       104.56 o
   0   0  27        156.59        173.78         9.37 o
   1   0  27         76.24         92.21         7.06 o
   2   0  27        153.07        195.82        25.37 o
   3   0  27         55.45         58.77        14.31 o
   4   0  27        143.57        119.49         9.98 o
   5   0  27        107.32         32.53        11.06 o
  -5   1  27         17.69         18.79         4.97 o
  -4   1  27        416.60        447.72        20.93 o
  -3   1  27         37.56         44.71         3.95 o
  -2   1  27        632.79        335.63       278.11 o
  -1   1  27          7.24          7.95         6.04 o
   0   1  27        365.57        365.22        19.73 o
   1   1  27       1384.34       1406.32        43.94 o
   2   1  27       2132.21       1912.21        69.83 o
   3   1  27          8.27          7.81        20.38 o
   4   1  27         63.92         27.11        12.79 o
   5   1  27        198.07        215.55        14.31 o
  -5   2  27         60.04         81.07         6.45 o
  -4   2  27        197.91        228.71        18.43 o
  -3   2  27         10.40         12.10         5.64 o
  -2   2  27        250.09        321.51        14.14 o
  -1   2  27         60.97         54.62         4.63 o
   0   2  27        477.54        496.42        18.44 o
   1   2  27        133.94        111.25        20.60 o
   2   2  27       1743.05       1561.13        67.22 o
   3   2  27          0.02         -1.52        19.52 o
   4   2  27        260.49        262.83        18.65 o
   5   2  27         32.94         44.89        13.66 o
  -4   3  27        123.73        115.48         8.96 o
  -3   3  27        147.21        130.59         8.06 o
  -2   3  27        442.01        486.59        22.01 o
  -1   3  27        218.12        233.39         9.88 o
   0   3  27         68.47         86.31         9.54 o
   1   3  27         11.17         14.53        10.84 o
   2   3  27        388.16        404.65        20.17 o
   3   3  27        366.72        339.59        22.55 o
   4   3  27        841.07        894.95        37.52 o
   5   3  27         46.24         50.74        20.38 o
  -4   4  27         28.80         40.99         6.94 o
  -3   4  27         25.51         22.33         5.08 o
  -2   4  27        215.94        226.28         9.68 o
  -1   4  27          0.08          8.90         8.88 o
   0   4  27        494.24        476.86        22.55 o
   1   4  27        183.48        220.76        11.06 o
   2   4  27          0.57          0.00        14.53 o
   3   4  27          2.60          3.47        30.14 o
   4   4  27         32.42         37.95        11.93 o
   5   4  27        128.08        127.29        22.55 o
  -3   5  27        474.13        502.02        34.48 o
  -2   5  27         92.69        111.79         8.81 o
   0   5  27        451.04        502.66       101.81 o
   1   5  27       2288.68       2893.26       111.68 o
   2   5  27        147.34        132.50         9.98 o
   3   5  27         37.15         57.47        16.48 o
   4   5  27         93.69        103.22        10.63 o
  -3   6  27         98.20         93.25        14.96 o
  -2   6  27        495.85        488.35        30.79 o
  -1   6  27          5.45         -6.29       132.28 o
   0   6  27        133.36        142.61        27.97 o
   1   6  27         64.90         76.12        18.22 o
   2   6  27        271.06        314.00        15.40 o
   3   6  27        349.46        316.82        18.22 o
  -1   7  27         37.30         10.63       115.58 o
   0   7  27        291.46        204.71        44.24 o
   1   7  27         13.50         14.26        30.34 o
   2   7  27          2.03         -4.12        18.00 o
  -2  -5  28         71.42         71.36         6.83 o
  -1  -5  28         22.86         27.32         6.29 o
   0  -5  28         29.49         27.76         7.37 o
   1  -5  28       1033.96       1042.20        64.62 o
   2  -5  28        138.14        165.46        14.31 o
   3  -5  28        555.53        501.63        23.15 o
  -3  -4  28         29.09         30.83         4.71 o
  -2  -4  28          0.06          2.42         8.67 o
  -1  -4  28          2.02         -0.44        10.09 o
   0  -4  28        122.43        117.75         8.67 o
   1  -4  28         42.30         39.58         5.75 o
   2  -4  28         14.74         44.67        38.60 o
   3  -4  28       1249.70       1214.45        31.41 o
   4  -4  28          2.61          0.65        23.64 o
  -4  -3  28         78.66         88.20         6.69 o
  -3  -3  28         32.79         40.15         6.40 o
  -2  -3  28        105.56        115.97        13.23 o
  -1  -3  28        925.68        853.02        31.61 o
   0  -3  28         57.18         65.40         6.80 o
   1  -3  28        419.54        324.00        14.08 o
   2  -3  28         90.57        109.00        14.07 o
   3  -3  28        460.48        408.09        18.25 o
   4  -3  28        325.82        336.77        26.89 o
  -4  -2  28        762.99        791.42        29.37 o
  -3  -2  28        102.24        111.51         7.23 o
  -2  -2  28        170.51        181.47        10.50 o
  -1  -2  28         81.96         74.70         5.83 o
   0  -2  28       1056.59        808.09        28.77 o
   1  -2  28         82.18         89.71         6.38 o
   2  -2  28        854.53        953.10        31.50 o
  -4  -1  28         12.88         14.65         5.31 o
  -3  -1  28        212.96        247.83        12.72 o
  -2  -1  28         88.67         70.52         6.29 o
  -1  -1  28        169.83        144.85        91.30 o
   0  -1  28         64.48         64.40         4.97 o
   1  -1  28        776.55        673.22        43.05 o
   2  -1  28        241.61        224.36        10.93 o
   3  -1  28        466.07        457.99        31.66 o
   4  -1  28        458.04        430.67        19.95 o
  -5   0  28         38.89         41.87         5.86 o
  -4   0  28          0.23          1.45         8.98 o
  -3   0  28         21.47         24.06         5.86 o
  -2   0  28        422.32        444.30        28.08 o
  -1   0  28          0.64         -0.27         6.72 o
   0   0  28        314.08        381.73        16.13 o
   1   0  28          0.07          4.21         8.96 o
   2   0  28         87.53         88.26        21.47 o
   3   0  28       3606.92       3287.71       114.06 o
   4   0  28         64.48         63.54        20.82 o
   5   0  28        213.25        203.63        20.17 o
  -5   1  28        232.05        209.06        10.89 o
  -4   1  28         69.80         64.65         4.74 o
  -3   1  28          8.31         10.25         6.69 o
  -2   1  28        380.37        221.02       156.35 o
  -1   1  28         37.90         44.71         3.78 o
   0   1  28        821.03        800.30        26.94 o
   1   1  28         27.90         22.99        12.58 o
   2   1  28         62.29         77.42        10.63 o
   3   1  28         35.85         22.77        10.84 o
   4   1  28         64.17         63.10        16.26 o
   5   1  28          7.14         29.71        31.01 o
  -5   2  28          3.28          8.36        10.24 o
  -4   2  28       1500.91       1635.84        55.79 o
  -3   2  28          5.56          8.68        11.13 o
  -2   2  28        213.95        203.79        11.49 o
  -1   2  28        129.40        144.65         8.62 o
   0   2  28        410.04        391.93        15.83 o
   1   2  28          0.29         -6.07        32.09 o
   2   2  28        839.38        611.53        26.67 o
   3   2  28          4.97          9.11        13.44 o
   4   2  28          9.21         25.59        28.62 o
   5   2  28         51.63         60.94         7.59 o
  -4   3  28         78.94         75.08         5.64 o
  -3   3  28        613.40        599.28        23.39 o
  -2   3  28        262.25        280.96        13.34 o
  -1   3  28        183.25        200.24        10.33 o
   0   3  28         34.13         26.89        15.61 o
   1   3  28          5.24          3.25        13.01 o
   2   3  28        142.23        133.36        17.78 o
   3   3  28         20.49         39.68        23.20 o
   4   3  28        434.50        443.68        20.82 o
   5   3  28          0.64         -3.90        12.14 o
  -4   4  28          0.23          5.86        13.66 o
  -3   4  28          6.01         14.40        11.44 o
  -2   4  28         31.53         23.87         5.49 o
  -1   4  28       1346.19       1652.36        51.57 o
   0   4  28        172.88        167.41        10.19 o
   1   4  28          3.00         12.14        10.63 o
   2   4  28        254.82        184.54        11.93 o
   3   4  28        580.98        388.82        21.25 o
   4   4  28        188.46        220.11        11.93 o
   5   4  28        137.70        119.70        13.01 o
  -3   5  28         45.41         58.55         6.72 o
  -2   5  28         24.68         18.38         9.11 o
  -1   5  28         10.41          8.89        16.26 o
   0   5  28        182.59        187.36        13.88 o
   1   5  28         65.65         92.60        10.19 o
   2   5  28         13.50         29.28        14.75 o
   3   5  28         28.93         48.14        36.43 o
   4   5  28         54.70         66.36         8.46 o
  -1   6  28        210.24        237.67        14.75 o
   0   6  28        211.18        330.13        54.86 o
   1   6  28          7.15         11.06        14.10 o
   2   6  28        112.65        160.69        13.66 o
   3   6  28         15.43         28.62        37.52 o
   0   7  28         31.97         52.26        54.65 o
   1   7  28        132.59        125.99        12.14 o
  -2  -5  29         18.38         24.59         9.43 o
  -1  -5  29         75.59         83.49         7.37 o
   0  -5  29          1.34          8.46        14.75 o
   1  -5  29         12.07         68.09        47.92 o
   2  -5  29          0.15         19.08        26.46 o
  -3  -4  29        604.99        602.28        31.23 o
  -2  -4  29        205.40        208.05        12.35 o
  -1  -4  29          0.43          3.90        10.87 o
   0  -4  29        216.42        185.41        12.36 o
   1  -4  29        344.50        354.68        16.15 o
   2  -4  29         26.27         38.60        11.49 o
   3  -4  29        245.54        272.05        23.75 o
  -4  -3  29          0.15         -0.07         9.59 o
  -3  -3  29         18.09         15.80         4.89 o
  -2  -3  29        935.91        919.71        33.45 o
  -1  -3  29        321.57        284.30        21.36 o
   0  -3  29         10.24         16.29         6.89 o
   1  -3  29         60.69         96.39        62.13 o
   2  -3  29        132.53        141.61        21.47 o
   3  -3  29          2.02          5.55        21.52 o
   4  -3  29        250.49        229.65        27.11 o
  -4  -2  29         72.54         76.98         5.93 o
  -3  -2  29        310.24        290.15        13.98 o
  -2  -2  29          5.24         15.59         8.63 o
  -1  -2  29       1392.69       1228.18        43.19 o
   0  -2  29          7.05         12.97         9.65 o
   1  -2  29        208.03        199.98         8.95 o
   2  -2  29        223.33        264.13        13.08 o
  -4  -1  29         36.72         41.23         5.56 o
  -3  -1  29          4.42         15.17         8.18 o
  -2  -1  29        188.98        172.19         8.00 o
  -1  -1  29         45.93         46.60        25.15 o
   0  -1  29         61.25         61.93         5.02 o
   1  -1  29        106.61        106.83         7.37 o
   2  -1  29        773.06        648.24        28.73 o
   3  -1  29        131.52        110.60        21.69 o
  -4   0  29        121.76        132.90         8.14 o
  -3   0  29       1267.79       1200.27        42.21 o
  -2   0  29         13.53         16.88         5.62 o
  -1   0  29        631.54        710.25        24.96 o
   0   0  29         90.59         83.74         7.59 o
   1   0  29          0.37         10.16        11.02 o
   2   0  29          3.04          9.11        21.90 o
   3   0  29        112.71         87.17         8.67 o
   4   0  29         17.69         20.38        29.49 o
   5   0  29        122.82        119.05        13.23 o
  -4   1  29         48.72         57.52         4.54 o
  -3   1  29         47.45         51.83         4.71 o
  -2   1  29        261.84        214.07       153.10 o
  -1   1  29         86.95        121.17         6.64 o
   0   1  29        114.79        119.91         6.06 o
   1   1  29        777.09        862.86        36.65 o
   2   1  29         87.11         58.55        15.83 o
   3   1  29        110.45        105.17        19.73 o
   4   1  29        265.39        280.39        13.66 o
   5   1  29        299.65        216.64        26.46 o
  -4   2  29          1.60          6.08        11.15 o
  -3   2  29         68.93         65.64         6.61 o
  -2   2  29        256.69        252.69        11.42 o
  -1   2  29        108.51         82.94        11.60 o
   0   2  29        575.52        555.21        21.11 o
   1   2  29          6.82          0.87        28.62 o
   2   2  29        593.14        672.68        29.71 o
   3   2  29        686.86        659.45        29.06 o
   4   2  29         31.59         47.71        26.02 o
   5   2  29         97.31        114.72        14.75 o
  -4   3  29        307.92        322.26        15.94 o
  -3   3  29         62.43         72.77         5.53 o
  -2   3  29        722.92        795.66        28.60 o
  -1   3  29        321.19        332.00        13.85 o
   1   3  29        857.27        693.06        32.74 o
   2   3  29          1.47          5.20        25.81 o
   3   3  29        157.47        162.21        12.36 o
   4   3  29        240.43        216.64        19.30 o
   5   3  29         77.54         72.86         6.51 o
  -4   4  29        136.14        149.85        11.93 o
  -3   4  29        547.23        558.51        21.90 o
  -2   4  29        418.64        383.84        14.52 o
  -1   4  29          7.16          4.34        10.84 o
   0   4  29         38.43         26.02        13.01 o
   1   4  29         34.66         33.61        15.40 o
   2   4  29         91.47         78.72        16.48 o
   3   4  29        147.92        235.94        23.64 o
   4   4  29         21.29         37.30        18.22 o
  -3   5  29          0.33         -1.30        11.71 o
  -2   5  29         44.70         48.31         5.71 o
  -1   5  29        272.60        296.22        14.96 o
   0   5  29        115.85        117.75        11.06 o
   1   5  29        579.88        637.11        27.54 o
   2   5  29          5.12          7.16        26.67 o
   3   5  29         91.41         77.63        23.85 o
   4   5  29         73.03         88.26        12.79 o
  -1   6  29         43.99         60.72        12.79 o
   0   6  29         50.17         41.58        27.22 o
   1   6  29        495.82        706.51        30.58 o
   2   6  29        136.03        153.10        18.43 o
   3   6  29          5.33         -2.82        28.41 o
   0   7  29         33.31         34.70        88.91 o
   1   7  29        144.77        197.77        13.23 o
  -1  -5  30        320.61        358.46        24.94 o
   0  -5  30        366.92        414.62        29.93 o
   1  -5  30       1515.02       1392.63        83.27 o
   2  -5  30         17.54         57.25        29.28 o
  -2  -4  30         60.32         57.90         6.01 o
  -1  -4  30         31.99         34.90         6.13 o
   0  -4  30          3.00          1.08        11.93 o
   1  -4  30        127.97        149.59         8.20 o
   2  -4  30       1346.54       1360.10        70.26 o
   3  -4  30         16.21         13.65         7.15 o
  -3  -3  30        278.80        257.03        13.16 o
  -2  -3  30        449.06        414.27        18.01 o
  -1  -3  30         53.85         54.17         6.58 o
   0  -3  30        188.53        169.22        10.07 o
   1  -3  30          6.10         10.86         9.04 o
   2  -3  30        201.35        214.03        22.77 o
   3  -3  30        141.92        160.39        14.43 o
   4  -3  30        581.95        496.59        32.74 o
  -4  -2  30         80.25         93.46         6.21 o
  -3  -2  30        168.36        164.36        10.72 o
  -2  -2  30        993.32       1071.20        40.45 o
  -1  -2  30          0.04          2.93         9.64 o
   0  -2  30       1702.99       1435.35        76.55 o
   1  -2  30          0.03          3.97         9.56 o
   2  -2  30         86.01         97.37         9.57 o
  -4  -1  30          3.70          9.92         8.21 o
  -3  -1  30        524.88        508.77        20.26 o
  -2  -1  30         10.33         15.83         4.84 o
  -1  -1  30         38.05         39.75         5.37 o
   0  -1  30         18.32         19.93         4.89 o
   1  -1  30       1450.60       1304.96        44.27 o
   2  -1  30          0.94         -6.07        27.97 o
   3  -1  30        458.47        434.57        21.47 o
  -4   0  30        392.28        406.14        17.32 o
  -3   0  30          2.28          9.21         7.33 o
  -2   0  30        181.43        191.78        10.32 o
  -1   0  30        248.24        205.62        10.95 o
   0   0  30         56.76         56.19         5.80 o
   1   0  30         40.36         40.35         6.01 o
   2   0  30        703.77        661.40        28.41 o
   3   0  30       1967.38       1970.55        78.07 o
   4   0  30         46.79         60.29        22.77 o
   5   0  30         64.74         79.15        27.76 o
  -4   1  30         12.56         21.97         5.31 o
  -3   1  30         28.58         38.26         5.54 o
  -2   1  30         18.98         16.09         9.32 o
  -1   1  30        787.41        776.09        42.18 o
   0   1  30        394.61        452.65        17.03 o
   1   1  30        270.83        207.96        13.66 o
   2   1  30         51.64         55.08        30.36 o
   3   1  30          6.42          1.73        23.64 o
   4   1  30        458.55        513.73        24.29 o
   5   1  30          7.91          6.29        38.82 o
  -4   2  30        218.82        203.21        11.81 o
  -3   2  30         64.47         66.35         5.90 o
  -2   2  30        195.92        173.15         8.96 o
  -1   2  30        169.02        138.90         8.78 o
   0   2  30        517.32        499.05        35.67 o
   1   2  30         19.40         21.03        14.53 o
   2   2  30         51.27         58.33         7.59 o
   3   2  30          3.79         11.93        27.32 o
   4   2  30        164.87        159.39        16.70 o
   5   2  30         37.83         70.69        35.78 o
  -4   3  30         83.06        105.53         7.21 o
  -3   3  30       1259.86       1395.24        48.11 o
  -2   3  30         13.45         15.38         6.24 o
  -1   3  30         37.89         32.58         6.94 o
   0   3  30        259.20        197.55        15.61 o
   1   3  30        526.07        467.97        28.84 o
   2   3  30        675.65        579.43        26.02 o
   3   3  30         20.02         23.20        14.53 o
   4   3  30        342.87        350.00        24.72 o
   5   3  30         10.04         13.88        18.22 o
  -3   4  30          3.01         12.81        11.92 o
  -2   4  30         94.08         95.60         6.21 o
  -1   4  30        993.84       1089.25        45.97 o
   0   4  30        450.99        490.31        21.03 o
   1   4  30         14.16          9.54        11.06 o
   2   4  30        181.08        207.96        22.34 o
   3   4  30        303.73        383.40        19.08 o
   4   4  30          0.10          8.24        32.31 o
  -3   5  30         58.58         64.84         7.16 o
  -2   5  30         46.54         64.80         6.86 o
  -1   5  30         67.92         96.50        11.93 o
   0   5  30        245.06        340.46        16.91 o
   1   5  30          7.71         28.41        19.95 o
   2   5  30        130.77        159.39        25.37 o
   3   5  30         71.94         93.03        17.35 o
   4   5  30         73.87        115.15        20.60 o
  -1   6  30          1.75         -0.43        19.30 o
   0   6  30          1.40         -2.60        15.61 o
   1   6  30          7.48         17.78        18.65 o
   2   6  30        133.83         64.84        11.49 o
   3   6  30        374.69        553.63        25.15 o
   0  -5  31         38.43         38.60         6.94 o
   1  -5  31        263.92        269.33        22.99 o
  -2  -4  31         86.31         78.13         9.65 o
  -1  -4  31         65.91         64.69         6.35 o
   0  -4  31         43.61         38.60         6.51 o
   1  -4  31         67.42         67.21         6.52 o
   2  -4  31        103.86         99.10        13.01 o
   3  -4  31         76.49         78.07         8.67 o
  -3  -3  31          0.46          1.22        10.74 o
  -2  -3  31       1167.38       1256.31        56.16 o
  -1  -3  31          8.91         15.11        11.16 o
   0  -3  31         70.07         69.16         6.65 o
   1  -3  31          0.04          0.00        12.36 o
   2  -3  31       1448.93       1319.33        75.25 o
   3  -3  31        661.30        655.98        32.96 o
   4  -3  31         80.52         87.61        36.43 o
  -3  -2  31         59.87         66.58         5.56 o
  -2  -2  31        124.50        114.56         8.11 o
  -1  -2  31        467.65        444.10        18.44 o
   0  -2  31         25.78         14.33         8.13 o
   1  -2  31          0.22          3.98         9.66 o
   2  -2  31         15.19         25.90        19.08 o
  -4  -1  31         24.36         22.05         5.20 o
  -3  -1  31          6.69         10.27         6.61 o
  -2  -1  31        102.63         99.27         5.89 o
  -1  -1  31          5.56          9.03         4.62 o
   0  -1  31        131.21        101.17         6.27 o
   1  -1  31        223.80        216.17        11.04 o
   2  -1  31         90.77         78.72        18.65 o
   3  -1  31        754.92        745.11        32.09 o
  -4   0  31        347.24        315.26        13.65 o
  -3   0  31        931.38        977.17        34.82 o
  -2   0  31         28.40         30.36         8.46 o
  -1   0  31        702.89        668.21        27.22 o
   0   0  31        220.30        228.94        11.67 o
   1   0  31        142.20        146.51         8.78 o
   2   0  31          6.23          9.76        13.66 o
   3   0  31        411.68        322.24        25.15 o
   4   0  31        109.28         91.51        18.87 o
  -4   1  31        118.64        121.94         7.56 o
  -3   1  31          0.19         -0.55         9.29 o
  -2   1  31       1112.38        746.50       549.18 o
  -1   1  31         61.59         61.32         5.57 o
   0   1  31         18.97         34.21         6.02 o
   2   1  31          5.00         23.64        36.21 o
   3   1  31        581.88        651.21        29.06 o
   4   1  31         49.17         65.06        27.54 o
   5   1  31        229.54        267.16        16.05 o
  -4   2  31          9.59          9.09         5.11 o
  -3   2  31         14.86         19.20         6.18 o
  -2   2  31          2.59          6.75         8.80 o
  -1   2  31          4.50         -2.18         8.65 o
   0   2  31        462.37        446.93        21.25 o
   1   2  31         87.02         94.98        10.63 o
   2   2  31        848.59        890.83        38.38 o
   3   2  31         70.86         44.02        10.84 o
   4   2  31        150.04        124.69         9.54 o
   5   2  31          0.05        -10.63        44.24 o
  -4   3  31        261.30        303.85        26.35 o
  -3   3  31          5.35         13.28        11.21 o
  -2   3  31        197.92        219.19        11.98 o
  -1   3  31         66.17         77.46         8.67 o
   0   3  31        301.00        333.30        18.87 o
   1   3  31        796.61        754.22        36.00 o
   2   3  31         11.89         12.79        12.79 o
   3   3  31        193.25        176.52        15.61 o
   4   3  31         35.04         46.84        29.49 o
  -3   4  31        323.30        338.13        25.91 o
  -2   4  31         14.77         18.49         9.65 o
  -1   4  31        425.55        499.85        24.72 o
   0   4  31         12.70         20.38        17.35 o
   1   4  31         50.97         51.83        25.81 o
   2   4  31          0.06          0.43        30.79 o
   3   4  31          0.12         -1.30        14.96 o
   4   4  31         33.65         70.69        40.12 o
  -2   5  31        203.87        211.21        13.01 o
  -1   5  31        483.55        454.31        19.95 o
   0   5  31         77.01         65.49         8.89 o
   1   5  31        170.95        172.40        12.58 o
   2   5  31        225.97        234.42        22.55 o
   3   5  31         67.77         87.83        11.06 o
  -1   6  31         21.20         31.23        11.71 o
   0   6  31        148.72        185.84        13.23 o
   1   6  31         50.38         69.61        20.17 o
   2   6  31        253.73        318.99        27.11 o
  -2  -4  32          6.30         13.93        12.64 o
  -1  -4  32          0.82          5.72        12.63 o
   0  -4  32        751.52        825.78        50.74 o
   1  -4  32         21.91         19.08         6.13 o
   2  -4  32        452.12        426.98        27.54 o
  -3  -3  32         38.17         46.89         8.67 o
  -2  -3  32        288.07        318.37        14.79 o
  -1  -3  32        159.61        158.92         9.62 o
   0  -3  32          0.52          0.38        11.71 o
   1  -3  32          1.74          4.12        15.83 o
   2  -3  32         14.28         59.20        50.74 o
   3  -3  32         21.68         45.76        39.03 o
  -3  -2  32        247.72        261.00        13.61 o
  -2  -2  32        532.41        478.27        20.01 o
  -1  -2  32         59.88         50.64         5.00 o
   0  -2  32        184.05        133.15        78.61 o
   1  -2  32          1.93         12.15        10.94 o
   2  -2  32          0.05         -2.95        20.68 o
  -4  -1  32         19.59         24.71         4.52 o
  -3  -1  32          0.19         -3.98         7.85 o
  -2  -1  32          0.78          0.17         8.58 o
  -1  -1  32       1295.48       1348.97        46.07 o
   0  -1  32          0.87         -0.55         8.18 o
   1  -1  32       1268.22       1088.76        39.21 o
   2  -1  32         63.15         50.31        18.87 o
   3  -1  32          0.43          7.16        17.78 o
  -4   0  32        612.33        633.29        25.05 o
  -3   0  32        151.96        176.90        10.21 o
  -2   0  32        143.33        154.17         9.18 o
  -1   0  32          0.82          4.32        10.21 o
   0   0  32         68.79         57.69         5.77 o
   1   0  32        653.51        596.35        27.76 o
   2   0  32        309.18        254.37        12.36 o
   3   0  32        335.00        463.42        33.61 o
   4   0  32          3.62          6.51        13.01 o
  -4   1  32         64.68         73.38         6.17 o
  -3   1  32        176.55        196.47        14.10 o
  -2   1  32         13.30         15.59         4.05 o
  -1   1  32         34.98         48.43         5.32 o
   0   1  32        216.32        223.59        10.48 o
   1   1  32         24.79         22.55        26.02 o
   2   1  32        354.64        286.46        23.42 o
   3   1  32        104.44        115.58         9.54 o
   4   1  32       1832.11        756.82        32.09 o
   5   1  32         57.64         46.19        10.41 o
  -4   2  32         29.70         30.12         4.55 o
  -3   2  32        277.35        298.49        14.18 o
  -2   2  32        809.54        746.20        27.00 o
  -1   2  32        132.43        123.32         7.02 o
   0   2  32        914.43       1028.32        44.67 o
   1   2  32        213.17        220.76        11.28 o
   2   2  32         43.65         62.67        23.42 o
   3   2  32         22.86         34.48        31.23 o
   4   2  32        177.35        249.38        15.18 o
  -3   3  32        279.60        293.02        14.92 o
  -2   3  32        162.61        178.31        10.57 o
  -1   3  32         20.34         27.98         6.54 o
   0   3  32        236.79        210.13        17.57 o
   1   3  32        182.76        186.71        16.70 o
   2   3  32        171.10        160.25         8.67 o
   3   3  32        202.46         90.21         8.67 o
   4   3  32          1.20        -13.01        18.00 o
  -3   4  32        336.96        397.52        18.97 o
  -2   4  32         92.98        116.44        10.30 o
  -1   4  32        190.52        230.30        19.30 o
   0   4  32         32.02         35.56        14.75 o
   1   4  32        189.06        190.61        26.46 o
   2   4  32        146.92        160.04        16.91 o
   3   4  32       1326.57       1659.79        68.74 o
   4   4  32          5.95         15.83        33.83 o
  -2   5  32         82.52         76.12        12.79 o
  -1   5  32        242.73        249.81        15.40 o
   0   5  32        567.11        650.99        30.36 o
   1   5  32         97.04        114.06        26.46 o
   2   5  32         10.33         23.42        28.41 o
   3   5  32         12.91         36.00        13.01 o
  -1   6  32          6.52          5.42        21.25 o
   0   6  32         44.41         50.96        14.96 o
   1   6  32          1.56         10.63        37.73 o
   2   6  32         41.12         70.91        31.01 o
  -1  -4  33         27.65         33.23         7.56 o
   0  -4  33         49.96         58.12         7.59 o
   1  -4  33        152.36        162.87         8.51 o
   2  -4  33         13.47         30.58        38.38 o
  -2  -3  33        133.84        121.01         7.50 o
  -1  -3  33        213.30        187.61        13.12 o
   0  -3  33         66.33         63.48         6.16 o
   1  -3  33        105.71        120.35        11.28 o
   2  -3  33        748.68        626.71        39.47 o
  -3  -2  33        163.78        167.89        10.44 o
  -2  -2  33          0.33          4.79         9.93 o
  -1  -2  33        979.24        966.68        35.07 o
   0  -2  33        228.09        200.80       129.24 o
   1  -2  33         78.28         69.43         6.94 o
   2  -2  33         10.41         13.85        21.83 o
  -3  -1  33         51.59         56.43         5.90 o
  -2  -1  33          0.20         -1.90         6.72 o
  -1  -1  33         34.37         36.16         5.22 o
   0  -1  33         12.07         23.36         7.81 o
   1  -1  33        580.15        578.32        52.37 o
   3  -1  33         36.20         63.10        25.37 o
  -3   0  33         51.77         53.85         5.77 o
  -2   0  33          1.07          2.06         7.38 o
  -1   0  33          3.30          6.84         9.95 o
   0   0  33         82.55         73.21         6.33 o
   1   0  33        518.52        483.80        21.69 o
   2   0  33        296.97        290.80        19.73 o
   3   0  33        173.17        160.04        25.37 o
   4   0  33         30.48         52.26        20.17 o
  -4   1  33        819.20        977.48        36.10 o
  -3   1  33        192.10        213.54         9.22 o
  -2   1  33       1048.59        999.52        35.76 o
  -1   1  33         15.67         18.01         5.44 o
   0   1  33         36.63         33.28        10.95 o
   1   1  33        235.42        138.57         9.76 o
   2   1  33        524.11        613.91        28.19 o
   3   1  33         71.10        103.22        13.23 o
   4   1  33         43.22         64.19        33.40 o
  -3   2  33          0.76          5.58        10.07 o
  -2   2  33          1.71          0.28        10.27 o
  -1   2  33        394.53        383.85        14.85 o
   0   2  33        319.27        340.03        16.05 o
   1   2  33          0.04          2.82        11.93 o
   2   2  33         21.57         12.14        32.31 o
   3   2  33         96.83        137.92        17.35 o
   4   2  33        390.50        364.31        22.77 o
  -3   3  33        265.15        292.30        15.29 o
  -2   3  33          3.62          9.83         8.63 o
  -1   3  33        286.63        346.10        22.12 o
   0   3  33         25.53         34.05        17.57 o
   1   3  33        847.43        973.02        42.07 o
   2   3  33         15.90         15.61        14.10 o
   3   3  33        392.88        395.54        23.42 o
   4   3  33         38.81         45.32        11.93 o
  -3   4  33        307.94        354.81        16.86 o
  -2   4  33        154.94        190.80        10.30 o
  -1   4  33        130.03        154.40        18.65 o
   0   4  33         16.41         23.85        24.50 o
   1   4  33         10.20         15.83        34.05 o
   2   4  33         38.17         44.02         8.24 o
   3   4  33          2.88          1.52        13.01 o
  -2   5  33        320.23        343.50        17.35 o
  -1   5  33         63.88         94.98        19.30 o
   0   5  33         36.49         52.91        21.25 o
   1   5  33         22.89         36.21        39.25 o
   2   5  33          0.01         -1.52        17.57 o
   3   5  33        117.57        130.33        18.00 o
   0   6  33        405.14        528.90        25.59 o
   1   6  33          0.27          0.43        46.19 o
   0  -4  34       1059.90        991.67        58.33 o
   1  -4  34         24.17         31.76         8.71 o
  -2  -3  34         12.30         12.59         6.24 o
  -1  -3  34        173.35        173.07        16.26 o
   0  -3  34         21.25         22.65         6.83 o
   1  -3  34        417.56        465.15        30.14 o
   2  -3  34        253.61        265.21        25.59 o
  -3  -2  34       1064.64       1265.65        46.71 o
  -2  -2  34        262.96        281.14        14.18 o
  -1  -2  34        147.72        136.61         8.02 o
   0  -2  34        139.18        140.69        71.24 o
   1  -2  34        143.34        122.08         8.12 o
   2  -2  34         89.78         94.98        35.35 o
  -3  -1  34          3.49          1.79        11.17 o
  -2  -1  34          5.98         11.58         7.58 o
  -1  -1  34       1807.84       1780.26        60.00 o
   0  -1  34        177.44        184.99         9.93 o
   1  -1  34        436.95        395.78        16.94 o
   2  -1  34         35.58         34.26        11.28 o
   3  -1  34         10.85         17.78        26.67 o
  -3   0  34        109.87        111.08         7.27 o
  -2   0  34          0.49          4.17         7.82 o
  -1   0  34          0.02         -0.72         8.55 o
   0   0  34        639.18        539.19        19.91 o
   1   0  34        209.88        201.02        11.06 o
   2   0  34        547.08        490.74        24.07 o
   3   0  34        142.19        138.35        18.22 o
   4   0  34          7.94         28.41        30.79 o
  -3   1  34        120.67        115.44         6.66 o
  -2   1  34        347.87        377.97        16.76 o
  -1   1  34         33.44         37.05         5.53 o
   0   1  34          5.51          9.03        11.08 o
   1   1  34         29.56         45.11        22.77 o
   2   1  34       1057.53       1117.88        46.84 o
   3   1  34        154.50        185.41        23.42 o
   4   1  34        739.09        872.40        38.17 o
  -3   2  34         28.22         28.11         5.87 o
  -2   2  34        686.76        837.09        30.30 o
  -1   2  34        135.20        168.93         9.22 o
   1   2  34        316.00        347.62        18.43 o
   2   2  34         17.70         29.06        35.13 o
   3   2  34        490.14        563.17        25.37 o
   4   2  34         19.66         18.22        28.84 o
  -3   3  34         39.03         42.93         6.93 o
  -2   3  34        278.84        293.00        13.80 o
  -1   3  34        521.12        502.45        24.07 o
   0   3  34          2.06          1.08        17.35 o
   1   3  34        433.18        470.35        21.90 o
   2   3  34          2.10          7.37        25.15 o
   3   3  34         78.38         76.77        21.69 o
   4   3  34         40.25         83.27        17.57 o
  -2   4  34        194.97        239.79        13.08 o
  -1   4  34         42.04         70.91        27.32 o
   0   4  34         23.96         47.06        24.72 o
   1   4  34        552.56        664.00        28.84 o
   2   4  34          3.58          6.07        12.14 o
   3   4  34        308.83        297.31        24.07 o
  -1   5  34        161.07        222.27        22.34 o
   0   5  34        434.77        259.14        12.58 o
   1   5  34         96.58        119.05        27.32 o
   2   5  34        209.99        238.54        12.36 o
  -1  -3  35         81.97         88.94         8.06 o
   0  -3  35        603.86        607.32        33.94 o
   1  -3  35         91.19         97.15         9.98 o
   2  -3  35        294.07        315.09        27.11 o
  -2  -2  35         21.02         33.18         7.00 o
  -1  -2  35        238.89        233.89        11.26 o
   0  -2  35        129.71         92.59         8.78 o
   1  -2  35        804.67        888.98        33.33 o
  -3  -1  35          7.40         10.75        11.25 o
  -2  -1  35        572.06        555.45        21.46 o
  -1  -1  35         39.43         49.69         7.12 o
   0  -1  35        424.80        439.71        19.23 o
   1  -1  35         24.70         25.40         7.98 o
   2  -1  35          4.10          6.29        13.66 o
   3  -1  35         62.17         62.67        32.53 o
  -3   0  35        315.37        358.57        17.46 o
  -2   0  35         23.55         24.90         5.09 o
  -1   0  35         33.08         29.33         4.87 o
   0   0  35         20.59         28.81         7.26 o
   1   0  35         67.87         75.46        13.23 o
   2   0  35        154.19        101.49        14.75 o
   3   0  35        260.96        292.10        15.18 o
   4   0  35         99.25        105.39        29.93 o
  -3   1  35         11.06         11.98         4.73 o
  -2   1  35         55.92         73.18         6.96 o
  -1   1  35          0.05          1.83         8.04 o
   0   1  35         99.69         73.73        14.53 o
   1   1  35        187.82        217.72        15.61 o
   2   1  35        977.74        998.18        42.50 o
   3   1  35        109.09        132.71        31.23 o
   4   1  35         45.06         31.01         8.46 o
  -3   2  35        813.30        815.75        30.07 o
  -2   2  35          8.78         17.81         8.22 o
  -1   2  35        643.74        680.05        40.12 o
   0   2  35         12.34         21.69        14.75 o
   1   2  35         62.24         42.50        13.23 o
   2   2  35        145.82        128.59        20.60 o
   3   2  35         13.45         30.58        14.96 o
   4   2  35        544.46        377.76        22.34 o
  -2   3  35         29.21         47.96         6.83 o
  -1   3  35        458.45        489.44        22.99 o
   0   3  35          5.14          1.08        13.88 o
   2   3  35         14.24         26.02        28.62 o
   3   3  35         26.56         28.41        21.69 o
  -2   4  35        237.03        274.32        21.69 o
  -1   4  35          1.52          9.11        22.34 o
   0   4  35         35.56         54.65        21.69 o
   1   4  35        167.45        157.44        13.01 o
   2   4  35        505.15        446.28        19.30 o
   3   4  35        314.30        390.12        27.54 o
  -1   5  35         41.13         71.56        28.62 o
   0   5  35         23.03         42.07        30.36 o
   1   5  35        103.61        152.23        19.95 o
   2   5  35         23.87         47.27        18.65 o
  -1  -3  36        117.69        119.98         8.36 o
   0  -3  36         27.08         21.91         8.06 o
   1  -3  36        792.66        774.38        47.71 o
  -2  -2  36          3.10          3.81        11.24 o
  -1  -2  36         47.20         51.82         6.23 o
   0  -2  36        105.27        115.18         8.34 o
   1  -2  36          8.33         24.83        14.09 o
  -2  -1  36        225.13        239.61        10.62 o
  -1  -1  36        541.57        594.34        31.44 o
   0  -1  36         85.45         82.17         7.36 o
   1  -1  36          3.14          1.73        18.65 o
   2  -1  36         43.95         54.21        14.75 o
   3  -1  36        481.10        482.93        28.19 o
  -3   0  36         57.68         56.26         5.29 o
  -2   0  36         92.95         96.01         7.25 o
  -1   0  36          3.45         10.39         8.73 o
   0   0  36       1209.11       1170.66        39.93 o
   1   0  36          1.72         10.19        23.20 o
   2   0  36        377.43        337.42        21.03 o
   3   0  36         46.15         34.70        12.36 o
  -3   1  36        138.83        144.98         7.96 o
  -2   1  36        267.56        292.82        13.77 o
  -1   1  36          3.57          4.39        10.38 o
   0   1  36         37.74         39.03        28.41 o
   1   1  36        227.95        230.08        12.79 o
   2   1  36        861.50       1041.33        45.54 o
   3   1  36          7.86         19.30        40.99 o
  -2   2  36         97.01         98.27        53.02 o
  -1   2  36         97.15         92.43         6.70 o
   0   2  36         87.94        122.52        15.40 o
   1   2  36          9.94         17.13        23.85 o
   2   2  36         64.85         52.91        15.40 o
   3   2  36        643.29        535.41        23.42 o
  -2   3  36         51.51         65.73         7.91 o
  -1   3  36        788.46        868.50        39.68 o
   0   3  36        311.54        369.73        16.48 o
   1   3  36        298.82        330.48        17.57 o
   2   3  36         20.86         43.80        39.03 o
   3   3  36          0.18         -6.51        11.93 o
  -1   4  36        663.48        877.17        39.47 o
   0   4  36         30.14         39.68        18.22 o
   1   4  36        118.36        155.92        11.06 o
   2   4  36         58.91         81.75        32.53 o
   0   5  36          2.34          1.08        27.54 o
   1   5  36         31.12         46.19        19.95 o
  -1  -2  37        155.16        171.33        16.70 o
   0  -2  37        122.43        132.93         9.98 o
   1  -2  37       1179.31       1147.84        42.72 o
  -2  -1  37        550.56        606.85        22.29 o
  -1  -1  37         94.29         90.46         7.87 o
   0  -1  37        432.13        376.32        15.81 o
   1  -1  37          2.13         -4.55        17.57 o
   2  -1  37        344.63        377.76        22.99 o
   3  -1  37         36.74         39.03        27.11 o
  -2   0  37        171.23        170.59        10.18 o
  -1   0  37         22.75         16.99         6.01 o
   0   0  37         10.73          9.90         9.35 o
   1   0  37          7.21          9.54        26.24 o
   2   0  37          0.08         -3.90        22.77 o
   3   0  37         21.05         40.99        21.25 o
  -2   1  37         91.33         84.95         8.02 o
  -1   1  37          0.91          8.09        11.20 o
   0   1  37        821.42        782.41        36.65 o
   1   1  37         23.66         28.84         8.67 o
   2   1  37        603.52        665.74        32.74 o
   3   1  37        251.25        237.02        21.90 o
  -2   2  37         61.85         66.70        34.59 o
  -1   2  37        329.19        385.35        19.08 o
   0   2  37        106.45        141.61        18.43 o
   1   2  37        344.37        303.38        19.52 o
   2   2  37         46.28         38.38        11.93 o
   3   2  37        302.33        302.73        25.59 o
  -2   3  37        262.62        235.18        22.23 o
  -1   3  37        125.91        134.88        13.01 o
   0   3  37        511.44        581.38        27.11 o
   1   3  37          3.91          5.86        22.12 o
   2   3  37         21.20         21.90        34.91 o
   3   3  37        485.53        648.17        29.06 o
  -1   4  37        139.15        200.16        21.90 o
   0   4  37        698.44        823.39        36.65 o
   1   4  37        196.22        188.45        10.84 o
   2   4  37        332.82        419.83        33.40 o
   0  -2  38         34.46         35.91         8.02 o
   1  -2  38         81.94         74.77         7.97 o
  -1  -1  38          2.26         13.16        11.60 o
   0  -1  38        147.20        141.34         8.86 o
   1  -1  38        236.32        222.49        13.23 o
   2  -1  38          0.02         12.79        30.58 o
  -2   0  38        415.00        439.68        31.55 o
  -1   0  38         38.43         36.34        19.73 o
   0   0  38        829.57        742.94        33.83 o
   1   0  38          2.07         12.58        22.99 o
   2   0  38         19.64         21.69        16.48 o
   3   0  38          6.58         13.01        31.44 o
  -2   1  38         36.76         31.74         5.42 o
  -1   1  38        283.39        314.48        14.02 o
   0   1  38         89.54         87.61        12.79 o
   1   1  38        810.48        775.25        35.13 o
   2   1  38        220.59        264.13        21.47 o
   3   1  38         39.72         33.61        19.73 o
  -2   2  38         61.95         61.39        35.35 o
  -1   2  38         68.72         91.73        11.93 o
   0   2  38          2.45          4.34        22.77 o
   1   2  38         15.34         17.57        19.73 o
   2   2  38          8.47          4.77        15.18 o
  -1   3  38        710.42        823.83        37.73 o
   0   3  38        311.47        339.16        16.70 o
   1   3  38          4.72          4.55        24.94 o
   2   3  38          1.11        -11.71        25.81 o
   0   4  38        407.16        476.21        22.77 o
   1   4  38          8.45         22.34        22.12 o
   0  -1  39        186.53        192.02         9.74 o
   1  -1  39          6.88          9.54        17.57 o
  -1   0  39        258.38        239.14       156.89 o
   0   0  39        115.82        132.06        14.96 o
   1   0  39         79.86         90.64        22.55 o
   2   0  39          5.15          5.86        14.53 o
  -1   1  39         15.83         16.93         9.32 o
   0   1  39          3.16         -1.95        16.05 o
   1   1  39          5.30         25.15        15.61 o
   2   1  39         93.75         76.55        16.70 o
  -1   2  39        121.99        141.61        14.96 o
   0   2  39          6.41          6.72        22.12 o
   1   2  39       1004.90       1102.92        48.14 o
   2   2  39          5.51          3.04        21.03 o
   0   3  39         31.18         57.68        17.13 o
   1   3  39         83.10         85.01        20.17 o
   0   0  40         31.04         52.48        22.55 o
   1   0  40        403.97        518.06        27.76 o
   0   1  40         53.99         60.07        11.49 o
   1   1  40        857.04        960.66        44.24 o
   0   2  40         13.97         10.63        29.71 o
   1   2  40        261.48        302.51        15.40 o
                                                
