# Supplementary material for: Isostructural behaviour in ammonium and potassium salt forms of sulfonated azo dyes
Source: Acta Crystallogr C Struct Chem. 2024 Feb 15;80(Pt 3):66–79. doi: 10.1107/S2053229624001293 (PMC10913082; doi:10.1107/S2053229624001293)
Supplement: Supplementary file 8 [file c-80-00066-K3sup8.hkl]

data_K3                                                                         
_shelx_title ' big yellow needle 123K  0.7 0.3 0.02'                            
_shelx_refln_list_code          4                                               
_shelx_F_calc_maximum      187.96                                               
_exptl_crystal_F_000      1456.00                                               
_reflns_d_resolution_high  0.7702                                               
                                                                                
loop_                                                                           
 _space_group_symop_operation_xyz                                               
 'x, y, z'                                                                      
 '-x, -y, -z'                                                                   
                                                                                
_cell_length_a    13.3058                                                       
_cell_length_b    13.6247                                                       
_cell_length_c    18.4664                                                       
_cell_angle_alpha  88.373                                                       
_cell_angle_beta   73.971                                                       
_cell_angle_gamma  66.313                                                       
                                                                                
_shelx_F_squared_multiplier     1.000                                           
                                                                                
loop_                                                                           
 _refln_index_h                                                                 
 _refln_index_k                                                                 
 _refln_index_l                                                                 
 _refln_F_squared_calc                                                          
 _refln_F_squared_meas                                                          
 _refln_F_squared_sigma                                                         
 _refln_observed_status                                                         
   1   0   0          2.17         20.45         1.26 o                         
   3   0   0        104.17        114.42         3.46 o                         
   5   0   0       1908.63       1919.12        22.51 o                         
   6   0   0       2785.57       2892.19        62.21 o                         
   7   0   0        137.89        155.86         5.42 o                         
   8   0   0       4706.11       4840.44        62.68 o                         
   9   0   0       2222.81       2206.34        33.35 o                         
  10   0   0       2840.34       2785.77       159.89 o                         
  11   0   0         15.29         32.34        14.50 o                         
  12   0   0        180.64        187.43        13.52 o                         
  13   0   0        312.78        284.58        15.19 o                         
  14   0   0        495.20        487.56        28.41 o                         
  15   0   0        862.01        873.33        43.03 o                         
 -14   1   0         76.42         95.65        18.51 o                         
 -13   1   0         98.04         75.79        12.86 o                         
 -12   1   0        202.65        186.05        12.74 o                         
 -11   1   0        230.87        180.62        12.81 o                         
 -10   1   0        592.02        546.87        12.98 o                         
  -9   1   0        840.00        791.89        21.95 o                         
  -8   1   0        769.78        763.63        13.63 o                         
  -7   1   0        270.27        253.66        10.85 o                         
  -6   1   0       1536.32       1414.53        16.33 o                         
  -5   1   0        223.15        243.43         4.51 o                         
  -4   1   0         66.71         97.62         3.31 o                         
  -3   1   0       3092.85       3513.97        36.45 o                         
  -2   1   0        105.63         94.83         6.91 o                         
  -1   1   0      17292.38      16953.38       529.71 o                         
   0   1   0          0.06          9.63         2.49 o                         
   1   1   0         29.82         42.54         3.09 o                         
   2   1   0         66.74         74.14         2.89 o                         
   4   1   0         60.95         28.60         5.08 o                         
   5   1   0      22858.71      22982.75       525.36 o                         
   6   1   0          7.64         11.48         4.24 o                         
   7   1   0      15704.54      16660.23       200.28 o                         
   8   1   0         27.73         43.60         5.86 o                         
   9   1   0       8363.55       8724.28       102.83 o                         
  10   1   0        703.25        661.35        14.51 o                         
  11   1   0        617.27        600.80        14.43 o                         
  12   1   0        319.12        311.04        40.55 o                         
  13   1   0        640.61        636.29        21.08 o                         
  14   1   0         20.95         35.68        17.50 o                         
  15   1   0        102.42         98.29        22.31 o                         
 -14   2   0        120.64         75.84        18.30 o                         
 -13   2   0        489.95        428.72        22.05 o                         
 -12   2   0        862.12        873.38        45.18 o                         
 -11   2   0        246.43        265.93        11.66 o                         
 -10   2   0         15.44         16.20         8.44 o                         
  -9   2   0        766.37        782.21        14.37 o                         
  -8   2   0       2087.83       2146.99        56.00 o                         
  -7   2   0        124.61        123.94         5.48 o                         
  -6   2   0       1338.24       1511.31        17.32 o                         
  -5   2   0         48.52         57.91         6.31 o                         
  -4   2   0       5662.90       6181.50        64.50 o                         
  -3   2   0        687.38        653.05         9.23 o                         
  -2   2   0         27.29         43.91         5.58 o                         
  -1   2   0         67.94         86.33         2.46 o                         
   0   2   0         40.82         34.19         1.46 o                         
   1   2   0         50.73         41.29         3.22 o                         
   2   2   0       2354.59       2234.78        26.84 o                         
   3   2   0        114.38        246.38        20.08 o                         
   5   2   0         14.62          8.63         4.38 o                         
   6   2   0       2876.83       3385.73        42.33 o                         
   7   2   0        140.59        136.10         6.00 o                         
   8   2   0      15578.61      16594.12       300.36 o                         
   9   2   0       1877.70       1787.75        42.60 o                         
  10   2   0         45.54         54.60         8.64 o                         
  11   2   0         10.27          5.65         7.22 o                         
  12   2   0       4085.13       4235.41        89.26 o                         
  13   2   0       1506.36       1386.77        32.49 o                         
  14   2   0         23.00         10.00        12.09 o                         
  15   2   0        384.39        333.22        23.45 o                         
 -13   3   0       1226.24       1118.90        66.78 o                         
 -12   3   0         62.61         63.24        10.56 o                         
 -11   3   0        145.07        161.76         9.65 o                         
 -10   3   0         39.45         37.09        11.45 o                         
  -9   3   0       8063.48       8107.84       136.13 o                         
  -8   3   0         56.55         67.71         5.95 o                         
  -7   3   0       2513.00       2593.19        43.61 o                         
  -6   3   0         42.33         49.40         9.33 o                         
  -5   3   0       3889.98       3944.10        44.33 o                         
  -4   3   0         68.38         74.56         3.60 o                         
  -3   3   0      19803.70      18941.77       291.75 o                         
  -2   3   0        100.05         84.02         2.99 o                         
  -1   3   0       3885.18       3574.73        41.97 o                         
   0   3   0         83.04        138.08         3.53 o                         
   1   3   0       2500.50       2410.22        27.89 o                         
   2   3   0         13.14         83.73        17.69 o                         
   3   3   0        430.43        463.04        14.63 o                         
   4   3   0         48.35         42.56         5.33 o                         
   5   3   0        145.95        182.70        11.54 o                         
   6   3   0       3176.71       3288.43        39.67 o                         
   7   3   0          0.63          0.50         4.69 o                         
   8   3   0       1060.40       1002.08        17.50 o                         
   9   3   0       3054.78       2844.97        42.91 o                         
  10   3   0        215.22        164.70        18.26 o                         
  11   3   0       2853.06       2906.85       160.24 o                         
  12   3   0         11.47         11.87         8.70 o                         
  13   3   0        963.74        955.05        42.98 o                         
  14   3   0        231.26        235.61        15.61 o                         
  15   3   0       1149.22       1115.58        41.48 o                         
  16   3   0         73.02         33.10        27.81 o                         
 -13   4   0        274.35        294.18        57.70 o                         
 -12   4   0       1004.33       1933.44        68.48 o                         
 -11   4   0          0.02        -16.37        21.76 o                         
 -10   4   0       2502.21       2528.78       222.60 o                         
  -9   4   0       2164.22       2150.44        48.05 o                         
  -8   4   0        220.75        285.35         9.86 o                         
  -7   4   0          1.20         -4.24         5.04 o                         
  -6   4   0       7672.14       8472.64        99.86 o                         
  -5   4   0        248.67        220.70         5.52 o                         
  -4   4   0       9378.39       9369.15       102.46 o                         
  -3   4   0        325.80        385.99         5.44 o                         
  -2   4   0      12183.29      13441.69       176.66 o                         
  -1   4   0         99.26         71.85         2.55 o                         
   0   4   0       5286.94       4616.94        50.52 o                         
   1   4   0        159.74        131.08         3.58 o                         
   2   4   0        613.88        621.94         8.37 o                         
   3   4   0        178.76        182.53         8.42 o                         
   4   4   0       1306.15       1681.78        21.10 o                         
   5   4   0         56.43         80.24        10.81 o                         
   6   4   0      11547.89      11577.72       121.56 o                         
   7   4   0        868.01        794.87        10.89 o                         
   8   4   0        384.96        448.17        15.36 o                         
   9   4   0          0.16          1.67         8.48 o                         
  10   4   0       1009.92       1004.47        18.73 o                         
  11   4   0       1330.53       1354.54        26.61 o                         
  12   4   0         29.38         14.50        16.11 o                         
  13   4   0        939.55        938.42        41.24 o                         
  14   4   0         11.78         27.22        13.53 o                         
  15   4   0        776.55       1567.98        73.00 o                         
  16   4   0        688.51        628.02        36.85 o                         
 -12   5   0          0.12        -11.35        22.64 o                         
 -11   5   0        613.83        572.72        21.63 o                         
 -10   5   0         42.14         42.43        11.67 o                         
  -9   5   0       2146.22       2212.71        38.02 o                         
  -8   5   0        165.77        160.29        10.98 o                         
  -7   5   0       6708.57       6870.43       333.53 o                         
  -6   5   0          4.93          5.05         5.64 o                         
  -5   5   0       5544.08       6147.98       104.46 o                         
  -4   5   0        847.18        871.06        11.24 o                         
  -3   5   0      18218.38      18593.14       238.47 o                         
  -2   5   0        922.21        877.39        11.28 o                         
  -1   5   0          6.67         13.97         2.57 o                         
   0   5   0       1395.52       1526.85        19.64 o                         
   1   5   0         91.48         71.31         2.84 o                         
   2   5   0         19.49          8.15         4.79 o                         
   3   5   0       3928.41       3916.18        48.75 o                         
   4   5   0       2517.74       2463.84        28.60 o                         
   5   5   0       4280.08       4241.43        46.07 o                         
   6   5   0       3416.17       3177.64        35.88 o                         
   7   5   0        755.26        661.13        11.39 o                         
   8   5   0         70.20         73.92         6.98 o                         
   9   5   0       1498.18       1495.30        22.38 o                         
  10   5   0        335.16        309.22        10.29 o                         
  11   5   0        472.25        471.35        68.58 o                         
  12   5   0        113.31        118.26        24.72 o                         
  13   5   0        524.91        479.06        19.49 o                         
  14   5   0          0.80         -9.61        12.86 o                         
  15   5   0        342.58        361.74        19.18 o                         
  16   5   0        234.67        189.56        21.60 o                         
 -11   6   0         11.74         25.73        21.38 o                         
 -10   6   0        217.62        187.98        11.04 o                         
  -9   6   0        118.50        117.17         9.27 o                         
  -8   6   0       1397.30       1391.17        22.12 o                         
  -7   6   0          0.74          1.10         3.78 o                         
  -6   6   0        185.98        157.33         3.92 o                         
  -5   6   0        132.40        141.19        11.41 o                         
  -4   6   0       2744.54       2668.73        39.00 o                         
  -3   6   0         83.61         84.83         6.56 o                         
  -2   6   0       2589.67       2784.42        33.31 o                         
  -1   6   0        893.18        917.57        17.44 o                         
   0   6   0      27393.35      26004.93       473.22 o                         
   1   6   0        693.40        694.77        29.86 o                         
   2   6   0       4737.33       5497.34        65.17 o                         
   3   6   0       2168.34       2117.59        25.53 o                         
   4   6   0      22489.68      22636.40       409.22 o                         
   5   6   0       1414.70       1467.31        20.18 o                         
   6   6   0       1085.75       1125.30        14.85 o                         
   7   6   0        758.80        700.95        12.68 o                         
   8   6   0        494.80        460.33        11.80 o                         
   9   6   0       1845.60       1921.47        33.21 o                         
  10   6   0       3654.42       3579.28        55.54 o                         
  11   6   0        147.06        150.14        13.06 o                         
  12   6   0          1.11         -1.91        13.22 o                         
  13   6   0       1245.64       1242.12        30.94 o                         
  14   6   0          4.81        -17.17        24.28 o                         
  15   6   0        505.13        494.88        22.82 o                         
  16   6   0        408.46        399.03        26.71 o                         
 -11   7   0         10.72          4.48        18.35 o                         
 -10   7   0          2.08          4.98        14.50 o                         
  -9   7   0        549.76        571.52        18.04 o                         
  -8   7   0         18.69          5.38         9.44 o                         
  -7   7   0         64.07         73.77         9.33 o                         
  -6   7   0         47.52         52.83        49.85 o                         
  -5   7   0         43.22         50.57         9.71 o                         
  -4   7   0          0.60         -4.79         9.71 o                         
  -3   7   0       3783.57       4038.45        89.67 o                         
  -2   7   0        199.19        219.34        10.09 o                         
  -1   7   0        834.86        929.54        12.47 o                         
   0   7   0         87.54         70.22         3.23 o                         
   1   7   0        838.41        909.83        15.13 o                         
   2   7   0        177.26        171.73         6.01 o                         
   3   7   0       1339.63       1333.87        16.71 o                         
   4   7   0       4624.87       4571.61        53.03 o                         
   5   7   0      10651.03      11026.89       144.79 o                         
   6   7   0       1506.69       1562.89        20.81 o                         
   7   7   0          0.17         -2.81         5.45 o                         
   8   7   0         14.53         10.62         6.67 o                         
   9   7   0       1820.16       1871.80        30.82 o                         
  10   7   0        523.66        477.73        18.54 o                         
  11   7   0         12.56         36.02        21.79 o                         
  12   7   0        305.95        268.57        14.02 o                         
  13   7   0        847.79        834.94        60.48 o                         
  14   7   0         22.37         11.29        14.10 o                         
  15   7   0          0.18        -10.35        16.42 o                         
  16   7   0         12.96          3.31        32.48 o                         
 -10   8   0       1239.90       1156.09        39.29 o                         
  -9   8   0        393.92        407.62        17.22 o                         
  -8   8   0          9.94         21.00        10.08 o                         
  -7   8   0        223.40        239.96        10.95 o                         
  -6   8   0       1207.47       1269.63        40.71 o                         
  -5   8   0         70.93         62.56        11.89 o                         
  -4   8   0          1.70         -8.40         9.43 o                         
  -3   8   0        371.16        396.26         7.20 o                         
  -2   8   0         14.65         29.20         6.59 o                         
  -1   8   0        534.93        547.63         9.21 o                         
   0   8   0        951.56        915.92        11.67 o                         
   1   8   0        591.79        553.87        23.62 o                         
   2   8   0         22.71         21.21        12.86 o                         
   3   8   0        117.94        126.63         9.21 o                         
   4   8   0       4721.72       4777.82        62.03 o                         
   5   8   0         36.73         66.04         7.22 o                         
   6   8   0          0.98         -5.81         5.18 o                         
   7   8   0       1016.51        980.57        18.05 o                         
   8   8   0        404.50        409.25        12.70 o                         
   9   8   0        297.55        359.90        35.06 o                         
  10   8   0       1454.00       1551.01        28.05 o                         
  11   8   0        364.24        341.80        13.91 o                         
  12   8   0        288.29        295.21        14.09 o                         
  13   8   0       1338.90       1445.27        51.99 o                         
  14   8   0         74.88         55.85        17.31 o                         
  15   8   0          0.01          8.07        14.86 o                         
  16   8   0         48.52         28.33        29.99 o                         
  -9   9   0        789.51        805.22        31.34 o                         
  -8   9   0        308.52        302.24        17.09 o                         
  -7   9   0       1907.09       1903.41        32.55 o                         
  -6   9   0        363.51        346.32        43.86 o                         
  -5   9   0       1026.02       1030.81        20.59 o                         
  -4   9   0         10.43          7.52         6.58 o                         
  -3   9   0       5028.46       5286.54       146.36 o                         
  -2   9   0        393.23        358.17         7.05 o                         
  -1   9   0          0.66          3.96         3.60 o                         
   0   9   0        126.68        118.52         4.12 o                         
   1   9   0       1856.27       1763.33        25.22 o                         
   2   9   0        377.89        340.82        19.67 o                         
   3   9   0         28.42         44.88        16.49 o                         
   4   9   0        260.88        232.73        24.25 o                         
   5   9   0       2020.94       1967.59        31.28 o                         
   6   9   0        532.16        435.77        13.02 o                         
   7   9   0       3850.96       3976.14        68.47 o                         
   8   9   0         12.87          9.06        23.02 o                         
   9   9   0         10.53         23.05        16.62 o                         
  10   9   0          0.87          6.80         8.83 o                         
  11   9   0      18382.45      19758.29       324.46 o                         
  12   9   0          5.84         -8.26        11.32 o                         
  13   9   0       6683.38       7111.81       112.96 o                         
  14   9   0         48.23         54.69        19.08 o                         
  15   9   0        714.40        745.04        39.53 o                         
  16   9   0        307.80        258.46        24.83 o                         
  -8  10   0        947.50        933.21        30.06 o                         
  -7  10   0          8.46          2.26        23.87 o                         
  -6  10   0        257.47        274.90        42.31 o                         
  -5  10   0          3.11         -0.44        15.13 o                         
  -4  10   0       2673.54       2791.23        43.72 o                         
  -3  10   0        708.71        663.77        14.42 o                         
  -2  10   0        106.07        117.15         5.57 o                         
  -1  10   0         80.93         63.13         7.25 o                         
   0  10   0       8653.17       8838.00        96.13 o                         
   1  10   0        239.80        241.26         6.18 o                         
   2  10   0       3372.30       3357.64        65.58 o                         
   3  10   0         16.66          4.93         4.70 o                         
   4  10   0       1016.31       1010.44        37.65 o                         
   5  10   0         62.93         61.25         7.23 o                         
   6  10   0       1822.11       1775.86        58.58 o                         
   7  10   0         10.81         24.11         7.30 o                         
   8  10   0        246.34        246.87        16.87 o                         
   9  10   0        367.81        324.87        11.52 o                         
  10  10   0        528.79        535.97        13.17 o                         
  11  10   0       1300.62       1298.85        26.77 o                         
  12  10   0        161.24        164.89        15.21 o                         
  13  10   0        366.28        401.21        59.40 o                         
  14  10   0        780.40        776.34        27.69 o                         
  15  10   0        517.17        516.55        28.28 o                         
  16  10   0       1908.06       1911.35        63.72 o                         
  -7  11   0        526.12        519.49        27.32 o                         
  -6  11   0        132.42        149.33        54.74 o                         
  -5  11   0        360.07        393.95        15.49 o                         
  -4  11   0          3.57          1.85        11.78 o                         
  -3  11   0        132.40        110.89        16.11 o                         
  -2  11   0         15.11         10.03         5.35 o                         
  -1  11   0        258.73        248.71         8.76 o                         
   0  11   0        297.52        272.65         6.72 o                         
   1  11   0        360.52        324.56         7.17 o                         
   2  11   0        125.23        123.95        11.41 o                         
   3  11   0        348.26        337.45        25.73 o                         
   4  11   0       1163.51       1158.31        20.87 o                         
   5  11   0        346.90        351.18        15.61 o                         
   6  11   0         48.86         19.20        30.30 o                         
   7  11   0        186.60        184.54        16.52 o                         
   8  11   0         34.45         51.28        18.48 o                         
   9  11   0        252.08        273.77        11.83 o                         
  10  11   0        247.99        202.08        14.37 o                         
  11  11   0        269.94        267.30        32.82 o                         
  12  11   0         22.05         32.84        15.90 o                         
  13  11   0        686.31        694.55        22.78 o                         
  14  11   0         41.71         50.84        22.22 o                         
  15  11   0        853.03        830.23        42.72 o                         
  16  11   0         66.26         28.89        26.21 o                         
  -6  12   0         19.09          2.48        33.67 o                         
  -5  12   0         20.51         27.88        21.76 o                         
  -4  12   0        524.35        412.88        18.61 o                         
  -3  12   0        245.43        279.08        16.90 o                         
  -2  12   0        494.46        572.85        38.18 o                         
  -1  12   0         21.13          6.38         7.07 o                         
   0  12   0        785.66        846.80        59.78 o                         
   1  12   0         28.51         23.27         8.51 o                         
   2  12   0         18.19         10.37         5.80 o                         
   3  12   0        674.25        682.48        23.58 o                         
   4  12   0       2191.54       2367.85        41.03 o                         
   5  12   0         30.55         30.50         9.21 o                         
   6  12   0        584.00        579.93        20.68 o                         
   7  12   0       1005.75        966.42        27.70 o                         
   8  12   0       2453.48       2525.13        49.05 o                         
   9  12   0        175.15        180.72        11.92 o                         
  10  12   0         11.73          9.27        14.44 o                         
  11  12   0          2.73        -11.81        20.18 o                         
  12  12   0        335.02        345.52        22.76 o                         
  13  12   0        303.31        333.84        23.87 o                         
  14  12   0         59.76         40.08        29.64 o                         
  15  12   0         28.29         -2.16        32.19 o                         
  -5  13   0         32.80         34.81        22.20 o                         
  -4  13   0         25.90         26.25        15.49 o                         
  -3  13   0        513.23        535.43        35.44 o                         
  -2  13   0         56.64         66.20        16.49 o                         
  -1  13   0        170.01        187.39        17.22 o                         
   0  13   0         47.92         57.01        13.46 o                         
   1  13   0        227.12        217.31        10.20 o                         
   2  13   0         91.57         76.87        14.06 o                         
   3  13   0        155.62        135.63        12.37 o                         
   4  13   0        564.66        616.49        19.34 o                         
   5  13   0         27.35         13.34        20.21 o                         
   6  13   0          1.67         16.90        16.65 o                         
   7  13   0       1735.68       1785.28        44.32 o                         
   8  13   0        644.28        629.83        23.79 o                         
   9  13   0        206.13        194.02        19.67 o                         
  10  13   0        215.71        242.08        22.31 o                         
  11  13   0        400.27        416.97        22.68 o                         
  12  13   0        124.74         97.22        20.27 o                         
  13  13   0          0.57        -26.13        55.53 o                         
  14  13   0         88.29         60.31        29.23 o                         
  15  13   0        102.15        117.37        24.11 o                         
  -3  14   0         64.54         54.15        21.41 o                         
  -2  14   0        377.92        415.41        35.76 o                         
  -1  14   0         76.67        109.49        20.51 o                         
   0  14   0         38.17         38.40        12.61 o                         
   1  14   0        154.67        154.94        26.67 o                         
   2  14   0        508.01        498.77        16.59 o                         
   3  14   0         38.62         38.74        11.92 o                         
   4  14   0        124.67        151.24        12.31 o                         
   5  14   0         76.18         62.61        13.89 o                         
   6  14   0       1608.79       1642.59        41.39 o                         
   7  14   0        555.99        633.81        24.54 o                         
   8  14   0       1583.94       1683.86        46.47 o                         
   9  14   0         12.85         17.21        15.55 o                         
  10  14   0         64.84         74.47        17.97 o                         
  11  14   0        440.51        468.05        28.61 o                         
  12  14   0         69.76         18.25        20.53 o                         
  13  14   0       1125.04       1170.36        46.08 o                         
  14  14   0         18.61         -0.65        27.08 o                         
  -2  15   0         64.38         61.53        21.18 o                         
  -1  15   0         93.50         83.12        22.15 o                         
   0  15   0        176.93        181.77        51.93 o                         
   1  15   0         52.98         61.35        25.10 o                         
   2  15   0         35.26         19.12        22.29 o                         
   3  15   0        297.77        330.25        22.67 o                         
   4  15   0        380.52        354.38        18.38 o                         
   5  15   0        379.23        359.57        17.75 o                         
   6  15   0         91.42         92.90        15.36 o                         
   7  15   0        335.79        386.68        20.53 o                         
   8  15   0         35.13         14.69        15.84 o                         
   9  15   0        275.36        267.69        22.77 o                         
  10  15   0          3.96        -11.03        17.91 o                         
  11  15   0       1378.29       1424.92        50.82 o                         
  12  15   0          0.64        -18.37        50.20 o                         
  13  15   0        269.88        284.64        29.82 o                         
   0  16   0        164.81         88.33        23.33 o                         
   1  16   0        170.87        169.91        33.55 o                         
   2  16   0          0.02          6.24        14.89 o                         
   3  16   0        126.77        146.68        17.35 o                         
   4  16   0        455.83        557.19        63.98 o                         
   5  16   0         11.08         26.98        14.72 o                         
   6  16   0          4.69        -17.60        11.73 o                         
   7  16   0         45.37         56.96        39.54 o                         
   8  16   0        332.42        316.73        20.29 o                         
   9  16   0        225.12        253.52        26.63 o                         
  10  16   0        150.73        114.06        24.50 o                         
  11  16   0         21.87        -11.13        24.03 o                         
  12  16   0       1310.37       1305.34        64.01 o                         
   3  17   0        197.86        194.23        25.92 o                         
   4  17   0       1143.90       1114.82        40.88 o                         
   5  17   0         25.59         14.23        23.71 o                         
   6  17   0         46.26         60.05        24.06 o                         
   7  17   0         23.18         48.37        17.09 o                         
   8  17   0        115.68         97.24        29.86 o                         
   9  17   0         35.03         59.61        15.47 o                         
  10  17   0        447.62        453.47        40.89 o                         
 -10 -17   1        301.76        296.89        20.94 o                         
  -9 -17   1        639.25        601.97        27.10 o                         
  -8 -17   1        546.51        494.53        48.49 o                         
  -7 -17   1         64.43         33.73        25.57 o                         
  -6 -17   1        199.27        236.98        22.45 o                         
  -5 -17   1        334.03        345.35        27.43 o                         
  -4 -17   1       1148.16       1181.70        44.33 o                         
  -3 -17   1         56.68         48.46        17.08 o                         
 -12 -16   1          5.36         34.69        31.78 o                         
 -11 -16   1        215.43        183.57        21.69 o                         
 -10 -16   1        546.08        562.68        36.73 o                         
  -9 -16   1       1126.60       1067.80        49.87 o                         
  -8 -16   1        713.85        765.98        30.73 o                         
  -7 -16   1        146.43        108.46        16.91 o                         
  -6 -16   1        321.69        318.68        20.76 o                         
  -5 -16   1         18.84         39.96        16.16 o                         
  -4 -16   1        243.10        264.24        36.92 o                         
  -3 -16   1        355.30        370.23        21.48 o                         
  -2 -16   1          1.98         10.69        16.51 o                         
  -1 -16   1        630.08        733.05       119.94 o                         
   0 -16   1        196.66        243.61        33.69 o                         
 -13 -15   1          0.21        -25.56        38.09 o                         
 -12 -15   1         52.10         43.22        26.23 o                         
 -11 -15   1        443.55        425.41        35.85 o                         
 -10 -15   1         41.95          0.81        18.05 o                         
  -9 -15   1        250.59        218.29        23.15 o                         
  -8 -15   1         52.21         26.94        16.40 o                         
  -7 -15   1       2054.14       2115.05        80.37 o                         
  -6 -15   1        638.80        603.28        22.81 o                         
  -5 -15   1       1205.21       1205.70        32.92 o                         
  -4 -15   1        176.38        179.47        14.93 o                         
  -3 -15   1          4.25          5.90        11.02 o                         
  -2 -15   1         61.77         45.66        18.37 o                         
  -1 -15   1        160.63        166.81        19.77 o                         
   0 -15   1         18.04         28.62        39.67 o                         
   1 -15   1          7.99        -20.61        22.89 o                         
   2 -15   1        318.93        287.48        48.65 o                         
 -14 -14   1       1139.23       1130.08        52.72 o                         
 -13 -14   1        418.18        466.17        32.99 o                         
 -12 -14   1        221.16        232.94        63.22 o                         
 -11 -14   1        568.81        512.56        42.66 o                         
 -10 -14   1        900.93        954.49        55.18 o                         
  -9 -14   1         30.98         13.87        15.49 o                         
  -8 -14   1        154.84        234.27        54.14 o                         
  -7 -14   1        401.51        402.17        20.84 o                         
  -6 -14   1        436.25        455.46        31.06 o                         
  -5 -14   1          8.70          1.81        25.48 o                         
  -4 -14   1        129.19        127.90        40.77 o                         
  -3 -14   1        155.71        161.31        14.88 o                         
  -2 -14   1       1103.74       1083.04        26.89 o                         
  -1 -14   1         57.54         82.51        39.73 o                         
   0 -14   1       1707.58       1833.60        46.14 o                         
   1 -14   1        124.61        113.78        50.57 o                         
   2 -14   1        757.06        844.12        63.72 o                         
   3 -14   1         32.91         70.55        23.35 o                         
   4 -14   1       1814.18       1880.79        98.00 o                         
 -15 -13   1        633.15        643.76        55.29 o                         
 -14 -13   1        102.89        109.16        33.08 o                         
 -13 -13   1         25.59         58.14        25.44 o                         
 -12 -13   1         46.34         75.61        19.26 o                         
 -11 -13   1        216.47        193.85        28.72 o                         
 -10 -13   1          1.72         -0.53        17.23 o                         
  -9 -13   1        469.23        484.22        26.56 o                         
  -8 -13   1        385.07        363.03        33.93 o                         
  -7 -13   1         18.63         16.33        16.35 o                         
  -6 -13   1        116.26        130.10        24.72 o                         
  -5 -13   1        787.22        783.12        20.78 o                         
  -4 -13   1         50.90         39.10         9.64 o                         
  -3 -13   1        358.40        290.44        16.12 o                         
  -2 -13   1        271.70        217.12        12.44 o                         
  -1 -13   1        768.87        807.42        19.64 o                         
   0 -13   1        217.25        223.61        18.29 o                         
   1 -13   1         36.35         43.78         8.50 o                         
   2 -13   1         59.05         39.54        20.43 o                         
   3 -13   1       1594.83       1774.90        45.72 o                         
   4 -13   1         73.50         85.21        18.35 o                         
   5 -13   1        269.56        222.99        31.59 o                         
 -15 -12   1          2.85         -7.42        25.49 o                         
 -14 -12   1        904.99        820.79        40.28 o                         
 -13 -12   1       1706.12       1724.83        55.18 o                         
 -12 -12   1       9331.66       9734.82       173.41 o                         
 -11 -12   1       1133.07       1066.08        29.15 o                         
 -10 -12   1          0.09         -7.77        10.86 o                         
  -9 -12   1        547.29        530.16        25.54 o                         
  -8 -12   1        847.25        866.70        31.25 o                         
  -7 -12   1       1538.40       1535.25        38.19 o                         
  -6 -12   1        319.61        276.16        17.77 o                         
  -5 -12   1         38.72         47.99         9.24 o                         
  -4 -12   1        206.01        220.00        10.88 o                         
  -3 -12   1         92.90        100.36         6.19 o                         
  -2 -12   1        576.87        559.94        20.18 o                         
  -1 -12   1         22.53         16.79         6.38 o                         
   0 -12   1        337.04        340.26        12.99 o                         
   1 -12   1        123.95        141.84         8.67 o                         
   2 -12   1        182.01        168.99        14.28 o                         
   3 -12   1         81.81        114.07        21.69 o                         
   4 -12   1         91.45        102.95        14.31 o                         
   5 -12   1          2.91        -17.55        14.63 o                         
   6 -12   1        331.35        340.83        32.63 o                         
 -15 -11   1        422.04        412.24        23.73 o                         
 -14 -11   1        340.60        310.46        23.24 o                         
 -13 -11   1       2935.44       2992.85        62.07 o                         
 -12 -11   1        134.53        131.91        17.69 o                         
 -11 -11   1        165.05        197.44        15.37 o                         
 -10 -11   1        614.77        571.16        18.11 o                         
  -9 -11   1       1408.82       1455.03        31.63 o                         
  -8 -11   1        441.50        458.94        13.69 o                         
  -7 -11   1        396.63        393.81        10.70 o                         
  -6 -11   1       1522.24       1430.13       103.39 o                         
  -5 -11   1        157.29        172.89        14.47 o                         
  -4 -11   1       1970.06       1944.75        31.15 o                         
  -3 -11   1        959.71        942.24        44.77 o                         
  -2 -11   1        731.34        746.03        17.15 o                         
  -1 -11   1        897.61        822.43        14.41 o                         
   0 -11   1         93.99         97.84         9.81 o                         
   1 -11   1        766.10        786.77        15.12 o                         
   2 -11   1          9.22          5.30         4.10 o                         
   3 -11   1         24.56         22.12        11.67 o                         
   4 -11   1          6.50          8.34         9.31 o                         
   5 -11   1         42.31         27.83        11.89 o                         
   6 -11   1          9.12         -1.96        11.59 o                         
   7 -11   1         18.43         32.41        21.95 o                         
 -16 -10   1         82.55         79.73        37.68 o                         
 -15 -10   1       1005.39       1007.35        44.40 o                         
 -14 -10   1        128.82        121.41        29.54 o                         
 -13 -10   1          0.06         10.80        15.16 o                         
 -12 -10   1         29.59         -6.94        19.14 o                         
 -11 -10   1       2514.17       2543.05        53.38 o                         
 -10 -10   1        441.22        538.49        15.69 o                         
  -9 -10   1       1819.99       1749.55        32.67 o                         
  -8 -10   1       3467.33       3563.32        58.35 o                         
  -7 -10   1        150.76        146.73        18.04 o                         
  -6 -10   1        799.97        807.67        30.99 o                         
  -5 -10   1         59.97         40.85         7.81 o                         
  -4 -10   1        624.10        680.12        15.73 o                         
  -3 -10   1        643.16        640.67        13.63 o                         
  -2 -10   1        596.84        587.66        13.43 o                         
  -1 -10   1        179.02        179.23         7.06 o                         
   0 -10   1       9568.43       9763.75       100.14 o                         
   1 -10   1        533.53        541.68         8.83 o                         
   2 -10   1         77.76         61.42         3.32 o                         
   3 -10   1        521.20        507.61        61.04 o                         
   4 -10   1       1982.56       2049.21        33.51 o                         
   5 -10   1        125.08        110.27         9.00 o                         
   6 -10   1        885.07        839.54        78.29 o                         
   7 -10   1         33.18         42.33        35.72 o                         
   8 -10   1        163.29        144.39        29.64 o                         
 -16  -9   1        232.42        233.64        28.68 o                         
 -15  -9   1        431.24        449.49        49.72 o                         
 -14  -9   1         56.56         72.12        16.71 o                         
 -13  -9   1        913.01        924.51        25.66 o                         
 -12  -9   1        401.69        406.33        16.23 o                         
 -11  -9   1       3367.88       3359.45        55.90 o                         
 -10  -9   1         95.30         99.38         8.44 o                         
  -9  -9   1         12.01         31.83         8.54 o                         
  -8  -9   1         23.03         34.43        11.60 o                         
  -7  -9   1        659.42        645.10        16.44 o                         
  -6  -9   1        891.21        804.38        15.53 o                         
  -5  -9   1       1222.99       1176.75        16.79 o                         
  -4  -9   1        215.68        203.22        19.99 o                         
  -3  -9   1       1326.88       1290.83        19.00 o                         
  -2  -9   1        236.15        194.01         8.73 o                         
  -1  -9   1         24.78         29.30         6.65 o                         
   0  -9   1          0.18          3.38         3.14 o                         
   1  -9   1        628.97        656.33         9.34 o                         
   2  -9   1        559.21        554.63        30.46 o                         
   3  -9   1        647.63        625.95        13.88 o                         
   4  -9   1         67.62         59.23         8.08 o                         
   5  -9   1        889.91        923.27        18.68 o                         
   6  -9   1        438.53        480.37        42.69 o                         
   7  -9   1        583.84        570.30        16.96 o                         
   8  -9   1        171.07        141.32        13.61 o                         
   9  -9   1       1766.08       1773.46        46.54 o                         
 -16  -8   1        233.18        259.87        27.88 o                         
 -15  -8   1          4.54         14.19        18.92 o                         
 -14  -8   1       1530.53       1606.40        40.38 o                         
 -13  -8   1        847.23        849.93        22.46 o                         
 -12  -8   1        467.11        421.76        16.58 o                         
 -11  -8   1          1.49        -16.63        11.09 o                         
 -10  -8   1       2376.60       2417.86        37.78 o                         
  -9  -8   1        501.19        526.85        39.70 o                         
  -8  -8   1       7923.88       7846.67       118.64 o                         
  -7  -8   1         44.09         35.70         5.71 o                         
  -6  -8   1       3381.60       3356.61        46.25 o                         
  -5  -8   1        434.58        459.42        18.45 o                         
  -4  -8   1        244.79        155.12         9.74 o                         
  -3  -8   1         67.49         58.88         2.86 o                         
  -2  -8   1       1252.86       1173.41        20.65 o                         
  -1  -8   1        471.28        460.70        12.90 o                         
   0  -8   1       7327.93       7326.93       100.90 o                         
   1  -8   1        545.64        521.51         7.98 o                         
   2  -8   1         12.41         26.76         4.16 o                         
   3  -8   1          6.83         14.19         7.85 o                         
   4  -8   1         25.90         39.23         9.05 o                         
   5  -8   1         76.08         59.23        13.87 o                         
   6  -8   1          0.29        -11.57         7.71 o                         
   7  -8   1          8.69         21.61         8.43 o                         
   8  -8   1         21.56         27.94        10.10 o                         
   9  -8   1        265.96        284.78        16.08 o                         
  10  -8   1          0.69          3.15        18.98 o                         
 -16  -7   1        376.38        364.05        53.38 o                         
 -15  -7   1         19.12         28.50        26.86 o                         
 -14  -7   1         28.98         29.64        17.97 o                         
 -13  -7   1       1058.28       1029.48        28.36 o                         
 -12  -7   1        176.10        401.32       115.15 o                         
 -11  -7   1        321.88        305.66        14.35 o                         
 -10  -7   1        299.97        286.45        25.57 o                         
  -9  -7   1       7432.14       7608.04       112.60 o                         
  -8  -7   1          0.22          1.83         5.94 o                         
  -7  -7   1        121.11        138.53         6.35 o                         
  -6  -7   1        367.04        383.97         6.97 o                         
  -5  -7   1       5011.71       4949.07        60.26 o                         
  -4  -7   1       1719.62       1657.55        21.13 o                         
  -3  -7   1       5414.64       5892.35        71.90 o                         
  -2  -7   1        329.25        356.82         8.99 o                         
  -1  -7   1        999.69       1198.98        40.74 o                         
   0  -7   1        204.72        206.42         4.70 o                         
   1  -7   1        903.06        856.57        10.86 o                         
   2  -7   1        926.83       1053.20        15.99 o                         
   3  -7   1        200.70        196.90        12.74 o                         
   4  -7   1          1.44          9.09        11.29 o                         
   5  -7   1        546.06        653.06        14.25 o                         
   6  -7   1        670.72        610.24        14.88 o                         
   7  -7   1        635.87        669.69        14.58 o                         
   8  -7   1          6.01          7.68         9.43 o                         
   9  -7   1       1491.25       1578.22        29.95 o                         
  10  -7   1        233.74        236.16        16.21 o                         
  11  -7   1         69.38         96.92        18.29 o                         
 -16  -6   1         20.84         51.40        19.98 o                         
 -15  -6   1        792.84        836.43        46.85 o                         
 -14  -6   1        516.31        516.77        23.58 o                         
 -13  -6   1       2111.51       2166.63        63.69 o                         
 -12  -6   1        789.40        826.24        23.24 o                         
 -11  -6   1         12.41         10.61        36.99 o                         
 -10  -6   1       6763.95       6796.73       101.35 o                         
  -9  -6   1       6107.62       6111.12        83.29 o                         
  -8  -6   1         25.29         12.83        11.60 o                         
  -7  -6   1       1097.73       1042.17        19.48 o                         
  -6  -6   1        455.90        464.52         8.64 o                         
  -5  -6   1       2098.10       2175.93        26.93 o                         
  -4  -6   1      18810.13      19417.29       601.85 o                         
  -3  -6   1       3882.22       3839.05        44.81 o                         
  -2  -6   1        964.53       1167.42        15.13 o                         
  -1  -6   1       1040.66       1022.40        25.63 o                         
   1  -6   1        356.55        354.65         7.54 o                         
   2  -6   1        990.26        985.41        15.04 o                         
   3  -6   1        241.36        240.49        40.55 o                         
   4  -6   1       6599.59       6939.91        92.56 o                         
   5  -6   1         47.64         35.88        24.94 o                         
   6  -6   1       3637.28       3904.59       191.74 o                         
   7  -6   1         85.84         87.62         9.71 o                         
   8  -6   1         20.70         16.04         8.34 o                         
   9  -6   1         15.42         34.81        10.09 o                         
  10  -6   1        256.12        255.08        12.04 o                         
  11  -6   1        174.52        133.44        20.31 o                         
  12  -6   1         66.94         58.65        21.57 o                         
 -16  -5   1         16.25         28.73        27.46 o                         
 -15  -5   1          0.87        -10.69        13.69 o                         
 -14  -5   1          3.85          7.62        15.39 o                         
 -13  -5   1        255.79        292.25        13.96 o                         
 -12  -5   1          1.39         -6.80        12.36 o                         
 -11  -5   1        170.65        137.88        14.60 o                         
 -10  -5   1        365.53        349.47        13.35 o                         
  -9  -5   1       9143.87       9302.63       130.03 o                         
  -8  -5   1         49.77         41.89         6.66 o                         
  -7  -5   1       1718.55       1475.20        36.58 o                         
  -6  -5   1       4803.48       4594.81        59.59 o                         
  -5  -5   1       4875.14       4863.09        56.96 o                         
  -4  -5   1       1758.11       1692.03        19.35 o                         
  -3  -5   1         92.33        145.30         5.36 o                         
  -2  -5   1        204.44        178.85         4.36 o                         
  -1  -5   1         43.68         39.69         8.70 o                         
   0  -5   1        229.23        287.88         5.71 o                         
   1  -5   1         14.82         21.62         2.65 o                         
   2  -5   1       1674.20       1672.03        20.14 o                         
   3  -5   1        407.89        389.52        27.90 o                         
   4  -5   1        143.21        156.83         9.84 o                         
   5  -5   1       1582.01       1794.09        27.52 o                         
   6  -5   1        342.36        365.78         6.41 o                         
   7  -5   1        592.76        647.52        29.58 o                         
   8  -5   1         39.14         52.55         4.84 o                         
   9  -5   1        714.32        738.47        16.66 o                         
  10  -5   1         70.89         81.29        11.29 o                         
  11  -5   1        368.31        343.43        18.60 o                         
  12  -5   1         21.03        -11.98        17.03 o                         
 -16  -4   1         49.23         51.00        28.49 o                         
 -15  -4   1        215.93        238.26        29.23 o                         
 -14  -4   1       1429.32       1541.87        37.28 o                         
 -13  -4   1        469.70        460.96        30.77 o                         
 -12  -4   1        234.56        248.55        18.07 o                         
 -11  -4   1        219.59        222.69        12.17 o                         
 -10  -4   1       1027.48        984.60        18.84 o                         
  -9  -4   1        127.06        119.18        21.85 o                         
  -8  -4   1        360.64        363.58        10.80 o                         
  -7  -4   1        417.57        357.51        11.38 o                         
  -6  -4   1       9851.44       9646.03       113.48 o                         
  -5  -4   1        191.74        133.33         5.52 o                         
  -4  -4   1       2705.32       2231.67        29.64 o                         
  -3  -4   1       1765.99       1807.48        22.65 o                         
  -2  -4   1      18686.40      19786.48       304.73 o                         
  -1  -4   1        393.84        367.14         5.46 o                         
   0  -4   1       6017.06       5191.96        70.47 o                         
   1  -4   1          5.88         19.55         2.39 o                         
   2  -4   1       6157.33       6892.10       135.93 o                         
   3  -4   1        135.50        150.54         5.76 o                         
   4  -4   1      10676.06      10505.75       261.04 o                         
   5  -4   1         97.36         82.69         3.23 o                         
   6  -4   1       2104.01       2146.14        25.14 o                         
   7  -4   1         75.80         71.61         4.46 o                         
   8  -4   1        415.36        458.22        10.72 o                         
   9  -4   1       1594.87       1588.89        27.04 o                         
  10  -4   1        219.32        224.22        10.26 o                         
  11  -4   1         20.82         13.71         9.07 o                         
  12  -4   1         43.79         59.40        21.31 o                         
  13  -4   1        383.61        345.32        29.89 o                         
 -15  -3   1         27.02         37.36        40.71 o                         
 -14  -3   1        394.67        432.50        38.37 o                         
 -13  -3   1        679.81        609.10        36.61 o                         
 -12  -3   1        665.97        634.33        28.66 o                         
 -11  -3   1        222.12        233.70        10.58 o                         
 -10  -3   1        157.05        124.13        25.13 o                         
  -9  -3   1       3153.54       3286.30        48.97 o                         
  -8  -3   1          6.56          8.52         5.79 o                         
  -7  -3   1       2179.43       2325.83        34.11 o                         
  -6  -3   1       1494.35       1533.63        20.87 o                         
  -5  -3   1       1276.45       1263.06        16.99 o                         
  -4  -3   1        457.73        430.04         8.43 o                         
  -3  -3   1        613.07        592.11        10.37 o                         
  -2  -3   1         37.63         88.51         4.32 o                         
   0  -3   1        203.29        238.80         4.29 o                         
   2  -3   1         27.01         12.15        10.66 o                         
   3  -3   1      17996.60      17699.15       288.12 o                         
   4  -3   1        190.95        205.85         5.04 o                         
   5  -3   1       6062.55       6587.99        69.52 o                         
   6  -3   1          9.50          6.52         3.65 o                         
   7  -3   1       1251.17       1258.08        17.19 o                         
   8  -3   1         33.38         57.95        15.20 o                         
   9  -3   1       5753.08       6000.66       146.46 o                         
  10  -3   1         22.63         10.32         8.16 o                         
  11  -3   1         21.13         33.75        10.12 o                         
  12  -3   1         33.05         49.66        10.22 o                         
  13  -3   1       1187.74       1166.37        41.18 o                         
 -15  -2   1        132.25        171.18        45.09 o                         
 -14  -2   1        344.91        330.21        19.06 o                         
 -13  -2   1       1504.05       1445.91        33.62 o                         
 -12  -2   1        826.55        894.63        27.53 o                         
 -11  -2   1        779.81        735.65        37.74 o                         
 -10  -2   1         77.07        103.00        11.35 o                         
  -9  -2   1       1781.60       1739.97        49.31 o                         
  -8  -2   1        333.33        313.35         7.21 o                         
  -7  -2   1       1253.52       1206.44        15.37 o                         
  -6  -2   1          5.62          8.96         4.64 o                         
  -5  -2   1        202.62        210.74         5.59 o                         
  -4  -2   1      13622.45      14019.85       169.31 o                         
  -3  -2   1        709.15        808.09        11.10 o                         
  -1  -2   1         65.01         55.45         2.81 o                         
   0  -2   1      24088.41      23181.13       741.72 o                         
   1  -2   1         17.75         25.58         1.13 o                         
   2  -2   1      27317.32      28248.86       620.77 o                         
   3  -2   1        172.12        167.17         3.90 o                         
   4  -2   1       1102.62       1216.86        15.45 o                         
   5  -2   1          1.83          5.93         3.75 o                         
   6  -2   1        987.16       1234.98        14.83 o                         
   7  -2   1         21.35         17.49         4.41 o                         
   8  -2   1       1585.28       1729.07        55.52 o                         
   9  -2   1        338.77        325.93         8.64 o                         
  10  -2   1        366.30        330.93        11.19 o                         
  11  -2   1        132.39        142.36        11.06 o                         
  12  -2   1        558.04        553.62        34.97 o                         
  13  -2   1        249.69        268.30        41.43 o                         
  14  -2   1         75.88         44.69        17.21 o                         
 -15  -1   1        107.77        132.20        31.66 o                         
 -14  -1   1        134.78        164.10        53.82 o                         
 -13  -1   1        876.20        873.68        60.73 o                         
 -12  -1   1        146.38        151.71        21.88 o                         
 -11  -1   1        274.02        241.05        50.73 o                         
 -10  -1   1        617.98        586.45        14.59 o                         
  -9  -1   1       6432.57       6685.92       181.05 o                         
  -8  -1   1        921.95        870.98        13.51 o                         
  -7  -1   1        106.08        120.46         4.85 o                         
  -6  -1   1        116.12        125.05         4.19 o                         
  -5  -1   1       6204.32       6067.97        63.63 o                         
  -4  -1   1       2102.73       1908.20        22.46 o                         
  -3  -1   1         85.98        139.85         4.98 o                         
  -2  -1   1         16.92          6.37         7.25 o                         
  -1  -1   1         34.47         47.27         5.74 o                         
   0  -1   1         74.65         72.46         3.66 o                         
   1  -1   1      11965.20      12122.03       167.36 o                         
   2  -1   1         54.59         58.71         2.39 o                         
   4  -1   1         37.08         42.02         2.96 o                         
   5  -1   1       6649.94       7372.86        79.10 o                         
   6  -1   1       4056.31       4034.01        44.45 o                         
   7  -1   1       2940.71       3149.26        49.41 o                         
   8  -1   1        272.81        267.66         6.98 o                         
   9  -1   1       1589.05       1548.86        23.62 o                         
  10  -1   1       1179.83       1174.91        39.41 o                         
  11  -1   1          1.02         -4.07         7.59 o                         
  12  -1   1          2.46          0.69        11.00 o                         
  13  -1   1         39.74         20.19        24.28 o                         
  14  -1   1        298.60        269.95        22.43 o                         
 -14   0   1         81.70         63.67        43.54 o                         
 -13   0   1        301.60        289.71        33.11 o                         
 -12   0   1         52.96         54.52        20.21 o                         
 -11   0   1         47.11         41.39        13.59 o                         
 -10   0   1       1035.02       1063.31        22.39 o                         
  -9   0   1       2077.38       2074.11        37.74 o                         
  -8   0   1       6431.05       6486.62       163.89 o                         
  -7   0   1        345.93        368.12         7.39 o                         
  -6   0   1       2938.89       2991.05        32.35 o                         
  -5   0   1        518.91        478.85         9.33 o                         
  -4   0   1      16585.88      15136.52       165.34 o                         
  -3   0   1          2.46          5.27         2.57 o                         
  -2   0   1         27.39         29.87         1.95 o                         
  -1   0   1          0.36          4.74         0.89 o                         
   1   0   1         39.11         38.88         4.41 o                         
   2   0   1        881.17        761.35         9.25 o                         
   3   0   1        220.92        243.91        12.99 o                         
   5   0   1       1093.93       1187.94        16.63 o                         
   6   0   1      29487.15      30153.89       941.88 o                         
   7   0   1        422.22        445.26         8.48 o                         
   8   0   1      10994.79      11998.64       136.16 o                         
   9   0   1        663.39        680.85        13.78 o                         
  10   0   1      10028.29      10262.36       119.82 o                         
  11   0   1        495.99        503.44        46.03 o                         
  12   0   1       1443.85       1339.95        53.98 o                         
  13   0   1          9.25         11.64         9.36 o                         
  14   0   1       1173.29       1113.33        48.43 o                         
  15   0   1       1034.32        983.66        40.09 o                         
 -14   1   1          0.17          8.39        16.85 o                         
 -13   1   1         95.76        107.46        27.49 o                         
 -12   1   1         12.94         11.25        33.77 o                         
 -11   1   1        154.59        118.70        24.47 o                         
 -10   1   1        209.12        195.63        10.31 o                         
  -9   1   1        185.89        175.28         7.74 o                         
  -8   1   1         33.46         17.26         5.06 o                         
  -7   1   1        506.36        517.96         9.27 o                         
  -6   1   1        635.62        574.92        10.81 o                         
  -5   1   1          6.45         18.77         3.64 o                         
  -4   1   1        588.43        653.89         8.02 o                         
  -3   1   1        262.25        308.55         5.27 o                         
  -2   1   1         39.73         51.12         5.36 o                         
  -1   1   1       2672.05       2597.38        27.16 o                         
   0   1   1          1.18         11.19         2.81 o                         
   1   1   1          0.31         12.43         1.61 o                         
   2   1   1          9.56         11.75         1.65 o                         
   3   1   1       6066.97       6244.88        72.42 o                         
   4   1   1        290.94        334.88        12.33 o                         
   5   1   1       1786.80       2081.72        50.51 o                         
   6   1   1          0.12         -7.07         4.71 o                         
   7   1   1      16289.56      18187.47       291.75 o                         
   8   1   1         33.49         43.54         4.79 o                         
   9   1   1       1595.93       1528.75        20.82 o                         
  10   1   1         67.54         58.22         6.72 o                         
  11   1   1      12501.91      12657.96       185.93 o                         
  12   1   1          2.45         13.23        35.09 o                         
  13   1   1          3.40          0.63         9.59 o                         
  14   1   1        522.77        526.44        25.55 o                         
  15   1   1        461.22        285.60        20.96 o                         
 -14   2   1         71.72         63.00        18.73 o                         
 -13   2   1        310.61        340.73        22.60 o                         
 -12   2   1        520.22        516.80        18.09 o                         
 -11   2   1         93.51        104.13        10.71 o                         
 -10   2   1         11.22         21.64        26.14 o                         
  -9   2   1        167.29        154.81        14.79 o                         
  -8   2   1       1334.91       1285.03        20.25 o                         
  -7   2   1        398.99        390.60         8.45 o                         
  -6   2   1        678.89        780.94         9.76 o                         
  -5   2   1       2133.79       2098.82        21.55 o                         
  -4   2   1        419.35        372.43         6.05 o                         
  -3   2   1        228.04        193.99         4.00 o                         
  -2   2   1         11.84          5.33         2.72 o                         
  -1   2   1        107.42        128.73         7.38 o                         
   0   2   1       2182.60       2230.01        23.48 o                         
   1   2   1         11.44          9.46         1.36 o                         
   2   2   1       2001.06       1901.14        21.53 o                         
   3   2   1         59.69        118.83         4.44 o                         
   4   2   1       4001.98       3896.77        39.18 o                         
   5   2   1        474.65        435.80        16.71 o                         
   6   2   1       5661.87       6112.19        67.56 o                         
   7   2   1          0.16         -0.63         4.48 o                         
   8   2   1       9700.53       9978.26       107.80 o                         
   9   2   1       1275.95       1200.22        25.22 o                         
  10   2   1         85.58         60.62         6.75 o                         
  11   2   1         25.40          9.71        12.64 o                         
  12   2   1        596.10        634.60        15.00 o                         
  13   2   1       1225.53       1208.27        26.37 o                         
  14   2   1        832.64        800.29        96.36 o                         
  15   2   1         95.06        106.09        41.18 o                         
 -13   3   1        898.76        859.24        33.72 o                         
 -12   3   1        257.72        257.89        26.33 o                         
 -11   3   1          0.39         -0.77        10.57 o                         
 -10   3   1         15.35         -5.61         9.69 o                         
  -9   3   1      10666.04      10685.00       207.43 o                         
  -8   3   1        176.13        199.39         8.14 o                         
  -7   3   1       5525.12       5501.89        61.52 o                         
  -6   3   1         55.81         63.24         3.92 o                         
  -5   3   1        336.96        246.27         4.91 o                         
  -4   3   1          1.63          2.40         3.20 o                         
  -3   3   1       2733.77       2310.96        27.22 o                         
  -2   3   1         48.74         32.41         6.37 o                         
  -1   3   1        723.79        612.57         8.65 o                         
   0   3   1         83.99        132.55         3.28 o                         
   1   3   1        105.14        167.22        10.34 o                         
   2   3   1        229.28        243.46         4.49 o                         
   3   3   1        428.63        462.61         7.65 o                         
   4   3   1        772.86        753.09        10.20 o                         
   5   3   1       4972.96       5137.17        55.82 o                         
   6   3   1       3749.64       3841.86        40.33 o                         
   7   3   1       8971.61       9106.17        97.51 o                         
   8   3   1       1573.20       1467.68        21.28 o                         
   9   3   1       3477.37       3546.93        48.09 o                         
  10   3   1        344.54        305.30        14.44 o                         
  11   3   1       3763.64       3927.49       179.38 o                         
  12   3   1        105.84        117.37        10.31 o                         
  13   3   1        839.23        795.50        18.06 o                         
  14   3   1         14.56         10.44        17.40 o                         
  15   3   1       4320.05       4596.81       125.75 o                         
  16   3   1        160.66        186.68        45.53 o                         
 -13   4   1        357.65        283.08        59.15 o                         
 -12   4   1        798.53        769.97        26.49 o                         
 -11   4   1        223.82        242.65        14.58 o                         
 -10   4   1         28.33         16.94        10.18 o                         
  -9   4   1       2749.34       2761.56        51.92 o                         
  -8   4   1         20.56         26.47         6.47 o                         
  -7   4   1        180.17        190.69         7.08 o                         
  -6   4   1        314.46        260.34         5.82 o                         
  -5   4   1        181.52        191.26         5.16 o                         
  -4   4   1       7218.89       6715.57        90.33 o                         
  -3   4   1         48.64         70.14         4.13 o                         
  -2   4   1      12102.48      13173.17       161.31 o                         
  -1   4   1        491.10        493.42        17.15 o                         
   0   4   1      13480.38      12832.96       176.38 o                         
   1   4   1        185.65        149.97         5.80 o                         
   2   4   1       6576.48       6925.77        79.79 o                         
   3   4   1         34.47         35.61         9.18 o                         
   4   4   1       1117.10       1285.47        19.47 o                         
   5   4   1         91.63        117.62         4.41 o                         
   6   4   1      11267.74      11331.84       127.13 o                         
   7   4   1       1354.38       1283.77        16.40 o                         
   8   4   1         61.71         90.61         6.08 o                         
   9   4   1         16.88          6.97         6.26 o                         
  10   4   1         65.55         57.12         7.25 o                         
  11   4   1       2127.68       2144.21        83.15 o                         
  12   4   1        185.00        176.05        21.85 o                         
  13   4   1        556.18        580.52        28.57 o                         
  14   4   1        136.73        130.79        42.98 o                         
  15   4   1        641.74        685.38        31.06 o                         
  16   4   1          7.64         47.69        22.81 o                         
 -12   5   1         68.62         68.67        25.79 o                         
 -11   5   1        793.26       1206.16        74.98 o                         
 -10   5   1         22.20         22.93         8.83 o                         
  -9   5   1       2425.57       2509.87        84.69 o                         
  -8   5   1        712.76        732.83        17.24 o                         
  -7   5   1       2412.51       2395.98        31.29 o                         
  -6   5   1          1.27         -4.53         4.43 o                         
  -5   5   1         57.39         91.24         4.70 o                         
  -4   5   1       1274.44       1256.49        22.29 o                         
  -3   5   1       4406.63       4975.38        53.64 o                         
  -2   5   1          3.54          5.18         3.14 o                         
  -1   5   1       1084.30       1054.69        12.94 o                         
   0   5   1        652.17        675.58        11.73 o                         
   1   5   1       4920.24       5193.44        57.18 o                         
   2   5   1         87.10         84.52         3.40 o                         
   4   5   1       2066.52       2098.03        25.18 o                         
   5   5   1       1899.62       1880.63        30.46 o                         
   6   5   1        916.65        806.76        11.97 o                         
   7   5   1         93.02         95.54        13.40 o                         
   8   5   1          0.50          0.91         5.98 o                         
   9   5   1       1352.66       1327.61        24.75 o                         
  10   5   1        368.35        356.85        24.03 o                         
  11   5   1        345.93        305.94        14.56 o                         
  12   5   1        363.12        339.63        44.11 o                         
  13   5   1        360.19        350.39        17.78 o                         
  14   5   1         43.98         25.63        24.97 o                         
  15   5   1        192.79        153.99        24.12 o                         
  16   5   1        219.81        257.34        32.92 o                         
 -11   6   1         52.10         50.51        15.70 o                         
 -10   6   1        324.01        312.53        17.78 o                         
  -9   6   1        140.81        150.07         9.17 o                         
  -8   6   1       2661.94       2789.50        67.88 o                         
  -7   6   1         49.82         51.11        11.41 o                         
  -6   6   1        822.67        780.91        40.39 o                         
  -5   6   1          0.96         -2.08         3.04 o                         
  -4   6   1       5988.06       6105.57        67.53 o                         
  -3   6   1         37.81         46.06        12.01 o                         
  -2   6   1       1094.57       1164.07        15.20 o                         
  -1   6   1        865.26        892.09        11.08 o                         
   0   6   1       3158.39       2789.41        30.91 o                         
   1   6   1          3.29          3.46         4.41 o                         
   2   6   1        932.73       1074.43        14.82 o                         
   3   6   1        308.80        273.59        10.37 o                         
   4   6   1       7493.20       6913.81        97.18 o                         
   5   6   1        436.85        447.88        11.73 o                         
   6   6   1       3486.14       3719.55        40.99 o                         
   7   6   1         73.71         56.55         5.01 o                         
   8   6   1         82.22        123.68        17.78 o                         
   9   6   1        590.75        631.10        15.76 o                         
  10   6   1       1937.80       1940.06        31.19 o                         
  11   6   1       1506.15       1441.72        33.13 o                         
  12   6   1       6088.90       6105.28       104.51 o                         
  13   6   1         25.96         19.67        24.59 o                         
  14   6   1         27.79         -2.88        25.92 o                         
  15   6   1        877.57        826.54        70.82 o                         
  16   6   1       1063.50       1019.44        39.64 o                         
 -11   7   1        438.14        457.76        54.80 o                         
 -10   7   1          0.01         -7.63        15.83 o                         
  -9   7   1        804.45        788.20        23.96 o                         
  -8   7   1          8.78         -1.81        24.53 o                         
  -7   7   1       2251.85       2351.60        37.35 o                         
  -6   7   1         10.33          3.38         4.05 o                         
  -5   7   1        102.03        115.41         4.60 o                         
  -4   7   1         50.23         64.38         4.04 o                         
  -3   7   1       4231.80       4521.85        60.92 o                         
  -2   7   1          6.23          5.33         3.49 o                         
  -1   7   1       2413.65       2578.03        30.02 o                         
   0   7   1         74.99         66.09         6.05 o                         
   1   7   1        498.93        544.27         8.27 o                         
   2   7   1        204.44        190.51         5.52 o                         
   3   7   1       1403.04       1470.67        18.36 o                         
   4   7   1       6197.47       6314.97        66.27 o                         
   5   7   1        273.73        298.85         8.66 o                         
   6   7   1       1306.95       1270.00        30.33 o                         
   7   7   1          0.73          3.14         4.51 o                         
   8   7   1        599.31        587.25        12.91 o                         
   9   7   1       1656.39       1733.59        27.96 o                         
  10   7   1       1486.85       1399.25        26.18 o                         
  11   7   1        259.15        242.11        12.40 o                         
  12   7   1        231.70        200.62        42.19 o                         
  13   7   1        747.84        734.52        23.47 o                         
  14   7   1         19.33         28.20        13.89 o                         
  15   7   1         56.03         72.77        35.44 o                         
  16   7   1          6.77         19.53        35.60 o                         
 -10   8   1          4.17        -22.76        20.87 o                         
  -9   8   1        146.09        167.30        14.88 o                         
  -8   8   1         20.91          2.47        14.24 o                         
  -7   8   1        471.80        470.10        17.75 o                         
  -6   8   1        184.20        180.66        53.82 o                         
  -5   8   1        147.35        153.35        10.85 o                         
  -4   8   1        512.98        613.11        23.77 o                         
  -3   8   1        686.96        669.40        34.12 o                         
  -2   8   1       1902.81       2049.02        33.08 o                         
  -1   8   1        171.27        157.82        16.21 o                         
   0   8   1       1028.34       1070.19        14.79 o                         
   1   8   1        549.19        478.42         9.90 o                         
   2   8   1       2376.36       2298.89        57.89 o                         
   3   8   1        662.11        669.84        11.83 o                         
   4   8   1       1192.83       1236.29        16.56 o                         
   5   8   1        155.70        126.45         5.79 o                         
   6   8   1       4726.32       4827.32        71.99 o                         
   7   8   1       1972.37       1934.28        30.43 o                         
   8   8   1       1395.12       1433.26        25.99 o                         
   9   8   1         87.26         79.95        11.26 o                         
  10   8   1        813.53        828.87        22.41 o                         
  11   8   1       2316.78       2316.44        41.23 o                         
  12   8   1       3386.43       3443.16        57.35 o                         
  13   8   1       3092.88       3134.57        63.30 o                         
  14   8   1        487.02        532.59        20.91 o                         
  15   8   1         21.59         16.31        15.32 o                         
  16   8   1         22.99         19.28        20.90 o                         
  -9   9   1       1137.94       1116.94        35.18 o                         
  -8   9   1        138.42        118.33        42.38 o                         
  -7   9   1         32.40         42.84        13.54 o                         
  -6   9   1        109.77         88.78        13.75 o                         
  -5   9   1       1304.35       1265.15        36.04 o                         
  -4   9   1         39.53         36.27         3.33 o                         
  -3   9   1        884.40        760.12        46.79 o                         
  -2   9   1        145.04        139.76         5.12 o                         
  -1   9   1         61.72         85.12         7.85 o                         
   0   9   1        464.76        462.61         8.75 o                         
   1   9   1        180.73        250.25        10.34 o                         
   2   9   1        390.20        358.20         7.71 o                         
   3   9   1        355.76        363.43         8.61 o                         
   4   9   1         39.61         39.35         7.00 o                         
   5   9   1        237.87        189.54         8.83 o                         
   6   9   1        262.39        207.44        10.66 o                         
   7   9   1       5001.57       5060.73        85.44 o                         
   8   9   1        291.79        279.72        12.51 o                         
   9   9   1          0.27          9.08        12.04 o                         
  10   9   1         77.99         78.88         8.56 o                         
  11   9   1       1769.45       1850.42        68.83 o                         
  12   9   1        542.75        509.38        15.94 o                         
  13   9   1         97.99         93.53        15.24 o                         
  14   9   1        191.28        166.31        39.63 o                         
  15   9   1         15.48         30.73        20.54 o                         
  16   9   1        390.78        376.65        39.22 o                         
  -8  10   1        161.64        131.10        17.85 o                         
  -7  10   1          0.02          3.07        14.76 o                         
  -6  10   1        514.62        456.14        20.12 o                         
  -5  10   1         76.10         97.58        13.39 o                         
  -4  10   1        498.18        445.80        30.93 o                         
  -3  10   1        516.25        503.39        27.65 o                         
  -2  10   1         34.50         27.06         5.01 o                         
  -1  10   1         12.36          5.71         5.99 o                         
   0  10   1        331.52        335.53         9.65 o                         
   1  10   1        338.03        302.27         7.07 o                         
   2  10   1       2042.73       2076.46       109.79 o                         
   3  10   1          3.76         15.50        11.67 o                         
   4  10   1       1100.57       1183.63        21.91 o                         
   5  10   1        129.25        132.85        18.32 o                         
   6  10   1          5.73         -3.72        18.07 o                         
   7  10   1        156.54        173.09         9.56 o                         
   8  10   1        168.47        182.01        11.35 o                         
   9  10   1         36.12         32.08        18.04 o                         
  10  10   1        667.50        618.48        17.70 o                         
  11  10   1       1412.77       1481.32        29.25 o                         
  12  10   1         84.53        108.09        27.12 o                         
  13  10   1        225.92        202.95        18.44 o                         
  14  10   1          7.19          5.67        21.82 o                         
  15  10   1        243.24        275.65        27.71 o                         
  16  10   1         27.25         34.53        22.62 o                         
  -7  11   1         27.43         46.13        19.32 o                         
  -6  11   1        114.99         82.76        26.45 o                         
  -5  11   1       1947.02       1970.25        95.60 o                         
  -4  11   1        153.98        119.08        14.98 o                         
  -3  11   1        218.56        194.23        22.67 o                         
  -2  11   1         87.78         79.34        11.86 o                         
  -1  11   1         25.43         31.87         6.26 o                         
   0  11   1        319.02        277.31        15.26 o                         
   1  11   1         68.71         81.24         4.35 o                         
   2  11   1          6.10         11.55         3.78 o                         
   3  11   1        122.21        103.14         5.73 o                         
   4  11   1        533.03        530.84        14.41 o                         
   5  11   1         83.86         98.39         8.57 o                         
   6  11   1         67.58         66.53        11.79 o                         
   7  11   1       2111.76       2308.41        50.37 o                         
   8  11   1         97.39        106.22         9.52 o                         
   9  11   1       2789.93       2786.38        47.11 o                         
  10  11   1        338.51        292.84        20.78 o                         
  11  11   1        582.98        566.09        18.53 o                         
  12  11   1          7.95         12.67        45.72 o                         
  13  11   1        328.34        298.25        19.23 o                         
  14  11   1         21.14        122.68        20.36 o                         
  15  11   1        214.00        225.42        54.04 o                         
  16  11   1        184.88        176.81        41.68 o                         
  -6  12   1         69.21         67.03        24.66 o                         
  -5  12   1         86.02        118.70        17.34 o                         
  -4  12   1        212.97        221.69        21.31 o                         
  -3  12   1        245.35        244.92        15.31 o                         
  -2  12   1       1600.30       1727.63        53.54 o                         
  -1  12   1         74.03         73.26        11.32 o                         
   0  12   1        557.41        577.11        33.08 o                         
   1  12   1         19.79         16.09         8.08 o                         
   2  12   1       1004.41       1025.48        19.23 o                         
   3  12   1        464.26        443.52        11.14 o                         
   4  12   1       4790.39       4848.66        76.90 o                         
   5  12   1        241.24        228.99        14.02 o                         
   6  12   1         17.30         25.97        18.92 o                         
   7  12   1        520.07        516.49        31.66 o                         
   8  12   1        837.38        794.37        21.75 o                         
   9  12   1        790.08        721.89        19.77 o                         
  10  12   1         96.62         91.53        12.31 o                         
  11  12   1        312.30        304.80        20.24 o                         
  12  12   1       1195.46       1257.78        33.37 o                         
  13  12   1        649.36        668.90        37.21 o                         
  14  12   1         73.06         86.54        15.51 o                         
  15  12   1         98.59        131.56        29.80 o                         
  -5  13   1        397.14        358.50        27.56 o                         
  -4  13   1         24.70         16.77        21.47 o                         
  -3  13   1         90.27         68.82        15.13 o                         
  -2  13   1         16.28         18.75        14.64 o                         
  -1  13   1        522.66        602.50        18.60 o                         
   0  13   1          1.06         30.54         8.75 o                         
   1  13   1         19.42          6.79        13.59 o                         
   2  13   1          4.76         -1.95         9.08 o                         
   3  13   1          0.31         -0.99        10.51 o                         
   4  13   1       1243.03       1246.60        26.33 o                         
   5  13   1         24.22        551.71        43.99 o                         
   6  13   1         21.92         12.30        11.60 o                         
   7  13   1       1328.11       1394.79        37.77 o                         
   8  13   1       2361.83       2445.42        56.49 o                         
   9  13   1          8.82         34.20        18.04 o                         
  10  13   1        377.25        370.72        23.84 o                         
  11  13   1        445.32        465.96        47.45 o                         
  12  13   1        555.36        545.80        29.57 o                         
  13  13   1         22.16         10.24        38.53 o                         
  14  13   1        101.22        102.70        28.00 o                         
  15  13   1         63.50         37.56        27.94 o                         
  -3  14   1          0.37         25.73        25.73 o                         
  -2  14   1        549.04        601.01        35.94 o                         
  -1  14   1         74.29         54.50        45.37 o                         
   0  14   1        388.30        370.91        46.98 o                         
   1  14   1          0.40        -11.73        11.25 o                         
   2  14   1        864.23        917.87        26.41 o                         
   3  14   1         16.53          5.98        15.07 o                         
   4  14   1        962.41        986.91        25.66 o                         
   5  14   1        209.62        204.64        14.47 o                         
   6  14   1         81.16         89.89        14.19 o                         
   7  14   1        221.55        256.94        17.78 o                         
   8  14   1        111.53         97.50        17.87 o                         
   9  14   1          0.09        -14.54        45.81 o                         
  10  14   1         99.69         80.84        17.41 o                         
  11  14   1        790.91        773.70        63.82 o                         
  12  14   1          0.77         -0.11        21.45 o                         
  13  14   1        998.16       1043.39        41.39 o                         
  14  14   1        189.70        240.70        24.32 o                         
  -2  15   1         95.99         88.66        34.56 o                         
  -1  15   1       1054.01       1158.70        53.12 o                         
   0  15   1        302.54        390.60        73.43 o                         
   1  15   1       1198.81       1271.42        41.40 o                         
   2  15   1          1.65         12.36        13.58 o                         
   3  15   1       1145.01       1140.95        33.87 o                         
   4  15   1         36.42         35.65        17.78 o                         
   5  15   1        525.52        484.54        17.57 o                         
   6  15   1          7.81        -13.07        25.85 o                         
   7  15   1       1320.09       1410.13        36.98 o                         
   8  15   1        191.10        155.53        28.13 o                         
   9  15   1       1384.57       1293.74        36.74 o                         
  10  15   1         75.03         73.24        17.91 o                         
  11  15   1        286.34        335.76        26.67 o                         
  12  15   1          1.34          2.15        22.78 o                         
  13  15   1         59.25         19.44        32.10 o                         
   0  16   1         14.92          4.88        28.35 o                         
   1  16   1         60.25         56.19        26.21 o                         
   2  16   1        324.03        217.03        31.69 o                         
   3  16   1         23.60         15.47        26.42 o                         
   4  16   1       1618.46       1830.10        78.76 o                         
   5  16   1        102.76        124.63        18.09 o                         
   6  16   1          7.53          6.29        22.44 o                         
   7  16   1          6.18         -0.60        15.94 o                         
   8  16   1        742.21        697.62        28.65 o                         
   9  16   1          4.64         49.89        27.56 o                         
  10  16   1          8.15         17.41        24.21 o                         
  11  16   1        350.05        332.37        67.70 o                         
  12  16   1        501.00        424.78        36.29 o                         
   3  17   1        317.01        274.69        24.97 o                         
   4  17   1        219.58        164.10        20.19 o                         
   5  17   1         34.18        -26.67        17.78 o                         
   6  17   1         32.29         42.05        16.88 o                         
   7  17   1         39.21         13.62        20.89 o                         
   8  17   1        230.53        244.74        30.65 o                         
   9  17   1          1.03         24.03        16.77 o                         
  10  17   1        690.45        652.49        40.78 o                         
  -9 -17   2       1334.91       1407.52        60.03 o                         
  -8 -17   2          9.50          7.40        19.55 o                         
  -7 -17   2         11.77         -2.53        16.43 o                         
  -6 -17   2        501.14        511.17        48.12 o                         
  -5 -17   2       2162.96       2254.99        81.10 o                         
  -4 -17   2        305.23        356.54        75.26 o                         
  -3 -17   2         65.05         15.72        14.86 o                         
 -12 -16   2         45.65         65.66        31.78 o                         
 -11 -16   2        247.13        154.69        40.36 o                         
 -10 -16   2         63.42         84.81        29.04 o                         
  -9 -16   2        663.29        721.65        55.65 o                         
  -8 -16   2          2.70         -0.63        14.35 o                         
  -7 -16   2        355.15        358.20        21.20 o                         
  -6 -16   2        405.50        377.78        22.56 o                         
  -5 -16   2         16.56         23.64        13.44 o                         
  -4 -16   2       1080.79       1089.61        45.34 o                         
  -3 -16   2       1031.98       1085.59        85.79 o                         
  -2 -16   2       1315.57       1255.87       130.85 o                         
  -1 -16   2        163.86        145.53        25.82 o                         
   0 -16   2        231.02        241.80        28.52 o                         
 -13 -15   2         16.05         -0.63        45.81 o                         
 -12 -15   2        120.58        157.16        30.54 o                         
 -11 -15   2        148.32        144.42        22.01 o                         
 -10 -15   2        246.25        335.47        74.63 o                         
  -9 -15   2        196.85        202.89        49.66 o                         
  -8 -15   2         10.78          4.60         7.57 o                         
  -7 -15   2          8.76         -2.84        12.44 o                         
  -6 -15   2        683.16        742.76        28.57 o                         
  -5 -15   2        134.57        130.70        35.28 o                         
  -4 -15   2        178.29        231.69        42.94 o                         
  -3 -15   2        208.84        188.80        15.39 o                         
  -2 -15   2         99.87         74.60        13.16 o                         
  -1 -15   2         42.90         33.77        13.69 o                         
   0 -15   2        116.67        163.18        23.33 o                         
   1 -15   2        287.48        350.47        31.44 o                         
   2 -15   2         82.33        118.75        23.12 o                         
 -14 -14   2        170.56        144.99        33.40 o                         
 -13 -14   2        360.85        358.67        28.34 o                         
 -12 -14   2        323.11        273.47        26.72 o                         
 -11 -14   2        323.77        297.48        25.41 o                         
 -10 -14   2        107.16        117.19        20.76 o                         
  -9 -14   2         12.57         -8.03        19.15 o                         
  -8 -14   2         42.78         74.58        17.97 o                         
  -7 -14   2          1.33          1.40        10.42 o                         
  -6 -14   2       1105.81       1112.03        30.57 o                         
  -5 -14   2          7.18         28.02        20.12 o                         
  -4 -14   2        989.87       1000.07        70.53 o                         
  -3 -14   2        327.38        305.75        15.91 o                         
  -2 -14   2        554.30        508.79        26.04 o                         
  -1 -14   2          0.46         -7.38        10.57 o                         
   0 -14   2       2395.84       2450.81        55.17 o                         
   1 -14   2        114.35         73.88        23.65 o                         
   2 -14   2        224.87        180.68        29.23 o                         
   3 -14   2        121.61         85.04        30.71 o                         
   4 -14   2       2212.93       2485.30        93.80 o                         
 -14 -13   2        231.94        198.19        30.74 o                         
 -13 -13   2         17.65          8.32        20.20 o                         
 -12 -13   2          6.75         22.40        19.12 o                         
 -11 -13   2       1831.05       1936.20        53.52 o                         
 -10 -13   2          9.88         21.38        18.74 o                         
  -9 -13   2       2250.15       2157.59        55.24 o                         
  -8 -13   2        394.72        356.22        20.11 o                         
  -7 -13   2          0.40         41.07        40.11 o                         
  -6 -13   2         78.69         73.59        12.97 o                         
  -5 -13   2          3.07         -4.67        16.05 o                         
  -4 -13   2         90.87         86.94        10.86 o                         
  -3 -13   2         93.13         75.41        11.18 o                         
  -2 -13   2        230.77        223.47        12.06 o                         
  -1 -13   2        271.30        283.13        12.49 o                         
   0 -13   2        313.71        319.81        11.38 o                         
   1 -13   2         35.68         39.67        13.53 o                         
   2 -13   2         93.49         88.72        15.32 o                         
   3 -13   2       1041.38       1112.09        74.13 o                         
   4 -13   2         78.95         81.59        17.76 o                         
   5 -13   2        206.06        228.00        43.70 o                         
 -15 -12   2        247.09        314.35        36.78 o                         
 -14 -12   2       2388.08       2389.20        73.53 o                         
 -13 -12   2       1879.38       1993.99        66.37 o                         
 -12 -12   2       5983.06       6178.02       137.16 o                         
 -11 -12   2          2.79         44.90        27.97 o                         
 -10 -12   2        163.94        122.22        18.54 o                         
  -9 -12   2        735.43        734.63        47.42 o                         
  -8 -12   2       3622.61       3770.42        82.07 o                         
  -7 -12   2        326.65        308.55        22.59 o                         
  -6 -12   2       4218.39       4072.19        95.79 o                         
  -5 -12   2         24.18         -1.32        26.80 o                         
  -4 -12   2        850.19        754.80        17.86 o                         
  -3 -12   2          6.26          6.89         4.11 o                         
  -2 -12   2          1.75          5.44        15.45 o                         
  -1 -12   2        367.66        390.75        15.89 o                         
   0 -12   2         66.74         68.18        11.38 o                         
   1 -12   2        452.33        437.64        13.01 o                         
   2 -12   2        316.96        289.89        12.50 o                         
   3 -12   2         52.15         89.22        29.45 o                         
   4 -12   2         33.10         31.33        17.66 o                         
   5 -12   2         43.15         53.74        14.29 o                         
   6 -12   2         74.50         89.24        19.67 o                         
 -15 -11   2        268.71        262.05        29.13 o                         
 -14 -11   2         12.90          4.42        20.12 o                         
 -13 -11   2       2584.64       2682.85        58.52 o                         
 -12 -11   2        122.15        139.34        54.33 o                         
 -11 -11   2         28.01         22.14        32.41 o                         
 -10 -11   2       1413.06       1444.61        42.91 o                         
  -9 -11   2      21599.87      22393.61       421.04 o                         
  -8 -11   2          0.46         -2.09         7.64 o                         
  -7 -11   2        730.38        756.58        27.90 o                         
  -6 -11   2       2883.05       2748.02        90.87 o                         
  -4 -11   2        264.43        249.16        14.57 o                         
  -3 -11   2          6.24         10.66         7.41 o                         
  -2 -11   2         38.75         51.76         9.40 o                         
  -1 -11   2       9677.75       9809.56       131.95 o                         
   0 -11   2         57.61         49.05         9.52 o                         
   1 -11   2          4.92          3.00         5.34 o                         
   2 -11   2        247.07        273.25        10.01 o                         
   3 -11   2        417.44        447.76        58.49 o                         
   4 -11   2          0.21          5.61        15.10 o                         
   5 -11   2          3.04         -5.68         8.80 o                         
   6 -11   2         12.41         25.21        13.26 o                         
   7 -11   2        100.08        113.50        18.76 o                         
 -15 -10   2       1399.53       1433.74        80.84 o                         
 -14 -10   2          1.64         -5.30        22.13 o                         
 -13 -10   2       1438.89       1498.48        38.50 o                         
 -12 -10   2        247.43        260.89        26.11 o                         
 -11 -10   2        216.47        213.79        18.07 o                         
 -10 -10   2       5644.80       5609.14        87.64 o                         
  -9 -10   2       1464.73       1473.18        51.14 o                         
  -8 -10   2       1877.55       1892.67        63.66 o                         
  -7 -10   2        206.39        195.04        10.69 o                         
  -6 -10   2      10232.95      10236.16       206.49 o                         
  -5 -10   2        749.61        730.12        18.25 o                         
  -4 -10   2       8177.42       8559.61       106.24 o                         
  -3 -10   2       3482.27       3429.63        98.12 o                         
  -2 -10   2       8058.65       8053.80       110.55 o                         
  -1 -10   2         81.17         73.25         6.52 o                         
   0 -10   2      19022.81      19701.02       361.10 o                         
   1 -10   2        409.15        423.02         7.65 o                         
   2 -10   2          3.55          3.97         1.97 o                         
   3 -10   2          7.53          3.33        11.95 o                         
   4 -10   2        526.02        578.88        24.53 o                         
   5 -10   2         78.24         72.26        39.22 o                         
   6 -10   2         10.41          3.62        21.44 o                         
   7 -10   2         12.45          3.51        12.30 o                         
   8 -10   2        114.54        142.27        16.70 o                         
 -16  -9   2        157.25        135.59        26.13 o                         
 -15  -9   2          6.91        -24.29        63.44 o                         
 -14  -9   2        321.93        329.28        31.12 o                         
 -13  -9   2       1066.24       1044.24        26.10 o                         
 -12  -9   2         50.59         58.37        10.74 o                         
 -11  -9   2       3324.60       3403.17        57.70 o                         
 -10  -9   2        967.15       1002.42        22.33 o                         
  -9  -9   2         83.85        115.46        13.18 o                         
  -8  -9   2          2.74          0.38         8.48 o                         
  -7  -9   2       1367.01       1330.79        26.88 o                         
  -6  -9   2        687.67        673.18        46.82 o                         
  -5  -9   2        853.54        845.93        13.06 o                         
  -4  -9   2        478.30        467.91        12.55 o                         
  -3  -9   2       1740.40       1730.98        26.27 o                         
  -2  -9   2        334.46        311.08        17.72 o                         
  -1  -9   2      11500.19      11848.18       135.28 o                         
   0  -9   2        120.70        128.59         7.79 o                         
   1  -9   2        272.10        268.26         5.71 o                         
   2  -9   2         16.55         20.77         2.27 o                         
   3  -9   2      20633.31      21972.71       313.59 o                         
   4  -9   2        369.16        379.50        21.47 o                         
   5  -9   2       1203.16       1307.75        33.26 o                         
   6  -9   2          5.23         -9.95        16.02 o                         
   7  -9   2       1730.13       1796.85        60.32 o                         
   8  -9   2        156.24        144.41        22.58 o                         
   9  -9   2        456.21        421.94        23.71 o                         
 -16  -8   2        352.66        405.07        43.49 o                         
 -15  -8   2          0.24          0.95        20.22 o                         
 -14  -8   2        952.86        911.88        25.14 o                         
 -13  -8   2        853.95        837.21        23.04 o                         
 -12  -8   2       1192.29       1278.10        68.07 o                         
 -11  -8   2          2.58          6.86         9.67 o                         
 -10  -8   2       2220.92       2179.41        33.75 o                         
  -9  -8   2         43.13         52.73        26.86 o                         
  -8  -8   2       9284.45       9210.18       122.16 o                         
  -7  -8   2          9.20         13.75         7.28 o                         
  -6  -8   2        884.01        858.50        37.21 o                         
  -5  -8   2          7.18         17.01         4.35 o                         
  -4  -8   2         82.50        137.06         9.65 o                         
  -3  -8   2         76.11         63.21         7.25 o                         
  -2  -8   2        761.35        789.12        21.19 o                         
  -1  -8   2         62.30         53.49         6.68 o                         
   0  -8   2       1839.56       1938.75        50.76 o                         
   1  -8   2        309.98        304.62         5.67 o                         
   2  -8   2          0.62          2.87         1.97 o                         
   3  -8   2        439.85        437.60        11.13 o                         
   4  -8   2       3421.54       3703.24        55.87 o                         
   5  -8   2         36.02         39.36         7.96 o                         
   6  -8   2       1227.51       1392.20        30.68 o                         
   7  -8   2        597.88        586.16        15.36 o                         
   8  -8   2        279.82        230.27        10.75 o                         
   9  -8   2        264.72        257.48        15.32 o                         
  10  -8   2        229.32        183.19        22.45 o                         
 -16  -7   2        301.99        324.14        34.18 o                         
 -15  -7   2       2110.16       2249.05        59.73 o                         
 -14  -7   2        439.50        468.72        45.59 o                         
 -13  -7   2        189.02        212.30        14.23 o                         
 -12  -7   2        203.20        187.61        14.20 o                         
 -11  -7   2       1290.83       1343.25        27.42 o                         
 -10  -7   2         25.52         16.81        10.06 o                         
  -9  -7   2       9295.36       9291.64       150.62 o                         
  -8  -7   2          7.24         16.62         7.91 o                         
  -7  -7   2       1083.66       1140.39        18.75 o                         
  -6  -7   2          0.39        -11.30         7.54 o                         
  -5  -7   2        922.42        827.54        12.83 o                         
  -4  -7   2         97.97         76.88         3.56 o                         
  -3  -7   2       6154.88       6934.61        83.32 o                         
  -2  -7   2        175.13        165.81         5.23 o                         
  -1  -7   2       1516.70       1641.25        21.35 o                         
   0  -7   2        165.77        175.55         4.62 o                         
   1  -7   2       3275.78       3382.00        60.03 o                         
   2  -7   2        229.92        238.47         5.39 o                         
   3  -7   2        344.30        418.79        40.14 o                         
   4  -7   2         50.87         60.24         7.91 o                         
   5  -7   2        314.01        338.52        10.36 o                         
   6  -7   2       2537.97       2554.02        70.50 o                         
   7  -7   2       1691.28       1846.11       128.61 o                         
   8  -7   2          0.56          0.02         8.23 o                         
   9  -7   2        177.77        199.15        11.35 o                         
  10  -7   2        600.76        567.93        20.37 o                         
  11  -7   2         73.10         89.61        19.99 o                         
 -16  -6   2        698.11        673.72        44.88 o                         
 -15  -6   2        717.55        683.19        51.93 o                         
 -14  -6   2        157.00        191.82        56.91 o                         
 -13  -6   2       2099.73       2094.20        39.45 o                         
 -12  -6   2        850.82        895.74        20.69 o                         
 -11  -6   2          6.66          1.46        26.08 o                         
 -10  -6   2         23.78         38.02        10.20 o                         
  -9  -6   2       6034.45       6068.54        88.35 o                         
  -8  -6   2        158.90        205.19        12.08 o                         
  -7  -6   2       1045.20        956.64        16.78 o                         
  -6  -6   2          3.76         19.46         5.09 o                         
  -5  -6   2        877.35        909.76        25.73 o                         
  -4  -6   2      12828.79      12872.18       165.21 o                         
  -3  -6   2       2842.70       2831.31        31.13 o                         
  -2  -6   2        375.82        413.77        13.78 o                         
  -1  -6   2        975.05        958.35        13.04 o                         
   0  -6   2      18112.12      18081.82       288.89 o                         
   1  -6   2        302.50        282.66         5.08 o                         
   2  -6   2        193.66        197.56         4.26 o                         
   3  -6   2        907.19        932.86        62.93 o                         
   4  -6   2          0.91         17.83         7.38 o                         
   5  -6   2         28.09         41.81         8.58 o                         
   6  -6   2        447.26        455.52        13.53 o                         
   7  -6   2        406.29        398.61        11.99 o                         
   8  -6   2         39.41         44.65         9.40 o                         
   9  -6   2         50.78         60.60         9.40 o                         
  10  -6   2         42.04         49.06        10.22 o                         
  11  -6   2        341.08        343.43        19.55 o                         
  12  -6   2         15.17          2.52        25.10 o                         
 -15  -5   2         38.10         36.85        14.93 o                         
 -14  -5   2          3.06         -2.32        12.97 o                         
 -13  -5   2        983.93        987.14        23.05 o                         
 -12  -5   2        113.78        105.75        12.61 o                         
 -11  -5   2       1150.89       1097.39        24.36 o                         
 -10  -5   2        601.98        545.72        13.85 o                         
  -9  -5   2      10822.15      11338.87       210.72 o                         
  -8  -5   2        309.67        284.56        11.89 o                         
  -7  -5   2       1139.56       1112.58        26.77 o                         
  -6  -5   2       6019.78       5803.25        64.26 o                         
  -5  -5   2       3256.01       3182.59        38.06 o                         
  -4  -5   2        800.85        739.64        11.59 o                         
  -3  -5   2       2000.45       1867.79        23.03 o                         
  -2  -5   2       1199.95       1184.51        15.24 o                         
  -1  -5   2       8049.10       8196.11        94.81 o                         
   0  -5   2        328.00        285.13         4.67 o                         
   1  -5   2         17.18         11.27         3.47 o                         
   2  -5   2       1712.10       1777.68        25.50 o                         
   3  -5   2        882.18        920.73        18.89 o                         
   4  -5   2          6.81          2.29         5.36 o                         
   5  -5   2        108.86        129.31         7.45 o                         
   6  -5   2        231.38        208.48        26.45 o                         
   7  -5   2        682.18        660.66        34.81 o                         
   8  -5   2         98.06         93.96        10.22 o                         
   9  -5   2        955.18        943.20        21.57 o                         
  10  -5   2          1.28         15.13        10.15 o                         
  11  -5   2        634.32        700.54        26.61 o                         
  12  -5   2         12.27         26.99        18.29 o                         
 -15  -4   2        888.51        888.31        53.92 o                         
 -14  -4   2        466.58        463.07        20.31 o                         
 -13  -4   2         24.98         34.99        14.09 o                         
 -12  -4   2         91.58         75.35        12.31 o                         
 -11  -4   2        336.69        312.46        12.29 o                         
 -10  -4   2        218.89        209.27        13.90 o                         
  -9  -4   2        648.22        622.77        20.65 o                         
  -8  -4   2       1525.86       1393.14        44.36 o                         
  -7  -4   2        501.76        478.54        15.42 o                         
  -6  -4   2      12265.94      12470.87       162.62 o                         
  -5  -4   2       1737.53       1697.57        20.34 o                         
  -4  -4   2       1727.66       1399.36        17.11 o                         
  -3  -4   2       3027.65       3055.51        36.28 o                         
  -1  -4   2          3.69          3.68         2.21 o                         
   1  -4   2          7.55         -3.00         2.10 o                         
   2  -4   2       2055.37       2066.56        40.26 o                         
   3  -4   2          0.42         -1.18         4.73 o                         
   4  -4   2       7609.63       7463.60        85.49 o                         
   5  -4   2        107.48         90.37         9.77 o                         
   6  -4   2       1245.59       1292.89        16.37 o                         
   7  -4   2        309.44        301.74        12.71 o                         
   8  -4   2        165.34        147.81         6.72 o                         
   9  -4   2        805.12        816.67        17.18 o                         
  10  -4   2         70.80         79.52         8.59 o                         
  11  -4   2        108.41        117.28        15.10 o                         
  12  -4   2        199.38        230.80        21.38 o                         
  13  -4   2        328.23        372.94        24.28 o                         
 -15  -3   2        204.65        207.24        62.78 o                         
 -14  -3   2        281.53        278.66        21.19 o                         
 -13  -3   2        106.67         58.98        12.81 o                         
 -12  -3   2       1026.04        977.09        62.65 o                         
 -11  -3   2          9.18          9.20         7.75 o                         
 -10  -3   2        166.05        164.26        10.02 o                         
  -9  -3   2         61.07         63.68         5.77 o                         
  -8  -3   2        101.78        110.62         5.02 o                         
  -7  -3   2         18.89         21.02         7.88 o                         
  -6  -3   2        519.80        491.95         8.00 o                         
  -5  -3   2       1828.63       2154.81        28.02 o                         
  -4  -3   2        261.59        253.63         6.78 o                         
  -3  -3   2       1893.82       1879.48        22.93 o                         
  -2  -3   2       1257.08       1305.91        21.79 o                         
   0  -3   2        393.23        408.77         5.36 o                         
   2  -3   2         38.64         28.74         3.59 o                         
   3  -3   2       4380.24       4354.71        55.19 o                         
   4  -3   2        372.06        402.69         6.29 o                         
   5  -3   2        344.38        364.50         5.30 o                         
   6  -3   2          2.18         14.97        10.66 o                         
   7  -3   2        167.45        142.28        12.68 o                         
   8  -3   2         46.49         52.41        12.52 o                         
   9  -3   2        300.21        327.58         9.37 o                         
  10  -3   2          9.95          8.48         9.11 o                         
  11  -3   2          6.90          3.02        18.32 o                         
  12  -3   2         74.22         85.17        25.85 o                         
  13  -3   2         95.55         81.29        21.25 o                         
  14  -3   2         14.50         16.96        35.19 o                         
 -15  -2   2         24.36          5.68        19.79 o                         
 -14  -2   2        118.91        160.18        18.57 o                         
 -13  -2   2       1529.61       1485.81        44.27 o                         
 -12  -2   2        875.02        939.87        74.63 o                         
 -11  -2   2        517.65        479.40        27.90 o                         
 -10  -2   2        255.94        263.64        26.64 o                         
  -9  -2   2       1737.81       1708.74        26.30 o                         
  -8  -2   2       1096.05       1145.86        15.63 o                         
  -7  -2   2        500.59        461.56         7.98 o                         
  -6  -2   2        194.90        199.63         4.95 o                         
  -5  -2   2        228.50        211.87         5.11 o                         
  -4  -2   2       1336.25       1364.69        16.35 o                         
  -3  -2   2          0.12         -1.58         4.04 o                         
  -2  -2   2       4557.26       4966.94        57.57 o                         
  -1  -2   2          3.53         -2.75         6.59 o                         
   0  -2   2       5425.30       5174.52        56.01 o                         
   1  -2   2        996.53        989.47        22.92 o                         
   3  -2   2          0.63         -0.45         3.15 o                         
   4  -2   2      18586.64      19193.86       245.86 o                         
   5  -2   2        653.22        655.39         8.55 o                         
   6  -2   2      21453.81      22634.30       318.94 o                         
   7  -2   2        206.01        190.57         5.61 o                         
   8  -2   2       1100.57       1173.25        16.85 o                         
   9  -2   2        291.63        293.92         7.59 o                         
  10  -2   2       3034.37       3095.53        45.46 o                         
  11  -2   2        338.67        338.42        14.15 o                         
  12  -2   2         98.87         82.68         9.66 o                         
  13  -2   2        233.75        238.25        24.28 o                         
  14  -2   2         46.64         69.94        35.38 o                         
 -15  -1   2         14.88        -19.43        22.35 o                         
 -14  -1   2        186.17        180.02        17.25 o                         
 -13  -1   2        320.91        300.57        18.44 o                         
 -12  -1   2        102.84        121.78        13.88 o                         
 -11  -1   2        462.03        444.34        15.54 o                         
 -10  -1   2        445.91        426.54        14.44 o                         
  -9  -1   2       3932.28       3994.36       179.60 o                         
  -8  -1   2       1437.62       1379.39        19.09 o                         
  -7  -1   2        126.11        134.75         5.15 o                         
  -6  -1   2         98.00        100.89         3.92 o                         
  -5  -1   2       7373.04       7592.20        74.09 o                         
  -4  -1   2       1290.29       1129.86        19.42 o                         
  -3  -1   2       7709.07       7733.69        79.59 o                         
  -2  -1   2        132.32        106.10         3.60 o                         
  -1  -1   2          7.82         34.02         2.18 o                         
   0  -1   2         85.15         68.74         3.12 o                         
   1  -1   2         90.49         88.50         1.93 o                         
   2  -1   2         56.38         70.41         2.11 o                         
   3  -1   2       5184.41       5834.77        63.14 o                         
   4  -1   2         37.48         37.44         6.34 o                         
   5  -1   2        740.65        924.86        18.35 o                         
   6  -1   2       5749.98       5747.87        65.59 o                         
   7  -1   2      35327.29      37223.82       833.35 o                         
   8  -1   2         29.19         29.26         5.07 o                         
   9  -1   2        297.05        309.28         9.03 o                         
  10  -1   2        134.83        137.95         8.89 o                         
  11  -1   2       7002.27       7338.71       190.00 o                         
  12  -1   2         28.66         21.75        21.41 o                         
  13  -1   2        403.76        494.56        18.45 o                         
  14  -1   2         11.09         41.69        17.38 o                         
  15  -1   2        427.88        302.00        33.17 o                         
 -14   0   2          0.05        -12.06        20.72 o                         
 -13   0   2        433.30        388.14        19.91 o                         
 -12   0   2         58.96         47.53        30.40 o                         
 -11   0   2         18.83         -8.51        11.04 o                         
 -10   0   2        381.50        421.09        14.63 o                         
  -9   0   2       2824.69       2851.00        46.37 o                         
  -8   0   2       1641.68       1431.26        23.77 o                         
  -7   0   2         90.51        102.71         5.35 o                         
  -6   0   2       4413.22       4603.97        49.00 o                         
  -5   0   2        278.48        251.16         5.33 o                         
  -4   0   2       1282.84       1040.95        15.42 o                         
  -3   0   2        422.69        304.21         6.56 o                         
  -2   0   2        366.35        391.14         4.53 o                         
  -1   0   2         14.03         10.02         1.34 o                         
   0   0   2       5673.55       5638.74        61.18 o                         
   1   0   2        113.21         98.33         1.91 o                         
   2   0   2       2262.68       2346.26        27.44 o                         
   3   0   2        220.94        250.69        11.60 o                         
   4   0   2         42.55         47.01        12.39 o                         
   5   0   2         81.63        102.10         3.74 o                         
   6   0   2        777.26        658.46        14.19 o                         
   7   0   2        857.14        838.99        11.18 o                         
   8   0   2        938.09       1071.52        15.67 o                         
   9   0   2        119.49        124.36         6.91 o                         
  10   0   2       6997.74       7483.51        97.02 o                         
  11   0   2       1561.27       1548.38        27.24 o                         
  12   0   2       1413.34       1541.82        36.15 o                         
  13   0   2        240.57        213.13        16.18 o                         
  14   0   2       9305.03       9436.52       407.25 o                         
  15   0   2        601.49        576.50        39.00 o                         
 -14   1   2         79.75         95.49        41.08 o                         
 -13   1   2        458.54        465.69        27.27 o                         
 -12   1   2          0.29          1.51        11.89 o                         
 -11   1   2          0.07         -8.77         9.30 o                         
 -10   1   2          8.66          6.12        14.72 o                         
  -9   1   2       2514.65       2544.87        41.99 o                         
  -8   1   2          2.34          5.68         5.58 o                         
  -7   1   2        315.36        395.51        11.95 o                         
  -6   1   2         64.45         35.37         9.71 o                         
  -5   1   2      27426.07      30149.62       677.51 o                         
  -4   1   2        318.26        308.90         5.28 o                         
  -3   1   2      13644.85      13696.48       120.31 o                         
  -2   1   2        390.24        351.40         4.66 o                         
  -1   1   2       8861.07       8830.17       100.13 o                         
   0   1   2         23.74         35.58         1.64 o                         
   1   1   2          6.32         21.67         1.95 o                         
   2   1   2         38.05         25.62         3.82 o                         
   3   1   2       8772.45       8775.06        98.09 o                         
   4   1   2         27.58         48.58         7.57 o                         
   5   1   2         19.31         33.57         4.16 o                         
   6   1   2        213.12        197.23         4.92 o                         
   7   1   2         38.71         39.61         4.13 o                         
   8   1   2        238.96        230.14        11.86 o                         
   9   1   2          3.09         -4.56         5.57 o                         
  10   1   2          3.66         10.31         5.97 o                         
  11   1   2        764.51        771.96        41.84 o                         
  12   1   2        230.81        238.10        40.93 o                         
  13   1   2        211.67        213.70        35.22 o                         
  14   1   2        206.76        159.54        28.57 o                         
  15   1   2       1509.58       1298.23        43.48 o                         
 -13   2   2        156.81        135.65        33.74 o                         
 -12   2   2         15.92         22.34        10.88 o                         
 -11   2   2        378.67        380.70        17.52 o                         
 -10   2   2         10.07         37.45        16.44 o                         
  -9   2   2          8.30        -14.24        12.55 o                         
  -8   2   2        299.87        275.89         9.01 o                         
  -7   2   2       1365.71       1336.61        23.77 o                         
  -6   2   2        539.24        648.35         9.21 o                         
  -5   2   2       2270.59       2255.16        24.64 o                         
  -4   2   2       8727.38       9487.12        90.37 o                         
  -3   2   2        302.55        272.20         4.70 o                         
  -2   2   2      33358.93      33513.07      1029.78 o                         
  -1   2   2          6.74         43.16         3.53 o                         
   0   2   2       5208.29       5379.99        58.22 o                         
   1   2   2          4.68         -6.74         8.48 o                         
   2   2   2      17684.85      17598.71       314.17 o                         
   3   2   2          3.58         60.77         5.94 o                         
   4   2   2      22162.27      21666.70       397.47 o                         
   5   2   2       1635.84       1655.01        24.59 o                         
   6   2   2       5657.55       5813.49        63.73 o                         
   7   2   2          7.04         12.35         6.94 o                         
   8   2   2       7748.18       7645.06        86.28 o                         
   9   2   2        136.80        127.63         5.98 o                         
  10   2   2        622.08        625.14        18.22 o                         
  11   2   2        225.56        207.44         8.69 o                         
  12   2   2          0.65         -2.61         6.00 o                         
  13   2   2        800.28        805.06        19.00 o                         
  14   2   2        457.27        424.89        44.30 o                         
  15   2   2         26.55        378.90        99.73 o                         
  16   2   2         41.02         46.02        26.04 o                         
 -13   3   2        905.08        864.37        33.23 o                         
 -12   3   2        333.15        330.34        20.27 o                         
 -11   3   2        221.49        227.50        16.26 o                         
 -10   3   2         17.54         45.75        36.80 o                         
  -9   3   2       2660.16       2766.42        89.42 o                         
  -8   3   2          0.94          3.38         7.13 o                         
  -7   3   2       2519.92       2578.51       134.32 o                         
  -6   3   2         62.33         60.48         6.68 o                         
  -5   3   2        703.89        739.93        10.48 o                         
  -4   3   2        185.45        192.26         5.01 o                         
  -3   3   2       8623.42       8670.91        87.23 o                         
  -2   3   2        265.25        280.01         4.65 o                         
  -1   3   2       6701.83       6197.03        61.31 o                         
   0   3   2          1.33         12.64         2.12 o                         
   1   3   2       1874.14       1836.03        21.15 o                         
   2   3   2        140.41        153.05         4.31 o                         
   3   3   2        765.87        787.95         9.43 o                         
   4   3   2       1644.96       1570.80        20.96 o                         
   5   3   2       7025.80       7146.85        73.51 o                         
   6   3   2       1249.99       1252.51        46.44 o                         
   7   3   2      22599.22      23612.17       351.82 o                         
   8   3   2        842.35        736.48        12.42 o                         
   9   3   2        203.10        194.24         9.08 o                         
  10   3   2         58.78         52.43         6.29 o                         
  11   3   2       5240.88       5241.37       248.33 o                         
  12   3   2       2225.08       2223.44       102.73 o                         
  13   3   2        179.28        182.69        12.67 o                         
  14   3   2        110.01         99.93        17.36 o                         
  15   3   2         36.79        104.55        25.52 o                         
  16   3   2         34.09         48.99        22.30 o                         
 -12   4   2         57.19         35.22        10.89 o                         
 -11   4   2         48.58         54.72        10.89 o                         
 -10   4   2         19.47          8.07        12.33 o                         
  -9   4   2       1490.25       1410.89        73.65 o                         
  -8   4   2        637.48        621.85        15.46 o                         
  -7   4   2         15.54         23.39         4.90 o                         
  -6   4   2        306.53        313.45         6.91 o                         
  -5   4   2        108.34        125.39         5.01 o                         
  -4   4   2        686.04        675.23        10.02 o                         
  -3   4   2          0.82          4.79         4.10 o                         
  -2   4   2      12504.12      12710.93       189.56 o                         
  -1   4   2        150.20        173.72         3.96 o                         
   0   4   2       6829.39       6830.12        74.73 o                         
   1   4   2          3.50         -4.15         4.70 o                         
   2   4   2      21027.55      21004.58       386.40 o                         
   3   4   2        112.86        120.11         6.24 o                         
   5   4   2        118.37        110.00         4.46 o                         
   6   4   2       1609.55       1339.40        16.74 o                         
   7   4   2       1180.05       1107.53        16.04 o                         
   8   4   2       7686.64       7438.39       108.59 o                         
   9   4   2         49.37         31.66         6.62 o                         
  10   4   2       6813.69       7092.06        90.29 o                         
  11   4   2       1838.40       1853.66        74.16 o                         
  12   4   2        445.74        393.12        49.03 o                         
  13   4   2        419.07        422.43        17.52 o                         
  14   4   2       1255.02       1270.18        34.11 o                         
  15   4   2        247.33        257.13        30.49 o                         
  16   4   2        118.09         91.81        27.95 o                         
 -12   5   2          6.21          6.31        33.42 o                         
 -11   5   2         56.94         54.86        17.09 o                         
 -10   5   2         71.72         77.48        10.08 o                         
  -9   5   2        359.20        410.93        15.17 o                         
  -8   5   2        216.54        203.45        10.30 o                         
  -7   5   2          0.52         16.93        14.22 o                         
  -6   5   2          2.41          3.12        10.97 o                         
  -5   5   2        573.45        680.90        25.76 o                         
  -4   5   2        123.48        103.29         4.77 o                         
  -3   5   2        566.55        662.02         9.01 o                         
  -2   5   2         62.99         87.39         3.38 o                         
  -1   5   2          4.33          3.37         3.47 o                         
   0   5   2         97.96        102.80         3.66 o                         
   1   5   2        133.32        126.73         9.59 o                         
   2   5   2        437.60        451.81         7.13 o                         
   3   5   2          0.83         10.18         5.64 o                         
   4   5   2        919.81        911.18        11.64 o                         
   5   5   2       1220.77       1218.54        21.03 o                         
   6   5   2        755.00        677.97        14.35 o                         
   7   5   2      17817.41      18537.83       379.00 o                         
   8   5   2        142.38        133.96         6.36 o                         
   9   5   2        934.17        834.89        15.89 o                         
  10   5   2        134.74        120.39         9.24 o                         
  11   5   2      27761.13      28994.85       650.01 o                         
  12   5   2          0.02        -10.43         8.16 o                         
  13   5   2       2821.28       2987.46       115.68 o                         
  14   5   2         34.20          5.53        29.04 o                         
  15   5   2        534.36        467.87        59.81 o                         
  16   5   2        471.98        487.77        28.74 o                         
 -11   6   2        288.58        223.24        24.78 o                         
 -10   6   2        341.69        239.32        23.33 o                         
  -9   6   2        583.30        637.69        22.20 o                         
  -8   6   2         57.29         93.13        19.11 o                         
  -7   6   2          9.98         19.66         7.99 o                         
  -6   6   2       1272.54       1286.70        33.45 o                         
  -5   6   2         38.29         44.11        13.18 o                         
  -4   6   2         46.90         93.46         4.39 o                         
  -3   6   2        265.23        282.39         5.89 o                         
  -2   6   2       2156.97       2128.97        25.03 o                         
  -1   6   2          0.16         -4.20         8.54 o                         
   0   6   2         52.39         17.49         3.18 o                         
   1   6   2        300.73        306.41         5.60 o                         
   2   6   2        320.42        404.66        10.09 o                         
   3   6   2         24.28         30.49         3.15 o                         
   4   6   2       6635.91       6299.08        68.66 o                         
   5   6   2        630.80        681.56         9.70 o                         
   6   6   2        526.42        601.75        10.25 o                         
   7   6   2         16.78         22.02         5.30 o                         
   8   6   2       5823.76       5936.50        79.44 o                         
   9   6   2         46.54         35.46         7.18 o                         
  10   6   2        165.80        175.47        23.90 o                         
  11   6   2       2378.72       2434.32        41.64 o                         
  12   6   2         26.38         34.90        13.82 o                         
  13   6   2        177.02        170.46        16.15 o                         
  14   6   2       2970.82       2918.81        56.20 o                         
  15   6   2        732.62        904.56        53.60 o                         
  16   6   2       1030.46       1110.90        43.03 o                         
 -10   7   2          0.23         26.49        21.44 o                         
  -9   7   2       3900.16       3801.70        86.74 o                         
  -8   7   2         13.12          0.58        17.91 o                         
  -7   7   2        312.61        287.98        14.09 o                         
  -6   7   2         28.20         19.94         5.56 o                         
  -5   7   2       6773.16       7374.23       175.44 o                         
  -4   7   2         53.53         42.34         8.58 o                         
  -3   7   2        332.53        372.17         8.23 o                         
  -2   7   2        266.35        272.64        11.67 o                         
  -1   7   2      17965.18      19434.95       739.20 o                         
   0   7   2        304.12        354.23         6.02 o                         
   1   7   2       8263.63       8621.42        93.59 o                         
   2   7   2          5.50          2.46         2.54 o                         
   3   7   2      10902.43      11691.36       132.00 o                         
   4   7   2       2859.19       2773.03        31.63 o                         
   5   7   2         49.94         40.36         7.63 o                         
   6   7   2        159.99        152.00         7.55 o                         
   7   7   2          0.37         -0.26         3.56 o                         
   8   7   2       1040.23       1078.47        19.71 o                         
   9   7   2       2123.24       2099.96        31.70 o                         
  10   7   2        434.84        418.34        13.06 o                         
  11   7   2        160.51        184.35        53.07 o                         
  12   7   2        939.97        966.76        24.50 o                         
  13   7   2         24.06         15.65        20.21 o                         
  14   7   2          5.38         -8.49        20.56 o                         
  15   7   2        442.60        402.52        20.84 o                         
  16   7   2          3.02         -6.77        19.41 o                         
 -10   8   2         43.62         62.56        18.29 o                         
  -9   8   2          0.28         11.92        15.05 o                         
  -8   8   2         43.33         43.10        13.95 o                         
  -7   8   2        406.04        401.66        19.02 o                         
  -6   8   2        219.57        229.30         9.10 o                         
  -5   8   2         87.77         75.94        10.47 o                         
  -4   8   2       1807.09       1948.71        28.72 o                         
  -3   8   2        882.51        862.58        42.41 o                         
  -2   8   2       6714.74       6662.29        98.60 o                         
  -1   8   2        179.99        152.16         5.17 o                         
   0   8   2       6134.77       6778.17        74.16 o                         
   1   8   2        254.01        226.62         5.05 o                         
   2   8   2       9050.37       8986.84        92.65 o                         
   3   8   2        290.29        318.29         8.07 o                         
   4   8   2       7856.46       8701.34        99.06 o                         
   5   8   2        214.96        182.20         4.87 o                         
   6   8   2       8993.53       9266.83       135.60 o                         
   7   8   2       1016.30        954.39        19.39 o                         
   8   8   2      10886.74      11771.32       540.02 o                         
   9   8   2        297.84        305.54        34.27 o                         
  10   8   2        862.51        919.39        29.89 o                         
  11   8   2        463.33        453.29        14.63 o                         
  12   8   2       1543.51       1550.24        53.89 o                         
  13   8   2       1199.45       1238.21        29.87 o                         
  14   8   2        394.33        433.46        20.03 o                         
  15   8   2          0.03         -2.62        19.58 o                         
  16   8   2          0.27         44.50        17.54 o                         
  -9   9   2        144.92        124.86        17.40 o                         
  -8   9   2         11.49         10.47        27.46 o                         
  -7   9   2         21.19         27.14        13.41 o                         
  -6   9   2          1.13         -7.61        13.56 o                         
  -5   9   2        867.62        909.05        23.55 o                         
  -4   9   2         24.79         24.47         5.42 o                         
  -3   9   2       1399.41       1401.71        32.95 o                         
  -2   9   2          6.50         13.58         5.01 o                         
  -1   9   2        159.23        186.09         5.94 o                         
   0   9   2        620.39        581.89        10.19 o                         
   1   9   2        268.58        257.17         6.39 o                         
   2   9   2        499.94        474.48        12.04 o                         
   3   9   2       6175.10       6498.63        96.27 o                         
   4   9   2       1207.26       1222.72        17.71 o                         
   5   9   2         61.40        107.86         6.21 o                         
   6   9   2         51.72         39.86        12.36 o                         
   7   9   2      14456.47      15370.14       239.44 o                         
   8   9   2        708.26        672.22        19.39 o                         
   9   9   2         47.22         47.56        11.70 o                         
  10   9   2         10.76          1.42        16.08 o                         
  11   9   2       8602.08       8965.57       132.49 o                         
  12   9   2        293.42        278.05        23.43 o                         
  13   9   2       1046.76       1130.00        46.95 o                         
  14   9   2         71.34         71.13        11.79 o                         
  15   9   2         46.35         19.76        25.32 o                         
  16   9   2         49.38         28.78        21.54 o                         
  -8  10   2        105.17         90.56        18.16 o                         
  -7  10   2          4.27         -1.73        20.53 o                         
  -6  10   2          0.87         -4.90        12.03 o                         
  -5  10   2        110.23        127.10        21.50 o                         
  -4  10   2          1.10          0.72         5.93 o                         
  -3  10   2         94.73         84.84         9.15 o                         
  -2  10   2        390.84        378.11        46.66 o                         
  -1  10   2          3.79         10.07         4.48 o                         
   0  10   2        357.71        379.59         9.40 o                         
   1  10   2        241.96        220.15         6.26 o                         
   2  10   2       2247.03       2308.62        29.82 o                         
   3  10   2         12.19          8.55         3.47 o                         
   4  10   2        212.98        193.36         6.86 o                         
   5  10   2          0.96          6.58         3.47 o                         
   6  10   2       2577.22       2722.35        51.27 o                         
   7  10   2        399.56        439.75        13.54 o                         
   8  10   2       2625.58       2773.62        47.65 o                         
   9  10   2         20.07         34.01        11.36 o                         
  10  10   2       3823.73       3797.87        68.91 o                         
  11  10   2       1299.92       1330.77        26.37 o                         
  12  10   2        142.23        149.64        30.58 o                         
  13  10   2        654.59        646.55        26.28 o                         
  14  10   2        255.15        239.89        20.12 o                         
  15  10   2        160.44        147.64        22.68 o                         
  16  10   2        605.90        633.01        38.53 o                         
  -7  11   2        490.76        482.79        34.24 o                         
  -6  11   2         79.55         67.14        23.61 o                         
  -5  11   2       2329.44       2394.64       133.44 o                         
  -4  11   2        298.94        306.92        16.73 o                         
  -3  11   2         70.48         74.35         7.77 o                         
  -2  11   2        173.57        179.94        11.77 o                         
  -1  11   2        526.26        558.80        19.01 o                         
   0  11   2        245.49        220.46        12.68 o                         
   1  11   2        625.44        594.98        11.04 o                         
   2  11   2         38.66         42.14         4.51 o                         
   3  11   2       2252.98       2265.14        92.38 o                         
   4  11   2        242.44        223.23        16.71 o                         
   5  11   2       1311.75       1333.20        43.92 o                         
   6  11   2         36.17         29.65         4.35 o                         
   7  11   2        495.38        534.69        28.13 o                         
   8  11   2         67.55         67.92         8.95 o                         
   9  11   2        268.31        229.17        11.38 o                         
  10  11   2        303.73        280.64        20.87 o                         
  11  11   2        869.59        896.58        72.46 o                         
  12  11   2          7.51         13.55        25.22 o                         
  13  11   2        397.58        426.64        19.80 o                         
  14  11   2         85.66         88.73        25.01 o                         
  15  11   2        212.65        233.76        35.00 o                         
  16  11   2        102.82        132.34        30.17 o                         
  -6  12   2        295.27        236.98        24.72 o                         
  -5  12   2        126.59        144.38        23.56 o                         
  -4  12   2          7.76         11.47        15.80 o                         
  -3  12   2        121.40        130.07        19.03 o                         
  -2  12   2       3344.56       3655.51        76.94 o                         
  -1  12   2         25.21         32.49        11.88 o                         
   0  12   2        605.76        578.15        19.90 o                         
   1  12   2          3.12         16.36         9.68 o                         
   2  12   2       2300.94       2261.83        40.14 o                         
   3  12   2        118.87        106.06         8.20 o                         
   4  12   2       7183.05       7384.82       114.05 o                         
   5  12   2        120.79        107.00         9.08 o                         
   6  12   2          1.31          1.97        11.90 o                         
   7  12   2          3.55         -5.95        12.86 o                         
   8  12   2       5330.69       5579.39        94.14 o                         
   9  12   2        511.39        493.96        18.92 o                         
  10  12   2        271.14        277.12        21.16 o                         
  11  12   2        364.58        359.75        30.96 o                         
  12  12   2       2684.37       2989.56       127.60 o                         
  13  12   2        370.89        380.46        26.64 o                         
  14  12   2          1.39         -3.83        16.98 o                         
  15  12   2        270.99        246.05        45.37 o                         
  16  12   2        766.39        792.06        46.40 o                         
  -4  13   2         29.34         44.40        17.64 o                         
  -3  13   2          0.41         40.18        24.25 o                         
  -2  13   2          8.47          8.18        21.93 o                         
  -1  13   2       1015.69       1136.37        31.00 o                         
   0  13   2         39.76         60.70        13.99 o                         
   1  13   2       2041.92       2121.88        69.81 o                         
   2  13   2         12.35         -3.37        11.06 o                         
   3  13   2        200.53        155.84        14.72 o                         
   4  13   2       1859.85       1776.51        31.94 o                         
   5  13   2        435.14        431.48        14.38 o                         
   6  13   2          1.66          9.83        12.34 o                         
   7  13   2       2176.01       2283.21        90.65 o                         
   8  13   2       1257.85       1240.60        33.40 o                         
   9  13   2        113.89         93.66        26.33 o                         
  10  13   2        152.02        158.38        19.99 o                         
  11  13   2        146.60        122.76        28.22 o                         
  12  13   2        339.73        366.04        23.36 o                         
  13  13   2        130.76        167.15        22.16 o                         
  14  13   2        193.84        159.23        30.25 o                         
  15  13   2        106.10         84.50        50.76 o                         
  -3  14   2         26.58          0.94        33.67 o                         
  -2  14   2       1182.58       1223.65        53.24 o                         
  -1  14   2         63.40        106.98        22.05 o                         
   0  14   2       1171.96       1230.39        34.66 o                         
   1  14   2          3.33          4.34        12.06 o                         
   2  14   2       1316.69       1464.67        40.47 o                         
   3  14   2        119.31        131.68        27.94 o                         
   4  14   2       2404.78       2344.33        45.55 o                         
   5  14   2        477.92        477.51        20.84 o                         
   6  14   2        580.32        580.25        20.80 o                         
   7  14   2        446.84        446.84        22.11 o                         
   8  14   2        139.79        182.59        35.88 o                         
   9  14   2          1.81          3.19        17.94 o                         
  10  14   2        552.62        588.87        49.47 o                         
  11  14   2        699.34        791.05        45.78 o                         
  12  14   2        218.99        206.58        21.07 o                         
  13  14   2        303.40        332.19        31.28 o                         
  14  14   2          5.01          9.96        25.79 o                         
  -1  15   2        315.12        341.66        33.42 o                         
   0  15   2        131.95        150.87        22.95 o                         
   1  15   2        362.51        349.88        20.28 o                         
   2  15   2          8.70          4.70        31.88 o                         
   3  15   2       2816.19       2647.04        60.22 o                         
   4  15   2          1.70         -8.37        13.21 o                         
   5  15   2         31.93         42.29        13.53 o                         
   6  15   2        172.55        153.20        13.53 o                         
   7  15   2        525.34        532.59        32.89 o                         
   8  15   2        400.01        388.32        24.88 o                         
   9  15   2        657.55        684.34        30.73 o                         
  10  15   2         90.99        109.51        48.18 o                         
  11  15   2        316.31        377.51        31.22 o                         
  12  15   2        143.16        122.75        21.37 o                         
  13  15   2        127.04        123.98        26.44 o                         
  14  15   2        227.13        241.48        36.58 o                         
   1  16   2         25.55         23.41        48.53 o                         
   2  16   2       1034.46        976.79        34.92 o                         
   3  16   2         15.18         25.37        14.68 o                         
   4  16   2        325.54        352.20        22.99 o                         
   5  16   2         13.58         -9.37        15.54 o                         
   6  16   2          0.16        -19.93        14.21 o                         
   7  16   2        215.09        263.97        24.47 o                         
   8  16   2         10.93          0.78        14.08 o                         
   9  16   2          0.05         -1.51        36.61 o                         
  10  16   2         56.55         15.81        29.70 o                         
  11  16   2        658.43        608.95        32.34 o                         
  12  16   2          4.68         22.64        20.77 o                         
   3  17   2         93.97        101.91        18.73 o                         
   4  17   2        145.98        145.29        23.58 o                         
   5  17   2        129.16        137.54        20.62 o                         
   6  17   2          6.00         31.15        17.54 o                         
   7  17   2        121.32        134.41        40.55 o                         
   8  17   2        167.35        153.87        20.56 o                         
   9  17   2        229.20        265.61        26.99 o                         
  10  17   2        193.42        153.53        27.49 o                         
  11  17   2        162.32        122.10        25.68 o                         
  -9 -17   3       1027.69       1012.78        49.14 o                         
  -8 -17   3          4.49        -14.20        16.52 o                         
  -7 -17   3          4.89         16.30        19.90 o                         
  -6 -17   3        101.82         81.70        20.78 o                         
  -5 -17   3       1987.29       2036.36        77.06 o                         
  -4 -17   3        124.15        136.34        25.22 o                         
  -3 -17   3        230.41        200.43        17.24 o                         
 -11 -16   3          0.49         -9.82        29.34 o                         
 -10 -16   3        120.43         79.67        28.13 o                         
  -9 -16   3        764.27        781.29        32.94 o                         
  -8 -16   3         14.39         32.29        13.84 o                         
  -7 -16   3        507.15        482.25        23.52 o                         
  -6 -16   3         46.16         28.73        15.43 o                         
  -5 -16   3        169.86        904.57        51.91 o                         
  -4 -16   3        697.62        623.76        26.01 o                         
  -3 -16   3        413.93        406.02        21.72 o                         
  -2 -16   3         21.10         10.77        14.96 o                         
  -1 -16   3         51.35         89.86        63.06 o                         
   0 -16   3        259.60        319.69        34.29 o                         
 -12 -15   3        231.29        230.89        25.34 o                         
 -11 -15   3        736.37        773.25        44.68 o                         
 -10 -15   3        553.59        541.81        28.73 o                         
  -9 -15   3        335.51        413.84        51.68 o                         
  -8 -15   3         73.35         99.72        16.00 o                         
  -7 -15   3        220.37        222.28        20.05 o                         
  -6 -15   3       1229.15       1229.34        35.47 o                         
  -5 -15   3        171.74        166.45        16.16 o                         
  -4 -15   3        245.39        258.01        37.84 o                         
  -3 -15   3         24.20         10.85        11.15 o                         
  -2 -15   3        363.90        360.68        15.83 o                         
  -1 -15   3        106.82         88.73        13.36 o                         
   0 -15   3         61.13         79.38        20.82 o                         
   1 -15   3         17.11          7.41        53.25 o                         
   2 -15   3          2.10        -22.89        23.81 o                         
 -13 -14   3         80.00         46.67        38.25 o                         
 -12 -14   3       2919.31       3025.14        90.42 o                         
 -11 -14   3        223.30        231.44        23.12 o                         
 -10 -14   3       1712.73       1693.59        47.41 o                         
  -9 -14   3        540.52        555.40        28.06 o                         
  -8 -14   3        585.21        626.80        37.87 o                         
  -7 -14   3          2.38         10.35        10.54 o                         
  -6 -14   3       6780.13       6859.94       140.04 o                         
  -5 -14   3        463.71        434.48        18.99 o                         
  -4 -14   3       2255.73       2384.80        56.72 o                         
  -3 -14   3        227.38        240.56        25.00 o                         
  -2 -14   3       1003.69        934.44        24.99 o                         
  -1 -14   3         60.29         54.81        10.69 o                         
   0 -14   3       1916.28       2026.67        41.46 o                         
   1 -14   3        142.28        161.64        20.45 o                         
   2 -14   3        458.09        420.00        28.00 o                         
   3 -14   3        101.89         77.77        22.13 o                         
   4 -14   3       1559.93       1603.97        61.87 o                         
 -14 -13   3        774.58        853.25        39.52 o                         
 -13 -13   3         18.50         14.75        30.63 o                         
 -12 -13   3       1135.29       1151.10        44.09 o                         
 -11 -13   3       3895.76       3935.32        93.25 o                         
 -10 -13   3        101.24         66.49        25.95 o                         
  -9 -13   3       3230.96       3343.60        80.97 o                         
  -8 -13   3         57.97         80.70        30.17 o                         
  -7 -13   3       2133.32       2038.56        55.84 o                         
  -6 -13   3        175.64        185.55        30.58 o                         
  -5 -13   3       2399.20       2452.49        50.10 o                         
  -4 -13   3        520.00        484.41        36.58 o                         
  -3 -13   3       1179.65       1173.14        30.53 o                         
  -2 -13   3        912.49        967.94        27.73 o                         
  -1 -13   3        985.10       1029.78        27.40 o                         
   0 -13   3        145.53        156.30        11.70 o                         
   1 -13   3        363.99        376.76        15.80 o                         
   2 -13   3          0.08         -7.40        14.85 o                         
   3 -13   3        507.31        605.91        20.00 o                         
   4 -13   3         71.57        109.14        36.48 o                         
   5 -13   3         78.66         74.26        15.87 o                         
 -14 -12   3        976.02       1121.08        49.36 o                         
 -13 -12   3       1072.22       1146.70        47.17 o                         
 -12 -12   3         77.46         40.90        38.12 o                         
 -11 -12   3         51.20         43.33        18.57 o                         
 -10 -12   3          2.32        -11.39        20.79 o                         
  -9 -12   3        478.02        520.03        35.50 o                         
  -8 -12   3        667.40        639.51        23.65 o                         
  -7 -12   3        661.26        628.55        39.79 o                         
  -6 -12   3        659.10        649.55        32.35 o                         
  -5 -12   3         68.69         96.40        10.47 o                         
  -4 -12   3         11.04         16.70         8.87 o                         
  -3 -12   3          0.04        -11.47        21.72 o                         
  -2 -12   3       6045.41       6182.51        95.82 o                         
  -1 -12   3         22.13         18.63         8.62 o                         
   0 -12   3         49.26         54.16         8.00 o                         
   1 -12   3       1612.45       1673.71        28.88 o                         
   2 -12   3       2093.71       2189.98        43.76 o                         
   3 -12   3        105.37        103.45        27.94 o                         
   4 -12   3        468.09        438.45        44.05 o                         
   5 -12   3        452.24        449.06        39.76 o                         
   6 -12   3         91.39         58.94        27.43 o                         
 -15 -11   3          3.22        -17.27        35.91 o                         
 -14 -11   3          8.91         18.27        17.14 o                         
 -13 -11   3       2556.05       2604.58        59.73 o                         
 -12 -11   3        654.24        623.05        22.47 o                         
 -11 -11   3          0.03         -2.84        12.73 o                         
 -10 -11   3        500.56        505.89        18.98 o                         
  -9 -11   3       6073.41       6146.84       169.41 o                         
  -8 -11   3         16.84         -6.10         9.58 o                         
  -7 -11   3          9.21          2.76        15.70 o                         
  -6 -11   3        295.92        320.33        19.41 o                         
  -5 -11   3       2189.30       2267.06        40.80 o                         
  -4 -11   3        900.24        881.41        32.19 o                         
  -3 -11   3       6460.91       6476.03        97.09 o                         
  -2 -11   3        235.83        229.61        22.58 o                         
  -1 -11   3       4078.28       4073.33        56.67 o                         
   0 -11   3        199.82        208.03         8.69 o                         
   1 -11   3       5137.83       5518.78        81.82 o                         
   2 -11   3        117.27        115.21        13.50 o                         
   3 -11   3       1345.97       1392.48        26.42 o                         
   4 -11   3          5.84          8.75         9.17 o                         
   5 -11   3       2526.01       2672.12       148.04 o                         
   6 -11   3        473.23        449.78        37.71 o                         
   7 -11   3         26.65          6.21        40.04 o                         
   8 -11   3        140.73        116.60        32.54 o                         
 -15 -10   3       1114.54       1086.26        65.52 o                         
 -14 -10   3        675.30        717.32        29.00 o                         
 -13 -10   3       1032.60       1079.14        29.10 o                         
 -12 -10   3         50.99         80.88        15.35 o                         
 -11 -10   3        141.93        155.90        26.14 o                         
 -10 -10   3       5384.63       5614.33       111.27 o                         
  -9 -10   3       2602.15       2685.55        45.04 o                         
  -8 -10   3       1924.32       1953.67        34.06 o                         
  -7 -10   3        238.90        249.11        40.86 o                         
  -6 -10   3        943.11        961.49        41.02 o                         
  -5 -10   3       2393.53       2367.24        46.66 o                         
  -4 -10   3        838.86        887.36        18.30 o                         
  -3 -10   3       1736.18       1698.46        30.83 o                         
  -2 -10   3        451.74        419.90         8.74 o                         
  -1 -10   3         80.71         86.10         6.10 o                         
   0 -10   3       6642.07       6784.94       136.18 o                         
   1 -10   3          9.07          9.00         3.20 o                         
   2 -10   3       6317.45       6523.40       101.94 o                         
   3 -10   3         73.98         67.92        25.26 o                         
   4 -10   3       1546.49       1652.59       118.33 o                         
   5 -10   3        132.22        128.52         9.18 o                         
   6 -10   3       6652.23       6804.66       135.61 o                         
   7 -10   3        456.80        475.35        51.24 o                         
   8 -10   3          2.61          8.96        12.04 o                         
   9 -10   3        435.82        418.85        35.94 o                         
 -15  -9   3          4.10        -27.77        26.86 o                         
 -14  -9   3         14.14          4.31        16.25 o                         
 -13  -9   3         53.41         40.07        17.29 o                         
 -12  -9   3        135.68        153.00        12.95 o                         
 -11  -9   3        463.96        452.40        16.00 o                         
 -10  -9   3          7.31         -6.73        17.09 o                         
  -9  -9   3         87.44        108.72         8.69 o                         
  -8  -9   3         32.48         47.69         9.24 o                         
  -7  -9   3        444.88        406.52        15.00 o                         
  -6  -9   3        743.42        764.97        15.53 o                         
  -5  -9   3        135.75        146.92         5.15 o                         
  -4  -9   3        483.30        456.14        13.26 o                         
  -3  -9   3          7.96          5.18         8.51 o                         
  -2  -9   3       2100.01       2075.21        28.57 o                         
  -1  -9   3         62.99         81.07         5.42 o                         
   0  -9   3         11.79          8.71         3.32 o                         
   1  -9   3       3238.08       3277.68        35.92 o                         
   2  -9   3        469.87        476.68        16.52 o                         
   3  -9   3        372.32        375.48        12.49 o                         
   4  -9   3          6.79          4.24         9.43 o                         
   5  -9   3        160.68        179.25        17.34 o                         
   6  -9   3         44.91         50.94        18.32 o                         
   7  -9   3        205.01        201.64        17.81 o                         
   8  -9   3        218.02        222.38        34.18 o                         
   9  -9   3       2157.84       2286.08        67.22 o                         
 -15  -8   3          0.16         -9.25        20.97 o                         
 -14  -8   3       1990.84       2139.49        51.87 o                         
 -13  -8   3        187.62        174.63        31.56 o                         
 -12  -8   3        538.90        547.31        41.37 o                         
 -11  -8   3         86.82         88.13        21.31 o                         
 -10  -8   3        432.84        380.85        14.08 o                         
  -9  -8   3        122.11        124.28        22.01 o                         
  -8  -8   3       4369.61       4253.03        66.08 o                         
  -7  -8   3        643.08        674.65        16.43 o                         
  -6  -8   3         87.57         81.56         4.31 o                         
  -5  -8   3        167.10        158.12         5.32 o                         
  -4  -8   3        689.28        681.47        21.54 o                         
  -3  -8   3        536.99        531.58        10.22 o                         
  -2  -8   3       2139.74       2398.52        29.41 o                         
  -1  -8   3        242.13        244.25         5.80 o                         
   0  -8   3        851.68        848.66        12.90 o                         
   1  -8   3        977.66        961.11        11.50 o                         
   2  -8   3       3635.04       3700.70        84.50 o                         
   3  -8   3        482.22        472.47        19.33 o                         
   4  -8   3       2097.29       2051.01        36.64 o                         
   5  -8   3        446.33        447.92        10.98 o                         
   6  -8   3       2299.75       2367.29        61.67 o                         
   7  -8   3        250.84        362.65       443.70 o                         
   8  -8   3        580.43        592.14        17.09 o                         
   9  -8   3         57.69         73.78        10.78 o                         
  10  -8   3        922.72        933.99        35.31 o                         
 -15  -7   3         13.15        -21.34        17.93 o                         
 -14  -7   3        801.14        833.98        31.83 o                         
 -13  -7   3        226.74        209.16        14.37 o                         
 -12  -7   3        188.76        193.35        32.70 o                         
 -11  -7   3        152.68        153.72        13.25 o                         
 -10  -7   3         38.68         36.76        14.54 o                         
  -9  -7   3       6561.95       7130.30       213.52 o                         
  -8  -7   3          3.52         11.11        16.27 o                         
  -7  -7   3       2761.27       2806.39        74.98 o                         
  -6  -7   3        608.49        540.33        16.87 o                         
  -5  -7   3        167.61        153.75         6.58 o                         
  -4  -7   3         33.28         55.07         6.31 o                         
  -3  -7   3         27.70         54.74         2.43 o                         
  -2  -7   3        695.69        666.14        11.04 o                         
  -1  -7   3      11056.66      12339.38       142.02 o                         
   0  -7   3         45.59         37.54         4.01 o                         
   1  -7   3      14843.94      15752.58       206.38 o                         
   2  -7   3         28.26         33.55         2.01 o                         
   3  -7   3        183.93        215.86         8.16 o                         
   4  -7   3        791.78        807.52        20.94 o                         
   5  -7   3         63.91         49.05         9.36 o                         
   6  -7   3       2493.58       2527.11       126.06 o                         
   7  -7   3       2585.68       2731.53        39.01 o                         
   8  -7   3        100.87        101.91         9.65 o                         
   9  -7   3         42.65         36.64         9.40 o                         
  10  -7   3        255.91        258.30        16.14 o                         
  11  -7   3         68.20         67.03        25.10 o                         
 -15  -6   3        271.32        295.15        47.61 o                         
 -14  -6   3        365.60        379.34        20.79 o                         
 -13  -6   3       1371.30       1386.90        29.08 o                         
 -12  -6   3          0.27        -14.04        14.44 o                         
 -11  -6   3         78.00         60.28        32.22 o                         
 -10  -6   3        229.55        241.94        17.18 o                         
  -9  -6   3       3024.14       3021.22        55.62 o                         
  -8  -6   3        572.40        537.84        17.30 o                         
  -7  -6   3       1099.93        978.60        28.19 o                         
  -6  -6   3       5931.78       6146.47        83.54 o                         
  -5  -6   3        306.76        321.94         9.30 o                         
  -4  -6   3       6161.56       6199.77        69.92 o                         
  -3  -6   3        952.09        889.74        26.93 o                         
  -2  -6   3        420.30        365.98         7.19 o                         
  -1  -6   3        550.28        475.00         6.83 o                         
   0  -6   3       1685.25       1804.26        22.63 o                         
   1  -6   3        382.61        348.29         5.54 o                         
   2  -6   3        166.02        388.54         5.93 o                         
   3  -6   3        503.44        488.75         9.34 o                         
   4  -6   3       1669.17       1658.74        24.63 o                         
   5  -6   3        100.36         82.28         7.56 o                         
   6  -6   3          2.10         18.76         7.65 o                         
   7  -6   3        118.15        119.31         8.26 o                         
   8  -6   3        346.84        334.22        12.86 o                         
   9  -6   3         26.27         21.38         8.83 o                         
  10  -6   3         80.39         67.41         9.46 o                         
  11  -6   3         52.12         67.41        13.18 o                         
  12  -6   3         60.26         81.29        20.81 o                         
 -15  -5   3         27.81         15.64        15.12 o                         
 -14  -5   3         17.92         31.20        29.01 o                         
 -13  -5   3       1837.20       1959.49        44.21 o                         
 -12  -5   3        290.04        261.70        15.22 o                         
 -11  -5   3         55.54         44.63        13.04 o                         
 -10  -5   3        532.61        544.48        19.00 o                         
  -9  -5   3       4976.18       5272.65        92.70 o                         
  -8  -5   3        144.75        166.40        20.34 o                         
  -7  -5   3        995.61       1051.45        20.33 o                         
  -6  -5   3       3073.10       3027.20        38.07 o                         
  -5  -5   3        592.40        560.16        10.92 o                         
  -4  -5   3        214.13        183.84         6.97 o                         
  -3  -5   3       2041.92       2434.17        58.33 o                         
  -2  -5   3       2199.98       2216.05        24.18 o                         
  -1  -5   3      14513.29      14562.64       188.57 o                         
   0  -5   3       1837.39       1838.55        29.10 o                         
   1  -5   3       2940.11       3304.35        35.77 o                         
   2  -5   3        806.01        846.91        10.52 o                         
   3  -5   3        473.69        504.84        35.35 o                         
   4  -5   3        144.25        128.68        15.64 o                         
   5  -5   3       1116.96       1145.09        20.53 o                         
   6  -5   3        526.21        512.54        16.68 o                         
   7  -5   3       6694.68       6776.07        90.93 o                         
   8  -5   3         79.21         86.77        10.28 o                         
   9  -5   3        566.45        608.09        18.60 o                         
  10  -5   3         60.88         49.06        11.29 o                         
  11  -5   3       1857.09       1907.02        48.24 o                         
  12  -5   3          6.35        -15.13        20.12 o                         
  13  -5   3          6.74         -0.63        17.91 o                         
 -15  -4   3        498.65        535.03        25.96 o                         
 -14  -4   3        440.87        347.67        34.84 o                         
 -13  -4   3         29.94         45.40        17.66 o                         
 -12  -4   3       2086.93       1958.92        81.85 o                         
 -11  -4   3        141.86        155.00        12.60 o                         
 -10  -4   3         79.31         78.26         9.55 o                         
  -9  -4   3       1593.85       1555.94        38.69 o                         
  -8  -4   3       3705.28       3776.21       171.15 o                         
  -7  -4   3        449.30        443.42        14.25 o                         
  -6  -4   3       2268.91       2322.77        31.62 o                         
  -5  -4   3       4508.31       4509.04        52.46 o                         
  -4  -4   3        260.69        186.61         5.82 o                         
  -3  -4   3       1155.64       1095.98        13.46 o                         
  -2  -4   3       3064.02       3218.36        36.10 o                         
  -1  -4   3        481.32        476.90         6.06 o                         
   0  -4   3        311.25        365.90         5.05 o                         
   1  -4   3          6.93         -3.50         7.25 o                         
   2  -4   3        240.35        265.49         9.46 o                         
   3  -4   3        539.73        508.87        10.69 o                         
   4  -4   3        690.97        626.37        10.68 o                         
   5  -4   3         80.02         65.39        21.06 o                         
   6  -4   3       1089.77       1109.33        31.50 o                         
   7  -4   3        705.45        762.94        22.32 o                         
   8  -4   3         68.76         77.53         3.51 o                         
   9  -4   3        103.06        103.28         6.02 o                         
  10  -4   3         62.46         64.08         6.84 o                         
  11  -4   3        319.76        325.08        19.93 o                         
  12  -4   3          9.97         37.21        18.41 o                         
  13  -4   3         96.86         83.11        20.62 o                         
 -15  -3   3         45.17         73.36        45.47 o                         
 -14  -3   3         17.29         31.82        18.56 o                         
 -13  -3   3        828.71        862.62        29.04 o                         
 -12  -3   3        514.19        550.80        22.23 o                         
 -11  -3   3        171.55        213.51        51.87 o                         
 -10  -3   3        302.89        352.27        28.31 o                         
  -9  -3   3        407.73        414.40        19.20 o                         
  -8  -3   3         59.68         65.02         6.13 o                         
  -7  -3   3        142.01        187.98         7.44 o                         
  -6  -3   3        276.03        282.86         8.89 o                         
  -5  -3   3        238.92        199.17         5.95 o                         
  -4  -3   3         66.97         53.42         4.41 o                         
  -3  -3   3       1635.99       1654.36        20.05 o                         
  -2  -3   3       2746.74       2710.86        31.26 o                         
  -1  -3   3       3601.58       3593.36        40.28 o                         
   0  -3   3          0.10          3.84         2.57 o                         
   1  -3   3        894.22        927.32        10.24 o                         
   2  -3   3        473.75        501.20         6.23 o                         
   3  -3   3        592.76        703.20        21.57 o                         
   4  -3   3        781.22        871.04        12.57 o                         
   5  -3   3          0.45         -2.93         1.95 o                         
   6  -3   3        132.52        136.99         4.66 o                         
   7  -3   3       1211.02       1239.39        15.30 o                         
   8  -3   3        575.13        572.64        17.31 o                         
   9  -3   3        727.38        707.72        19.42 o                         
  10  -3   3          1.47          7.93         7.13 o                         
  11  -3   3        175.53        184.50        10.16 o                         
  12  -3   3        345.42        320.24        15.21 o                         
  13  -3   3        319.69        317.89        23.27 o                         
  14  -3   3         76.45         89.61        30.90 o                         
 -15  -2   3          0.16        -22.43        26.38 o                         
 -14  -2   3         14.18         20.05        14.78 o                         
 -13  -2   3        656.78        662.00        36.54 o                         
 -12  -2   3          9.36          1.64        21.72 o                         
 -11  -2   3        386.43        431.38        19.86 o                         
 -10  -2   3          0.31         -2.76         7.95 o                         
  -9  -2   3        468.25        453.78        11.70 o                         
  -8  -2   3        407.50        474.75        26.86 o                         
  -7  -2   3       1445.41       1433.72        18.12 o                         
  -6  -2   3       6081.13       6747.15        72.91 o                         
  -5  -2   3       1761.97       1712.52        21.27 o                         
  -4  -2   3       9080.67       9199.76       103.85 o                         
  -3  -2   3        133.96         93.01        10.88 o                         
  -2  -2   3      15898.84      16125.72       192.51 o                         
  -1  -2   3        302.76        322.92        13.09 o                         
   0  -2   3       2173.35       2059.06        20.77 o                         
   1  -2   3       1089.27       1019.54        10.44 o                         
   2  -2   3      25769.37      24856.51       346.33 o                         
   3  -2   3        137.83        149.18         3.38 o                         
   4  -2   3       1597.24       1454.57        18.23 o                         
   5  -2   3        942.33        917.78        11.51 o                         
   6  -2   3       4761.10       4545.97        56.03 o                         
   7  -2   3        726.62        745.86        10.15 o                         
   8  -2   3       8561.52       8797.51       109.33 o                         
   9  -2   3         15.11         21.74         5.76 o                         
  10  -2   3       6305.32       6541.04        89.39 o                         
  11  -2   3        427.59        428.65        19.58 o                         
  12  -2   3        607.38        620.19        19.45 o                         
  13  -2   3        460.08        500.12        21.32 o                         
  14  -2   3       1947.63       1828.89        55.87 o                         
 -14  -1   3        173.22        183.15        18.06 o                         
 -13  -1   3        145.46        177.74        16.19 o                         
 -12  -1   3        103.65         90.33        18.23 o                         
 -11  -1   3         25.94         16.85        10.79 o                         
 -10  -1   3         37.16         26.62         7.80 o                         
  -9  -1   3       1621.07       1604.45        28.16 o                         
  -8  -1   3        748.00        710.77        22.10 o                         
  -7  -1   3         60.60         61.47         5.16 o                         
  -6  -1   3          0.72          2.89         5.68 o                         
  -5  -1   3       2212.89       2442.26        27.17 o                         
  -4  -1   3       1452.38       1309.45        15.41 o                         
  -3  -1   3         10.96         10.37         2.61 o                         
  -2  -1   3       1146.82       1095.13        15.80 o                         
  -1  -1   3        407.49        406.39         6.59 o                         
   0  -1   3          0.07         -2.95         1.97 o                         
   1  -1   3      14765.99      14263.85       142.04 o                         
   2  -1   3         43.85         69.16         2.92 o                         
   3  -1   3        630.08        619.99        18.04 o                         
   4  -1   3        317.99        352.33         4.96 o                         
   5  -1   3         28.25         25.73         2.38 o                         
   6  -1   3       1710.07       1671.85        21.60 o                         
   7  -1   3       7393.19       7384.17        77.76 o                         
   8  -1   3         94.79         96.49         5.56 o                         
   9  -1   3         30.58         34.06         5.36 o                         
  10  -1   3        512.63        507.03        11.56 o                         
  11  -1   3       2449.58       2521.22        89.86 o                         
  12  -1   3         76.20         66.43         9.09 o                         
  13  -1   3       4316.05       4183.13       119.41 o                         
  14  -1   3         16.09          9.19        12.62 o                         
  15  -1   3         56.34         74.03        16.72 o                         
 -14   0   3         76.65         80.65        22.85 o                         
 -13   0   3        659.50        625.55        43.92 o                         
 -12   0   3          6.28         -9.07        24.28 o                         
 -11   0   3          0.72         -3.78        14.66 o                         
 -10   0   3        530.85        562.33        16.95 o                         
  -9   0   3       2746.75       2816.53       135.39 o                         
  -8   0   3        284.58        256.35         8.11 o                         
  -7   0   3         51.37         44.73        10.41 o                         
  -6   0   3        329.77        279.86        13.90 o                         
  -5   0   3          5.17         13.21         3.99 o                         
  -4   0   3         67.94         69.58         4.19 o                         
  -3   0   3       1135.27        994.06        10.60 o                         
  -2   0   3       2028.93       1907.05        18.62 o                         
  -1   0   3         14.23         28.90         8.23 o                         
   0   0   3       2765.69       2527.46        29.42 o                         
   1   0   3          6.52         -2.01         1.34 o                         
   2   0   3       4748.00       4775.91        49.09 o                         
   3   0   3         67.68         78.65         2.41 o                         
   4   0   3         17.02         40.75         5.68 o                         
   5   0   3        259.15        250.16         5.53 o                         
   6   0   3        379.98        314.61         5.57 o                         
   7   0   3          0.63         11.52         8.20 o                         
   8   0   3        266.41        276.77         7.69 o                         
   9   0   3         88.97         76.17         6.66 o                         
  10   0   3       2614.63       2636.16        35.91 o                         
  11   0   3        880.75        832.00        17.87 o                         
  12   0   3         16.93         14.84         8.34 o                         
  13   0   3        717.71        682.09        21.81 o                         
  14   0   3         34.36         -7.22        15.02 o                         
  15   0   3        194.95        239.42        23.65 o                         
 -14   1   3        185.26        165.28        35.50 o                         
 -13   1   3        223.89        216.58        40.39 o                         
 -12   1   3         19.01         35.57        15.81 o                         
 -11   1   3        149.26        157.90        15.83 o                         
 -10   1   3         42.32         36.06        15.83 o                         
  -9   1   3        786.24        867.11        19.90 o                         
  -8   1   3        105.35         90.21         7.19 o                         
  -7   1   3        857.70        857.34        13.51 o                         
  -6   1   3          4.27         12.75         4.26 o                         
  -5   1   3       1028.74        895.40        10.47 o                         
  -4   1   3         26.07         20.52         8.80 o                         
  -3   1   3        315.97        304.15         4.62 o                         
  -2   1   3        338.47        282.26         4.17 o                         
  -1   1   3       7631.48       7458.13        76.67 o                         
   0   1   3         33.56         45.71         2.36 o                         
   1   1   3        157.53        120.27         3.68 o                         
   2   1   3         61.13         47.58         3.66 o                         
   3   1   3       1625.48       1593.23        18.44 o                         
   4   1   3         18.36         21.48         7.28 o                         
   5   1   3       3752.79       3856.79        45.18 o                         
   6   1   3       1616.92       1648.64        19.41 o                         
   7   1   3        233.23        179.18         7.38 o                         
   8   1   3         43.44         43.92         6.78 o                         
   9   1   3       7429.52       7823.99       101.20 o                         
  10   1   3         10.21         10.64        13.84 o                         
  11   1   3         14.83         50.91        23.93 o                         
  12   1   3        355.43        357.32        44.14 o                         
  13   1   3        162.98        173.76        35.44 o                         
  14   1   3         23.15         32.39        13.55 o                         
  15   1   3        193.48        179.46        23.96 o                         
 -13   2   3         21.94         27.39        32.85 o                         
 -12   2   3         64.35         43.40        16.00 o                         
 -11   2   3        589.61        624.42        26.97 o                         
 -10   2   3        464.00        378.33        22.13 o                         
  -9   2   3        287.70        257.00        24.31 o                         
  -8   2   3         15.62         23.25         6.61 o                         
  -7   2   3       1914.22       1883.69        27.01 o                         
  -6   2   3          1.06          2.99         4.55 o                         
  -5   2   3       1034.93       1001.37        19.04 o                         
  -4   2   3        631.86        653.75         9.62 o                         
  -3   2   3        470.81        446.11         8.48 o                         
  -2   2   3      15153.76      14472.96       164.44 o                         
  -1   2   3         33.08         37.94         4.13 o                         
   0   2   3       4752.06       4985.79        54.98 o                         
   1   2   3        327.54        376.38         8.29 o                         
   3   2   3        149.63        193.89        10.47 o                         
   4   2   3      26518.01      25241.65       547.20 o                         
   5   2   3       4310.78       4386.97        64.86 o                         
   6   2   3        820.66       1043.15        14.79 o                         
   7   2   3        117.53        129.06         5.21 o                         
   8   2   3       1128.18       1107.89        15.24 o                         
   9   2   3       1001.61        956.30        24.09 o                         
  10   2   3       1436.36       1376.72        22.79 o                         
  11   2   3       1302.78       1286.13        30.58 o                         
  12   2   3       8680.71       8764.71       131.57 o                         
  13   2   3        351.43        368.71        43.45 o                         
  14   2   3        515.67        541.43        18.75 o                         
  15   2   3        525.43        476.22        25.92 o                         
  16   2   3        773.70        709.63        53.89 o                         
 -13   3   3        183.48        190.76        29.13 o                         
 -12   3   3         86.64         75.12        19.55 o                         
 -11   3   3         56.98         34.86        27.65 o                         
 -10   3   3        123.25        131.74        16.10 o                         
  -9   3   3         49.99         23.85        18.29 o                         
  -8   3   3        126.13        109.60         6.28 o                         
  -7   3   3       3004.91       2955.50        36.72 o                         
  -6   3   3         31.81         53.30         7.33 o                         
  -5   3   3       5664.99       5821.58        58.77 o                         
  -4   3   3          8.62          9.11         3.17 o                         
  -3   3   3       4256.73       4208.63        42.57 o                         
  -2   3   3        719.26        665.09        11.63 o                         
  -1   3   3       1349.38       1159.98        22.20 o                         
   0   3   3         59.76         34.45         7.57 o                         
   1   3   3       7939.41       8260.45       100.72 o                         
   2   3   3         11.24         21.33         6.59 o                         
   3   3   3         10.16          3.02         3.50 o                         
   4   3   3       2541.41       3530.00       312.43 o                         
   5   3   3       8833.62       8657.79        93.78 o                         
   6   3   3        117.58         97.17        10.75 o                         
   7   3   3      22795.79      22873.47       349.78 o                         
   8   3   3        840.48        763.68        13.22 o                         
   9   3   3        554.26        508.22        22.86 o                         
  10   3   3        402.76        376.47        19.45 o                         
  11   3   3        199.45        180.28         8.05 o                         
  12   3   3       1287.25       1262.06        48.46 o                         
  13   3   3        230.45        201.84        11.53 o                         
  14   3   3          1.26        -22.68        15.12 o                         
  15   3   3          0.14         -9.83        16.48 o                         
  16   3   3         21.70         45.54        23.97 o                         
 -12   4   3        150.07        125.52        16.89 o                         
 -11   4   3          7.51         13.00        14.65 o                         
 -10   4   3       2191.80       1984.99        56.69 o                         
  -9   4   3        172.96        148.52        13.61 o                         
  -8   4   3        619.13        613.35        24.88 o                         
  -7   4   3         26.45         26.90         5.30 o                         
  -6   4   3        518.01        585.30        40.74 o                         
  -5   4   3        558.99        519.06         8.48 o                         
  -4   4   3       2166.78       2081.45        40.08 o                         
  -3   4   3        181.44        178.76         4.66 o                         
  -2   4   3      15450.21      15307.71       320.44 o                         
  -1   4   3        334.89        370.28         4.82 o                         
   0   4   3       8835.04       8491.45        91.46 o                         
   1   4   3          0.02          2.79         1.98 o                         
   2   4   3      26894.76      25596.21       556.82 o                         
   3   4   3         49.20         43.25         3.70 o                         
   4   4   3       5734.62       5128.97        55.76 o                         
   5   4   3        173.13        183.79         4.92 o                         
   6   4   3        817.36        723.38        10.52 o                         
   7   4   3        790.80        764.88        12.55 o                         
   8   4   3       1226.37       1168.53        19.68 o                         
   9   4   3        303.33        312.61        19.71 o                         
  10   4   3        801.56        863.69        19.20 o                         
  11   4   3       3722.66       3654.21       100.17 o                         
  12   4   3       4221.71       4202.52        75.82 o                         
  13   4   3        883.10        883.61        29.53 o                         
  14   4   3        316.77        333.88        17.15 o                         
  15   4   3        241.35        226.73        21.90 o                         
  16   4   3         73.20        108.17        23.71 o                         
 -11   5   3        866.10        777.26        29.09 o                         
 -10   5   3        198.35        228.24        37.43 o                         
  -9   5   3       1261.32       1357.39        36.86 o                         
  -8   5   3         19.36         -1.65        22.04 o                         
  -7   5   3        245.71        227.01        10.49 o                         
  -6   5   3          8.45         13.68         4.86 o                         
  -5   5   3       2804.99       3291.28        43.47 o                         
  -4   5   3          1.07         -0.57         4.24 o                         
  -3   5   3        611.85        697.94         8.58 o                         
  -2   5   3        114.95        114.33         3.59 o                         
  -1   5   3      16392.19      17699.78       297.65 o                         
   0   5   3        188.90        223.97         5.55 o                         
   1   5   3        867.00        909.69        21.19 o                         
   2   5   3         19.30         16.99         2.84 o                         
   3   5   3       7507.10       7631.11       116.28 o                         
   4   5   3          0.86         -5.01         3.34 o                         
   5   5   3        318.22        325.11         6.81 o                         
   6   5   3       1107.27       1036.80        25.10 o                         
   7   5   3       4799.39       4699.26        54.58 o                         
   8   5   3         26.86         15.34         6.38 o                         
   9   5   3       2279.12       2311.42        34.97 o                         
  10   5   3        379.34        376.31        14.13 o                         
  11   5   3        283.65        257.68        21.47 o                         
  12   5   3        919.29        809.70        23.52 o                         
  13   5   3         42.10         41.99        21.25 o                         
  14   5   3        126.04         75.25        14.24 o                         
  15   5   3         10.43         17.92        18.75 o                         
  16   5   3        252.08        297.51        30.46 o                         
 -11   6   3        358.60        328.74        26.42 o                         
 -10   6   3        958.37        986.90        44.21 o                         
  -9   6   3       1213.43       1249.00        34.71 o                         
  -8   6   3        725.24        756.17        20.51 o                         
  -7   6   3          5.12          6.50        16.08 o                         
  -6   6   3       1361.38       1416.95        41.62 o                         
  -5   6   3        296.94        321.89         7.57 o                         
  -4   6   3        721.70        713.66        12.11 o                         
  -3   6   3        467.57        473.97         7.57 o                         
  -2   6   3       5522.14       5840.39        59.52 o                         
  -1   6   3        413.46        410.05         7.52 o                         
   0   6   3       6320.50       7318.22        83.50 o                         
   1   6   3        210.31        205.27         4.57 o                         
   2   6   3        214.32        250.29         5.62 o                         
   3   6   3        892.66        988.56        20.53 o                         
   4   6   3       5096.77       5358.68        59.61 o                         
   5   6   3       1113.57       1183.80        14.69 o                         
   6   6   3       1477.64       1541.74        18.77 o                         
   7   6   3        309.15        308.80         7.54 o                         
   8   6   3       4106.75       4264.98        58.19 o                         
   9   6   3         96.49        112.92        12.68 o                         
  10   6   3       1166.70       1142.55        39.16 o                         
  11   6   3       1832.71       1811.02        79.80 o                         
  12   6   3        622.57        589.58        34.65 o                         
  13   6   3          3.15         26.71        18.29 o                         
  14   6   3         11.96         40.05        27.87 o                         
  15   6   3        447.82        459.61        22.91 o                         
  16   6   3        405.83        349.28        23.42 o                         
  17   6   3        295.57        293.88        27.44 o                         
 -10   7   3         29.25         18.22        18.86 o                         
  -9   7   3       1121.18       1140.44        37.74 o                         
  -8   7   3         56.97         71.22         9.02 o                         
  -7   7   3        990.59       1004.42        39.82 o                         
  -6   7   3          0.04         -3.18         6.32 o                         
  -5   7   3       5920.10       5885.18        88.80 o                         
  -4   7   3        332.40        332.59        32.48 o                         
  -3   7   3          1.95         -2.00         3.47 o                         
  -2   7   3       1009.48       1010.02        15.32 o                         
  -1   7   3       1788.86       1476.44        27.90 o                         
   0   7   3        400.04        427.78         7.49 o                         
   1   7   3       3719.96       3567.51        38.17 o                         
   2   7   3         89.37         97.24         9.62 o                         
   3   7   3        125.38        352.39         9.90 o                         
   4   7   3       1620.67       1542.53        20.94 o                         
   5   7   3       4364.35       5070.32        55.46 o                         
   6   7   3          8.27         -0.69         4.49 o                         
   7   7   3         15.56         15.69         5.82 o                         
   8   7   3        681.71        619.47        11.91 o                         
   9   7   3       5786.48       6163.32       114.58 o                         
  10   7   3        395.81        381.38        19.52 o                         
  11   7   3        171.75        169.48        12.04 o                         
  12   7   3        158.77        161.37        14.87 o                         
  13   7   3         88.44         62.09        43.20 o                         
  14   7   3         71.99         61.81        13.89 o                         
  15   7   3         17.19         20.83        36.20 o                         
  16   7   3          0.26        -17.58        19.35 o                         
  17   7   3         14.89         68.57        23.68 o                         
  -9   8   3         13.08        -17.84        17.17 o                         
  -8   8   3        195.84        225.04        20.35 o                         
  -7   8   3        508.91        494.94        16.65 o                         
  -6   8   3        442.24        489.02        15.46 o                         
  -5   8   3         58.82         52.92         7.16 o                         
  -4   8   3         35.33         42.11         9.08 o                         
  -3   8   3        416.66        403.36         8.61 o                         
  -2   8   3       6800.94       6955.90       142.36 o                         
  -1   8   3        241.39        219.69         6.44 o                         
   0   8   3        200.91        199.55         6.55 o                         
   1   8   3         63.27         77.80         4.20 o                         
   2   8   3       4477.66       4037.67        44.97 o                         
   3   8   3          4.46          4.63         7.25 o                         
   4   8   3         65.46         10.58         5.96 o                         
   5   8   3        263.96        248.07         5.86 o                         
   6   8   3       1658.86       2070.29        29.61 o                         
   7   8   3       1799.54       1791.80        28.46 o                         
   8   8   3         31.45          9.97        24.88 o                         
   9   8   3       1114.09       1122.21        20.22 o                         
  10   8   3       4215.15       4600.68        68.75 o                         
  11   8   3        116.70        107.09        18.86 o                         
  12   8   3        978.56        862.69        42.16 o                         
  13   8   3       1479.01       1650.09        52.47 o                         
  14   8   3        718.78        723.70        23.47 o                         
  15   8   3        161.33        140.81        31.28 o                         
  16   8   3          0.17        -13.25        30.27 o                         
  17   8   3        716.65        668.20        64.76 o                         
  -8   9   3          5.41         22.08        15.04 o                         
  -7   9   3         18.78         -5.67        16.92 o                         
  -6   9   3         14.93         10.10        14.64 o                         
  -5   9   3          5.90          8.49         7.58 o                         
  -4   9   3         11.91         10.09        10.69 o                         
  -3   9   3        218.71        214.96         9.32 o                         
  -2   9   3          3.22         -7.14         4.76 o                         
  -1   9   3         57.37         59.14         4.78 o                         
   0   9   3        403.38        370.60        10.22 o                         
   1   9   3       2616.31       2586.38        35.59 o                         
   2   9   3        585.66        585.01        11.39 o                         
   3   9   3        232.35        220.98        12.27 o                         
   4   9   3       1774.86       1739.85        23.14 o                         
   5   9   3       1066.38       1060.80        15.03 o                         
   6   9   3        686.81        693.21        11.68 o                         
   7   9   3        649.69        539.89        16.59 o                         
   8   9   3       3184.00       3184.76        73.75 o                         
   9   9   3        262.22        283.44        13.71 o                         
  10   9   3        298.46        275.32        29.07 o                         
  11   9   3       1280.52       1196.63        23.77 o                         
  12   9   3        640.43        644.45        20.07 o                         
  13   9   3       2238.50       2286.13        46.78 o                         
  14   9   3         44.56         29.08        19.23 o                         
  15   9   3          2.32         -6.05        38.18 o                         
  16   9   3         45.43         39.68        28.83 o                         
  -7  10   3          0.49         -6.88        36.29 o                         
  -6  10   3        486.12        515.87        24.68 o                         
  -5  10   3         34.88         22.33        14.74 o                         
  -4  10   3        461.52        474.48        15.24 o                         
  -3  10   3         27.41         23.57         9.15 o                         
  -2  10   3       1297.06       1247.89        29.82 o                         
  -1  10   3         76.14         74.20        14.82 o                         
   0  10   3       3278.13       3206.30        75.52 o                         
   1  10   3         55.01         47.60         4.65 o                         
   2  10   3       2612.28       2753.13        51.43 o                         
   3  10   3         75.89         64.11         6.21 o                         
   4  10   3       2071.11       2131.81        55.71 o                         
   5  10   3         14.92         15.13         3.37 o                         
   6  10   3        301.23        286.30         6.92 o                         
   7  10   3         84.97         87.44         6.86 o                         
   8  10   3       1094.10       1046.90        24.68 o                         
   9  10   3         11.24         11.39        10.59 o                         
  10  10   3        456.98        435.00        18.47 o                         
  11  10   3       1161.23       1198.02        29.42 o                         
  12  10   3        140.12        126.71         9.75 o                         
  13  10   3        378.94        362.31        14.36 o                         
  14  10   3        117.65        126.58        20.50 o                         
  15  10   3         65.65         69.07        23.37 o                         
  16  10   3         92.50         76.46        21.80 o                         
  -6  11   3         54.76         38.37        20.10 o                         
  -5  11   3       1890.56       1880.55        82.11 o                         
  -4  11   3        243.72        278.38        18.88 o                         
  -3  11   3         97.49        126.92        15.64 o                         
  -2  11   3        248.17        219.42        13.85 o                         
  -1  11   3       3379.09       3629.18       102.44 o                         
   0  11   3        173.81        159.50         8.67 o                         
   1  11   3       2865.35       2762.41        41.03 o                         
   2  11   3          3.89          9.30         3.92 o                         
   3  11   3       5346.37       5386.16        65.17 o                         
   4  11   3         22.13         11.67         4.54 o                         
   5  11   3        893.04        880.86        16.40 o                         
   6  11   3         73.02         68.65         3.89 o                         
   7  11   3        252.48        278.14        17.81 o                         
   8  11   3          4.98          6.19         9.11 o                         
   9  11   3       1529.78       1528.75        34.71 o                         
  10  11   3        470.60        456.31        15.72 o                         
  11  11   3        663.03        654.08        20.82 o                         
  12  11   3          0.92        -36.90        25.95 o                         
  13  11   3         30.34         10.90        59.84 o                         
  14  11   3         22.36          9.84        22.39 o                         
  15  11   3          8.10         23.37        19.71 o                         
  16  11   3         89.67         68.49        25.75 o                         
  -5  12   3         76.35         73.67        22.18 o                         
  -4  12   3        412.83        362.55        45.06 o                         
  -3  12   3          3.39         22.13        15.91 o                         
  -2  12   3       2437.43       2568.09       128.20 o                         
  -1  12   3         22.52         23.76        10.97 o                         
   0  12   3        206.30        182.78        15.37 o                         
   1  12   3          1.82          6.79        13.67 o                         
   2  12   3       7063.90       6965.47       118.57 o                         
   3  12   3         11.90          7.30         9.02 o                         
   4  12   3       8948.45       8993.70       169.29 o                         
   5  12   3         60.01         27.30         6.73 o                         
   6  12   3         43.89         47.60         5.01 o                         
   7  12   3         79.21         95.01         6.40 o                         
   8  12   3       2944.30       2980.42        56.13 o                         
   9  12   3        252.83        233.89        12.18 o                         
  10  12   3         15.38          9.36         9.46 o                         
  11  12   3        649.18        668.19        21.20 o                         
  12  12   3        998.13        972.10        28.21 o                         
  13  12   3         95.95        140.37       107.39 o                         
  14  12   3          0.11        -19.12        39.10 o                         
  15  12   3       1039.72       1079.66        94.06 o                         
  16  12   3        274.75        268.04        40.86 o                         
  -4  13   3         16.18          8.37        20.51 o                         
  -3  13   3         85.34         99.24        47.11 o                         
  -2  13   3          7.87          4.11        18.90 o                         
  -1  13   3       1952.15       2019.73        48.44 o                         
   0  13   3         98.91        114.87        14.90 o                         
   1  13   3        756.71        733.43        23.77 o                         
   2  13   3         17.24         32.22        12.39 o                         
   3  13   3       1335.06       1258.48        27.06 o                         
   4  13   3        575.94        613.04        38.85 o                         
   5  13   3       1072.64       1081.09        69.81 o                         
   6  13   3         12.99         34.03        17.10 o                         
   7  13   3        415.83        477.40        24.56 o                         
   8  13   3        482.68        475.02        23.18 o                         
   9  13   3        267.39        281.79        21.09 o                         
  10  13   3        248.83        279.55        22.31 o                         
  11  13   3         10.35         31.46        18.43 o                         
  12  13   3         54.00         79.75        43.23 o                         
  13  13   3        123.08        155.98        32.63 o                         
  14  13   3        117.31        134.39        28.87 o                         
  15  13   3         76.89         83.85        40.61 o                         
  -3  14   3         32.88         84.94        43.51 o                         
  -2  14   3       1075.28       1145.78       120.26 o                         
  -1  14   3         99.81         93.61        25.13 o                         
   0  14   3        438.73        487.41        24.56 o                         
   1  14   3        177.69        154.47        16.29 o                         
   2  14   3       1356.77       1497.06        39.88 o                         
   3  14   3          0.82        -11.65        12.52 o                         
   4  14   3       2349.11       2198.19        51.32 o                         
   5  14   3        419.85        398.77        41.18 o                         
   6  14   3        609.10        641.32        19.72 o                         
   7  14   3        232.43        257.09        19.99 o                         
   8  14   3        598.35        574.13        26.80 o                         
   9  14   3          3.27         -5.94        15.39 o                         
  10  14   3         61.79         42.85        28.09 o                         
  11  14   3        266.70        284.27        20.78 o                         
  12  14   3        511.24        690.55       136.18 o                         
  13  14   3        195.65        193.69        21.37 o                         
  14  14   3         14.76         76.51        29.48 o                         
  15  14   3          0.40         -1.15        29.99 o                         
  -1  15   3        212.96        168.47        25.57 o                         
   0  15   3        219.36        240.12        24.14 o                         
   1  15   3        626.32        550.80        24.41 o                         
   2  15   3        178.76        177.78        16.23 o                         
   3  15   3        181.75        169.64        16.71 o                         
   4  15   3         97.61        133.07        51.11 o                         
   5  15   3          0.65        -25.49        31.75 o                         
   6  15   3        470.04        457.91        24.91 o                         
   7  15   3        286.12        286.45        15.48 o                         
   8  15   3        841.61        804.10        35.31 o                         
   9  15   3        498.22        498.37        23.38 o                         
  10  15   3        137.57        111.29        21.20 o                         
  11  15   3        514.12        546.19        52.56 o                         
  12  15   3        827.27        794.42        36.00 o                         
  13  15   3         73.16         29.74        46.85 o                         
  14  15   3        108.49         98.64        31.89 o                         
   1  16   3          1.64          6.30        34.31 o                         
   2  16   3        585.63        591.47        28.04 o                         
   3  16   3         69.41         69.34        15.20 o                         
   4  16   3        200.55        179.28        19.73 o                         
   5  16   3          1.51         -1.70        16.67 o                         
   6  16   3        227.82        309.44        21.15 o                         
   7  16   3         92.23        110.37        16.13 o                         
   8  16   3        102.57        117.15        21.13 o                         
   9  16   3          9.95         -0.61        24.12 o                         
  10  16   3        243.86        185.88        32.16 o                         
  11  16   3        576.20        564.79        35.53 o                         
  12  16   3          4.91          7.39        21.10 o                         
  13  16   3         80.97         78.19        31.15 o                         
   4  17   3          8.31        -34.81        25.79 o                         
   5  17   3          0.45         28.21        37.87 o                         
   6  17   3          1.33        -16.51        74.25 o                         
   7  17   3         45.10         27.53        17.45 o                         
   8  17   3          3.22          6.43        13.24 o                         
   9  17   3         56.47         56.96        51.52 o                         
  10  17   3        114.72         97.87        37.77 o                         
  11  17   3         65.74         52.34        28.44 o                         
  -8 -17   4          1.34          7.87        50.07 o                         
  -7 -17   4         71.82         51.30        23.75 o                         
  -6 -17   4          0.03         15.46        18.07 o                         
  -5 -17   4       1272.30       1247.40       115.87 o                         
  -4 -17   4          1.54         31.66        18.92 o                         
  -3 -17   4        125.32        101.00        15.17 o                         
 -11 -16   4        145.86        132.38        44.84 o                         
 -10 -16   4        445.03        430.81        32.70 o                         
  -9 -16   4        543.68        559.09        33.81 o                         
  -8 -16   4         29.52         49.34        14.28 o                         
  -7 -16   4        245.82        229.31        20.49 o                         
  -6 -16   4          6.12          5.40        16.33 o                         
  -5 -16   4         57.48         41.93        14.28 o                         
  -4 -16   4        224.44        199.50        39.73 o                         
  -3 -16   4        107.04        128.09        37.96 o                         
  -2 -16   4         82.36         95.97        16.50 o                         
  -1 -16   4         86.74         70.93        28.85 o                         
   0 -16   4        108.11        178.70       100.20 o                         
 -12 -15   4        239.74        276.76        38.59 o                         
 -11 -15   4          3.04         23.39        25.01 o                         
 -10 -15   4        115.73        168.64        44.65 o                         
  -9 -15   4        583.03        595.83        25.89 o                         
  -8 -15   4        159.70        159.73        19.01 o                         
  -7 -15   4         51.80         51.00        12.82 o                         
  -6 -15   4        935.99        945.23        70.88 o                         
  -5 -15   4        516.67        487.07        22.58 o                         
  -4 -15   4        151.14        153.37        16.06 o                         
  -3 -15   4         87.09         69.28        13.43 o                         
  -2 -15   4        226.39        235.76        18.92 o                         
  -1 -15   4        175.28        178.71        13.02 o                         
   0 -15   4         20.66         14.34        21.03 o                         
   1 -15   4         16.10         46.66        39.10 o                         
   2 -15   4          2.51         20.03        24.14 o                         
 -13 -14   4        435.77        432.74        31.15 o                         
 -12 -14   4        145.11        147.05        39.89 o                         
 -11 -14   4        195.12        221.43        76.30 o                         
 -10 -14   4         61.83         64.39        24.72 o                         
  -9 -14   4        826.50        858.77       100.55 o                         
  -8 -14   4        779.33        823.87        30.09 o                         
  -7 -14   4        180.77        145.05        20.18 o                         
  -6 -14   4         14.34          7.79        13.39 o                         
  -5 -14   4        580.56        595.84        22.64 o                         
  -4 -14   4       1607.56       1708.91        43.00 o                         
  -3 -14   4        209.62        209.20        21.03 o                         
  -2 -14   4        712.86        574.57        47.58 o                         
  -1 -14   4          0.39         -3.45        13.50 o                         
   0 -14   4       1517.38       1607.63        49.38 o                         
   1 -14   4        252.21        256.41        49.25 o                         
   2 -14   4        412.02        489.78        38.81 o                         
   3 -14   4         83.03         77.45        17.37 o                         
   4 -14   4        162.04        148.34        26.85 o                         
 -14 -13   4        421.29        388.01       122.78 o                         
 -13 -13   4          2.46         33.39        33.52 o                         
 -12 -13   4         15.45         23.86        42.88 o                         
 -11 -13   4        323.66        269.95        31.97 o                         
 -10 -13   4        124.08        115.84        19.23 o                         
  -9 -13   4         23.81         26.17        17.18 o                         
  -8 -13   4         59.83          6.45        33.23 o                         
  -7 -13   4        503.48        574.26        19.66 o                         
  -6 -13   4        623.25        674.51        34.15 o                         
  -5 -13   4        315.81        266.88        13.78 o                         
  -4 -13   4         55.41         70.41        11.15 o                         
  -3 -13   4       2610.75       2621.35        56.09 o                         
  -2 -13   4        936.58        981.21        44.52 o                         
  -1 -13   4        361.06        339.46        25.16 o                         
   0 -13   4          4.32         -5.03         7.86 o                         
   1 -13   4       2756.45       2912.48        54.69 o                         
   2 -13   4         66.60         71.90        10.62 o                         
   3 -13   4       1098.50       1038.20        26.93 o                         
   4 -13   4        142.61        156.60        16.35 o                         
   5 -13   4       1947.39       1776.83       144.91 o                         
 -14 -12   4         11.07        -34.58        23.05 o                         
 -13 -12   4        851.44        836.30        35.74 o                         
 -12 -12   4         14.48        124.01        75.89 o                         
 -11 -12   4        132.85        100.88        19.51 o                         
 -10 -12   4          0.52         20.48        26.11 o                         
  -9 -12   4        123.14        161.74        32.44 o                         
  -8 -12   4        385.48        328.16        32.92 o                         
  -7 -12   4        264.71        226.59        17.94 o                         
  -6 -12   4        296.67        283.25        18.57 o                         
  -5 -12   4         23.31          3.34        10.12 o                         
  -4 -12   4         41.24         32.85        14.44 o                         
  -3 -12   4        539.82        488.94        14.91 o                         
  -2 -12   4       1568.80       1669.65        47.26 o                         
  -1 -12   4        419.74        462.24        12.96 o                         
   0 -12   4       1539.14       1498.98        56.47 o                         
   1 -12   4       3011.14       3112.32        46.13 o                         
   2 -12   4       9248.78       9730.09       247.14 o                         
   3 -12   4          4.16         10.66        10.03 o                         
   4 -12   4         11.36          8.66        16.71 o                         
   5 -12   4        446.17        480.01        21.55 o                         
   6 -12   4       1616.73       1564.47       115.53 o                         
 -14 -11   4        369.55        394.28        47.55 o                         
 -13 -11   4          1.60         10.38        23.99 o                         
 -12 -11   4         55.64         68.50        16.40 o                         
 -11 -11   4         45.61         43.44        12.96 o                         
 -10 -11   4         10.62        -10.38        14.03 o                         
  -9 -11   4        320.60        290.56        15.36 o                         
  -8 -11   4        484.86        444.79        21.31 o                         
  -7 -11   4         85.83         92.89         8.54 o                         
  -6 -11   4        119.52        127.10        17.80 o                         
  -5 -11   4        426.20        435.93        20.53 o                         
  -4 -11   4        444.89        387.56        12.33 o                         
  -3 -11   4       1396.45       1464.81        35.47 o                         
  -2 -11   4          0.22          3.82         5.28 o                         
  -1 -11   4        165.07        167.17         7.50 o                         
   0 -11   4         47.36         22.23         7.02 o                         
   1 -11   4        982.21       1020.86        19.60 o                         
   2 -11   4         29.67          8.84         9.53 o                         
   3 -11   4        589.43        618.63        15.92 o                         
   4 -11   4        829.64        847.19        22.45 o                         
   5 -11   4       3695.33       3851.34        75.86 o                         
   6 -11   4        258.33        286.64        16.62 o                         
   7 -11   4       2166.55       2222.67       122.46 o                         
   8 -11   4        173.31        108.09        33.93 o                         
 -15 -10   4        851.69        747.98        36.29 o                         
 -14 -10   4        551.70        539.42        30.90 o                         
 -13 -10   4        522.24        549.54        24.97 o                         
 -12 -10   4        741.45        701.62        24.40 o                         
 -11 -10   4        352.09        388.17        62.40 o                         
 -10 -10   4       1382.28       1601.70        37.64 o                         
  -9 -10   4       1570.93       1602.01        29.75 o                         
  -8 -10   4       1507.28       1432.74        26.95 o                         
  -7 -10   4         16.90         28.49         7.13 o                         
  -6 -10   4       2719.45       2863.69        47.11 o                         
  -5 -10   4        725.31        775.79        21.68 o                         
  -4 -10   4         78.59         76.27         8.65 o                         
  -3 -10   4        844.19        818.24        21.54 o                         
  -2 -10   4       1424.77       1372.57        47.39 o                         
  -1 -10   4        151.91        146.59         5.98 o                         
   0 -10   4       2755.02       2983.73        34.47 o                         
   1 -10   4        172.74        171.08         8.95 o                         
   2 -10   4       1977.88       2118.72        31.90 o                         
   3 -10   4         87.99         92.29         7.29 o                         
   4 -10   4        547.23        537.53        12.96 o                         
   5 -10   4        224.43        241.59        10.16 o                         
   6 -10   4        129.34        131.71        10.52 o                         
   7 -10   4        136.89        135.22        12.36 o                         
   8 -10   4       1746.91       1687.82        49.50 o                         
   9 -10   4        230.87        165.98        29.13 o                         
 -15  -9   4         84.77        117.53        24.27 o                         
 -14  -9   4        244.87        277.90        21.45 o                         
 -13  -9   4         42.40         63.38        18.26 o                         
 -12  -9   4         49.34         71.05        18.82 o                         
 -11  -9   4        300.93        252.97        21.19 o                         
 -10  -9   4        197.36        213.66        12.25 o                         
  -9  -9   4         80.64         95.41         9.29 o                         
  -8  -9   4        328.60        334.33        32.07 o                         
  -7  -9   4        192.97        200.56        14.44 o                         
  -6  -9   4       1933.41       1990.63        35.51 o                         
  -5  -9   4        538.87        534.11        16.96 o                         
  -4  -9   4          4.88         21.81         6.48 o                         
  -3  -9   4         12.08         -1.83        10.66 o                         
  -2  -9   4       2180.66       2197.25        55.34 o                         
  -1  -9   4        430.33        441.00        23.21 o                         
   0  -9   4        187.79        166.58        10.41 o                         
   1  -9   4       2705.67       2657.23        29.83 o                         
   2  -9   4         38.65         38.43         1.95 o                         
   3  -9   4        449.17        432.80        11.29 o                         
   4  -9   4         32.99         44.83        23.96 o                         
   5  -9   4        298.01        281.37        20.08 o                         
   6  -9   4          0.42         17.74        14.50 o                         
   7  -9   4         50.33         78.81        10.15 o                         
   8  -9   4         44.24         22.07         8.70 o                         
   9  -9   4          0.12        -17.59        15.77 o                         
  10  -9   4          6.19         15.13        21.50 o                         
 -15  -8   4        668.43        634.61        45.28 o                         
 -14  -8   4        415.62        366.85        34.90 o                         
 -13  -8   4         81.50         78.07        14.51 o                         
 -12  -8   4         23.53         22.61        29.95 o                         
 -11  -8   4       1222.95       1280.79        38.72 o                         
 -10  -8   4          0.48        -20.13        21.46 o                         
  -9  -8   4        144.48        163.22        16.50 o                         
  -8  -8   4        860.79        825.44        31.15 o                         
  -7  -8   4       2180.45       2249.34        67.92 o                         
  -6  -8   4       1639.23       1711.15        33.01 o                         
  -5  -8   4       1343.15       1328.52        20.98 o                         
  -4  -8   4        143.68        205.09         9.81 o                         
  -3  -8   4       1722.91       1720.83        55.37 o                         
  -1  -8   4        107.75         91.06         4.83 o                         
   0  -8   4      17567.42      18930.25       390.54 o                         
   1  -8   4       1388.00       1407.74        21.72 o                         
   2  -8   4       7231.37       7360.13        75.65 o                         
   3  -8   4          3.94         -0.10         7.25 o                         
   4  -8   4       1215.40       1196.10        19.44 o                         
   5  -8   4        215.44        178.52         9.38 o                         
   6  -8   4       1461.63       1477.54        23.27 o                         
   7  -8   4        182.04        177.66        25.04 o                         
   8  -8   4        887.55        923.27        19.86 o                         
   9  -8   4         39.11         25.73        11.22 o                         
  10  -8   4          1.36        -23.96        16.96 o                         
 -15  -7   4         60.77         77.48        14.45 o                         
 -14  -7   4        182.73        152.88        33.26 o                         
 -13  -7   4        260.18        243.27        14.31 o                         
 -12  -7   4        125.78        100.70        12.61 o                         
 -11  -7   4        209.29        191.94        30.77 o                         
 -10  -7   4          1.05        -21.07        14.04 o                         
  -9  -7   4        300.36        307.41        35.53 o                         
  -8  -7   4        414.14        408.54        53.13 o                         
  -7  -7   4       4530.59       4611.94       110.48 o                         
  -6  -7   4        867.50        880.00        22.36 o                         
  -5  -7   4       5919.18       6178.68       122.34 o                         
  -4  -7   4         68.83         63.53        12.61 o                         
  -3  -7   4       6200.94       6473.68        68.58 o                         
  -2  -7   4       1541.62       1520.92        17.99 o                         
  -1  -7   4      26688.05      27594.25       851.00 o                         
   0  -7   4        168.38        177.16         4.65 o                         
   1  -7   4       7854.74       8417.44       117.86 o                         
   2  -7   4          5.72          1.86         3.12 o                         
   3  -7   4         68.36         72.23        20.87 o                         
   4  -7   4       1423.07       1464.96        65.43 o                         
   5  -7   4       3479.25       3672.37       120.23 o                         
   6  -7   4        610.77        611.84        14.75 o                         
   7  -7   4       1077.76       1069.82        43.32 o                         
   8  -7   4          1.42          4.48         8.26 o                         
   9  -7   4        213.28        219.51        10.41 o                         
  10  -7   4         64.96         84.00        13.81 o                         
  11  -7   4          9.27         14.57        13.24 o                         
 -15  -6   4          6.67        -16.29        18.91 o                         
 -14  -6   4        273.00        225.70        40.26 o                         
 -13  -6   4        492.84        500.40        19.69 o                         
 -12  -6   4        629.69        630.69        21.40 o                         
 -11  -6   4        102.87        103.89        12.72 o                         
 -10  -6   4        797.24        873.67        23.02 o                         
  -9  -6   4        946.55        969.25        26.26 o                         
  -8  -6   4        502.58        464.22        15.32 o                         
  -7  -6   4        181.18        158.57        40.08 o                         
  -6  -6   4        772.03        756.60        15.91 o                         
  -5  -6   4         11.68         19.19         5.43 o                         
  -4  -6   4          1.44          4.26        13.56 o                         
  -3  -6   4        173.76        220.42        17.69 o                         
  -2  -6   4       7510.93       8021.21        79.33 o                         
  -1  -6   4       1332.65       1318.41        14.01 o                         
   0  -6   4        683.70        739.21        25.26 o                         
   1  -6   4        567.85        553.34         8.05 o                         
   2  -6   4      18385.19      18482.43       499.03 o                         
   3  -6   4        350.89        373.69         9.81 o                         
   4  -6   4       1361.45       1313.25        24.40 o                         
   5  -6   4        740.05        686.35        13.48 o                         
   6  -6   4       1267.02       1442.98        22.74 o                         
   7  -6   4         21.69         25.73         7.63 o                         
   8  -6   4        504.76        492.82        14.50 o                         
   9  -6   4        112.66        131.67        12.68 o                         
  10  -6   4          3.28          1.89        12.68 o                         
  11  -6   4         48.72         49.06        14.44 o                         
  12  -6   4        337.64        358.50        21.88 o                         
 -15  -5   4        206.49        259.13        37.77 o                         
 -14  -5   4        432.23        437.63        34.34 o                         
 -13  -5   4        708.86        643.10        22.39 o                         
 -12  -5   4        158.30        154.76        13.35 o                         
 -11  -5   4          0.04          4.57        12.58 o                         
 -10  -5   4          1.89         -7.93        14.39 o                         
  -9  -5   4        260.15        306.68        15.84 o                         
  -8  -5   4         54.65         72.60        21.95 o                         
  -7  -5   4        942.77        950.92        29.51 o                         
  -6  -5   4         97.55         70.91         7.26 o                         
  -5  -5   4         37.87         35.25         9.08 o                         
  -4  -5   4         19.94         21.78         5.04 o                         
  -3  -5   4        513.94        550.66         9.54 o                         
  -2  -5   4        961.52       1039.36        36.35 o                         
  -1  -5   4      11135.93      11073.60       108.18 o                         
   0  -5   4       1902.62       1965.34        19.62 o                         
   1  -5   4       1819.73       1762.02        19.11 o                         
   2  -5   4        525.30        534.88         7.24 o                         
   3  -5   4       1063.76       1125.28        15.73 o                         
   4  -5   4        140.10        140.49         6.31 o                         
   5  -5   4       4043.54       4198.55        76.97 o                         
   6  -5   4        616.77        621.72        14.54 o                         
   7  -5   4      16208.47      16894.61       221.97 o                         
   8  -5   4         75.01         67.03         9.46 o                         
   9  -5   4        200.61        207.79        10.15 o                         
  10  -5   4         10.79         15.77         9.40 o                         
  11  -5   4       1880.84       1946.69        39.92 o                         
  12  -5   4          4.59          4.98        13.81 o                         
  13  -5   4        439.63        418.85        23.65 o                         
 -15  -4   4        528.82        455.96        33.20 o                         
 -14  -4   4        361.06        316.62        57.92 o                         
 -13  -4   4         17.11         34.09        15.35 o                         
 -12  -4   4          4.45          4.02        15.37 o                         
 -11  -4   4       1147.98       1148.47        27.07 o                         
 -10  -4   4       3053.04       3112.46        53.17 o                         
  -9  -4   4       3363.96       3310.38        59.16 o                         
  -8  -4   4         80.04        116.56         9.12 o                         
  -7  -4   4       1705.42       1811.88        26.69 o                         
  -6  -4   4       7023.91       7390.43        92.17 o                         
  -5  -4   4       3626.43       3659.38        44.00 o                         
  -4  -4   4       1332.90       1424.32        18.62 o                         
  -3  -4   4        351.24        310.53         6.65 o                         
  -2  -4   4       8191.22       8026.66        81.10 o                         
  -1  -4   4          0.08         -5.16         3.44 o                         
   0  -4   4        484.57        578.16         6.82 o                         
   1  -4   4        958.56        927.12        10.22 o                         
   2  -4   4       5021.37       5472.89        54.28 o                         
   3  -4   4       2494.40       2510.65        36.61 o                         
   4  -4   4         18.59         32.79         5.27 o                         
   5  -4   4        160.62        149.26        17.25 o                         
   6  -4   4        365.87        356.61        12.36 o                         
   7  -4   4        357.58        352.82        12.23 o                         
   8  -4   4          3.02         11.47         4.07 o                         
   9  -4   4         18.57         19.15         3.35 o                         
  10  -4   4       1526.94       1596.06        28.31 o                         
  11  -4   4        291.64        295.06        18.98 o                         
  12  -4   4          6.05         11.98        18.29 o                         
  13  -4   4         78.39         46.66        22.64 o                         
 -15  -3   4          0.20        -10.23        16.46 o                         
 -14  -3   4        247.39        262.45        35.16 o                         
 -13  -3   4        103.62         68.92        20.02 o                         
 -12  -3   4         68.17        100.71        18.05 o                         
 -11  -3   4       1711.91       1917.99        54.99 o                         
 -10  -3   4         10.89         16.07        11.55 o                         
  -9  -3   4       7225.59       7388.80       100.73 o                         
  -8  -3   4        129.81        127.15         7.48 o                         
  -7  -3   4       6822.97       7569.21        84.58 o                         
  -6  -3   4        374.27        340.22         8.80 o                         
  -4  -3   4       1769.74       1840.74        22.85 o                         
  -3  -3   4       1856.27       1880.79        21.56 o                         
  -2  -3   4       5131.81       5021.70        55.19 o                         
  -1  -3   4      17227.41      16503.69       234.49 o                         
   0  -3   4        100.86        120.13         4.70 o                         
   1  -3   4       1413.76       1386.90        14.98 o                         
   2  -3   4       1411.91       1475.34        15.30 o                         
   3  -3   4        482.93        392.68         5.94 o                         
   4  -3   4        306.70        342.62         6.53 o                         
   5  -3   4         19.35         26.21         3.75 o                         
   6  -3   4         20.64         17.91         2.70 o                         
   7  -3   4          7.57          6.90         3.45 o                         
   8  -3   4       1462.49       1489.43        36.07 o                         
   9  -3   4       1773.43       1779.60        26.62 o                         
  10  -3   4        231.57        215.25         8.81 o                         
  11  -3   4        279.95        248.61        10.65 o                         
  12  -3   4        569.76        537.44        45.47 o                         
  13  -3   4        202.40        190.76        20.12 o                         
  14  -3   4          5.96         -8.77        22.64 o                         
 -14  -2   4         27.52         24.69        20.73 o                         
 -13  -2   4        229.20        279.29        44.52 o                         
 -12  -2   4        197.01        133.13        21.25 o                         
 -11  -2   4        373.00        383.73        21.71 o                         
 -10  -2   4        804.93        774.63        44.24 o                         
  -9  -2   4         15.02          3.27         8.05 o                         
  -8  -2   4        201.63        211.48        10.22 o                         
  -7  -2   4       1756.63       1763.30        22.78 o                         
  -6  -2   4        848.81        631.58         9.69 o                         
  -5  -2   4       1995.65       1952.27        21.98 o                         
  -4  -2   4       6207.94       7155.39        87.11 o                         
  -3  -2   4        237.99        184.52         6.53 o                         
  -1  -2   4       1219.44       1098.83        13.34 o                         
   0  -2   4         31.49         32.41         6.37 o                         
   1  -2   4        447.71        350.88        14.47 o                         
   3  -2   4          6.65          3.94         2.44 o                         
   4  -2   4       1161.18        918.77        11.53 o                         
   5  -2   4        506.30        465.09         7.39 o                         
   6  -2   4      10543.43      10665.25       113.93 o                         
   7  -2   4         14.80         14.23         4.33 o                         
   8  -2   4      17325.70      17414.23       391.04 o                         
   9  -2   4         89.58         81.99         5.45 o                         
  10  -2   4       1020.41       1077.60        28.37 o                         
  11  -2   4        201.94        205.61        10.52 o                         
  12  -2   4       1418.07       1362.40        30.86 o                         
  13  -2   4       1040.18       1090.57        30.81 o                         
  14  -2   4         26.72         -0.63        16.58 o                         
 -14  -1   4        154.67        121.48        19.10 o                         
 -13  -1   4        135.79        194.27        26.10 o                         
 -12  -1   4        239.03        235.19        22.33 o                         
 -11  -1   4        328.20        353.44        26.86 o                         
 -10  -1   4         55.26         77.23        29.54 o                         
  -9  -1   4         23.68         25.84        18.22 o                         
  -8  -1   4        180.18        181.98        18.04 o                         
  -7  -1   4        597.34        566.61        11.92 o                         
  -6  -1   4        229.57        245.80         6.24 o                         
  -5  -1   4        323.51        301.81         5.83 o                         
  -4  -1   4       2579.35       2507.84        25.73 o                         
  -2  -1   4       2849.17       2819.69        28.08 o                         
  -1  -1   4        222.08        233.30         4.23 o                         
   0  -1   4         36.84         92.55         2.65 o                         
   1  -1   4       5733.75       5513.07        49.90 o                         
   2  -1   4        288.67        301.28        16.84 o                         
   3  -1   4        505.78        335.61         5.99 o                         
   4  -1   4        127.97        146.41         7.54 o                         
   5  -1   4         64.26        118.24         3.86 o                         
   6  -1   4        345.16        342.49         8.36 o                         
   7  -1   4       3468.87       3390.88        36.53 o                         
   8  -1   4          9.33         16.72         5.71 o                         
   9  -1   4       1185.87       1249.26        19.96 o                         
  10  -1   4         11.20         15.70         5.86 o                         
  11  -1   4       8410.66       8460.31       289.51 o                         
  12  -1   4       1083.49       1090.24        25.61 o                         
  13  -1   4       1950.55       1949.71        68.29 o                         
  14  -1   4        421.67        449.72        20.97 o                         
  15  -1   4        134.42        121.92        19.29 o                         
 -14   0   4        330.42        277.72        64.04 o                         
 -13   0   4        287.39        277.70        26.71 o                         
 -12   0   4         26.06          5.80        21.06 o                         
 -11   0   4        107.75         82.72        24.59 o                         
 -10   0   4        440.91        522.76        18.43 o                         
  -9   0   4       1691.02       1601.76        45.25 o                         
  -8   0   4          0.40         -0.79         8.17 o                         
  -7   0   4        470.81        419.74        10.85 o                         
  -6   0   4         26.82         31.04         4.67 o                         
  -5   0   4        197.67        249.78        10.31 o                         
  -4   0   4          0.06         16.48         3.28 o                         
  -3   0   4       2497.20       2433.70        22.76 o                         
  -2   0   4       7692.78       7380.56        66.90 o                         
  -1   0   4        134.63        198.22        11.07 o                         
   0   0   4      13970.49      14141.34       181.60 o                         
   1   0   4        136.61        174.89         4.98 o                         
   2   0   4       7945.20       7829.11        87.98 o                         
   3   0   4         63.58         65.86         3.91 o                         
   4   0   4      20872.68      19997.97       312.00 o                         
   5   0   4       1436.54       1465.65        16.32 o                         
   6   0   4        496.56        472.73         8.39 o                         
   7   0   4         11.39          6.91         3.75 o                         
   8   0   4       5055.74       4945.92        54.78 o                         
   9   0   4        932.25        950.89        16.33 o                         
  10   0   4       5110.77       5092.95        75.36 o                         
  11   0   4        912.86        905.13        19.19 o                         
  12   0   4         35.72         42.89         8.96 o                         
  13   0   4        274.22        265.49        15.24 o                         
  14   0   4        580.25        598.64        24.10 o                         
  15   0   4        171.36        153.68        18.16 o                         
 -13   1   4        221.01        187.58        48.81 o                         
 -12   1   4         96.41         86.77        20.90 o                         
 -11   1   4        884.47        879.83        31.07 o                         
 -10   1   4        325.35        324.16        41.62 o                         
  -9   1   4        629.88        571.74        20.66 o                         
  -8   1   4        492.05        462.07        12.22 o                         
  -7   1   4       2278.52       2368.03        35.40 o                         
  -6   1   4          1.03          5.45         5.14 o                         
  -5   1   4       1017.83        818.42        11.05 o                         
  -4   1   4        366.57        435.51         7.32 o                         
  -3   1   4          3.46          1.17         3.75 o                         
  -2   1   4        221.42        220.08         4.46 o                         
  -1   1   4      23222.75      22161.96       314.31 o                         
   0   1   4         23.66         63.24         3.92 o                         
   1   1   4         13.93         76.63         5.08 o                         
   2   1   4        129.37        176.33         4.47 o                         
   3   1   4      19607.21      19184.67       420.31 o                         
   4   1   4        862.26        783.31        10.92 o                         
   5   1   4       4948.58       5226.98        56.31 o                         
   6   1   4       3109.13       3176.40        35.87 o                         
   7   1   4       4071.33       4263.46        77.15 o                         
   8   1   4        316.85        321.48         7.02 o                         
   9   1   4       4586.16       4659.87        59.07 o                         
  10   1   4         30.38         34.02        13.59 o                         
  11   1   4      19431.91      19833.97       319.34 o                         
  12   1   4        513.07        503.35        14.90 o                         
  13   1   4        103.47        121.93        17.62 o                         
  14   1   4          1.38         17.85        12.13 o                         
  15   1   4        344.19        282.08        21.16 o                         
  16   1   4         19.91         19.73        41.59 o                         
 -13   2   4          0.17         -4.48        17.03 o                         
 -12   2   4        495.88        414.11        25.26 o                         
 -11   2   4       1667.11       1636.92        84.53 o                         
 -10   2   4         65.60         54.75        13.66 o                         
  -9   2   4       1261.93       1276.58        34.19 o                         
  -8   2   4        399.55        445.05        12.98 o                         
  -7   2   4       2124.67       2226.67        39.03 o                         
  -6   2   4        305.16        332.49         8.57 o                         
  -5   2   4        553.12        498.37         8.31 o                         
  -4   2   4       1183.30       1447.05        19.11 o                         
  -3   2   4        108.52        116.34         5.90 o                         
  -2   2   4      16760.93      15459.20       165.18 o                         
  -1   2   4         16.32         21.25         3.75 o                         
   0   2   4       1124.59       1324.71        14.83 o                         
   1   2   4        938.88       1071.72        14.98 o                         
   3   2   4        639.93        602.96         9.84 o                         
   5   2   4       1914.92       1930.20        23.39 o                         
   6   2   4       7956.16       8785.01        93.03 o                         
   7   2   4         29.02         24.03         6.62 o                         
   8   2   4       6152.56       5940.07        73.31 o                         
   9   2   4        533.21        529.68         9.81 o                         
  10   2   4       3981.43       3938.22        52.06 o                         
  11   2   4       1252.72       1270.98        34.87 o                         
  12   2   4        612.46        588.97        15.27 o                         
  13   2   4        106.07        135.51        29.95 o                         
  14   2   4       1050.07        910.99        30.19 o                         
  15   2   4        282.47        314.65        21.68 o                         
  16   2   4        169.43        171.65        36.26 o                         
 -12   3   4        112.70        120.43        17.86 o                         
 -11   3   4       2888.77       2766.66        85.83 o                         
 -10   3   4        138.14        137.02        25.60 o                         
  -9   3   4       4868.53       4509.38       138.48 o                         
  -8   3   4        458.90        417.84        12.64 o                         
  -7   3   4        958.12       1023.20        16.91 o                         
  -6   3   4        126.37        122.11        10.15 o                         
  -5   3   4       6151.51       5719.51       100.64 o                         
  -4   3   4          0.89         -2.92         4.13 o                         
  -3   3   4        258.27        256.82         6.02 o                         
  -2   3   4       1391.03       1320.17        18.83 o                         
  -1   3   4        426.02        337.96         5.76 o                         
   0   3   4         88.80         63.38         5.04 o                         
   2   3   4         80.56         75.93         4.01 o                         
   3   3   4       1474.92       1495.19        17.71 o                         
   4   3   4        561.34        571.54         9.02 o                         
   5   3   4       8296.42       8029.51        83.94 o                         
   6   3   4          8.98          7.41         3.65 o                         
   7   3   4       6875.90       6833.06        72.71 o                         
   8   3   4         79.73         65.75         6.37 o                         
   9   3   4        200.24        230.46        11.48 o                         
  10   3   4        109.93        100.49        10.75 o                         
  11   3   4        495.99        509.16        14.15 o                         
  12   3   4       1344.12       1271.25        29.00 o                         
  13   3   4       1683.23       1742.49        67.54 o                         
  14   3   4          9.86         26.98        16.34 o                         
  15   3   4         76.29         51.38        17.28 o                         
  16   3   4         84.67         93.48        22.77 o                         
 -12   4   4         96.46        123.90        19.76 o                         
 -11   4   4        100.42        117.90        40.55 o                         
 -10   4   4        410.51        398.38        21.94 o                         
  -9   4   4         57.88         30.72        11.67 o                         
  -8   4   4        978.71        858.10        21.85 o                         
  -7   4   4        120.47        123.88         7.62 o                         
  -6   4   4       3136.44       3011.69        45.76 o                         
  -5   4   4        565.62        518.52        11.42 o                         
  -4   4   4        817.49        805.56        14.28 o                         
  -3   4   4        453.87        443.30         8.95 o                         
  -2   4   4       8351.19       7252.05       106.86 o                         
  -1   4   4        129.72        171.53         6.91 o                         
   0   4   4       1486.70       1202.55        15.36 o                         
   1   4   4        257.56        228.38         5.46 o                         
   2   4   4      12213.97      11176.48       125.74 o                         
   3   4   4         58.20         42.30         3.42 o                         
   4   4   4       2062.94       1816.03        22.72 o                         
   5   4   4        211.00        208.96         5.36 o                         
   6   4   4       1395.69       1509.64        17.79 o                         
   7   4   4         18.13         32.18         4.62 o                         
   8   4   4       3923.13       3764.57        66.47 o                         
   9   4   4         25.80         37.74         7.01 o                         
  10   4   4        360.98        361.16        10.33 o                         
  11   4   4         87.81         74.74         8.24 o                         
  12   4   4       1008.67        918.76        77.56 o                         
  13   4   4        258.39        321.87        75.61 o                         
  14   4   4        140.99        126.29        28.28 o                         
  15   4   4          0.02         47.74        44.71 o                         
  16   4   4        142.69        155.80        25.22 o                         
 -11   5   4        466.27        425.96        32.03 o                         
 -10   5   4        273.65        271.48        21.41 o                         
  -9   5   4          0.63         10.81        10.72 o                         
  -8   5   4         38.81         53.79        22.86 o                         
  -7   5   4        545.02        573.21        18.07 o                         
  -6   5   4        110.11        107.84         7.02 o                         
  -5   5   4        445.14        437.50        21.44 o                         
  -4   5   4          3.98          8.05         4.13 o                         
  -3   5   4       3610.04       3635.79        38.55 o                         
  -2   5   4        124.65        136.50         3.53 o                         
  -1   5   4       1150.59       1040.42        21.88 o                         
   0   5   4        112.89        116.11         4.59 o                         
   1   5   4        937.34       1093.00        15.80 o                         
   2   5   4        265.63        251.31         8.73 o                         
   3   5   4          9.61         80.55         4.08 o                         
   4   5   4        619.61        601.76        10.35 o                         
   5   5   4         68.45         74.63         4.79 o                         
   6   5   4        265.88        232.35         5.33 o                         
   7   5   4       1030.62       1334.49        31.22 o                         
   8   5   4         12.84         19.48        10.75 o                         
   9   5   4       1175.73       1156.35        30.74 o                         
  10   5   4       1122.16       1151.96        22.08 o                         
  11   5   4       1334.86       1221.00        77.41 o                         
  12   5   4        810.50        753.25        17.46 o                         
  13   5   4        279.45        272.91        15.31 o                         
  14   5   4         95.18        100.34        25.38 o                         
  15   5   4        126.22         94.61        62.52 o                         
  16   5   4          7.26         -7.54        21.82 o                         
  17   5   4          0.19          5.34        22.70 o                         
 -10   6   4       1300.07       1287.70        52.28 o                         
  -9   6   4        457.05        464.31        40.93 o                         
  -8   6   4       2223.69       2298.22        45.97 o                         
  -7   6   4        119.68        112.05        10.12 o                         
  -6   6   4         38.97         36.89         9.95 o                         
  -5   6   4        345.49        331.74         7.74 o                         
  -4   6   4        806.50        830.13        12.82 o                         
  -3   6   4        275.85        272.89         7.85 o                         
  -2   6   4        818.39        787.95        17.59 o                         
  -1   6   4        439.38        398.63        10.03 o                         
   0   6   4        329.91        319.35         7.28 o                         
   1   6   4         77.52         66.90         3.88 o                         
   2   6   4      12547.06      13711.38       166.54 o                         
   3   6   4        846.04        943.43        27.05 o                         
   4   6   4         13.52         34.84         4.06 o                         
   5   6   4        120.70        125.63         4.58 o                         
   6   6   4      21868.84      24900.86       444.04 o                         
   7   6   4        731.90        775.34        13.97 o                         
   8   6   4        712.60        860.27        15.53 o                         
   9   6   4        161.76        170.17         8.75 o                         
  10   6   4        929.09       1068.47        23.78 o                         
  11   6   4       2004.42       1898.29        37.14 o                         
  12   6   4         30.02         19.52         7.54 o                         
  13   6   4         14.67          8.49        14.19 o                         
  14   6   4         83.53         87.15        42.60 o                         
  15   6   4        860.01        844.81        26.48 o                         
  16   6   4          0.10         -3.18        31.50 o                         
  17   6   4        490.81        514.59        37.43 o                         
 -10   7   4          0.12          9.40        23.84 o                         
  -9   7   4        647.43        721.29        41.59 o                         
  -8   7   4        164.05        162.62        20.40 o                         
  -7   7   4       1352.53       1403.20        46.10 o                         
  -6   7   4          0.19         10.51         9.52 o                         
  -5   7   4       7974.81       8076.96       166.70 o                         
  -4   7   4         60.12         53.99         5.64 o                         
  -3   7   4        213.78        259.09        22.48 o                         
  -2   7   4       1124.28       1183.26        17.80 o                         
  -1   7   4       3037.39       2810.93        53.32 o                         
   0   7   4         33.34         34.81         6.62 o                         
   1   7   4       3459.15       3307.83        38.65 o                         
   2   7   4         11.20         10.66         5.08 o                         
   3   7   4       8362.14       8721.62        94.13 o                         
   4   7   4        543.72        608.81        33.52 o                         
   5   7   4        840.70        936.49        26.90 o                         
   6   7   4        122.09        132.78        14.13 o                         
   7   7   4          0.65         -6.17         5.53 o                         
   8   7   4        175.26        150.94         6.96 o                         
   9   7   4       2311.02       2820.83        44.21 o                         
  10   7   4        301.31        270.46        10.69 o                         
  11   7   4       3643.24       3954.78       126.00 o                         
  12   7   4         57.72         37.91        18.32 o                         
  13   7   4       1024.66       1089.66        26.37 o                         
  14   7   4        189.09        173.51        50.35 o                         
  15   7   4       1211.97       1167.82        30.36 o                         
  16   7   4         63.94         76.13        21.72 o                         
  17   7   4         57.71         31.68        22.25 o                         
  -9   8   4         55.14         62.67        20.69 o                         
  -8   8   4         77.44        106.77        23.17 o                         
  -7   8   4        271.44        266.43        23.46 o                         
  -6   8   4        546.32        547.61        17.51 o                         
  -5   8   4        191.03        193.83        25.13 o                         
  -4   8   4          1.99          2.94         5.30 o                         
  -3   8   4          5.28          3.14         3.78 o                         
  -2   8   4       7486.19       7723.33       143.40 o                         
  -1   8   4         11.25          8.87         2.46 o                         
   0   8   4       2168.96       2214.91        48.27 o                         
   1   8   4        967.75        994.31        15.10 o                         
   2   8   4       2271.96       2143.15        27.94 o                         
   3   8   4         55.21         46.83         3.87 o                         
   4   8   4       3894.78       3915.24        50.52 o                         
   5   8   4        148.76        147.79         4.70 o                         
   6   8   4        113.83        143.34         6.31 o                         
   7   8   4        484.97        446.22        10.12 o                         
   8   8   4      12142.72      12288.64       172.51 o                         
   9   8   4        437.59        399.55        14.89 o                         
  10   8   4        471.88        425.82        22.54 o                         
  11   8   4         47.48         52.49        10.00 o                         
  12   8   4       1473.74       1461.20        31.85 o                         
  13   8   4        865.78        887.22        23.78 o                         
  14   8   4       1863.05       1977.11        43.30 o                         
  15   8   4        658.14        624.64        23.21 o                         
  16   8   4         13.11         26.91        16.95 o                         
  17   8   4        223.71        197.02        40.52 o                         
  -8   9   4         39.46        102.10        31.18 o                         
  -7   9   4        238.48        293.79        60.76 o                         
  -6   9   4          9.10         17.11         9.44 o                         
  -5   9   4        537.41        539.96        27.56 o                         
  -4   9   4         13.34         12.68        15.20 o                         
  -3   9   4        100.03        104.64         9.93 o                         
  -2   9   4          2.91         -4.35         5.68 o                         
  -1   9   4        741.97        736.40        30.52 o                         
   0   9   4        353.94        320.91         9.84 o                         
   1   9   4       5214.44       5291.56        71.26 o                         
   2   9   4        426.00        421.20         8.35 o                         
   3   9   4         14.11         19.73         8.86 o                         
   4   9   4       1232.36       1188.80        17.14 o                         
   5   9   4       1735.72       1712.48        23.96 o                         
   6   9   4        270.73        266.72         6.90 o                         
   7   9   4       1000.72        987.82        17.76 o                         
   8   9   4       2668.57       2593.29        43.42 o                         
   9   9   4        444.19        437.60        15.86 o                         
  10   9   4        415.33        408.18        20.36 o                         
  11   9   4       2412.93       2420.63        78.38 o                         
  12   9   4        788.87        761.17        20.33 o                         
  13   9   4        378.02        375.11        20.87 o                         
  14   9   4         77.53         62.36        12.27 o                         
  15   9   4          5.15         20.73        31.85 o                         
  16   9   4         72.54         92.62        21.51 o                         
  17   9   4       1216.06       1304.13        62.06 o                         
  -7  10   4        125.99        148.54        30.36 o                         
  -6  10   4        495.99        473.20        33.71 o                         
  -5  10   4          0.79          5.52         8.22 o                         
  -4  10   4        718.00        718.93        77.44 o                         
  -3  10   4        293.23        281.56        19.55 o                         
  -2  10   4       2493.45       2432.72        55.41 o                         
  -1  10   4         86.08         61.46         7.38 o                         
   0  10   4       1721.34       1605.70        33.23 o                         
   1  10   4        177.24        166.75         6.60 o                         
   2  10   4       4522.13       4586.48        56.48 o                         
   3  10   4        545.07        492.15        12.80 o                         
   4  10   4       1044.43       1076.20        15.01 o                         
   5  10   4        336.51        324.25         8.48 o                         
   6  10   4        990.44        928.85        18.35 o                         
   7  10   4        148.97        140.58         6.50 o                         
   8  10   4       1448.43       1369.74        43.64 o                         
   9  10   4         18.64          9.46        20.81 o                         
  10  10   4         13.05          4.94        10.01 o                         
  11  10   4        618.76        615.06        39.89 o                         
  12  10   4         14.32         15.34        16.01 o                         
  13  10   4        146.57        126.97        10.69 o                         
  14  10   4         16.85         12.41        19.50 o                         
  15  10   4         95.19         74.15        21.13 o                         
  16  10   4         16.47         43.43        41.59 o                         
  -6  11   4         29.90        -19.94        21.55 o                         
  -5  11   4        845.48        863.04        32.77 o                         
  -4  11   4        203.42        212.38        17.68 o                         
  -3  11   4          6.70         16.34        28.94 o                         
  -2  11   4         38.02         26.50        14.01 o                         
  -1  11   4        773.98        712.41        24.47 o                         
   0  11   4          6.87         -2.58        49.09 o                         
   1  11   4          6.10          3.85         8.20 o                         
   2  11   4          5.87          9.06         4.64 o                         
   3  11   4       3447.80       3138.55        40.75 o                         
   4  11   4         10.61         23.53         5.29 o                         
   5  11   4         10.11          3.29         3.81 o                         
   6  11   4        419.48        392.14        17.34 o                         
   7  11   4         70.87         88.79         4.83 o                         
   8  11   4         70.84         87.04        22.32 o                         
   9  11   4          7.48         -4.16         8.69 o                         
  10  11   4        603.66        606.54        18.44 o                         
  11  11   4        269.67        275.42        18.12 o                         
  12  11   4         75.11        182.78        52.21 o                         
  13  11   4         33.02         74.51        20.97 o                         
  14  11   4         62.57         62.88        50.61 o                         
  15  11   4          0.81        -13.87        19.04 o                         
  16  11   4        115.39        123.46        22.64 o                         
  -5  12   4        226.73        241.46        92.26 o                         
  -4  12   4         91.41         77.24        19.62 o                         
  -3  12   4         32.63         -0.53        16.36 o                         
  -2  12   4        290.47        296.37        35.88 o                         
  -1  12   4         49.60         41.84        13.10 o                         
   0  12   4       1097.56       1141.51        31.33 o                         
   1  12   4          7.54         14.91        18.29 o                         
   2  12   4        415.43        479.90        17.07 o                         
   3  12   4         57.20         67.09         8.52 o                         
   4  12   4       1894.42       1658.23        29.58 o                         
   5  12   4          0.36          3.18        18.60 o                         
   6  12   4        835.79        975.40        25.26 o                         
   7  12   4        219.93        219.39         9.64 o                         
   8  12   4        121.27        135.45         9.02 o                         
   9  12   4         86.82         92.82        10.30 o                         
  10  12   4        277.82        323.47        21.79 o                         
  11  12   4        662.05        685.28        22.07 o                         
  12  12   4        127.55        169.98        18.38 o                         
  13  12   4         29.79         23.81        26.80 o                         
  14  12   4          0.11        -21.65        18.37 o                         
  15  12   4        975.89        978.20        38.91 o                         
  16  12   4        516.43        511.00        32.63 o                         
  -4  13   4        162.87        169.19        35.94 o                         
  -3  13   4         80.50         63.80        21.35 o                         
  -2  13   4          0.69          1.23        39.19 o                         
  -1  13   4       1269.21       1172.57        32.29 o                         
   0  13   4          0.01         -4.79        34.27 o                         
   1  13   4       1081.70       1115.64        40.55 o                         
   2  13   4         19.87         13.18        20.18 o                         
   3  13   4         78.15         61.01        13.40 o                         
   4  13   4        353.79        341.73        23.05 o                         
   5  13   4         26.36         62.24        36.01 o                         
   6  13   4          9.59         44.21        38.47 o                         
   7  13   4          0.37        -16.60        17.66 o                         
   8  13   4         73.75         55.63        14.49 o                         
   9  13   4       1140.16       1225.04        35.74 o                         
  10  13   4        336.38        298.37        21.97 o                         
  11  13   4        682.54        795.12        41.37 o                         
  12  13   4         10.67         -5.47        24.26 o                         
  13  13   4        135.53        150.33        34.75 o                         
  14  13   4          7.29         61.90        44.99 o                         
  15  13   4        287.09        327.72        35.50 o                         
  -2  14   4       1550.33       1360.07       110.45 o                         
  -1  14   4        202.22        142.34        22.92 o                         
   0  14   4        564.78        572.09        24.39 o                         
   1  14   4         68.85         55.05        14.52 o                         
   2  14   4        352.04        407.81        20.45 o                         
   3  14   4         65.37         66.69        31.69 o                         
   4  14   4       1255.65       1281.01        47.07 o                         
   5  14   4        273.57        304.29        20.10 o                         
   6  14   4        260.17        258.91        13.69 o                         
   7  14   4          8.87        -17.77        15.45 o                         
   8  14   4        311.40        346.53        22.20 o                         
   9  14   4         25.28         40.93        21.47 o                         
  10  14   4        142.33        117.51        23.50 o                         
  11  14   4         16.86        -11.77        24.07 o                         
  12  14   4         43.33         61.58        35.67 o                         
  13  14   4        229.32        292.27        41.72 o                         
  14  14   4         84.83        131.21        29.89 o                         
  15  14   4        189.41        163.52        32.67 o                         
  -1  15   4        564.89        492.82        50.20 o                         
   0  15   4         91.84        153.49        25.84 o                         
   1  15   4        556.14        514.19        55.68 o                         
   2  15   4        227.88        218.51        28.13 o                         
   3  15   4         61.40         89.10        19.27 o                         
   4  15   4        112.45        122.32        15.67 o                         
   5  15   4         62.63         66.43        15.15 o                         
   6  15   4        886.65        860.28        35.72 o                         
   7  15   4        166.42        178.95        17.21 o                         
   8  15   4        879.53        895.52        27.95 o                         
   9  15   4          0.95         -5.32        18.51 o                         
  10  15   4        251.51        235.85        22.54 o                         
  11  15   4          0.12        -30.41        20.27 o                         
  12  15   4        993.53        912.09        36.97 o                         
  13  15   4        181.40        130.60        41.75 o                         
  14  15   4          3.26          3.76        29.48 o                         
   2  16   4       1123.38       1173.86        57.39 o                         
   3  16   4         16.42         35.44        32.38 o                         
   4  16   4        195.74        113.78        20.25 o                         
   5  16   4          1.55         16.27        16.99 o                         
   6  16   4       1036.42       1209.83       111.59 o                         
   7  16   4          9.20         16.89        15.32 o                         
   8  16   4        307.71        270.86        34.37 o                         
   9  16   4         78.58        109.38        29.42 o                         
  10  16   4        954.99        947.15        96.10 o                         
  11  16   4        420.48        403.73        39.60 o                         
  12  16   4        749.25        760.00        86.05 o                         
  13  16   4          0.27         17.63        69.90 o                         
   4  17   4         11.84         -2.52        21.38 o                         
   5  17   4         48.12         28.31        21.38 o                         
   6  17   4         83.14         79.56        42.53 o                         
   7  17   4        398.87        402.18        58.87 o                         
   8  17   4         90.14         92.13        18.60 o                         
   9  17   4        263.72        291.44        22.55 o                         
  10  17   4        245.34        227.05        32.58 o                         
  -7 -17   5          0.28         18.54        39.38 o                         
  -6 -17   5        145.67        162.55        21.64 o                         
  -5 -17   5        126.93        101.73        20.05 o                         
  -4 -17   5          0.11          9.97        16.28 o                         
 -10 -16   5        257.05        260.18        38.14 o                         
  -9 -16   5        200.45        180.77        28.33 o                         
  -8 -16   5         14.03         30.41        29.30 o                         
  -7 -16   5         32.89         48.42        20.95 o                         
  -6 -16   5        226.40        239.78        68.20 o                         
  -5 -16   5         37.46         40.94        26.20 o                         
  -4 -16   5          0.43         -2.70        13.36 o                         
  -3 -16   5          2.35         -3.56        13.27 o                         
  -2 -16   5        450.14        411.72        20.06 o                         
  -1 -16   5         24.51         13.57        39.16 o                         
   0 -16   5         36.94         -3.45        68.07 o                         
 -12 -15   5        190.36        173.46        34.05 o                         
 -11 -15   5         10.11          9.26        26.27 o                         
 -10 -15   5         85.67         76.13        21.04 o                         
  -9 -15   5         43.66         27.06        22.05 o                         
  -8 -15   5         12.97        -23.72        29.64 o                         
  -7 -15   5         34.60         51.17        14.73 o                         
  -6 -15   5        211.88        214.67        18.15 o                         
  -5 -15   5         80.09         94.87        15.27 o                         
  -4 -15   5        113.41         98.60        15.37 o                         
  -3 -15   5         22.08          1.25        14.69 o                         
  -2 -15   5        142.34        121.07        26.42 o                         
  -1 -15   5          0.25        -15.29        24.97 o                         
   0 -15   5         56.24         45.40        21.35 o                         
   1 -15   5        105.01        153.97        22.46 o                         
   2 -15   5          4.32         24.05        22.73 o                         
 -13 -14   5        292.49        313.53        71.70 o                         
 -12 -14   5          4.00        -28.79        25.12 o                         
 -11 -14   5       1003.53       1039.13        40.38 o                         
 -10 -14   5         17.95          0.52         6.11 o                         
  -9 -14   5        876.45        896.03        37.99 o                         
  -8 -14   5        690.67        763.35        31.91 o                         
  -7 -14   5        255.67        242.56        15.75 o                         
  -6 -14   5         14.74         -4.49        13.61 o                         
  -5 -14   5        727.14        762.18        24.77 o                         
  -4 -14   5          0.59         -7.89        11.16 o                         
  -3 -14   5        574.18        548.53        58.93 o                         
  -2 -14   5        354.21        374.38        16.72 o                         
  -1 -14   5          6.28          2.18        11.88 o                         
   0 -14   5         31.72         14.77        15.48 o                         
   1 -14   5        572.45        554.71        86.99 o                         
   2 -14   5        263.20        275.24        19.71 o                         
   3 -14   5         72.04         71.91        21.95 o                         
   4 -14   5          8.23         10.05        29.70 o                         
 -13 -13   5         18.42         -2.67        27.74 o                         
 -12 -13   5         44.70         53.13        21.71 o                         
 -11 -13   5       1432.86       1363.29        48.35 o                         
 -10 -13   5         50.34         34.80        31.56 o                         
  -9 -13   5        511.23        496.61        29.14 o                         
  -8 -13   5        423.37        437.80        24.22 o                         
  -7 -13   5       2473.42       2492.48        51.41 o                         
  -6 -13   5        110.03        135.49        30.55 o                         
  -5 -13   5         43.92         43.00        10.67 o                         
  -4 -13   5        254.41        232.99        16.24 o                         
  -3 -13   5       1850.49       1747.69        40.29 o                         
  -2 -13   5        403.75        416.31        16.88 o                         
  -1 -13   5       1102.21       1186.29        26.29 o                         
   0 -13   5         49.99         58.69        10.44 o                         
   1 -13   5         95.96         70.90        13.45 o                         
   2 -13   5          2.79          6.62         8.73 o                         
   3 -13   5       1037.66       1079.61        41.81 o                         
   4 -13   5        303.80        283.52        18.03 o                         
   5 -13   5       1749.71       1617.48        70.25 o                         
 -14 -12   5        299.93        255.90        65.08 o                         
 -13 -12   5        207.36        256.54        40.80 o                         
 -12 -12   5        181.80        169.70        53.57 o                         
 -11 -12   5        298.88        323.43        39.73 o                         
 -10 -12   5         92.17         94.38        20.47 o                         
  -9 -12   5         21.39         71.30        23.92 o                         
  -8 -12   5          8.63         18.43        17.49 o                         
  -7 -12   5        254.32        224.41        19.13 o                         
  -6 -12   5        917.85        930.59        27.58 o                         
  -5 -12   5        361.36        345.02        14.56 o                         
  -4 -12   5         17.19         14.65         9.18 o                         
  -3 -12   5        188.61        204.93        12.37 o                         
  -2 -12   5        358.58        353.87        24.40 o                         
  -1 -12   5        921.71        943.16        48.84 o                         
   0 -12   5        347.03        292.98        22.04 o                         
   1 -12   5        437.14        461.82        12.99 o                         
   2 -12   5       2037.51       2125.67       125.27 o                         
   3 -12   5          1.82          9.25        14.22 o                         
   4 -12   5        963.68        923.99        39.48 o                         
   5 -12   5         17.53         34.51        13.07 o                         
   6 -12   5        401.85        433.76        21.93 o                         
 -14 -11   5        577.60        621.76        35.19 o                         
 -13 -11   5          3.49          1.10        16.17 o                         
 -12 -11   5          0.15        -25.23        17.96 o                         
 -11 -11   5         27.83         18.64        34.65 o                         
 -10 -11   5         53.71         54.83        17.34 o                         
  -9 -11   5          0.98        -25.29        41.34 o                         
  -8 -11   5        117.75         92.00        11.19 o                         
  -7 -11   5        356.38        331.84        13.71 o                         
  -6 -11   5         31.26         28.04        12.93 o                         
  -5 -11   5          8.11         11.20        19.55 o                         
  -4 -11   5         11.50         21.73         9.39 o                         
  -3 -11   5       5819.90       6207.76        86.75 o                         
  -2 -11   5       1410.00       1436.33        25.47 o                         
  -1 -11   5       5752.83       6091.57       139.74 o                         
   0 -11   5        150.26        147.86        10.03 o                         
   1 -11   5        386.51        418.34        12.35 o                         
   2 -11   5       1107.37       1125.29        22.47 o                         
   3 -11   5        536.23        599.65        15.70 o                         
   4 -11   5        146.54        153.46        26.52 o                         
   5 -11   5        263.20        279.95        14.21 o                         
   6 -11   5          9.21          7.65        10.00 o                         
   7 -11   5       1958.08       2052.56        60.18 o                         
   8 -11   5         76.22         39.10        44.27 o                         
 -14 -10   5        152.54        190.90        62.59 o                         
 -13 -10   5        145.13        126.79        27.24 o                         
 -12 -10   5        487.22        532.70        24.58 o                         
 -11 -10   5         16.20         47.39        13.51 o                         
 -10 -10   5        670.25        693.86        21.98 o                         
  -9 -10   5        553.71        550.70        36.13 o                         
  -8 -10   5        243.40        210.42         7.54 o                         
  -7 -10   5        116.69        104.77        10.91 o                         
  -6 -10   5        306.52        311.22        10.19 o                         
  -5 -10   5        371.57        407.28         9.24 o                         
  -4 -10   5        240.28        252.79        11.37 o                         
  -3 -10   5        294.41        269.46        12.80 o                         
  -2 -10   5       5905.90       5977.09        89.20 o                         
  -1 -10   5        184.85        167.43        13.75 o                         
   0 -10   5      11110.39      11725.08       144.76 o                         
   1 -10   5        354.85        360.04         7.54 o                         
   2 -10   5         20.22         36.57        10.12 o                         
   3 -10   5          6.00         -1.28         5.96 o                         
   4 -10   5       3156.31       3405.14        52.47 o                         
   5 -10   5        765.49        751.28        27.97 o                         
   6 -10   5         24.75         22.27         8.92 o                         
   7 -10   5         85.14         68.46        15.20 o                         
   8 -10   5        479.93        491.68        31.15 o                         
   9 -10   5        196.67        213.59        31.59 o                         
 -15  -9   5          3.94         17.14        30.16 o                         
 -14  -9   5        430.48        451.28        25.20 o                         
 -13  -9   5         10.46         -5.68        25.48 o                         
 -12  -9   5         50.51         72.31        24.31 o                         
 -11  -9   5         11.49         19.03        13.15 o                         
 -10  -9   5        229.02        222.46        18.69 o                         
  -9  -9   5         68.29         54.47        20.59 o                         
  -8  -9   5        551.79        538.22        65.33 o                         
  -7  -9   5       3782.23       3974.47        71.66 o                         
  -6  -9   5       1496.11       1530.33        29.87 o                         
  -5  -9   5       1038.29       1066.42        21.92 o                         
  -4  -9   5        256.84        295.11         7.83 o                         
  -3  -9   5       1942.50       2289.21        75.96 o                         
  -2  -9   5       1088.85       1076.58        18.03 o                         
  -1  -9   5       8729.69       9182.81       130.25 o                         
   0  -9   5         27.56         15.25         6.45 o                         
   1  -9   5        142.86        137.84         8.64 o                         
   2  -9   5         31.76         23.96         2.43 o                         
   3  -9   5       1593.44       1775.29        31.94 o                         
   4  -9   5         21.93          6.02        10.37 o                         
   5  -9   5        766.65        735.80        15.16 o                         
   6  -9   5        476.00        485.10        12.63 o                         
   7  -9   5        865.41        917.51        46.48 o                         
   8  -9   5        774.75        785.42        21.13 o                         
   9  -9   5         13.48         -4.98        12.55 o                         
  10  -9   5         99.19         94.47        19.04 o                         
 -15  -8   5        850.82        867.25        36.57 o                         
 -14  -8   5        146.12        177.78        22.28 o                         
 -13  -8   5        111.04        116.30        20.37 o                         
 -12  -8   5        108.00        149.00        16.25 o                         
 -11  -8   5       1798.19       1880.78        47.82 o                         
 -10  -8   5        275.10        243.34        18.68 o                         
  -9  -8   5        309.27        312.53        22.56 o                         
  -8  -8   5        251.51        248.71        17.12 o                         
  -7  -8   5       2900.94       2842.37        53.01 o                         
  -6  -8   5        692.08        677.10        20.98 o                         
  -5  -8   5       4114.01       4195.43        58.36 o                         
  -4  -8   5        128.29        141.01         6.65 o                         
  -3  -8   5        488.58        486.83         8.39 o                         
  -2  -8   5       4451.55       4241.60        54.03 o                         
  -1  -8   5       1500.75       1494.46        19.08 o                         
   0  -8   5       3310.05       3542.71        37.35 o                         
   1  -8   5        183.52        178.91         6.65 o                         
   2  -8   5       8841.87       9321.75       100.76 o                         
   3  -8   5         13.89          6.28         7.53 o                         
   4  -8   5       2122.51       2151.62        35.16 o                         
   5  -8   5        199.17        173.77         9.25 o                         
   6  -8   5         11.14          3.32        25.89 o                         
   7  -8   5        434.86        461.62        19.64 o                         
   8  -8   5       3212.21       3359.18        49.50 o                         
   9  -8   5          4.08          4.98        13.12 o                         
  10  -8   5        307.57        298.47        17.34 o                         
 -15  -7   5        765.62        653.96        31.67 o                         
 -14  -7   5         20.59         -1.23        26.20 o                         
 -13  -7   5        496.93        469.72        19.62 o                         
 -12  -7   5          0.04         10.28        14.94 o                         
 -11  -7   5       1353.04       1430.93        58.02 o                         
 -10  -7   5         92.20         59.29        12.63 o                         
  -9  -7   5       2374.61       2534.11        50.72 o                         
  -8  -7   5       1522.14       1576.76        33.77 o                         
  -7  -7   5       5075.11       5238.27        93.79 o                         
  -6  -7   5        560.11        593.34        16.43 o                         
  -5  -7   5       4415.04       4514.26        67.41 o                         
  -4  -7   5        178.93        173.17         7.54 o                         
  -3  -7   5       1310.70       1260.42        16.90 o                         
  -2  -7   5       1044.50        947.24        26.26 o                         
  -1  -7   5       1559.78       1396.12        15.77 o                         
   0  -7   5         32.65         42.67         3.12 o                         
   1  -7   5        670.71        661.54         8.34 o                         
   2  -7   5         23.68         17.53         2.86 o                         
   3  -7   5       1863.71       1952.68        26.85 o                         
   4  -7   5        520.12        512.38        11.50 o                         
   5  -7   5       1885.47       1955.65        35.79 o                         
   6  -7   5         75.45         85.63         7.71 o                         
   7  -7   5        822.57        839.78        17.47 o                         
   8  -7   5         27.08         33.36         9.59 o                         
   9  -7   5         49.26         56.75        11.35 o                         
  10  -7   5        178.39        163.39        14.13 o                         
  11  -7   5         47.00         45.97        15.64 o                         
 -15  -6   5         43.69         41.03        17.45 o                         
 -14  -6   5        205.17        173.23        90.02 o                         
 -13  -6   5         16.21          6.97        16.11 o                         
 -12  -6   5        416.40        388.71        18.88 o                         
 -11  -6   5         18.08         21.82        29.35 o                         
 -10  -6   5       5255.45       5456.36        95.73 o                         
  -9  -6   5          0.26         36.70        17.78 o                         
  -8  -6   5       1072.97       1216.92        26.61 o                         
  -7  -6   5        272.82        270.47        14.90 o                         
  -6  -6   5      22927.72      25033.15       452.72 o                         
  -5  -6   5       2557.55       2651.02        33.46 o                         
  -4  -6   5       5185.19       5541.22        68.57 o                         
  -3  -6   5        595.62       4340.91       411.47 o                         
  -2  -6   5      12334.82      13224.74       126.41 o                         
  -1  -6   5       1558.06       1577.25        16.92 o                         
   0  -6   5        214.97        189.71         3.92 o                         
   1  -6   5         23.35         14.65         4.76 o                         
   2  -6   5       7402.23       7358.42        72.38 o                         
   3  -6   5          5.64          0.27         5.82 o                         
   4  -6   5       3722.11       3670.35        47.94 o                         
   5  -6   5       1711.46       1661.50        63.38 o                         
   6  -6   5        284.13        324.31        10.91 o                         
   7  -6   5          9.87         -6.31         7.57 o                         
   8  -6   5       4883.61       5075.51        71.57 o                         
   9  -6   5        467.53        451.33        14.95 o                         
  10  -6   5       1595.16       1588.25        32.03 o                         
  11  -6   5         28.62         51.58        13.37 o                         
  12  -6   5        182.58        148.32        16.52 o                         
 -15  -5   5         14.83         26.93        26.26 o                         
 -14  -5   5        738.56        724.69        32.73 o                         
 -13  -5   5         89.82         95.17        16.71 o                         
 -12  -5   5        307.25        277.77        29.32 o                         
 -11  -5   5       1881.48       1920.84        41.93 o                         
 -10  -5   5        303.80        292.61        12.54 o                         
  -9  -5   5        727.81        821.27        49.91 o                         
  -8  -5   5          0.03          1.44         8.17 o                         
  -7  -5   5       4246.15       4460.04        92.39 o                         
  -6  -5   5        210.94        226.30         8.70 o                         
  -5  -5   5         40.17         52.35        14.50 o                         
  -4  -5   5        294.63        349.11         7.50 o                         
  -3  -5   5      11240.29      11725.13       130.74 o                         
  -2  -5   5         62.35         69.26         4.95 o                         
   0  -5   5       1745.11       1815.02        22.45 o                         
   1  -5   5      11469.36      12093.21       143.62 o                         
   2  -5   5        953.10        955.92        20.94 o                         
   3  -5   5       1502.36       1576.93        32.03 o                         
   4  -5   5        206.22        211.33        26.52 o                         
   5  -5   5       2474.50       2629.60        37.83 o                         
   6  -5   5        205.63        186.60        10.28 o                         
   7  -5   5       7745.05       7996.55       107.77 o                         
   8  -5   5        163.38        155.13        10.03 o                         
   9  -5   5          0.01        -12.39         8.26 o                         
  10  -5   5          3.44          8.20        11.92 o                         
  11  -5   5       2986.96       3066.01        58.39 o                         
  12  -5   5          4.73          8.20        16.96 o                         
  13  -5   5        379.20        327.79        21.82 o                         
 -14  -4   5        293.90        301.03        78.45 o                         
 -13  -4   5        191.06        174.09        44.17 o                         
 -12  -4   5         40.96         44.37        12.37 o                         
 -11  -4   5       1538.35       1607.41        36.13 o                         
 -10  -4   5       2153.43       2152.90        38.06 o                         
  -9  -4   5       3490.72       3436.00        50.95 o                         
  -8  -4   5        193.63        201.25        36.64 o                         
  -7  -4   5        632.57        671.12        21.60 o                         
  -6  -4   5        399.30        292.21        10.00 o                         
  -5  -4   5       1813.50       1779.55        23.17 o                         
  -4  -4   5        218.40        260.72         5.65 o                         
  -3  -4   5        859.40        923.99        28.88 o                         
  -2  -4   5       3503.94       4288.50        45.32 o                         
  -1  -4   5         66.63         78.28         2.96 o                         
   0  -4   5       3561.45       3783.25        36.01 o                         
   1  -4   5       1825.02       1855.97        17.53 o                         
   2  -4   5        244.36        311.65         4.89 o                         
   3  -4   5       2476.69       2465.23        32.44 o                         
   4  -4   5        841.76        875.23        23.14 o                         
   5  -4   5         45.66         48.05         5.55 o                         
   6  -4   5         17.91         39.73        10.78 o                         
   7  -4   5         37.49         29.70         6.87 o                         
   8  -4   5         39.69         49.48         4.26 o                         
   9  -4   5         59.33         59.75         4.57 o                         
  10  -4   5        426.11        458.96        18.22 o                         
  11  -4   5        246.44        223.99        20.31 o                         
  12  -4   5          7.79         29.70        17.78 o                         
  13  -4   5          8.41        -16.96        19.42 o                         
 -14  -3   5        481.25        493.49        31.14 o                         
 -13  -3   5        206.12        143.97        19.97 o                         
 -12  -3   5         27.37         13.64        14.14 o                         
 -11  -3   5        953.61       1077.08        51.14 o                         
 -10  -3   5          8.60          1.53        11.01 o                         
  -9  -3   5       2945.26       2933.15        47.61 o                         
  -8  -3   5        745.20        709.91        15.14 o                         
  -7  -3   5       2033.03       2008.01        27.80 o                         
  -6  -3   5          8.19         -8.02         5.68 o                         
  -5  -3   5        142.79        210.00         8.80 o                         
  -4  -3   5       2244.09       2301.86        26.03 o                         
  -3  -3   5        175.68        190.21         8.26 o                         
  -2  -3   5       3696.14       3501.91        40.14 o                         
  -1  -3   5        139.29        246.04         4.51 o                         
   0  -3   5        831.79        769.31         8.87 o                         
   1  -3   5      31137.89      32639.23       592.44 o                         
   2  -3   5        349.90        403.80         5.55 o                         
   3  -3   5        295.94        238.27        14.91 o                         
   4  -3   5         15.43         18.22         2.69 o                         
   5  -3   5       6039.42       6419.48        62.11 o                         
   6  -3   5        158.08        162.40         7.00 o                         
   7  -3   5        937.16       1008.61        16.71 o                         
   8  -3   5       1890.85       1941.29        34.46 o                         
   9  -3   5       6361.61       6643.43       141.76 o                         
  10  -3   5        265.62        266.88        19.17 o                         
  11  -3   5        333.05        337.46        14.01 o                         
  12  -3   5        758.77        785.47        21.63 o                         
  13  -3   5         12.35        -11.35        24.53 o                         
  14  -3   5         39.72         38.47        19.61 o                         
 -14  -2   5        100.56         48.13        19.23 o                         
 -13  -2   5          7.10         -3.64        16.90 o                         
 -12  -2   5          8.72         24.90        14.07 o                         
 -11  -2   5        419.72        409.38        20.30 o                         
 -10  -2   5        798.81        781.67        33.23 o                         
  -9  -2   5        149.16        163.39        37.02 o                         
  -8  -2   5        481.55        467.33        11.45 o                         
  -7  -2   5       1724.22       1672.63        25.14 o                         
  -6  -2   5        857.42        689.84        11.62 o                         
  -5  -2   5       1320.25       1176.68        14.60 o                         
  -4  -2   5        430.29        473.58         6.53 o                         
  -3  -2   5        104.31        116.83        12.93 o                         
  -2  -2   5      26296.07      25164.09       459.65 o                         
  -1  -2   5       2158.91       1909.22        21.72 o                         
   0  -2   5       1782.89       1570.18        17.56 o                         
   1  -2   5        197.56        123.83         2.94 o                         
   2  -2   5       6778.34       6240.77        85.23 o                         
   3  -2   5        985.78       1066.92        10.62 o                         
   4  -2   5       6244.84       5661.11       131.89 o                         
   5  -2   5       1126.87       1087.63        13.24 o                         
   6  -2   5        924.30        935.47        24.69 o                         
   7  -2   5         54.51         61.86         9.08 o                         
   8  -2   5       6013.39       6059.85        85.48 o                         
   9  -2   5        234.38        252.87         8.42 o                         
  10  -2   5       1953.58       1948.56        37.24 o                         
  11  -2   5         37.86         28.76         9.60 o                         
  12  -2   5       6004.29       6007.98       269.81 o                         
  13  -2   5        811.48        865.20        24.03 o                         
  14  -2   5          0.57         36.01        24.09 o                         
 -14  -1   5         36.23         44.16        27.56 o                         
 -13  -1   5        430.66        386.52        26.14 o                         
 -12  -1   5        108.81         80.57        43.64 o                         
 -11  -1   5        197.61        128.85        34.49 o                         
 -10  -1   5        617.78        566.46        20.57 o                         
  -9  -1   5        264.58        345.43        25.76 o                         
  -8  -1   5          0.03         15.96        21.82 o                         
  -7  -1   5       2788.35       2727.83        36.13 o                         
  -6  -1   5        273.11        282.67         7.76 o                         
  -5  -1   5       3250.45       3315.61        35.74 o                         
  -4  -1   5       1688.85       1634.60        17.23 o                         
  -3  -1   5      20947.08      22295.07       689.95 o                         
  -2  -1   5       3223.96       3258.07        32.44 o                         
  -1  -1   5        890.02        758.56         8.64 o                         
   0  -1   5          6.77         14.51         6.97 o                         
   1  -1   5       9923.78       9801.88        87.69 o                         
   2  -1   5        437.56        402.41         5.30 o                         
   3  -1   5      11505.20      11921.43       128.80 o                         
   4  -1   5        206.93        194.43         3.50 o                         
   5  -1   5        518.49        424.08         6.75 o                         
   6  -1   5         47.29         42.95         4.88 o                         
   7  -1   5        638.53        594.39        11.07 o                         
   8  -1   5        213.33        210.99        18.98 o                         
   9  -1   5       1343.36       1335.48        23.25 o                         
  10  -1   5        148.71        154.42        21.69 o                         
  11  -1   5        121.79        116.99         9.14 o                         
  12  -1   5        200.68        190.77        32.92 o                         
  13  -1   5         14.58         -3.15        15.20 o                         
  14  -1   5        170.94        188.36        18.03 o                         
  15  -1   5         53.30         56.96        17.56 o                         
 -13   0   5         76.38         20.95        48.46 o                         
 -12   0   5        112.62         90.48        15.97 o                         
 -11   0   5        115.51         91.24        18.94 o                         
 -10   0   5       4722.78       4323.47       108.50 o                         
  -9   0   5        786.80        714.14        20.61 o                         
  -8   0   5       2048.96       1749.25        44.27 o                         
  -7   0   5        537.06        499.58        12.36 o                         
  -6   0   5       1313.71       1087.60        16.28 o                         
  -5   0   5         70.52         78.41         3.94 o                         
  -4   0   5          0.54          7.10         3.44 o                         
  -3   0   5       2130.85       2189.45        22.38 o                         
  -2   0   5      11402.94      11363.53       109.58 o                         
  -1   0   5        278.33        287.33         4.21 o                         
   0   0   5      15599.42      16009.63       357.14 o                         
   1   0   5        764.97        801.05        20.62 o                         
   2   0   5       2059.46       2051.12        23.96 o                         
   3   0   5        358.68        366.73         5.06 o                         
   4   0   5        567.69        456.22        14.47 o                         
   5   0   5       1760.53       1766.81        20.10 o                         
   6   0   5       5919.86       6151.29        62.61 o                         
   7   0   5        162.95        162.16         9.49 o                         
   8   0   5        519.92        497.75        15.13 o                         
   9   0   5        270.62        283.80         8.53 o                         
  10   0   5        555.44        500.91        12.36 o                         
  11   0   5       2260.01       2158.96        37.76 o                         
  12   0   5          7.05         26.23        44.55 o                         
  13   0   5        543.60        533.24        33.58 o                         
  14   0   5        256.45        221.82        17.63 o                         
  15   0   5         40.95         48.56        13.56 o                         
 -13   1   5        128.35        117.03        33.39 o                         
 -12   1   5         62.33         66.20        15.77 o                         
 -11   1   5       1472.15       1350.13        42.40 o                         
 -10   1   5        609.34        604.07        33.17 o                         
  -9   1   5         38.98         69.36        12.83 o                         
  -8   1   5       1037.46       1029.17        49.19 o                         
  -7   1   5       4019.50       3902.10        63.87 o                         
  -6   1   5         93.25         91.84        13.53 o                         
  -5   1   5       2535.76       2666.21        28.40 o                         
  -4   1   5       1033.25       1061.68        13.90 o                         
  -3   1   5        940.45        824.12        11.54 o                         
  -2   1   5        120.47        129.94         3.56 o                         
   0   1   5         29.21         20.93         2.67 o                         
   1   1   5        220.76        261.06        14.57 o                         
   2   1   5         44.57         47.01         3.66 o                         
   3   1   5      28577.75      27979.37       873.71 o                         
   4   1   5       1510.43       1481.75        17.60 o                         
   5   1   5       5017.80       5260.59        60.48 o                         
   6   1   5       1972.05       2022.72        23.81 o                         
   7   1   5        446.63        437.22         9.43 o                         
   8   1   5        481.51        503.92        10.15 o                         
   9   1   5        180.39        194.23         5.93 o                         
  10   1   5        287.92        308.75        15.45 o                         
  11   1   5         10.47         17.23         4.20 o                         
  12   1   5        123.58        107.45         8.84 o                         
  13   1   5        189.34        213.57        16.58 o                         
  14   1   5         13.01         12.99        18.00 o                         
  15   1   5        126.79        129.31        15.24 o                         
  16   1   5        108.87        137.01        27.24 o                         
 -12   2   5         44.16         42.31        15.74 o                         
 -11   2   5       2114.88       1961.76        57.40 o                         
 -10   2   5       1754.16       1664.20        49.25 o                         
  -9   2   5       1259.12       1213.12        31.37 o                         
  -8   2   5       2336.52       2306.53        48.57 o                         
  -7   2   5       1300.85       1321.87        20.53 o                         
  -6   2   5        103.09         88.41        13.81 o                         
  -5   2   5        312.33        305.13         7.72 o                         
  -4   2   5        871.34        904.62        11.17 o                         
  -3   2   5         98.03         98.06         3.31 o                         
  -2   2   5       2007.28       1933.32        34.18 o                         
  -1   2   5         70.09         60.02         3.28 o                         
   0   2   5         12.29          3.69        16.36 o                         
   1   2   5       1161.59       1153.21        23.84 o                         
   2   2   5       3962.98       4600.53        53.00 o                         
   3   2   5        721.56        654.63         8.60 o                         
   4   2   5      15480.70      14847.19       155.07 o                         
   5   2   5        204.56        208.96         6.18 o                         
   6   2   5      10322.76      10704.84       115.37 o                         
   7   2   5        409.76        455.68         8.68 o                         
   8   2   5        422.90        390.10         9.12 o                         
   9   2   5         77.61         79.28         5.89 o                         
  10   2   5       1103.35       1095.18        38.28 o                         
  11   2   5        547.21        529.85        17.31 o                         
  12   2   5          0.11          4.01        21.50 o                         
  13   2   5        253.41        290.80        18.38 o                         
  14   2   5         30.05          4.89        11.98 o                         
  15   2   5        409.72        452.48        28.09 o                         
  16   2   5        397.65        401.68        42.53 o                         
 -12   3   5        136.48         93.58        34.12 o                         
 -11   3   5       1302.84       1229.62        45.44 o                         
 -10   3   5         80.91         50.97        19.55 o                         
  -9   3   5       1832.37       1725.44        50.48 o                         
  -8   3   5       1244.09       1138.72        24.61 o                         
  -7   3   5       1876.85       1839.12        45.34 o                         
  -6   3   5         34.57         39.44        17.66 o                         
  -5   3   5       7505.40       7645.71       102.47 o                         
  -4   3   5          0.68          3.13         4.41 o                         
  -3   3   5        221.56        202.44         7.47 o                         
  -2   3   5        605.07        548.66         7.86 o                         
  -1   3   5       1098.63       1041.26        12.60 o                         
   0   3   5         41.67         39.98         2.83 o                         
   2   3   5        393.87        376.47        10.25 o                         
   3   3   5       3777.20       3710.51        46.16 o                         
   4   3   5        185.29        201.24        13.37 o                         
   5   3   5       3017.76       3811.62        43.85 o                         
   6   3   5        759.96        745.22        11.12 o                         
   7   3   5       1252.23       1661.11        18.82 o                         
   8   3   5         84.51         74.96         7.03 o                         
   9   3   5        827.06        849.31        15.54 o                         
  10   3   5        228.36        231.16         9.70 o                         
  11   3   5          0.88         -6.25        12.27 o                         
  12   3   5        748.72        705.19        30.36 o                         
  13   3   5        296.90        285.41        16.71 o                         
  14   3   5          0.78          0.52        22.01 o                         
  15   3   5        263.91        300.72        27.02 o                         
  16   3   5         13.96        -18.03        20.55 o                         
 -11   4   5        251.79        199.45        18.19 o                         
 -10   4   5        313.81        301.65        21.56 o                         
  -9   4   5        260.05        268.37        17.18 o                         
  -8   4   5        340.07        319.09        28.06 o                         
  -7   4   5        601.84        545.06        14.76 o                         
  -6   4   5       3540.50       3498.71        47.75 o                         
  -5   4   5        713.71        678.30        22.23 o                         
  -4   4   5        527.56        513.27        10.66 o                         
  -3   4   5        460.76        449.88         8.51 o                         
  -2   4   5       3374.37       3252.30        64.42 o                         
  -1   4   5         62.12         53.76         4.01 o                         
   0   4   5        180.68        176.97         4.94 o                         
   1   4   5        763.99        735.15         9.79 o                         
   2   4   5      17661.87      17078.50       244.05 o                         
   3   4   5         21.19         11.95         3.54 o                         
   4   4   5       9946.17      10429.51       110.22 o                         
   5   4   5        448.72        435.07        16.24 o                         
   6   4   5        340.32        449.97         9.05 o                         
   7   4   5         14.74         18.06         3.89 o                         
   8   4   5        992.32       1352.56        18.91 o                         
   9   4   5       1043.95       1064.21        22.95 o                         
  10   4   5       1751.83       1839.66        30.45 o                         
  11   4   5         26.10         26.63        14.85 o                         
  12   4   5         90.75         73.67        25.35 o                         
  13   4   5        450.40        491.13        23.23 o                         
  14   4   5        472.82        472.09        29.99 o                         
  15   4   5         46.31         18.30        42.53 o                         
  16   4   5          0.10         -4.54        36.86 o                         
 -11   5   5        212.46        242.28        29.51 o                         
 -10   5   5        118.03        133.21        18.59 o                         
  -9   5   5        207.95        196.30        17.22 o                         
  -8   5   5         53.37         45.30        10.32 o                         
  -7   5   5        108.86         96.61        17.28 o                         
  -6   5   5        208.83        158.45        10.56 o                         
  -5   5   5       1487.24       1519.90        23.96 o                         
  -4   5   5         40.88         50.37        11.98 o                         
  -3   5   5       5895.14       5978.54        79.55 o                         
  -2   5   5         16.45         19.83         3.44 o                         
  -1   5   5       1932.02       1875.50        24.47 o                         
   0   5   5         18.40         23.94         4.24 o                         
   1   5   5       1283.68       1243.96        17.52 o                         
   2   5   5        505.98        473.44         8.09 o                         
   3   5   5        551.25        597.04         9.84 o                         
   4   5   5        647.25        895.97        61.30 o                         
   5   5   5          1.14         -0.44         4.11 o                         
   6   5   5       1209.14       1230.73        17.46 o                         
   7   5   5         55.76         85.04         5.77 o                         
   8   5   5        407.16        391.42         8.92 o                         
   9   5   5        174.75        137.26        14.50 o                         
  10   5   5       1434.85       1405.13        25.74 o                         
  11   5   5       1469.08       1491.83        26.52 o                         
  12   5   5       1066.64       1096.06        55.49 o                         
  13   5   5         56.63         57.38        15.80 o                         
  14   5   5        135.82        166.81        16.76 o                         
  15   5   5        328.61        410.56        37.46 o                         
  16   5   5         80.71         83.93        42.63 o                         
  17   5   5        158.62        254.26        40.86 o                         
 -10   6   5        356.69        368.07        18.36 o                         
  -9   6   5        489.58        528.62        20.39 o                         
  -8   6   5        293.45        267.19        14.36 o                         
  -7   6   5         15.09          0.50        14.50 o                         
  -6   6   5        671.97        599.78        17.33 o                         
  -5   6   5        647.50        614.10        11.29 o                         
  -4   6   5        363.57        318.17        11.60 o                         
  -3   6   5        243.00        246.56        13.18 o                         
  -2   6   5        541.46        550.61        11.22 o                         
  -1   6   5        603.73        545.25        16.96 o                         
   0   6   5       1884.24       1802.62        22.47 o                         
   1   6   5         32.11         31.80        13.24 o                         
   2   6   5       7121.86       7170.26        84.19 o                         
   3   6   5        164.15        192.64         5.65 o                         
   4   6   5         65.07         64.43         4.13 o                         
   5   6   5         44.03         43.69         3.75 o                         
   6   6   5        186.55         91.39         6.08 o                         
   7   6   5         11.36          5.92         7.60 o                         
   8   6   5         19.58          3.47        11.67 o                         
   9   6   5         12.44         20.78         6.38 o                         
  10   6   5         93.45        119.90         9.72 o                         
  11   6   5       1324.55       1346.80        25.69 o                         
  12   6   5       1372.83       1403.28        27.04 o                         
  13   6   5          7.71        -20.90        13.94 o                         
  14   6   5        916.35        886.90        55.93 o                         
  15   6   5        346.82        333.26        18.28 o                         
  16   6   5       2720.48       2856.00        81.43 o                         
  17   6   5        255.54        242.88        27.01 o                         
  -9   7   5        804.13        851.94        34.99 o                         
  -8   7   5        165.54        175.56        32.79 o                         
  -7   7   5         70.90         79.46        34.31 o                         
  -6   7   5         25.57         20.18        10.35 o                         
  -5   7   5       4412.01       4652.64        96.30 o                         
  -4   7   5          7.27          4.58         5.36 o                         
  -3   7   5        188.17        241.33         6.59 o                         
  -2   7   5        399.05        369.67        18.22 o                         
  -1   7   5        845.91        854.05        17.96 o                         
   0   7   5         59.34         62.13        11.98 o                         
   1   7   5       1738.42       1627.66        28.31 o                         
   2   7   5         55.26         66.01         3.89 o                         
   3   7   5       2752.23       2833.25        37.67 o                         
   4   7   5         15.21         24.44         5.36 o                         
   5   7   5       2308.70       2442.14        60.92 o                         
   6   7   5        165.05        177.22         7.06 o                         
   7   7   5        126.46        106.20        20.21 o                         
   8   7   5        189.81        186.44        11.95 o                         
   9   7   5       1044.43       1044.50        17.75 o                         
  10   7   5        894.81        846.40        18.59 o                         
  11   7   5        243.12        259.68        12.11 o                         
  12   7   5        315.41        281.14        13.05 o                         
  13   7   5         50.41         99.89        34.05 o                         
  14   7   5         68.82         65.29        20.78 o                         
  15   7   5        345.96        420.69        21.46 o                         
  16   7   5          0.90        -23.84        17.09 o                         
  17   7   5        131.69         67.41        20.09 o                         
  -9   8   5        119.22        139.03        26.72 o                         
  -8   8   5          7.86         40.10        15.99 o                         
  -7   8   5         69.51         73.85        11.08 o                         
  -6   8   5        137.04        137.69        23.90 o                         
  -5   8   5        226.63        200.67        11.05 o                         
  -4   8   5        254.46        246.13        11.53 o                         
  -3   8   5        123.09        130.65         7.72 o                         
  -2   8   5        788.40        723.10        15.74 o                         
  -1   8   5          0.03         -1.62         4.98 o                         
   0   8   5        329.19        365.33        29.17 o                         
   1   8   5        811.22        813.90        20.72 o                         
   2   8   5        876.57       1014.26        35.94 o                         
   3   8   5        449.52        409.10        23.55 o                         
   4   8   5       4301.73       4565.37       131.07 o                         
   5   8   5        168.31        165.29         5.23 o                         
   6   8   5        735.14        694.11        18.54 o                         
   7   8   5         43.49         52.32         6.86 o                         
   8   8   5       2290.91       2240.82        33.62 o                         
   9   8   5        117.68        101.14        10.18 o                         
  10   8   5       1026.77       1006.54        49.91 o                         
  11   8   5        795.26        795.00        51.17 o                         
  12   8   5        218.91        222.96        18.07 o                         
  13   8   5        477.94        497.06        17.90 o                         
  14   8   5        132.39        123.85        31.44 o                         
  15   8   5       1753.00       1749.47        42.36 o                         
  16   8   5        793.44        797.48        28.45 o                         
  17   8   5          4.07         -6.71        25.67 o                         
  -8   9   5        200.68        191.77        32.83 o                         
  -7   9   5        715.79        699.19        35.44 o                         
  -6   9   5          0.03         -0.01        12.05 o                         
  -5   9   5       1440.47       1348.43        31.20 o                         
  -4   9   5          4.46         26.81        19.58 o                         
  -3   9   5        447.89        485.82        15.12 o                         
  -2   9   5         42.68         41.02        20.27 o                         
  -1   9   5       1222.33       1209.93        71.07 o                         
   0   9   5          2.99          0.90         6.90 o                         
   1   9   5       1435.82       1544.54        26.51 o                         
   2   9   5         19.61         18.65         5.11 o                         
   3   9   5      10058.17      11335.12       142.33 o                         
   4   9   5        183.20        175.18         5.57 o                         
   5   9   5        325.84        313.18        16.43 o                         
   6   9   5        230.76        218.78         6.82 o                         
   7   9   5        294.34        282.01        11.45 o                         
   8   9   5       2627.09       2616.48        42.43 o                         
   9   9   5        748.29        742.11        24.03 o                         
  10   9   5        361.35        344.63        18.35 o                         
  11   9   5        170.56        211.28        18.28 o                         
  12   9   5        401.08        381.38        15.39 o                         
  13   9   5         17.47         16.86        23.36 o                         
  14   9   5         40.39         78.97        48.02 o                         
  15   9   5        390.49        368.01        20.31 o                         
  16   9   5          3.00          2.41        22.32 o                         
  17   9   5         70.25         50.68        30.72 o                         
  -7  10   5        341.81        374.71        30.14 o                         
  -6  10   5        393.21        387.99        24.67 o                         
  -5  10   5        213.20        192.44        35.91 o                         
  -4  10   5        216.79        222.07        34.68 o                         
  -3  10   5        231.60        242.26        11.84 o                         
  -2  10   5       1516.87       1457.54        35.81 o                         
  -1  10   5        128.95        133.72        19.39 o                         
   0  10   5        163.96        137.23        21.95 o                         
   1  10   5         12.00         24.93        19.83 o                         
   2  10   5       2428.76       2644.96        34.69 o                         
   3  10   5          1.44         -8.92         6.59 o                         
   4  10   5        230.17        198.05         9.59 o                         
   5  10   5        301.94        280.18         8.39 o                         
   6  10   5       2438.12       2639.94        71.20 o                         
   7  10   5         99.67         95.57         5.73 o                         
   8  10   5        815.66        825.09        18.10 o                         
   9  10   5         57.72         74.72        16.65 o                         
  10  10   5       2829.56       2789.68        58.86 o                         
  11  10   5        435.44        431.01        62.68 o                         
  12  10   5        249.44        280.15        28.85 o                         
  13  10   5         85.42         64.37        21.83 o                         
  14  10   5        583.89        493.24        28.09 o                         
  15  10   5         83.94         69.39        60.82 o                         
  16  10   5        242.42        232.90        25.53 o                         
  -6  11   5         19.63          7.37        22.51 o                         
  -5  11   5        993.71        964.92        35.42 o                         
  -4  11   5        356.63        386.54        17.08 o                         
  -3  11   5         27.41         35.30        11.90 o                         
  -2  11   5         79.28        101.64        15.73 o                         
  -1  11   5        232.26        209.10        50.04 o                         
   0  11   5          0.16          2.04        14.08 o                         
   1  11   5       2746.72       2767.74        50.43 o                         
   2  11   5        255.86        225.51         7.55 o                         
   3  11   5        690.82        626.09        11.45 o                         
   4  11   5         12.04         10.03         4.21 o                         
   5  11   5        479.65        542.00        11.13 o                         
   6  11   5       1111.89       1062.77        17.26 o                         
   7  11   5        437.49        339.14         8.43 o                         
   8  11   5        279.13        270.61        11.51 o                         
   9  11   5        640.10        677.13        18.93 o                         
  10  11   5        711.57        718.56        24.25 o                         
  11  11   5         67.20         39.96        27.12 o                         
  12  11   5        337.74        306.15        20.86 o                         
  13  11   5        456.79        429.30        32.38 o                         
  14  11   5        103.90        112.44        33.52 o                         
  15  11   5        164.24        162.89        24.09 o                         
  16  11   5        261.30        275.78        25.37 o                         
  -5  12   5          1.28         34.81        29.07 o                         
  -4  12   5         74.27         78.18        24.91 o                         
  -3  12   5         16.55          4.88        11.33 o                         
  -2  12   5         13.12          7.40        10.44 o                         
  -1  12   5        192.52        164.65        13.55 o                         
   0  12   5        780.04        814.35        26.48 o                         
   1  12   5         21.36         15.56        13.23 o                         
   2  12   5        401.70        430.63        16.89 o                         
   3  12   5         29.43         20.59         6.87 o                         
   4  12   5       1515.29       1443.41        30.46 o                         
   5  12   5         21.52          2.85        11.32 o                         
   6  12   5       2775.39       2802.35        47.26 o                         
   7  12   5         26.25         39.94         7.08 o                         
   8  12   5       1319.67       1290.71        28.68 o                         
   9  12   5         21.43         31.51         9.90 o                         
  10  12   5        988.56        902.50        49.69 o                         
  11  12   5        323.36        318.70        20.56 o                         
  12  12   5       2900.36       3043.82        69.67 o                         
  13  12   5         24.84         34.21        18.74 o                         
  14  12   5         73.63         62.59        18.40 o                         
  15  12   5       1113.69       1141.46        46.48 o                         
  16  12   5         24.05         42.84        20.75 o                         
  -3  13   5       2838.07       2792.34        98.33 o                         
  -2  13   5        257.03        236.80        18.51 o                         
  -1  13   5        176.17        196.94        37.55 o                         
   0  13   5         35.27         23.60        12.99 o                         
   1  13   5        106.96        112.58        14.10 o                         
   2  13   5        298.93        274.08        18.12 o                         
   3  13   5         70.06         28.85        32.26 o                         
   4  13   5        101.08        116.83        15.37 o                         
   5  13   5        629.09        637.91        16.77 o                         
   6  13   5         31.72         25.86        23.65 o                         
   7  13   5       1000.93       1003.48        34.65 o                         
   8  13   5          3.62          2.45        13.56 o                         
   9  13   5       1652.74       1718.17        44.27 o                         
  10  13   5        559.88        575.77        32.37 o                         
  11  13   5       2800.28       2949.59       231.87 o                         
  12  13   5        180.39        199.10        32.46 o                         
  13  13   5        135.39        169.54        29.12 o                         
  14  13   5         14.88         36.29        28.16 o                         
  15  13   5       1439.67       1509.51        71.05 o                         
  -2  14   5       4867.60       4610.75       225.06 o                         
  -1  14   5         14.89          6.03        28.72 o                         
   0  14   5       1474.67       1317.46        57.01 o                         
   1  14   5         12.98         15.13        17.22 o                         
   2  14   5        238.90        175.68        19.01 o                         
   3  14   5          1.58         12.73        39.73 o                         
   4  14   5          1.23         15.22        16.36 o                         
   5  14   5        109.43        117.38        17.62 o                         
   6  14   5         15.61         20.81        13.54 o                         
   7  14   5         72.08         66.77        13.52 o                         
   8  14   5        124.47        128.77        22.54 o                         
   9  14   5        135.84        112.17        26.55 o                         
  10  14   5        975.32        895.98        41.42 o                         
  11  14   5         66.54         53.82        25.01 o                         
  12  14   5         40.67         53.80        41.90 o                         
  13  14   5        250.65        262.55        31.70 o                         
  14  14   5        569.57        535.79        65.14 o                         
  15  14   5        646.70        616.36        54.27 o                         
   0  15   5         56.81         68.99        23.96 o                         
   1  15   5       1066.94       1097.74        66.62 o                         
   2  15   5         19.37         22.74        15.97 o                         
   3  15   5       1115.17        954.05        40.36 o                         
   4  15   5         61.91         54.85        14.94 o                         
   5  15   5         84.04        107.33        16.95 o                         
   6  15   5        484.54        482.61        21.99 o                         
   7  15   5       1446.47       1263.22        57.61 o                         
   8  15   5        464.79        440.17        24.56 o                         
   9  15   5        261.50        238.78        16.77 o                         
  10  15   5         75.85        789.05        96.04 o                         
  11  15   5        110.35        133.12        37.30 o                         
  12  15   5        424.55        418.89        44.99 o                         
  13  15   5        479.95        419.11        38.39 o                         
  14  15   5         19.88         37.02        29.82 o                         
   2  16   5       2352.29       2013.78        72.14 o                         
   3  16   5         34.88         47.02        31.59 o                         
   4  16   5         19.66         10.03        15.27 o                         
   5  16   5         42.90         55.12        43.80 o                         
   6  16   5       3590.87       3453.73       169.82 o                         
   7  16   5        156.92        145.22        20.61 o                         
   8  16   5       2084.55       1946.73        60.38 o                         
   9  16   5        260.29        290.15        29.87 o                         
  10  16   5       2040.91       2086.55       111.08 o                         
  11  16   5        159.18        200.70        48.34 o                         
  12  16   5       1221.83       1114.15        56.27 o                         
   5  17   5        333.14        282.26        27.87 o                         
   6  17   5        258.25        259.94        24.28 o                         
   7  17   5        154.48        154.70        21.46 o                         
   8  17   5          8.09        -18.51        23.31 o                         
   9  17   5        932.09        889.66        46.26 o                         
  10  17   5        679.16        596.02        42.69 o                         
  -9 -16   6          2.72        -14.84        39.76 o                         
  -8 -16   6         13.90        -32.54        21.69 o                         
  -7 -16   6          6.27          7.30        24.18 o                         
  -6 -16   6        764.68        801.14        39.16 o                         
  -5 -16   6         30.24         40.19        18.73 o                         
  -4 -16   6          0.07         -6.02        12.94 o                         
  -3 -16   6         43.24         50.92        17.06 o                         
  -2 -16   6       1166.45       1066.89        35.41 o                         
  -1 -16   6        145.14        196.37        30.44 o                         
 -11 -15   6        525.53        558.53        31.59 o                         
 -10 -15   6        105.48         61.19        20.53 o                         
  -9 -15   6        164.10        170.61        29.33 o                         
  -8 -15   6         54.36         72.16        30.75 o                         
  -7 -15   6         45.75         15.70        39.79 o                         
  -6 -15   6         30.74         17.04        26.04 o                         
  -5 -15   6         72.78         82.90        13.86 o                         
  -4 -15   6          8.83        -23.69        21.69 o                         
  -3 -15   6        124.39        102.51        19.42 o                         
  -2 -15   6         84.82         45.72        27.18 o                         
  -1 -15   6        235.98        264.60        15.32 o                         
   0 -15   6         13.35          7.15        32.16 o                         
   1 -15   6         60.82         79.05        17.26 o                         
   2 -15   6         84.82         78.11        23.95 o                         
 -12 -14   6       1621.61       1565.33        55.48 o                         
 -11 -14   6       1286.81       1376.39        49.55 o                         
 -10 -14   6       1872.78       1993.13        66.69 o                         
  -9 -14   6        215.99        202.57        38.44 o                         
  -8 -14   6       1487.38       1499.31        43.16 o                         
  -7 -14   6        113.57        113.36        17.56 o                         
  -6 -14   6        720.55        808.78        30.06 o                         
  -5 -14   6        436.27        441.12        19.11 o                         
  -4 -14   6        133.37        107.32        16.46 o                         
  -3 -14   6        234.91        259.30        16.59 o                         
  -2 -14   6        519.80        487.03        40.67 o                         
  -1 -14   6         16.89         17.82        11.32 o                         
   0 -14   6        609.45        517.01        17.28 o                         
   1 -14   6        207.58        212.08        32.95 o                         
   2 -14   6         57.29         15.87        12.28 o                         
   3 -14   6        208.12        195.20        45.21 o                         
   4 -14   6          3.04         27.58        25.35 o                         
 -13 -13   6          3.29        -14.87        32.35 o                         
 -12 -13   6         84.40        148.82        23.95 o                         
 -11 -13   6        581.05        602.97        33.15 o                         
 -10 -13   6        258.57        287.29        30.24 o                         
  -9 -13   6        180.17        170.08        23.05 o                         
  -8 -13   6        616.28        643.80        26.58 o                         
  -7 -13   6       1760.10       1859.60        42.08 o                         
  -6 -13   6        132.47        141.68        11.72 o                         
  -5 -13   6         40.33         80.51        29.99 o                         
  -4 -13   6        344.70        306.24        17.38 o                         
  -3 -13   6        430.11        436.35        39.89 o                         
  -2 -13   6        728.04        792.07        25.51 o                         
  -1 -13   6       2578.06       2817.87        68.53 o                         
   0 -13   6          2.47          4.06         7.54 o                         
   1 -13   6          2.48         13.79        12.60 o                         
   2 -13   6        148.21        165.62        13.72 o                         
   3 -13   6        832.91        851.14        76.40 o                         
   4 -13   6          2.38         -1.06        15.48 o                         
   5 -13   6         78.21         61.83        15.83 o                         
 -13 -12   6         87.28        101.60        33.04 o                         
 -12 -12   6         53.40         61.18        29.02 o                         
 -11 -12   6        681.64        645.46        30.30 o                         
 -10 -12   6         85.79         79.64        37.93 o                         
  -9 -12   6         10.21         21.62        22.04 o                         
  -8 -12   6         11.13          7.31        39.41 o                         
  -7 -12   6        873.65        883.39        32.03 o                         
  -6 -12   6        683.68        743.04        21.23 o                         
  -5 -12   6        917.72        999.59        27.81 o                         
  -4 -12   6        544.60        559.57        16.79 o                         
  -3 -12   6          5.30          2.39         8.90 o                         
  -2 -12   6      11359.51      12034.14       200.61 o                         
  -1 -12   6        908.48        922.31        19.32 o                         
   0 -12   6       3411.89       3569.48        94.87 o                         
   1 -12   6        364.31        363.43        12.12 o                         
   2 -12   6       1037.68       1105.96        52.66 o                         
   3 -12   6         18.89          3.23         9.82 o                         
   4 -12   6        887.32        852.59        28.91 o                         
   5 -12   6        563.98        605.97        48.24 o                         
   6 -12   6        775.79        811.93        49.91 o                         
 -14 -11   6        209.50        195.56        35.29 o                         
 -13 -11   6         61.53         54.51        40.77 o                         
 -12 -11   6         28.66         41.25        15.87 o                         
 -11 -11   6         47.65         67.84        16.23 o                         
 -10 -11   6         44.73         54.72        14.02 o                         
  -9 -11   6        341.65        332.39        15.62 o                         
  -8 -11   6         65.17         84.28        16.08 o                         
  -7 -11   6        332.24        305.64        16.81 o                         
  -6 -11   6         80.92         72.63         9.87 o                         
  -5 -11   6        710.72        653.67        17.56 o                         
  -4 -11   6        669.82        677.35        32.19 o                         
  -3 -11   6       1989.54       1916.51        67.10 o                         
  -2 -11   6       2267.65       2282.53        35.63 o                         
  -1 -11   6       5564.82       5686.25        77.76 o                         
   0 -11   6        344.18        314.55        19.71 o                         
   1 -11   6       3432.75       3630.55        58.90 o                         
   2 -11   6        605.71        608.59        14.79 o                         
   3 -11   6        408.84        471.38        13.96 o                         
   4 -11   6         39.71         45.33        13.81 o                         
   5 -11   6          6.56         33.60        10.93 o                         
   6 -11   6        352.11        331.18        20.56 o                         
   7 -11   6       1126.00       1073.92        36.20 o                         
   8 -11   6         11.34        -16.96        30.21 o                         
 -14 -10   6          0.13        -23.17        18.72 o                         
 -13 -10   6         31.90         37.78        28.44 o                         
 -12 -10   6        286.55        311.49        19.37 o                         
 -11 -10   6          1.70         30.38        29.42 o                         
 -10 -10   6       1275.40       1294.20        92.07 o                         
  -9 -10   6        257.48        355.46        92.86 o                         
  -8 -10   6         67.77         40.86        33.52 o                         
  -7 -10   6          8.47        -14.76         9.84 o                         
  -6 -10   6       2182.68       2230.02        45.28 o                         
  -5 -10   6         30.70         30.96        11.70 o                         
  -4 -10   6         21.74         29.16         4.76 o                         
  -3 -10   6          8.32         -0.11        10.06 o                         
  -2 -10   6       6484.35       6665.77        91.30 o                         
  -1 -10   6       2277.06       2272.87        35.94 o                         
   0 -10   6         45.94         56.33         6.72 o                         
   1 -10   6       1097.66       1132.99        17.06 o                         
   2 -10   6       3954.23       4251.11        86.90 o                         
   3 -10   6        771.26        800.64        35.31 o                         
   4 -10   6        126.44        122.35        11.73 o                         
   5 -10   6       1117.23       1127.54        43.67 o                         
   6 -10   6        595.50        627.49        28.76 o                         
   7 -10   6        224.93        233.14        14.57 o                         
   8 -10   6        434.80        382.65        22.58 o                         
   9 -10   6          3.92          9.40        45.21 o                         
 -14  -9   6        564.45        574.58        53.51 o                         
 -13  -9   6          5.16          4.36        10.69 o                         
 -12  -9   6          1.32        -18.83        20.49 o                         
 -11  -9   6         80.66        126.53        20.87 o                         
 -10  -9   6        325.69        338.45        23.75 o                         
  -9  -9   6         43.92         50.57        16.22 o                         
  -8  -9   6         86.35         77.55        16.68 o                         
  -7  -9   6       6300.13       6655.45       133.80 o                         
  -6  -9   6        232.13        206.48        14.76 o                         
  -5  -9   6       1210.90       1382.31        42.25 o                         
  -4  -9   6        181.89        185.57        13.34 o                         
  -3  -9   6        156.63        149.73         5.12 o                         
  -2  -9   6         77.74         66.44        10.72 o                         
  -1  -9   6       6015.34       6260.17        85.67 o                         
   0  -9   6         32.63         29.19         3.74 o                         
   1  -9   6         74.65         95.36         4.99 o                         
   2  -9   6        143.92        148.92        11.10 o                         
   3  -9   6       1689.51       1788.85        25.69 o                         
   4  -9   6        361.84        408.19        18.48 o                         
   5  -9   6          7.69         20.36         7.64 o                         
   6  -9   6         78.61         66.34        19.49 o                         
   7  -9   6       1019.31       1122.23        21.88 o                         
   8  -9   6        833.03        845.64        23.40 o                         
   9  -9   6          0.35          7.63        12.61 o                         
  10  -9   6         21.72         -6.31        18.29 o                         
 -14  -8   6         36.34         32.46        33.04 o                         
 -13  -8   6         19.37         14.98        13.95 o                         
 -12  -8   6          2.53        -15.39        23.33 o                         
 -11  -8   6       2405.94       2410.11        51.40 o                         
 -10  -8   6         25.80         43.66        21.44 o                         
  -9  -8   6        796.84        792.75        29.11 o                         
  -8  -8   6        594.31        603.45        22.13 o                         
  -7  -8   6       2502.30       2660.77        57.01 o                         
  -6  -8   6        103.86        116.15        12.70 o                         
  -5  -8   6       4136.24       4466.94       105.41 o                         
  -4  -8   6       2561.56       2718.69        35.31 o                         
  -3  -8   6         36.31         29.21         3.75 o                         
  -2  -8   6       1850.21       1960.39        39.95 o                         
  -1  -8   6        547.57        521.33         8.83 o                         
   0  -8   6        403.46        431.74        16.11 o                         
   1  -8   6         19.85         16.05         3.93 o                         
   2  -8   6       2050.19       2094.01        65.99 o                         
   3  -8   6        304.10        330.76        35.98 o                         
   4  -8   6       3812.62       3921.94        66.50 o                         
   5  -8   6        197.82        186.43        23.77 o                         
   6  -8   6        200.76        186.32        10.12 o                         
   7  -8   6         44.70         63.75        10.03 o                         
   8  -8   6        193.02        185.90        11.67 o                         
   9  -8   6          8.89         11.35        11.98 o                         
  10  -8   6        172.17        167.93        18.22 o                         
 -14  -7   6        187.96        205.26        24.15 o                         
 -13  -7   6        182.71        188.19        17.28 o                         
 -12  -7   6         12.26        -18.62        13.82 o                         
 -11  -7   6       1267.30       1405.00        35.26 o                         
 -10  -7   6        213.44        198.53        14.85 o                         
  -9  -7   6       3415.31       3251.36        87.40 o                         
  -8  -7   6       1450.82       1482.96        31.46 o                         
  -7  -7   6       3208.70       3330.92        55.69 o                         
  -6  -7   6        192.26        193.21        17.78 o                         
  -5  -7   6       6161.74       6357.19        96.93 o                         
  -4  -7   6        805.64        831.17        13.56 o                         
  -3  -7   6        395.17        621.34        17.47 o                         
  -2  -7   6       2114.73       2126.56        23.90 o                         
  -1  -7   6        437.26        396.31         7.00 o                         
   0  -7   6         83.91         63.34         6.59 o                         
   1  -7   6       1401.76       1491.99        16.31 o                         
   2  -7   6        184.64        204.71         4.50 o                         
   3  -7   6       1235.72       1330.62        19.30 o                         
   4  -7   6         17.59         23.65        17.69 o                         
   5  -7   6         25.82         36.40        10.41 o                         
   6  -7   6         50.96         38.47         9.33 o                         
   7  -7   6        635.54        611.82        13.68 o                         
   8  -7   6        182.16        185.27        10.28 o                         
   9  -7   6        453.20        454.54        17.15 o                         
  10  -7   6          3.75        -10.66        11.98 o                         
  11  -7   6        187.95        164.02        17.34 o                         
 -14  -6   6          4.10         20.57        15.34 o                         
 -13  -6   6         23.24         14.94        15.87 o                         
 -12  -6   6        195.08        185.32        24.59 o                         
 -11  -6   6        186.95        215.09        16.81 o                         
 -10  -6   6       1952.10       1906.69        40.23 o                         
  -9  -6   6          0.09          5.40        14.50 o                         
  -8  -6   6          5.84         -0.86        12.30 o                         
  -7  -6   6       1584.29       1630.38        31.15 o                         
  -6  -6   6         11.73          3.98         8.82 o                         
  -5  -6   6       1591.30       1539.12        29.64 o                         
  -4  -6   6        159.68        161.52         5.81 o                         
  -3  -6   6         29.12         23.90         2.91 o                         
  -2  -6   6        232.13        101.01         3.61 o                         
  -1  -6   6        264.59        228.90         4.54 o                         
   0  -6   6       2949.95       3093.19        30.56 o                         
   1  -6   6        100.03         97.18         6.91 o                         
   2  -6   6        522.30        424.94         8.83 o                         
   3  -6   6        136.06        149.78         6.81 o                         
   4  -6   6       6525.67       6834.23        84.80 o                         
   5  -6   6       3988.52       3978.32        52.78 o                         
   6  -6   6        583.81        576.31        14.44 o                         
   7  -6   6         30.85         20.18         8.13 o                         
   8  -6   6       2553.74       2754.56        42.19 o                         
   9  -6   6        571.81        531.41        15.07 o                         
  10  -6   6        367.87        392.55        15.89 o                         
  11  -6   6         71.30         79.90        17.09 o                         
  12  -6   6          0.02         -3.15        17.09 o                         
 -14  -5   6        705.87        690.62        38.13 o                         
 -13  -5   6        112.96        114.05        16.65 o                         
 -12  -5   6        420.58        387.26        19.57 o                         
 -11  -5   6        128.76        151.95        22.58 o                         
 -10  -5   6        520.89        523.62        16.28 o                         
  -9  -5   6         30.83         34.52         8.22 o                         
  -8  -5   6         37.15         19.38        20.18 o                         
  -7  -5   6        475.85        386.58        11.17 o                         
  -6  -5   6        173.88        154.08        11.20 o                         
  -5  -5   6        943.40        960.16        16.07 o                         
  -4  -5   6        521.46        528.90         9.36 o                         
  -3  -5   6      22432.79      23903.52       430.82 o                         
  -2  -5   6        299.96        294.21         7.72 o                         
  -1  -5   6       8026.54       8023.54        83.18 o                         
   0  -5   6       2689.19       2894.73        28.67 o                         
   1  -5   6       6473.79       7504.27        69.17 o                         
   2  -5   6          3.38         -1.18         3.28 o                         
   3  -5   6        874.83        831.53        24.72 o                         
   4  -5   6          8.67         14.07         1.95 o                         
   5  -5   6        968.32       1142.47        22.07 o                         
   6  -5   6        305.99        314.29        11.60 o                         
   7  -5   6        624.71        671.60        15.64 o                         
   8  -5   6       1451.72       1443.59        24.78 o                         
   9  -5   6        533.70        541.88        14.00 o                         
  10  -5   6        592.36        598.26        20.87 o                         
  11  -5   6       2077.80       2167.59        44.46 o                         
  12  -5   6         48.81         63.75        15.64 o                         
  13  -5   6        289.31        253.50        25.60 o                         
 -14  -4   6        544.94        618.10        35.32 o                         
 -13  -4   6         32.64         48.96        18.57 o                         
 -12  -4   6        217.07        184.81        27.31 o                         
 -11  -4   6       1324.07       1307.50        61.80 o                         
 -10  -4   6        938.64       1001.89        22.15 o                         
  -9  -4   6       1915.26       1788.20        29.27 o                         
  -8  -4   6        218.85        263.75         8.93 o                         
  -7  -4   6         49.26         35.03         9.77 o                         
  -6  -4   6       3163.49       3122.28        46.77 o                         
  -5  -4   6        417.60        389.72         9.46 o                         
  -4  -4   6        773.73        900.11        12.21 o                         
  -3  -4   6        646.14        648.85        12.14 o                         
  -2  -4   6        918.81        849.18        13.87 o                         
  -1  -4   6        231.59        203.08        14.25 o                         
   0  -4   6       9653.27      10090.07       107.71 o                         
   1  -4   6        959.11       1033.35        12.80 o                         
   2  -4   6      24343.51      25620.26       562.75 o                         
   3  -4   6       4474.74       4421.50        47.52 o                         
   4  -4   6        284.43        229.34         5.19 o                         
   5  -4   6        180.94        183.66         3.92 o                         
   6  -4   6       4967.53       5372.80       133.44 o                         
   7  -4   6         64.57         73.03         3.03 o                         
   8  -4   6         53.32         67.43         5.61 o                         
   9  -4   6        296.82        291.83         7.78 o                         
  10  -4   6        890.92       1000.05        49.85 o                         
  11  -4   6         20.75         19.55        17.78 o                         
  12  -4   6        310.66        337.00        23.96 o                         
  13  -4   6         26.38         36.01        18.98 o                         
 -14  -3   6        754.84        750.94        43.89 o                         
 -13  -3   6        343.70        304.36        31.76 o                         
 -12  -3   6        139.01         79.59        18.38 o                         
 -11  -3   6        999.16       1017.08        26.45 o                         
 -10  -3   6          5.65         -8.56        19.83 o                         
  -9  -3   6       3112.86       2786.55        53.03 o                         
  -8  -3   6       1419.82       1399.46        25.29 o                         
  -7  -3   6       1368.30       1401.60        46.22 o                         
  -6  -3   6          2.45          5.05         4.46 o                         
  -5  -3   6         21.48          8.50         5.17 o                         
  -4  -3   6       1085.58       1075.63        13.41 o                         
  -3  -3   6        981.42       1023.34        17.63 o                         
  -2  -3   6       3051.30       2878.62        44.43 o                         
  -1  -3   6        892.01        713.40         9.93 o                         
   0  -3   6        856.96        801.66         9.05 o                         
   1  -3   6       4923.91       4866.65        46.28 o                         
   2  -3   6          0.04         -3.18         2.38 o                         
   3  -3   6       1895.70       1960.20        20.15 o                         
   4  -3   6         55.53         63.69         6.27 o                         
   5  -3   6      16113.49      17237.02       189.91 o                         
   6  -3   6          3.87         -1.08         3.36 o                         
   7  -3   6         90.07        117.77         4.32 o                         
   8  -3   6       1457.45       1435.92        54.71 o                         
   9  -3   6      13610.34      14738.74       236.87 o                         
  10  -3   6          4.17         -1.87         6.48 o                         
  11  -3   6       1768.04       1776.02        41.21 o                         
  12  -3   6        606.54        601.98        69.15 o                         
  13  -3   6       1188.43       1275.15        41.24 o                         
  14  -3   6         57.94         53.79        22.07 o                         
 -14  -2   6         12.23         28.74        19.39 o                         
 -13  -2   6          0.50          7.81        41.87 o                         
 -12  -2   6        667.61        525.18        27.35 o                         
 -11  -2   6       1137.57       1212.27        36.53 o                         
 -10  -2   6       2564.05       2285.58        46.68 o                         
  -9  -2   6        745.01        681.11        48.08 o                         
  -8  -2   6        329.85        333.54        30.62 o                         
  -7  -2   6       1729.61       1701.31        24.14 o                         
  -6  -2   6        635.12        538.97         9.90 o                         
  -5  -2   6       1936.29       1771.66        20.77 o                         
  -4  -2   6        628.20        497.85         7.51 o                         
  -3  -2   6        363.27        399.55         6.48 o                         
  -2  -2   6      11960.69      11388.03       125.93 o                         
  -1  -2   6       2206.47       2008.14        22.30 o                         
   0  -2   6       3924.76       3813.31        36.51 o                         
   1  -2   6        682.47        589.68         7.30 o                         
   2  -2   6       4204.12       3895.27        36.01 o                         
   3  -2   6       3167.63       3394.69        31.60 o                         
   4  -2   6       8473.72       7976.36        75.34 o                         
   5  -2   6        724.24        671.60         8.71 o                         
   6  -2   6       1850.15       1856.64        19.19 o                         
   7  -2   6         40.38         42.44         3.91 o                         
   8  -2   6       2029.78       1928.00        35.16 o                         
   9  -2   6         30.86         44.37        19.45 o                         
  10  -2   6       3002.91       3060.56        78.32 o                         
  11  -2   6        255.23        219.30        12.81 o                         
  12  -2   6       4572.95       4736.43       105.06 o                         
  13  -2   6         80.81         74.88        13.00 o                         
  14  -2   6        419.33        464.25        24.91 o                         
 -13  -1   6        240.97        229.86        23.13 o                         
 -12  -1   6        172.13        173.62        19.23 o                         
 -11  -1   6       2715.78       2701.78        65.63 o                         
 -10  -1   6        408.80        348.04        22.13 o                         
  -9  -1   6       3222.33       2799.23        49.14 o                         
  -8  -1   6          0.49          6.71        11.70 o                         
  -7  -1   6       1892.92       2024.16        27.94 o                         
  -6  -1   6        266.23        268.96         8.26 o                         
  -5  -1   6       2736.18       2767.40        29.72 o                         
  -4  -1   6       1471.65       1400.02        15.04 o                         
  -3  -1   6      10212.03      11140.87       119.34 o                         
  -2  -1   6       2576.27       2623.87        43.76 o                         
  -1  -1   6       1853.77       1654.50        19.42 o                         
   0  -1   6        115.98         69.97         3.71 o                         
   1  -1   6       7025.61       7342.15        72.82 o                         
   2  -1   6        262.46        237.58         4.26 o                         
   3  -1   6      11637.87      11744.97       113.11 o                         
   4  -1   6        139.51        120.40         5.77 o                         
   5  -1   6         90.48        100.51         3.97 o                         
   6  -1   6        155.07        160.11        11.48 o                         
   7  -1   6          7.19          9.09         6.87 o                         
   8  -1   6        189.96        182.94         7.20 o                         
   9  -1   6        294.38        281.27        11.29 o                         
  10  -1   6          6.97          4.44         4.95 o                         
  11  -1   6        364.24        388.69        18.05 o                         
  12  -1   6        273.06        288.25        17.14 o                         
  13  -1   6        871.52        858.67        29.66 o                         
  14  -1   6         31.88         57.34        13.50 o                         
  15  -1   6        155.65        125.61        13.50 o                         
 -13   0   6          6.06         -4.52        20.35 o                         
 -12   0   6        108.38        120.01        47.99 o                         
 -11   0   6          3.79         24.19        27.43 o                         
 -10   0   6        417.55        452.27        18.74 o                         
  -9   0   6        248.93        247.43        17.21 o                         
  -8   0   6         24.89         25.01         7.62 o                         
  -7   0   6        677.78        651.09        12.21 o                         
  -6   0   6       3071.86       2988.60        37.80 o                         
  -5   0   6          0.12         -2.80         7.22 o                         
  -4   0   6        911.36        760.70         9.26 o                         
  -3   0   6       1884.88       1952.02        21.13 o                         
  -2   0   6       7099.98       7280.27        81.38 o                         
  -1   0   6        999.84        953.26        11.47 o                         
   0   0   6       4973.74       5439.62       185.21 o                         
   1   0   6       1190.94       1192.24        14.71 o                         
   2   0   6          2.89          3.85         2.41 o                         
   3   0   6        948.80        989.34        11.69 o
[truncated: 687,207 more chars]
