# Supplementary material for: Isostructural behaviour in ammonium and potassium salt forms of sulfonated azo dyes
Source: Acta Crystallogr C Struct Chem. 2024 Feb 15;80(Pt 3):66–79. doi: 10.1107/S2053229624001293 (PMC10913082; doi:10.1107/S2053229624001293)
Supplement: Supplementary file 9 [file c-80-00066-K4sup9.hkl]

data_K4                                                                         
_shelx_title ' jen20 123K  fragment 0.2 0.18 0.08       P 21/n'                 
_shelx_refln_list_code          4                                               
_shelx_F_calc_maximum      397.63                                               
_exptl_crystal_F_000      1840.00                                               
_reflns_d_resolution_high  0.7965                                               
                                                                                
loop_                                                                           
 _space_group_symop_operation_xyz                                               
 'x, y, z'                                                                      
 '-x+1/2, y+1/2, -z+1/2'                                                        
 '-x, -y, -z'                                                                   
 'x-1/2, -y-1/2, z-1/2'                                                         
                                                                                
_cell_length_a     9.4006                                                       
_cell_length_b    12.1583                                                       
_cell_length_c    34.4743                                                       
_cell_angle_alpha  90.000                                                       
_cell_angle_beta   95.496                                                       
_cell_angle_gamma  90.000                                                       
                                                                                
_shelx_F_squared_multiplier     1.000                                           
                                                                                
loop_                                                                           
 _refln_index_h                                                                 
 _refln_index_k                                                                 
 _refln_index_l                                                                 
 _refln_F_squared_calc                                                          
 _refln_F_squared_meas                                                          
 _refln_F_squared_sigma                                                         
 _refln_observed_status                                                         
   2   0   0      22073.62      20777.29       407.56 o                         
   4   0   0       2764.12       2745.45        60.76 o                         
   6   0   0       6672.06       6985.56       161.21 o                         
   8   0   0       8453.69       9078.33       293.89 o                         
  10   0   0          3.20        532.80       261.24 o                         
   1   1   0          4.05         37.20         6.14 o                         
   2   1   0      26232.99      25630.53       341.91 o                         
   3   1   0       2022.95       1935.63        29.90 o                         
   4   1   0       1490.61       1626.98        38.85 o                         
   5   1   0        341.64        238.75        23.08 o                         
   6   1   0         49.96         31.30        34.74 o                         
   7   1   0        160.07        129.71       126.07 o                         
   8   1   0        718.03        774.11        63.34 o                         
   9   1   0        573.12        679.98       185.39 o                         
  10   1   0        104.60        117.33       102.33 o                         
  11   1   0        681.03       1037.50       244.29 o                         
   0   2   0        624.07        610.51        41.33 o                         
   1   2   0        459.95        542.91        22.53 o                         
   2   2   0         19.09         92.39        14.76 o                         
   3   2   0      13524.44      13281.57       170.85 o                         
   4   2   0       4879.64       5252.09        75.53 o                         
   5   2   0       4775.56       4739.84       110.36 o                         
   6   2   0        139.11        172.02        31.40 o                         
   7   2   0         65.20        120.77        53.53 o                         
   8   2   0       1463.69       1422.94        70.16 o                         
   9   2   0          8.53         34.55       185.80 o                         
  10   2   0         69.16         15.59       107.78 o                         
  11   2   0        625.79        593.57       316.62 o                         
   1   3   0      12306.31      11921.36       147.95 o                         
   2   3   0        887.76        933.19        20.15 o                         
   3   3   0         61.59         18.26        13.01 o                         
   4   3   0       8662.02       9211.30       135.08 o                         
   5   3   0       5397.05       5585.50       110.36 o                         
   6   3   0        398.52        491.88        99.00 o                         
   7   3   0        621.26        469.70        58.33 o                         
   8   3   0         12.58        -94.88       150.87 o                         
   9   3   0        226.73        264.15       149.37 o                         
  10   3   0         11.16        216.59       171.67 o                         
  11   3   0        152.46       -331.09       334.40 o                         
   0   4   0       3876.08       3955.03        76.92 o                         
   1   4   0        178.71        183.06        27.49 o                         
   2   4   0       9570.30       8985.91       225.07 o                         
   3   4   0       4007.98       4098.63        95.07 o                         
   4   4   0       2004.91       2005.71        30.31 o                         
   5   4   0       3100.72       3329.58        57.72 o                         
   6   4   0        578.06        574.77        31.77 o                         
   7   4   0       4504.41       4468.98       206.47 o                         
   8   4   0         83.60         -6.97        39.46 o                         
   9   4   0        173.56         52.43       173.81 o                         
  10   4   0        113.82         95.68       168.04 o                         
  11   4   0         44.17        214.94       371.19 o                         
   1   5   0      12876.33      12894.82       170.05 o                         
   2   5   0        251.48        324.45        18.39 o                         
   3   5   0        789.69        859.04        33.22 o                         
   4   5   0        548.00        516.86        21.58 o                         
   5   5   0          8.84        106.04        34.83 o                         
   6   5   0       1982.28       1916.35       100.44 o                         
   7   5   0        146.73         93.27        84.17 o                         
   8   5   0        445.06        377.48       275.70 o                         
   9   5   0        948.12       1068.52       196.07 o                         
  10   5   0          4.94         45.47       243.87 o                         
  11   5   0         32.98        996.58       369.53 o                         
   0   6   0          0.80         20.86        57.87 o                         
   1   6   0       8331.08       8350.16       121.22 o                         
   2   6   0        718.15        709.38        27.86 o                         
   3   6   0       2732.08       2921.61        66.28 o                         
   4   6   0        893.58        904.67        57.46 o                         
   5   6   0        116.14        216.38        72.44 o                         
   6   6   0         30.16        163.51        76.88 o                         
   7   6   0       2036.82       1980.23       115.35 o                         
   8   6   0        143.34         28.43        94.86 o                         
   9   6   0        188.11        615.89       283.97 o                         
   1   7   0       1421.64       1386.05        96.93 o                         
   2   7   0       1421.82       1407.55        48.22 o                         
   3   7   0       4806.56       4900.66       116.55 o                         
   4   7   0       1065.18       1120.91        47.09 o                         
   5   7   0       1087.31       1000.29       128.34 o                         
   6   7   0         69.85        -68.50        84.02 o                         
   7   7   0          1.92        -64.26        95.26 o                         
   8   7   0        439.00        378.17       171.40 o                         
   9   7   0        827.31        606.38       294.30 o                         
  10   7   0        167.40        211.22       306.29 o                         
   0   8   0       8921.48       8598.00       247.08 o                         
   1   8   0        512.87        478.87        41.58 o                         
   2   8   0        624.73        633.46        54.15 o                         
   3   8   0        719.07        706.30        36.27 o                         
   4   8   0       6566.55       6745.37       156.22 o                         
   5   8   0        972.75        954.69       102.51 o                         
   6   8   0        569.19        832.93       219.90 o                         
   7   8   0        811.82        535.48       108.55 o                         
   8   8   0        523.18        480.28       149.79 o                         
   9   8   0         39.37       -138.73       186.96 o                         
   1   9   0       1578.36       1582.82        59.64 o                         
   2   9   0       1079.36        953.78        52.76 o                         
   3   9   0        597.06        516.82        86.35 o                         
   4   9   0       2248.69       2223.72       101.89 o                         
   5   9   0         11.88        173.96        99.39 o                         
   6   9   0        290.97        489.22       214.53 o                         
   7   9   0        657.03        682.19       220.73 o                         
   8   9   0          4.70        154.75       159.35 o                         
   9   9   0         64.38        -40.73       216.59 o                         
   0  10   0       1122.07        917.27       164.51 o                         
   1  10   0        116.34        152.92       117.80 o                         
   2  10   0        374.80        456.43        95.07 o                         
   3  10   0        487.08        486.61        76.61 o                         
   4  10   0       1444.53       1796.49       102.31 o                         
   5  10   0        543.42        496.90       148.18 o                         
   6  10   0        263.65         76.05       109.08 o                         
   7  10   0          0.36       -190.24       126.82 o                         
   8  10   0        410.30        507.51       199.37 o                         
   1  11   0       1442.52       1378.51        86.59 o                         
   2  11   0       1249.32       1198.40        90.37 o                         
   3  11   0       1739.34       1884.86       103.77 o                         
   4  11   0         89.54        205.80        83.86 o                         
   5  11   0        876.56        946.74       194.69 o                         
   6  11   0        184.02        614.31       186.01 o                         
   7  11   0          1.24        152.52       260.41 o                         
   0  12   0         37.29         90.52       201.71 o                         
   1  12   0          1.83        -59.02        93.48 o                         
   2  12   0       4763.93       5160.42       314.97 o                         
   3  12   0          2.33         57.42       103.54 o                         
   4  12   0        126.20         73.75       120.97 o                         
   5  12   0        320.74        186.71       281.08 o                         
   6  12   0        474.11        550.58       223.21 o                         
   7  12   0         37.71        290.17       330.68 o                         
   1  13   0        471.19        755.08       117.46 o                         
   2  13   0       1104.44        942.23       113.47 o                         
   3  13   0        320.32        479.16       134.92 o                         
   4  13   0          4.11       -338.12       321.58 o                         
   5  13   0        281.08        128.14       256.27 o                         
   6  13   0        759.95        825.87       373.25 o                         
   1  14   0        172.35        474.94       198.82 o                         
   4  14   0        183.99         29.35       361.26 o                         
   2  15   0          0.12         32.65       230.23 o                         
 -11   0   1        305.86        529.91       186.42 o                         
  -9   0   1        170.76        463.77       133.10 o                         
  -7   0   1       1078.28       1169.77        57.04 o                         
  -5   0   1          9.44        -75.02        50.01 o                         
  -3   0   1        475.55        512.14        26.04 o                         
  -1   0   1        715.98        800.24        21.91 o                         
   1   0   1        718.54        778.75        21.49 o                         
   3   0   1        253.62        268.68        25.21 o                         
   5   0   1        725.08        711.78        44.64 o                         
   7   0   1        721.63        658.05        52.91 o                         
   9   0   1         79.44        136.82       111.19 o                         
  11   0   1         86.06       -222.38       230.23 o                         
 -11   1   1        473.80        392.27       165.34 o                         
 -10   1   1        314.17        404.50       133.92 o                         
  -9   1   1         50.14        277.96       123.80 o                         
  -8   1   1          0.72       -127.57        97.94 o                         
  -7   1   1        214.46        213.67        36.45 o                         
  -6   1   1        911.32        960.58        33.89 o                         
  -5   1   1      11195.23      11406.54       169.70 o                         
  -4   1   1       7649.27       7684.67       111.65 o                         
  -3   1   1        185.36        254.22        14.61 o                         
  -2   1   1        542.91        524.01        13.36 o                         
  -1   1   1        798.28        850.51        50.43 o                         
   0   1   1       6559.65       6910.33        90.61 o                         
   1   1   1       2416.51       2321.98        35.07 o                         
   2   1   1      10728.27      10666.35       165.84 o                         
   3   1   1        926.18        860.58        24.39 o                         
   4   1   1       1808.77       1788.98        36.36 o                         
   5   1   1        198.04        235.06        47.95 o                         
   6   1   1        700.89        739.45        58.70 o                         
   7   1   1          0.17         25.78        39.06 o                         
   8   1   1        218.93        280.00        72.54 o                         
   9   1   1         57.65        164.39       192.41 o                         
  10   1   1         14.38        -43.03       113.39 o                         
  11   1   1        122.01        218.66       176.91 o                         
 -10   2   1       1906.46       1932.02       288.93 o                         
  -9   2   1        152.58       -124.63       105.82 o                         
  -8   2   1       1821.92       1781.29       136.82 o                         
  -7   2   1       1387.18       1385.05       145.70 o                         
  -6   2   1        902.80        849.30        39.38 o                         
  -5   2   1      14575.14      15242.53       229.86 o                         
  -4   2   1         39.01         24.80        20.46 o                         
  -3   2   1      25141.61      24554.26       312.50 o                         
  -2   2   1       6392.41       6482.44        97.13 o                         
  -1   2   1      12226.24      12108.03       193.38 o                         
   0   2   1         29.87         67.35        20.46 o                         
   1   2   1     119401.10     119967.24      1692.76 o                         
   2   2   1      16900.42      16352.41       236.46 o                         
   3   2   1      15052.95      14322.35       214.40 o                         
   4   2   1       4527.86       4745.62        75.26 o                         
   5   2   1       3047.46       2887.51        61.29 o                         
   6   2   1       3228.43       3274.77        95.48 o                         
   7   2   1        566.67        516.41        63.45 o                         
   8   2   1         21.53         37.03        55.35 o                         
   9   2   1        598.33        490.85        91.43 o                         
  10   2   1       1162.58       1096.20       251.31 o                         
  11   2   1         48.94        367.05       300.50 o                         
 -11   3   1        513.63        908.50       225.11 o                         
 -10   3   1          0.61        331.09       297.20 o                         
  -9   3   1          0.97        357.62       144.92 o                         
  -8   3   1        480.64        483.46        80.74 o                         
  -7   3   1       4478.19       4379.50       233.54 o                         
  -6   3   1       1264.04       1279.31        47.09 o                         
  -5   3   1         48.44         59.04        55.60 o                         
  -4   3   1       1331.77       1416.96        30.69 o                         
  -3   3   1       1275.48       1409.91        97.34 o                         
  -2   3   1        105.68         99.00        59.94 o                         
  -1   3   1       2064.64       2136.81        33.61 o                         
   0   3   1        430.43        454.24        17.39 o                         
   1   3   1          9.13         72.11        14.61 o                         
   2   3   1       2351.69       2655.62        89.08 o                         
   3   3   1         33.62         38.75        23.93 o                         
   4   3   1        712.62        641.24        30.79 o                         
   5   3   1        522.47        571.78        47.74 o                         
   6   3   1       1964.53       1957.96       163.48 o                         
   7   3   1          0.72         59.60        45.07 o                         
   8   3   1        409.97        422.55        58.02 o                         
   9   3   1       1386.33       1721.54       182.79 o                         
 -10   4   1        414.52        606.38       288.10 o                         
  -9   4   1        344.18        307.55       144.67 o                         
  -8   4   1          0.10         87.52       119.46 o                         
  -7   4   1          1.32         34.72        44.19 o                         
  -6   4   1         30.96         93.80        45.88 o                         
  -5   4   1       1082.77       1176.73        48.88 o                         
  -4   4   1          0.19        -28.38        33.12 o                         
  -3   4   1          0.63         -7.45        13.01 o                         
  -2   4   1       7814.30       7843.65       116.57 o                         
  -1   4   1       1915.53       1956.74        45.47 o                         
   0   4   1        413.17        473.26        47.12 o                         
   1   4   1         22.90         20.28        21.53 o                         
   2   4   1       4076.67       4039.68        65.31 o                         
   3   4   1       4544.75       4596.24        76.73 o                         
   4   4   1         25.62         -6.15        18.39 o                         
   5   4   1        497.07        492.23        82.46 o                         
   6   4   1        631.29        615.54       167.20 o                         
   7   4   1        250.15        194.99        66.14 o                         
   8   4   1        220.14        162.13        52.79 o                         
   9   4   1         89.58         48.76       112.82 o                         
  10   4   1         95.19        397.23       274.05 o                         
  11   4   1       1215.27       1202.10       233.52 o                         
 -10   5   1        149.00        771.30       300.09 o                         
  -9   5   1          2.45       -109.35       192.83 o                         
  -8   5   1         38.90         32.31       110.80 o                         
  -7   5   1        513.37        428.64        89.90 o                         
  -6   5   1       1760.10       1756.42        76.15 o                         
  -5   5   1       2271.42       2533.99        75.23 o                         
  -4   5   1        664.94        661.46        68.62 o                         
  -3   5   1       2228.97       2498.97        54.51 o                         
  -2   5   1       1613.80       1545.18        37.82 o                         
  -1   5   1       1119.50       1073.94        31.08 o                         
   0   5   1         30.47        -30.92        24.76 o                         
   1   5   1       7728.20       7537.48        98.54 o                         
   2   5   1         58.21        103.12        43.40 o                         
   3   5   1        198.98        141.92        31.41 o                         
   4   5   1        555.43        660.06        53.74 o                         
   5   5   1        167.34        207.45        45.47 o                         
   6   5   1        239.49        297.39       161.00 o                         
   7   5   1        158.95        131.93       198.61 o                         
   8   5   1         28.22        192.50       117.28 o                         
   9   5   1        815.58        725.70       142.90 o                         
 -10   6   1          0.02       -466.88       311.25 o                         
  -9   6   1         16.51       -190.50       135.39 o                         
  -8   6   1       2038.75       2040.07       150.29 o                         
  -7   6   1       1447.95       1424.34       126.11 o                         
  -6   6   1        870.98        941.81        94.18 o                         
  -5   6   1       4381.08       4310.87       134.29 o                         
  -4   6   1          2.15        123.90        93.35 o                         
  -3   6   1       1214.04       1328.44        43.99 o                         
  -2   6   1       6433.90       6398.04        96.44 o                         
  -1   6   1       1545.19       1595.52        44.24 o                         
   0   6   1       1678.34       1822.92        54.98 o                         
   1   6   1        101.78        141.49        61.59 o                         
   2   6   1       6311.09       6404.66        90.66 o                         
   3   6   1        464.70        486.90        30.41 o                         
   4   6   1          3.70         26.15        45.28 o                         
   5   6   1       1806.72       1724.40        93.00 o                         
   6   6   1          2.03        -51.77        77.25 o                         
   7   6   1        111.31        100.30        84.61 o                         
   8   6   1       1525.68       1279.14       116.70 o                         
   9   6   1          0.00        257.41       139.53 o                         
  -9   7   1         66.39        612.58       276.94 o                         
  -8   7   1        127.36        302.99       135.23 o                         
  -7   7   1          8.69       -129.28        86.19 o                         
  -6   7   1         80.86        -26.50       104.30 o                         
  -5   7   1         11.08         38.93        81.33 o                         
  -4   7   1      15657.02      15825.36       268.65 o                         
  -3   7   1       1712.91       1747.08        72.13 o                         
  -2   7   1       1300.76       1428.50        48.60 o                         
  -1   7   1        909.82       1030.71        52.91 o                         
   0   7   1        373.77        412.49        34.93 o                         
   1   7   1        512.65        523.93        60.76 o                         
   2   7   1       3779.09       3880.68        76.34 o                         
   3   7   1       7627.86       7552.21       144.88 o                         
   4   7   1       4223.15       4274.05        86.04 o                         
   5   7   1        154.59        253.73        84.27 o                         
   6   7   1         80.26         72.34       179.81 o                         
   7   7   1        461.95        492.44       105.22 o                         
   8   7   1         48.04         13.83       121.74 o                         
   9   7   1         12.69        189.31       284.80 o                         
  10   7   1         52.09        379.45       310.42 o                         
  -9   8   1        671.02       1168.48       195.46 o                         
  -8   8   1          9.23        -52.97       252.55 o                         
  -7   8   1        346.21        627.09       173.61 o                         
  -6   8   1         54.54        114.96        88.57 o                         
  -5   8   1          4.41        -15.19       229.20 o                         
  -4   8   1        350.83        435.24        54.17 o                         
  -3   8   1        440.43        520.31       100.03 o                         
  -2   8   1        121.45        175.93        39.47 o                         
  -1   8   1          0.16        -37.20        43.12 o                         
   0   8   1          0.01         23.07        94.66 o                         
   1   8   1        585.49        597.68        48.77 o                         
   2   8   1         60.13         90.38        38.53 o                         
   3   8   1        205.80        181.81        57.87 o                         
   4   8   1         25.42         19.16        35.11 o                         
   5   8   1        292.83        478.94        86.76 o                         
   6   8   1        285.00        386.09       127.93 o                         
   7   8   1         27.00       -153.42       102.28 o                         
   8   8   1         12.74        221.20       137.97 o                         
   9   8   1        275.98        379.27       183.78 o                         
  -8   9   1       1861.10       2045.02       336.26 o                         
  -7   9   1        453.93        498.32       145.90 o                         
  -6   9   1        267.60        208.93       145.50 o                         
  -5   9   1          3.03         85.84        95.08 o                         
  -4   9   1        427.53        427.50       138.47 o                         
  -3   9   1        779.11        562.90       101.48 o                         
  -2   9   1       4286.90       4043.44        89.15 o                         
  -1   9   1        153.26        144.37       136.20 o                         
   0   9   1       3937.61       4002.18       113.05 o                         
   1   9   1        251.82        205.93        80.81 o                         
   2   9   1         39.11         16.56        46.06 o                         
   3   9   1          9.83        -57.83        76.06 o                         
   4   9   1         46.65         28.36        65.23 o                         
   5   9   1       1181.55       1272.48       106.77 o                         
   6   9   1         96.49         68.07       100.26 o                         
   7   9   1        528.37        550.57       124.18 o                         
   8   9   1        800.13        728.84       205.04 o                         
   9   9   1        317.07        207.50       311.25 o                         
  -7  10   1        515.06        792.65       137.66 o                         
  -6  10   1          9.70        -84.95       127.93 o                         
  -5  10   1        431.27        329.81       111.58 o                         
  -4  10   1        133.16         31.65        83.99 o                         
  -3  10   1       1413.46       1719.93       136.20 o                         
  -2  10   1       2599.43       2506.88        85.85 o                         
  -1  10   1        738.70        736.79        59.55 o                         
   0  10   1         24.99         22.01        57.34 o                         
   1  10   1       3983.50       3868.58        99.17 o                         
   2  10   1        136.16        171.49        70.27 o                         
   3  10   1       2971.14       2895.89       109.95 o                         
   4  10   1          8.08        -58.03        70.54 o                         
   5  10   1          2.12       -183.84       122.56 o                         
   6  10   1         45.49        174.19       210.39 o                         
   7  10   1        374.06        154.48       152.34 o                         
   8  10   1        965.02       1273.31       217.81 o                         
  -7  11   1         45.66        152.52       268.26 o                         
  -6  11   1        808.46       1059.64       282.52 o                         
  -5  11   1          0.54        164.14       153.23 o                         
  -4  11   1       1150.68       1199.41       223.00 o                         
  -3  11   1       1596.10       1697.71       206.05 o                         
  -2  11   1         66.47        181.41        75.69 o                         
  -1  11   1        693.58        740.06       127.72 o                         
   0  11   1         72.20         93.08       122.35 o                         
   1  11   1       1858.25       1793.96       144.05 o                         
   2  11   1       2755.95       2670.98       117.92 o                         
   3  11   1         43.88        -38.73        78.22 o                         
   4  11   1         61.04        226.98        95.78 o                         
   5  11   1       1433.07       1272.83       180.01 o                         
   6  11   1        226.81        348.34       237.88 o                         
   7  11   1        476.30       1000.71       296.78 o                         
   8  11   1         94.72        136.82       373.25 o                         
  -7  12   1        140.53        264.54       359.61 o                         
  -6  12   1          9.62       -236.02       314.14 o                         
  -5  12   1        132.14        245.45       172.25 o                         
  -4  12   1         84.00        111.85       158.61 o                         
  -3  12   1         84.89        106.44        83.81 o                         
  -2  12   1        821.12        568.77        92.01 o                         
  -1  12   1         15.89         28.38       227.55 o                         
   0  12   1        299.24        321.17        80.23 o                         
   1  12   1        575.13        601.25        95.57 o                         
   2  12   1         87.82        219.13       161.83 o                         
   3  12   1         20.33        -14.08       123.38 o                         
   4  12   1        141.89         52.47       273.02 o                         
   5  12   1         21.49        -41.74       210.51 o                         
   6  12   1          0.70        153.56       176.55 o                         
   7  12   1        750.50       1314.86       354.24 o                         
  -6  13   1         45.83        556.78       264.13 o                         
  -5  13   1          4.41         78.54       277.36 o                         
  -4  13   1         64.51         63.68       132.67 o                         
  -3  13   1        457.54        565.87       189.73 o                         
  -2  13   1        583.69        721.19       266.61 o                         
  -1  13   1         32.00        -47.95       185.80 o                         
   0  13   1        285.74        459.64       136.20 o                         
   1  13   1          8.99        128.14       128.14 o                         
   2  13   1        197.07        -33.82       141.82 o                         
   3  13   1        272.44        408.18       111.06 o                         
   4  13   1         81.47        463.77       362.92 o                         
   5  13   1        503.31       1020.97       234.37 o                         
   6  13   1          9.34        434.01       318.69 o                         
  -4  14   1          2.27       -228.17       347.62 o                         
  -3  14   1         82.14        314.97       260.00 o                         
  -2  14   1         80.01       -218.66       256.69 o                         
  -1  14   1       2033.19       2019.61       271.57 o                         
   0  14   1          0.66       -115.32       218.25 o                         
   1  14   1       1427.15       1630.24       254.21 o                         
   2  14   1         45.29         -8.27       191.38 o                         
   3  14   1        212.73        277.36       145.50 o                         
   4  14   1         29.76        310.42       244.70 o                         
  -2  15   1        157.80        290.17       269.50 o                         
   0  15   1        607.52        474.94       252.14 o                         
   1  15   1        113.23         -8.27       183.11 o                         
   2  15   1         93.31        -45.47       202.95 o                         
 -10   0   2       1846.53       2275.89       325.30 o                         
  -8   0   2      12130.16      13451.95       492.30 o                         
  -6   0   2        840.86        882.08        53.32 o                         
  -4   0   2         30.78          4.13        25.21 o                         
  -2   0   2       7856.27       7769.26       169.89 o                         
   2   0   2       1469.30       1395.46        38.44 o                         
   4   0   2       1280.74       1428.94        43.81 o                         
   6   0   2         10.98         41.33        41.33 o                         
   8   0   2        453.85        578.27        83.50 o                         
  10   0   2        280.26          8.27       257.93 o                         
 -11   1   2        232.60         37.20       202.54 o                         
 -10   1   2       1108.77       1461.90       146.77 o                         
  -9   1   2         27.28       -106.43        99.69 o                         
  -8   1   2         19.11         10.25        66.76 o                         
  -7   1   2        915.26        779.48        57.25 o                         
  -6   1   2        108.32        103.51        43.40 o                         
  -5   1   2       2134.49       2211.49        49.01 o                         
  -4   1   2        811.60        720.83        27.90 o                         
  -3   1   2       1431.89       1540.49        24.99 o                         
  -2   1   2      15654.84      15704.87       210.54 o                         
  -1   1   2        246.11        317.04        10.52 o                         
   0   1   2        977.79       1124.10        15.20 o                         
   1   1   2      15787.44      15436.12       237.96 o                         
   2   1   2       1339.82       1277.63        27.43 o                         
   3   1   2       1735.29       1774.08        36.01 o                         
   4   1   2       3415.65       3521.57        61.18 o                         
   5   1   2       3709.76       3439.41        76.07 o                         
   6   1   2       5380.24       5551.40       114.60 o                         
   7   1   2        125.72        113.00        45.39 o                         
   8   1   2       3485.19       3619.68       135.24 o                         
   9   1   2        688.02        766.93       183.73 o                         
  10   1   2         39.14        -34.08       122.89 o                         
  11   1   2          1.58         57.46       177.74 o                         
 -10   2   2        198.72        -10.76       118.45 o                         
  -9   2   2         43.38         -5.92        88.46 o                         
  -8   2   2       1381.55        881.52        95.45 o                         
  -7   2   2        628.89        543.97        49.40 o                         
  -6   2   2        889.24        874.00        92.80 o                         
  -5   2   2      12484.87      13053.11       206.97 o                         
  -4   2   2       1128.63       1201.67        30.97 o                         
  -3   2   2       2540.43       2389.97        33.13 o                         
  -2   2   2          5.46         45.47        18.79 o                         
  -1   2   2       1010.72       1011.15        22.54 o                         
   0   2   2         20.18         24.23        29.14 o                         
   1   2   2       2980.58       3258.34        43.84 o                         
   2   2   2        176.58        219.35        15.89 o                         
   3   2   2       6061.06       6034.23        91.02 o                         
   4   2   2       2381.18       2474.75        49.11 o                         
   5   2   2      11945.56      11628.01       175.67 o                         
   6   2   2       1240.63       1186.00       113.26 o                         
   7   2   2         19.44         26.45        47.74 o                         
   8   2   2       1956.84       1951.92       113.26 o                         
   9   2   2         10.27       -244.91       163.27 o                         
  10   2   2        282.32        405.08       168.23 o                         
  11   2   2         22.48       -119.46       296.37 o                         
 -10   3   2          0.59        243.87       331.50 o                         
  -9   3   2         29.51        -65.19       165.13 o                         
  -8   3   2        106.69         68.55        82.28 o                         
  -7   3   2        404.46        468.02        48.06 o                         
  -6   3   2        320.66        347.58        33.55 o                         
  -5   3   2       3470.70       3362.10       112.02 o                         
  -4   3   2       8944.38       9701.25       161.10 o                         
  -3   3   2       1614.73       1483.09        38.91 o                         
  -2   3   2       8674.99       8516.64       396.81 o                         
  -1   3   2       1676.94       1601.86        43.61 o                         
   0   3   2       1811.87       1872.27        27.47 o                         
   1   3   2      24200.06      24304.28       302.56 o                         
   2   3   2       1765.17       1882.19        33.30 o                         
   3   3   2       1348.11       1381.39        42.99 o                         
   4   3   2        892.43        860.20        30.62 o                         
   5   3   2       2454.99       2552.82        71.30 o                         
   6   3   2       5575.91       5714.42       150.87 o                         
   7   3   2       3015.39       2951.48        78.91 o                         
   8   3   2        576.12        523.33        67.58 o                         
   9   3   2        126.85         19.30       182.08 o                         
 -10   4   2       1032.86       1088.66       259.79 o                         
  -9   4   2        120.29        110.09       113.74 o                         
  -8   4   2        263.08        395.06       299.06 o                         
  -7   4   2       1099.51       1002.56        70.83 o                         
  -6   4   2        784.56        816.24        61.56 o                         
  -5   4   2        497.30        645.23        42.39 o                         
  -4   4   2         36.73         90.79        24.59 o                         
  -3   4   2        420.77        361.62        65.30 o                         
  -2   4   2      22581.21      22196.66       430.29 o                         
  -1   4   2      14385.11      14918.08       210.20 o                         
   0   4   2      12352.05      12624.55       209.57 o                         
   1   4   2       5471.10       5982.00        84.32 o                         
   2   4   2      28682.25      28027.30       357.35 o                         
   3   4   2       1890.04       1969.49        42.27 o                         
   4   4   2       5164.06       5236.37       101.85 o                         
   5   4   2        811.15        659.10        49.81 o                         
   6   4   2          0.13        156.16        40.65 o                         
   7   4   2       2069.70       1854.54       143.43 o                         
   8   4   2        457.48        535.22        99.82 o                         
   9   4   2          3.47        184.82       143.83 o                         
  10   4   2          2.18       -168.65       268.68 o                         
  11   4   2         73.23        119.46       281.08 o                         
 -10   5   2         86.67        152.52       309.60 o                         
  -9   5   2       2315.78       2076.34       310.63 o                         
  -8   5   2          9.67        -30.32       107.67 o                         
  -7   5   2        224.92        292.20        82.76 o                         
  -6   5   2         49.31        -36.02        63.66 o                         
  -5   5   2        567.87        642.89        64.01 o                         
  -4   5   2        790.33        882.06        67.20 o                         
  -3   5   2       2532.82       2943.17        58.67 o                         
  -2   5   2       3594.56       3487.14        59.04 o                         
  -1   5   2       2213.54       2092.80        37.96 o                         
   0   5   2        132.51          1.60        63.66 o                         
   1   5   2        779.38        711.98        27.77 o                         
   2   5   2        182.32        200.05        23.23 o                         
   3   5   2       1882.47       1860.92        45.16 o                         
   4   5   2         81.14        185.43        36.79 o                         
   5   5   2          0.05         42.02        27.94 o                         
   6   5   2       5144.76       5286.57       214.11 o                         
   7   5   2          0.32         -8.86       132.06 o                         
   8   5   2         36.21         58.43       128.34 o                         
   9   5   2        657.03        336.65       165.13 o                         
  10   5   2        243.05        500.56       264.54 o                         
 -10   6   2        431.80        354.65       351.34 o                         
  -9   6   2        173.06         13.36       149.05 o                         
  -8   6   2          2.91         75.72       121.69 o                         
  -7   6   2       1001.47        793.05        96.87 o                         
  -6   6   2         67.36        204.08        75.56 o                         
  -5   6   2         33.70         46.16        72.10 o                         
  -4   6   2          9.86        170.33        87.10 o                         
  -3   6   2        918.35        914.04        38.11 o                         
  -2   6   2        686.03        791.02        30.12 o                         
  -1   6   2       5374.03       5559.88       125.24 o                         
   0   6   2         34.30         24.43        82.46 o                         
   1   6   2       7824.15       7886.94       117.90 o                         
   2   6   2          9.74         25.93        30.59 o                         
   3   6   2        148.34        146.45        24.72 o                         
   4   6   2        838.69        872.74        46.09 o                         
   5   6   2         65.15         84.21        21.89 o                         
   6   6   2        227.78        114.54        82.46 o                         
   7   6   2        649.26        940.80        97.27 o                         
   8   6   2        507.05        321.94       104.41 o                         
   9   6   2        198.09        132.18       170.92 o                         
  10   6   2         86.83        292.65       276.94 o                         
 -10   7   2        201.20        625.39       402.19 o                         
  -9   7   2        159.44         83.39       172.37 o                         
  -8   7   2        204.53         72.56       128.62 o                         
  -7   7   2        615.68        924.14       154.80 o                         
  -6   7   2         17.52         46.32       150.87 o                         
  -5   7   2       2729.90       2816.83       114.50 o                         
  -4   7   2        600.48        554.51       142.60 o                         
  -3   7   2       1623.22       1698.86        54.21 o                         
  -2   7   2       1212.41       1226.38        88.46 o                         
  -1   7   2         78.53        126.28        55.80 o                         
   0   7   2        759.57        786.65        43.61 o                         
   1   7   2        507.49        410.38        47.12 o                         
   2   7   2        193.72        260.70        97.76 o                         
   3   7   2        634.30        712.27        42.90 o                         
   4   7   2       1677.11       1746.29        60.79 o                         
   5   7   2        299.44        265.36        63.45 o                         
   6   7   2         94.15        186.73        89.23 o                         
   7   7   2          3.26          9.07       110.36 o                         
   8   7   2        654.01        960.06       375.32 o                         
   9   7   2       1099.25       1057.21       210.81 o                         
  10   7   2          2.64        882.08       336.05 o                         
  -9   8   2         60.53        285.40       231.89 o                         
  -8   8   2       1379.44       2065.91       321.58 o                         
  -7   8   2          3.59         23.14       107.45 o                         
  -6   8   2        299.47        372.63       164.93 o                         
  -5   8   2        491.31        528.17        94.85 o                         
  -4   8   2       9432.43       9877.25       237.26 o                         
  -3   8   2       1462.08       1363.28       141.57 o                         
  -2   8   2        229.97        344.01        42.68 o                         
  -1   8   2       1236.76       1270.51        50.63 o                         
   0   8   2       4197.14       4288.72       101.15 o                         
   1   8   2        108.35        122.52        39.77 o                         
   2   8   2       1260.07       1263.21        47.07 o                         
   3   8   2       5985.54       6263.42       111.39 o                         
   4   8   2       5274.25       5295.08       127.94 o                         
   5   8   2        385.70        453.95        68.41 o                         
   6   8   2         58.20        123.77       339.15 o                         
   7   8   2        453.91        307.31       108.99 o                         
   8   8   2         46.34        255.84       119.49 o                         
   9   8   2         12.94       -291.30       194.20 o                         
  -9   9   2          3.71        152.52       342.66 o                         
  -8   9   2         67.08        122.14       194.90 o                         
  -7   9   2       1744.84       1981.70       137.45 o                         
  -6   9   2        558.87        658.12       109.72 o                         
  -5   9   2        513.07        465.81       118.22 o                         
  -4   9   2        496.32        558.10        59.82 o                         
  -3   9   2        225.91        176.29        64.07 o                         
  -2   9   2       4706.29       4581.83       157.90 o                         
  -1   9   2       2299.03       2313.51        68.30 o                         
   0   9   2       1959.86       1989.10        68.41 o                         
   1   9   2       4439.84       4386.67       101.68 o                         
   2   9   2       2272.63       2113.15        63.80 o                         
   3   9   2       5270.64       5433.95       129.21 o                         
   4   9   2       7786.56       7733.79       179.23 o                         
   5   9   2       3605.61       3729.26       124.24 o                         
   6   9   2         33.29         24.73       112.41 o                         
   7   9   2        321.50        452.89       116.01 o                         
   8   9   2       1147.65       1220.07       224.08 o                         
   9   9   2          0.49        149.22       351.76 o                         
  -7  10   2          1.93        -63.92       131.38 o                         
  -6  10   2         92.16       -340.50       299.26 o                         
  -5  10   2        151.72        103.45       127.71 o                         
  -4  10   2          0.94       -109.04       150.46 o                         
  -3  10   2       3740.21       3711.07       217.42 o                         
  -2  10   2        185.63        154.27        68.41 o                         
  -1  10   2        399.50        384.64        55.90 o                         
   0  10   2       2568.48       2735.41        90.46 o                         
   1  10   2        563.61        606.31        63.76 o                         
   2  10   2        414.68        347.57       101.68 o                         
   3  10   2       1305.28       1275.18       131.03 o                         
   4  10   2        914.89       1028.95       182.91 o                         
   5  10   2        912.98        711.78       181.87 o                         
   6  10   2        182.94        144.38       268.26 o                         
   7  10   2         54.90         72.44       143.41 o                         
   8  10   2         48.89         30.78       201.08 o                         
  -8  11   2         22.89       -264.54       359.61 o                         
  -7  11   2         34.53       -258.16       176.30 o                         
  -6  11   2        609.12        961.24       147.77 o                         
  -5  11   2       1147.21       1175.92       136.06 o                         
  -4  11   2        291.80        365.99        95.28 o                         
  -3  11   2        661.02        878.21        80.04 o                         
  -2  11   2       2724.53       2711.84       105.74 o                         
  -1  11   2        950.85        890.87        81.20 o                         
   0  11   2        185.37        113.40        62.02 o                         
   1  11   2         37.58        109.00        86.37 o                         
   2  11   2       1793.38       1672.60       250.49 o                         
   3  11   2        151.39        144.30        86.71 o                         
   4  11   2        372.63        391.15        84.61 o                         
   5  11   2        382.74        240.09       150.50 o                         
   6  11   2        272.29        309.97       132.98 o                         
   7  11   2        184.03        354.65       230.23 o                         
   8  11   2          2.17       -152.52       376.15 o                         
  -7  12   2        445.25        286.04       224.03 o                         
  -6  12   2        787.94       1192.09       213.29 o                         
  -5  12   2         10.40        272.81       161.62 o                         
  -4  12   2        381.77        215.44       210.60 o                         
  -3  12   2        106.19        -10.61       150.87 o                         
  -2  12   2        391.35        257.01        85.26 o                         
  -1  12   2         65.16        113.59       150.87 o                         
   0  12   2       2364.47       2384.72       117.18 o                         
   1  12   2        443.58        506.05        96.19 o                         
   2  12   2       1815.78       1766.28       111.59 o                         
   3  12   2       2358.44       2132.09       320.14 o                         
   4  12   2          0.13       -147.74       217.01 o                         
   5  12   2        206.23         34.15       164.83 o                         
   6  12   2         81.84        271.98       149.31 o                         
   7  12   2        151.05        436.15       187.50 o                         
  -6  13   2        719.22        648.13       333.98 o                         
  -5  13   2         53.05         32.65       316.21 o                         
  -4  13   2        134.07        144.67       143.22 o                         
  -3  13   2        927.18        827.80       273.43 o                         
  -2  13   2        230.37        287.31       116.15 o                         
  -1  13   2          0.65        -53.74       115.74 o                         
   0  13   2       1640.30       1609.57       175.26 o                         
   1  13   2        449.81        431.05       105.08 o                         
   2  13   2       2509.89       2527.61       193.86 o                         
   3  13   2        138.09        204.96       189.93 o                         
   5  13   2          5.68        119.46       226.10 o                         
   6  13   2        136.26        -32.65       369.95 o                         
  -4  14   2        143.67       -201.71       226.51 o                         
  -2  14   2        140.72        -55.81       137.24 o                         
  -1  14   2        891.70        903.55       145.50 o                         
   0  14   2        242.33        458.40       157.07 o                         
   1  14   2          0.28         74.40       152.94 o                         
   2  14   2         50.19        165.34       214.94 o                         
   3  14   2       1411.82       1291.71       171.13 o                         
   4  14   2        453.10        909.36       263.72 o                         
  -2  15   2          0.29       -165.34       248.01 o                         
  -1  15   2          8.31       -136.82       186.42 o                         
   0  15   2        247.05        338.12       226.93 o                         
   1  15   2        200.36        305.88       271.98 o                         
   2  15   2         73.63       -103.34       202.54 o                         
 -11   0   3       1440.98       1708.78       196.75 o                         
  -9   0   3         61.23        198.41       123.18 o                         
  -7   0   3       2431.50       2294.07        67.79 o                         
  -5   0   3       2666.58       2671.87        66.55 o                         
  -3   0   3        936.72        851.91        33.89 o                         
  -1   0   3       3109.81       3164.58        65.31 o                         
   1   0   3        908.06        905.23        23.15 o                         
   3   0   3         19.87         45.47        33.07 o                         
   5   0   3       4094.73       4059.48       114.50 o                         
   7   0   3        634.32        681.20        73.99 o                         
   9   0   3          4.78       -140.12       197.58 o                         
  11   0   3        130.61         32.65       246.35 o                         
 -11   1   3        125.22        -78.54       165.34 o                         
 -10   1   3         15.02         16.58       262.27 o                         
  -9   1   3        220.41         24.53        45.26 o                         
  -8   1   3       1133.37       1013.05        72.79 o                         
  -7   1   3        808.92        720.17        37.18 o                         
  -6   1   3         16.32         66.74        31.57 o                         
  -5   1   3       1525.82       1464.25        34.25 o                         
  -4   1   3       9520.80       9596.62       119.98 o                         
  -3   1   3       5621.44       5610.14        74.97 o                         
  -2   1   3         48.71        104.52        14.07 o                         
  -1   1   3        318.49        426.80        44.64 o                         
   0   1   3       6221.55       5962.40        73.44 o                         
   1   1   3      13828.21      13422.99       194.60 o                         
   2   1   3       4573.90       4697.06        74.68 o                         
   3   1   3          5.81         68.77        21.60 o                         
   4   1   3        172.97        210.19        45.67 o                         
   5   1   3       2042.64       1807.85        50.39 o                         
   6   1   3       1489.01       1498.47        52.70 o                         
   7   1   3         90.80        195.10        51.40 o                         
   8   1   3        425.67        503.72        74.98 o                         
   9   1   3        237.29         71.32       196.13 o                         
  10   1   3        225.27        242.89       289.34 o                         
  11   1   3         91.82       -189.31       194.69 o                         
 -11   2   3        327.96        277.36       301.74 o                         
 -10   2   3        462.74        321.58       131.44 o                         
  -9   2   3        543.00        458.40        85.04 o                         
  -8   2   3       2053.10       1963.66        90.24 o                         
  -7   2   3        231.10        313.75        91.14 o                         
  -6   2   3       1490.51       1610.25        64.07 o                         
  -5   2   3       2686.05       2455.14        86.18 o                         
  -4   2   3       2764.88       3101.03        51.50 o                         
  -3   2   3       7493.61       7258.90        94.65 o                         
  -2   2   3       9046.02       8885.51        98.24 o                         
  -1   2   3       3341.78       3367.78        56.01 o                         
   0   2   3         61.30         81.20        19.01 o                         
   1   2   3     158111.91     157435.80      2398.67 o                         
   2   2   3      23663.74      23740.10       321.27 o                         
   3   2   3       4648.01       4827.58        78.75 o                         
   4   2   3        219.12        252.81        78.33 o                         
   5   2   3        767.53        784.30        36.24 o                         
   6   2   3        408.47        427.05        52.28 o                         
   7   2   3       4000.60       3991.57       106.16 o                         
   8   2   3         11.36       -101.74        67.82 o                         
   9   2   3       1925.90       2059.95       155.43 o                         
  10   2   3       1421.62       1714.15       170.30 o                         
 -10   3   3        781.75        600.18       293.06 o                         
  -9   3   3        769.06        703.59       403.01 o                         
  -8   3   3          5.78        -44.66        90.94 o                         
  -7   3   3       3429.58       3194.66        84.60 o                         
  -6   3   3       2685.75       2676.87        79.57 o                         
  -5   3   3        100.34        106.99        19.12 o                         
  -4   3   3      11401.13      12092.06       257.54 o                         
  -3   3   3       1461.90       1339.66       116.98 o                         
  -2   3   3        101.77         89.85        47.33 o                         
  -1   3   3       3238.50       3078.98        47.64 o                         
   0   3   3       6526.56       6389.98        83.24 o                         
   1   3   3      75785.74      76538.12       968.20 o                         
   2   3   3       7587.81       7917.46       105.22 o                         
   3   3   3       7405.97       7122.29       117.26 o                         
   4   3   3         76.88         76.65        22.84 o                         
   5   3   3       1797.36       1839.51       276.12 o                         
   6   3   3         73.65        115.52        99.62 o                         
   7   3   3       2000.49       2045.71        71.19 o                         
   8   3   3        861.68        756.31       104.58 o                         
   9   3   3       3343.28       3706.58       167.24 o                         
 -11   4   3          2.90        -29.35       365.40 o                         
 -10   4   3        131.51        272.81       223.21 o                         
  -9   4   3        329.58        178.24       138.45 o                         
  -8   4   3         65.54         57.83       142.60 o                         
  -7   4   3        397.29        428.28       145.70 o                         
  -6   4   3       1449.95       1584.31       229.61 o                         
  -5   4   3        391.48        379.26       112.22 o                         
  -4   4   3       6147.16       6341.58       109.87 o                         
  -3   4   3         64.08        159.92       119.87 o                         
  -2   4   3       5609.41       5633.63        90.57 o                         
  -1   4   3       2520.69       2449.51        53.74 o                         
   0   4   3       1157.98       1227.74        28.64 o                         
   1   4   3        151.17        248.30        41.54 o                         
   2   4   3       9537.65       9385.29       118.75 o                         
   3   4   3       7989.60       8352.56       149.50 o                         
   4   4   3        332.95        368.10        35.63 o                         
   5   4   3        340.51        336.59        34.96 o                         
   6   4   3        162.20        191.77        52.08 o                         
   7   4   3        363.95        285.89       103.34 o                         
   8   4   3        746.05        661.35        63.51 o                         
   9   4   3         38.21        -69.66       208.53 o                         
  10   4   3         90.56        262.18       173.18 o                         
  11   4   3        663.91        593.57       335.22 o                         
 -10   5   3        546.72        672.63       190.71 o                         
  -9   5   3         38.00         57.95       138.94 o                         
  -8   5   3        409.28        436.89       101.84 o                         
  -7   5   3        941.34       1027.12        94.46 o                         
  -6   5   3       1026.89        885.45        61.15 o                         
  -5   5   3        126.77         57.36        94.86 o                         
  -4   5   3          7.70        -34.03        57.48 o                         
  -3   5   3        472.27        521.06        33.07 o                         
  -2   5   3      12172.88      12488.03       167.31 o                         
  -1   5   3        723.50        786.09        32.24 o                         
   0   5   3         17.94        -41.33        33.07 o                         
   1   5   3       7150.90       7088.06        98.75 o                         
   2   5   3       2808.20       2933.94        54.22 o                         
   3   5   3       2687.11       2756.06        64.28 o                         
   4   5   3        662.18        645.12        63.04 o                         
   5   5   3         92.85        153.98        57.46 o                         
   6   5   3        143.44        132.23        39.99 o                         
   7   5   3        157.84         75.97       134.75 o                         
   8   5   3        343.83        430.91       191.79 o                         
   9   5   3        123.42          6.81       127.65 o                         
 -10   6   3          0.64       -228.17       355.48 o                         
  -9   6   3         23.14        101.06       161.38 o                         
  -8   6   3        524.04        517.73       131.89 o                         
  -7   6   3       1021.73       1132.93       102.30 o                         
  -6   6   3       6845.19       6720.65       189.09 o                         
  -5   6   3        841.65        802.49        77.04 o                         
  -4   6   3       1969.07       2137.19       209.15 o                         
  -3   6   3          0.11         30.39        55.80 o                         
  -2   6   3        936.50        907.70        33.57 o                         
  -1   6   3       8098.86       8484.74       131.00 o                         
   0   6   3      11105.37      11467.78       219.90 o                         
   1   6   3       1227.84       1287.34        73.37 o                         
   2   6   3        913.80        915.35        56.63 o                         
   3   6   3       1155.81       1225.03        99.00 o                         
   4   6   3        903.49        857.59        38.71 o                         
   5   6   3        295.71        307.48        31.90 o                         
   6   6   3         43.45        237.47       128.55 o                         
   7   6   3          8.01        152.79        81.69 o                         
   8   6   3         33.21        113.17       101.72 o                         
   9   6   3         20.79        321.58       297.61 o                         
  10   6   3          8.67       -359.61       273.22 o                         
  -9   7   3          7.42       -233.92       155.94 o                         
  -8   7   3         81.95       -124.42       133.68 o                         
  -7   7   3        732.30        959.22        98.37 o                         
  -6   7   3       1487.07       1478.99        99.34 o                         
  -5   7   3       1210.72       1362.08        95.08 o                         
  -4   7   3       8369.12       8720.88       257.93 o                         
  -3   7   3       3328.95       3432.56        79.45 o                         
  -2   7   3        586.99        601.12        71.72 o                         
  -1   7   3       1119.52       1127.26        43.68 o                         
   0   7   3        547.00        509.98        35.84 o                         
   1   7   3          0.98         19.50        59.73 o                         
   2   7   3        322.32        242.77        35.53 o                         
   3   7   3       3894.46       3897.84        76.57 o                         
   4   7   3        724.56        651.81       103.34 o                         
   5   7   3        333.83        307.11        61.59 o                         
   6   7   3        570.04        641.56        96.60 o                         
   7   7   3          1.04         75.43        98.79 o                         
   8   7   3        756.55       1060.37       132.43 o                         
   9   7   3        217.93        185.08       184.50 o                         
  10   7   3          8.30         12.40       331.92 o                         
  -9   8   3        682.62        493.00       385.86 o                         
  -8   8   3         33.36         78.95       254.62 o                         
  -7   8   3        118.89         74.63       102.36 o                         
  -6   8   3         62.64        -10.60       155.21 o                         
  -5   8   3        699.54        612.62       104.58 o                         
  -4   8   3        580.50        541.92        85.20 o                         
  -3   8   3       2436.71       2574.24        70.45 o                         
  -2   8   3       1508.87       1535.11       101.68 o                         
  -1   8   3         68.03        127.13        44.58 o                         
   0   8   3        228.61        309.49        57.46 o                         
   1   8   3        346.14        367.25        42.06 o                         
   2   8   3        196.79        156.71        43.19 o                         
   3   8   3       1349.65       1274.49        55.18 o                         
   4   8   3        791.00        800.02       115.12 o                         
   5   8   3          0.36         50.01        57.79 o                         
   6   8   3        812.67       1081.34       112.04 o                         
   7   8   3         77.49       -106.98       142.40 o                         
   8   8   3          7.44        132.56       307.94 o                         
   9   8   3       1128.80       1182.54       224.75 o                         
  -8   9   3       1262.77       1526.83       286.24 o                         
  -7   9   3        147.54        141.25       130.55 o                         
  -6   9   3         50.38        169.00       120.28 o                         
  -5   9   3       1274.12       1355.25       131.69 o                         
  -4   9   3       1311.12       1144.77       100.10 o                         
  -3   9   3         65.85        113.54        72.13 o                         
  -2   9   3         37.21        128.47       134.54 o                         
  -1   9   3        198.89        243.92        96.72 o                         
   0   9   3       3466.20       3406.29        95.32 o                         
   1   9   3        470.21        520.87        95.90 o                         
   2   9   3         55.24        130.33        54.15 o                         
   3   9   3       2233.81       2151.70        79.40 o                         
   4   9   3       1057.49       1169.55        82.44 o                         
   5   9   3       1556.68       1546.99        94.62 o                         
   6   9   3          0.36         -4.08       162.86 o                         
   7   9   3        105.37         83.95       121.62 o                         
   8   9   3        258.47         37.20       178.15 o                         
  -8  10   3       1195.82        807.68       321.58 o                         
  -7  10   3         81.35         54.51       138.47 o                         
  -6  10   3         17.49        116.87       138.41 o                         
  -5  10   3        116.75        140.99       103.45 o                         
  -4  10   3          7.19        111.45       124.00 o                         
  -3  10   3       1376.08       1403.65        80.81 o                         
  -2  10   3        107.24        153.57        54.67 o                         
  -1  10   3       1417.97       1514.86        75.02 o                         
   0  10   3        592.31        480.86        63.66 o                         
   1  10   3         36.53         14.38        59.05 o                         
   2  10   3         18.62        129.72        62.18 o                         
   3  10   3       2191.69       2000.47        92.27 o                         
   4  10   3       5115.17       5326.00       163.18 o                         
   5  10   3        341.88        249.97       180.01 o                         
   6  10   3         20.35       -124.87       208.53 o                         
   7  10   3          0.00        -32.03       164.72 o                         
   8  10   3        109.53         -4.13       313.73 o                         
  -7  11   3         28.31        166.37       179.86 o                         
  -6  11   3        896.56       1132.72       151.11 o                         
  -5  11   3          0.15         -8.37       142.40 o                         
  -4  11   3        354.21        341.32        93.21 o                         
  -3  11   3       3718.26       3520.63       281.49 o                         
  -2  11   3       2253.81       2072.84        93.93 o                         
  -1  11   3       6185.53       5902.46       153.39 o                         
   0  11   3         10.44         -1.28        61.04 o                         
   1  11   3       1620.01       1605.66       105.47 o                         
   2  11   3       1085.89        648.88        89.21 o                         
   3  11   3         25.48        -46.90        92.65 o                         
   4  11   3        211.80        167.24       113.88 o                         
   5  11   3       1700.07       1638.09       586.75 o                         
   6  11   3        192.13        170.49       133.18 o                         
   7  11   3       2042.83       2306.47       265.37 o                         
  -6  12   3        123.71        219.97       164.83 o                         
  -5  12   3        795.10        976.32       168.65 o                         
  -4  12   3        394.11        455.94       159.14 o                         
  -3  12   3        132.86         24.56        83.71 o                         
  -2  12   3         41.00         81.81       192.41 o                         
  -1  12   3         43.58       -114.48        76.32 o                         
   0  12   3         66.61         53.25        85.78 o                         
   1  12   3        468.30        623.42        93.14 o                         
   2  12   3        436.28        639.52       368.91 o                         
   3  12   3        250.87        204.68       133.72 o                         
   4  12   3          2.54       -138.99       104.33 o                         
   5  12   3         85.18        180.67       137.85 o                         
   6  12   3          0.04        -10.46       149.12 o                         
   7  12   3        840.05        768.00       252.97 o                         
  -6  13   3        173.81       -128.14       325.72 o                         
  -5  13   3         44.15         41.33       268.68 o                         
  -4  13   3          7.65         82.95       132.58 o                         
  -3  13   3       2001.52       2348.89       252.55 o                         
  -2  13   3         11.41         76.27       107.39 o                         
  -1  13   3          4.79         16.53       114.91 o                         
   0  13   3         73.78        338.12       144.26 o                         
   1  13   3         68.63        149.22       116.15 o                         
   2  13   3          0.24        -24.39       110.78 o                         
   3  13   3          6.82        109.05       266.82 o                         
   4  13   3         16.07       -102.11       191.98 o                         
   5  13   3        995.16        963.02       188.75 o                         
   6  13   3         11.41        -16.53       230.65 o                         
  -4  14   3         74.04        317.04       366.23 o                         
  -3  14   3         42.23        168.65       283.97 o                         
  -2  14   3        251.51        410.04       195.51 o                         
  -1  14   3          1.53        201.71       226.51 o                         
   0  14   3        615.21        658.05       231.06 o                         
   1  14   3          9.62       -198.41       141.36 o                         
   2  14   3        366.15        491.88       239.74 o                         
   3  14   3        360.40        326.54       169.47 o                         
   4  14   3         31.61        -82.26       354.24 o                         
  -2  15   3          0.03        321.58       288.10 o                         
  -1  15   3        888.09        886.22       264.13 o                         
   0  15   3        434.33         41.33       268.68 o                         
   1  15   3         71.18        152.52       185.59 o                         
 -10   0   4         43.90        115.32       259.58 o                         
  -8   0   4       9853.07      10344.83       366.23 o                         
  -6   0   4        181.93        128.14        40.92 o                         
  -4   0   4       6880.55       7017.80       150.87 o                         
  -2   0   4       4062.50       4051.21        90.11 o                         
   0   0   4        256.40        228.17        11.57 o                         
   2   0   4     113070.73     110611.16      2394.93 o                         
   4   0   4       1035.93       1218.55        62.83 o                         
   6   0   4      11535.05      11458.80       288.93 o                         
   8   0   4       6814.83       6541.62       239.33 o                         
  10   0   4        846.77       1062.30       238.91 o                         
 -11   1   4        829.53        716.76       146.07 o                         
 -10   1   4       3399.44       3602.46       197.11 o                         
  -9   1   4       1378.61       1395.18       104.58 o                         
  -8   1   4        593.41        672.47        71.21 o                         
  -7   1   4       1170.58       1032.66        42.33 o                         
  -6   1   4          5.94        -19.31        24.84 o                         
  -5   1   4        942.22       1078.09        48.57 o                         
  -4   1   4       7406.85       7088.30        91.92 o                         
  -3   1   4       3472.55       3653.97        52.12 o                         
  -2   1   4       6057.60       6377.93       113.05 o                         
  -1   1   4       2129.04       2196.52        31.78 o                         
   0   1   4       1714.08       1812.70        33.07 o                         
   1   1   4       5780.50       5635.91        85.09 o                         
   2   1   4      34727.69      34723.58       541.00 o                         
   3   1   4       7490.63       7568.75       128.90 o                         
   4   1   4       1866.29       1878.01        50.73 o                         
   5   1   4       5205.42       5208.60       110.98 o                         
   6   1   4        132.03        231.22        42.57 o                         
   7   1   4        810.38        723.04        53.20 o                         
   8   1   4       4288.23       4284.63       133.43 o                         
   9   1   4        950.17       1179.22       165.30 o                         
  10   1   4        516.80        928.79       215.35 o                         
  11   1   4          0.60        103.34       260.00 o                         
 -10   2   4        152.02         12.40       120.70 o                         
  -9   2   4          5.91        128.23       163.69 o                         
  -8   2   4          3.04        -55.45        64.91 o                         
  -7   2   4       1051.56       1076.12        85.15 o                         
  -6   2   4        630.64        634.99        49.81 o                         
  -5   2   4       8859.90       8813.33       142.11 o                         
  -4   2   4        504.85        413.28        19.27 o                         
  -3   2   4       4215.04       4133.53        58.46 o                         
  -2   2   4        593.66        621.08        82.26 o                         
  -1   2   4       1011.02       1065.38        44.23 o                         
   0   2   4        154.29        182.63        18.81 o                         
   1   2   4          0.22          9.71        16.33 o                         
   2   2   4         80.64         95.15        39.06 o                         
   3   2   4       7818.74       7347.15       127.12 o                         
   4   2   4       4590.57       4503.24        86.18 o                         
   5   2   4       5061.88       4794.82        93.85 o                         
   6   2   4          0.78        -19.81        46.71 o                         
   7   2   4          7.52        157.61        62.53 o                         
   8   2   4       1217.18       1252.66        99.66 o                         
   9   2   4        170.92        106.88       115.43 o                         
  10   2   4          0.00        -12.40       145.50 o                         
 -11   3   4        622.25        936.64       342.25 o                         
 -10   3   4        839.67       1198.41       193.39 o                         
  -9   3   4        573.08        355.52        81.25 o                         
  -8   3   4        238.99        203.50        77.47 o                         
  -7   3   4        898.72        716.23        78.12 o                         
  -6   3   4          8.35         64.11        35.55 o                         
  -5   3   4         78.41         40.82        20.67 o                         
  -4   3   4      11163.61      12274.92       207.04 o                         
  -3   3   4       1958.63       2051.29        55.39 o                         
  -2   3   4       3042.47       2731.74       108.30 o                         
  -1   3   4        153.47        123.44        31.00 o                         
   0   3   4       1418.11       1460.77        27.77 o                         
   1   3   4      18526.61      19063.40       242.58 o                         
   2   3   4       7779.28       7803.51       104.49 o                         
   3   3   4       1176.35       1108.37        31.63 o                         
   4   3   4       2078.21       2101.45        47.80 o                         
   5   3   4       1080.49       1148.09        56.14 o                         
   6   3   4         22.66        108.36        76.47 o                         
   7   3   4       6502.19       6580.22       146.93 o                         
   8   3   4        529.39        537.19        79.16 o                         
   9   3   4         17.26        136.40       130.20 o                         
  10   3   4         10.86        -57.46       222.38 o                         
  11   3   4        996.50        684.50       252.55 o                         
 -11   4   4        567.83        920.94       374.49 o                         
 -10   4   4       1723.85       2036.97       324.89 o                         
  -9   4   4        214.29        177.59       151.08 o                         
  -8   4   4          4.78         41.64       224.86 o                         
  -7   4   4        871.57        869.76        77.25 o                         
  -6   4   4        583.62        542.28        47.84 o                         
  -5   4   4       1719.36       1927.49       149.22 o                         
  -4   4   4      10560.33      11574.84       242.39 o                         
  -3   4   4        421.97        502.72        72.86 o                         
  -2   4   4       4638.21       5069.99        71.17 o                         
  -1   4   4      15958.06      16683.09       223.15 o                         
   0   4   4        253.75        256.23        23.22 o                         
   1   4   4       2393.02       2508.56        51.67 o                         
   2   4   4        849.93        735.62        25.77 o                         
   3   4   4       9424.10       9642.73       170.30 o                         
   4   4   4      11062.28      10841.33       193.98 o                         
   5   4   4       2714.54       2639.98       104.58 o                         
   6   4   4         13.94        214.21        57.87 o                         
   7   4   4        183.02        298.11       196.75 o                         
   8   4   4        404.23        449.36       110.16 o                         
   9   4   4        368.99        131.17       101.48 o                         
  10   4   4          0.29       -123.59       273.22 o                         
  11   4   4          0.31        392.27       290.17 o                         
 -10   5   4        374.17        632.01       248.83 o                         
  -9   5   4       1363.60       1817.07       279.42 o                         
  -8   5   4        353.48        410.74       229.41 o                         
  -7   5   4        187.86        258.88        77.07 o                         
  -6   5   4        143.77        143.40       134.54 o                         
  -5   5   4        109.39        299.57        77.09 o                         
  -4   5   4       1057.09        888.93        98.58 o                         
  -3   5   4       2459.90       2532.95       144.05 o                         
  -2   5   4       1235.44       1161.43        29.05 o                         
  -1   5   4       2622.03       2636.18        45.98 o                         
   0   5   4          9.85        -38.73        25.82 o                         
   1   5   4       1053.65       1049.49        31.97 o                         
   2   5   4       4358.24       4364.14        72.04 o                         
   3   5   4      17735.26      17583.97       265.23 o                         
   4   5   4       3460.58       3478.25        71.01 o                         
   5   5   4         16.49         99.41        42.60 o                         
   6   5   4       5201.82       5552.49       124.70 o                         
   7   5   4       2366.56       2311.24       120.49 o                         
   8   5   4          0.68        -69.10        68.05 o                         
   9   5   4          0.75        -53.72       297.20 o                         
 -10   6   4        231.66        301.33       334.81 o                         
  -9   6   4        999.14        729.14       326.54 o                         
  -8   6   4        721.80        425.47       130.05 o                         
  -7   6   4       4036.07       4244.72       332.74 o                         
  -6   6   4        434.20        606.86       136.20 o                         
  -5   6   4         92.95        112.86       113.88 o                         
  -4   6   4        761.85        782.37        97.76 o                         
  -3   6   4        249.34        236.77        91.14 o                         
  -2   6   4        660.86        617.39        60.35 o                         
  -1   6   4       8815.35       9341.86       154.80 o                         
   0   6   4        172.99        195.25        35.55 o                         
   1   6   4       6631.16       6699.25       100.98 o                         
   2   6   4        264.82        213.50        32.35 o                         
   3   6   4       1462.08       1422.36        91.35 o                         
   4   6   4          0.55         11.37        45.67 o                         
   5   6   4        148.97        209.87        78.95 o                         
   6   6   4        759.87        829.50        55.88 o                         
   7   6   4        857.71        755.71        63.86 o                         
   8   6   4         26.57         56.82       130.20 o                         
   9   6   4        176.44         42.51       310.01 o                         
  10   6   4         49.85        103.34       288.52 o                         
  -9   7   4         13.15        -23.96       159.18 o                         
  -8   7   4         19.21        -49.66       264.75 o                         
  -7   7   4        286.01        340.15       104.61 o                         
  -6   7   4        246.82        330.67        91.90 o                         
  -5   7   4       2276.83       2346.13       107.84 o                         
  -4   7   4        571.34        550.70        75.27 o                         
  -3   7   4       2409.50       2589.61        69.42 o                         
  -2   7   4        186.45        170.55        76.88 o                         
  -1   7   4         93.42        169.21        51.46 o                         
   0   7   4        751.05        675.76        66.76 o                         
   1   7   4         66.48         85.85        73.99 o                         
   2   7   4        558.76        532.36        37.55 o                         
   3   7   4        272.64        291.42        85.15 o                         
   4   7   4       6068.84       6038.69       115.06 o                         
   5   7   4         97.73        196.76        68.41 o                         
   6   7   4         20.95         51.72        88.66 o                         
   7   7   4         45.88         92.21       107.88 o                         
   8   7   4        369.37        678.95       140.64 o                         
   9   7   4       1127.90       1387.66       261.24 o                         
  10   7   4         12.68       -290.17       352.58 o                         
  -9   8   4         40.10        -24.39       324.48 o                         
  -8   8   4        523.66        820.14       197.81 o                         
  -7   8   4          8.55        206.23       126.11 o                         
  -6   8   4        187.75        252.35       112.22 o                         
  -5   8   4         76.67         62.82        91.86 o                         
  -4   8   4       1140.27       1133.00        93.05 o                         
  -3   8   4       3404.90       3507.60        82.37 o                         
  -2   8   4       2060.50       2391.33       174.43 o                         
  -1   8   4         80.04        117.29        45.67 o                         
   0   8   4        424.31        416.50        92.80 o                         
   1   8   4          0.51         27.41        42.44 o                         
   2   8   4      10443.31      10355.39       169.28 o                         
   3   8   4         71.17        217.53        68.41 o                         
   4   8   4         17.41         71.78        64.34 o                         
   5   8   4         42.20         72.39       330.88 o                         
   6   8   4       2640.93       2842.10       138.08 o                         
   7   8   4         92.83        138.49       171.13 o                         
   8   8   4        521.26        882.45       306.08 o                         
   9   8   4          2.07          9.14       205.85 o                         
  -9   9   4       1059.32        851.91       356.72 o                         
  -8   9   4        108.82        -53.74       322.41 o                         
  -7   9   4       2179.77       2262.10       153.01 o                         
  -6   9   4        107.96        299.36       121.94 o                         
  -5   9   4         57.68         77.49        99.10 o                         
  -4   9   4       1474.31       1488.16       168.03 o                         
  -3   9   4         70.68        129.33        90.94 o                         
  -2   9   4       1167.01       1105.89        51.62 o                         
  -1   9   4       6517.41       6703.72       132.06 o                         
   0   9   4        639.71        690.36       111.60 o                         
   1   9   4        143.50        157.45        68.41 o                         
   2   9   4       2504.14       2374.98       102.72 o                         
   3   9   4       1632.90       1645.88        73.75 o                         
   4   9   4       3630.40       3555.27       177.95 o                         
   5   9   4       3278.43       3414.85       113.73 o                         
   6   9   4         79.83        130.26       210.19 o                         
   7   9   4        179.66        133.64       120.86 o                         
   8   9   4        192.94        136.82       190.97 o                         
  -8  10   4        259.40        387.22       220.09 o                         
  -7  10   4         39.63        269.86       301.54 o                         
  -6  10   4        236.25         48.44       124.00 o                         
  -5  10   4        121.43         56.36       103.56 o                         
  -4  10   4        150.85        369.24        98.47 o                         
  -3  10   4       3774.45       3811.03       109.24 o                         
  -2  10   4        384.30        444.67        58.57 o                         
  -1  10   4       1802.11       1790.93        70.42 o                         
   0  10   4       1020.74       1156.26       107.47 o                         
   1  10   4        603.98        683.60        71.90 o                         
   2  10   4        555.73        597.98        66.57 o                         
   3  10   4         84.84        129.69        85.15 o                         
   4  10   4        629.08        774.17        85.29 o                         
   5  10   4        329.08        158.56        90.35 o                         
   6  10   4         13.50        -82.18       237.05 o                         
   7  10   4         14.30         99.04       220.31 o                         
   8  10   4          5.74        -50.01       348.45 o                         
  -7  11   4         30.27         72.87       209.36 o                         
  -6  11   4        679.57        645.82       122.53 o                         
  -5  11   4        192.92        306.12       105.32 o                         
  -4  11   4          2.93       -143.38        95.59 o                         
  -3  11   4        304.82        440.73        85.18 o                         
  -2  11   4        277.57        234.23        76.36 o                         
  -1  11   4       3033.48       3035.19       196.55 o                         
   0  11   4        303.76        234.90        69.77 o                         
   1  11   4        307.61        358.21        91.65 o                         
   2  11   4       1741.79       1609.46       101.13 o                         
   3  11   4         34.67         46.92        84.72 o                         
   4  11   4        114.81         33.11        83.75 o                         
   5  11   4          1.42       -214.15       142.76 o                         
   6  11   4         95.03        116.98       147.87 o                         
   7  11   4       1489.30       1730.27       201.71 o                         
  -7  12   4        147.63         61.59       276.53 o                         
  -6  12   4        438.20        507.84       636.55 o                         
  -5  12   4         47.20        289.03       195.53 o                         
  -4  12   4        115.62        371.17       144.67 o                         
  -3  12   4        507.14        442.92       288.93 o                         
  -2  12   4        143.51         62.97       260.41 o                         
  -1  12   4        204.20        260.11        80.73 o                         
   0  12   4       2018.06       2256.84       104.54 o                         
   1  12   4       3300.97       3338.28       134.81 o                         
   2  12   4          4.19         77.43       111.81 o                         
   3  12   4        114.13         -7.79       104.60 o                         
   4  12   4       1125.94       1248.70       240.57 o                         
   5  12   4        123.42        290.20       158.27 o                         
   6  12   4        217.78        403.06       225.07 o                         
   7  12   4         16.18       -503.46       366.23 o                         
  -6  13   4        421.91        248.01       190.55 o                         
  -5  13   4        224.91         99.20       219.07 o                         
  -4  13   4          0.01         82.26       164.51 o                         
  -3  13   4        102.02       -146.11       101.30 o                         
  -2  13   4        357.02        442.06       174.85 o                         
  -1  13   4          0.96        -17.67       214.94 o                         
   0  13   4         33.17        412.93       135.99 o                         
   1  13   4        138.35        160.38       110.78 o                         
   2  13   4       1440.54       1649.41       149.63 o                         
   3  13   4        862.33        657.52       131.05 o                         
   4  13   4         28.13       -276.80       184.53 o                         
   5  13   4          2.70       -134.05       233.13 o                         
  -4  14   4         85.53        144.67       234.78 o                         
  -1  14   4         16.34         74.40       157.49 o                         
   0  14   4        150.79        236.02       211.22 o                         
   1  14   4        346.69        165.34       153.76 o                         
   2  14   4         71.81         45.47       165.75 o                         
   3  14   4        325.14        286.04       239.33 o                         
   4  14   4        776.43        897.79       385.24 o                         
  -1  15   4          0.82       -284.59       189.73 o                         
   1  15   4         22.28        152.52       293.48 o                         
 -11   0   5         23.22        -74.40       296.78 o                         
  -9   0   5         85.84         57.46       124.00 o                         
  -7   0   5       4198.89       3897.03       104.16 o                         
  -5   0   5       9704.16       9930.65       217.83 o                         
  -3   0   5        505.32        523.71        32.24 o                         
  -1   0   5       4016.97       4325.67        76.06 o                         
   1   0   5        566.92        532.80        20.67 o                         
   3   0   5         19.48         45.47        37.20 o                         
   5   0   5       2207.82       2101.45        70.68 o                         
   7   0   5       9254.61       9287.90       260.41 o                         
   9   0   5         96.66       -140.12       214.53 o                         
 -10   1   5       2402.85       2498.96       131.80 o                         
  -9   1   5        241.66        318.34       198.20 o                         
  -8   1   5        971.16       1030.06        75.56 o                         
  -7   1   5        976.09        867.71       108.92 o                         
  -6   1   5         63.48         96.50        39.06 o                         
  -5   1   5         51.67         29.77        51.25 o                         
  -4   1   5        398.44        378.23        22.94 o                         
  -3   1   5      14825.52      14940.21       196.34 o                         
  -2   1   5       1171.69       1210.39        23.48 o                         
  -1   1   5        337.08        391.06        13.48 o                         
   0   1   5         75.34         80.53        11.68 o                         
   1   1   5        178.54        165.04        35.55 o                         
   2   1   5     101817.32     101841.16      1631.61 o                         
   3   1   5       1610.07       1759.79        42.87 o                         
   4   1   5        544.15        618.61        34.56 o                         
   5   1   5       7962.29       7813.83       147.14 o                         
   6   1   5        436.77        498.48        43.55 o                         
   7   1   5       4022.64       3722.71       110.91 o                         
   8   1   5        805.24        854.02        74.94 o                         
   9   1   5        270.95        392.27       149.19 o                         
  10   1   5        239.32         50.87       167.61 o                         
  11   1   5         23.01        500.56       238.91 o                         
 -10   2   5         38.79       -127.20       104.04 o                         
  -9   2   5        143.45         50.99       219.69 o                         
  -8   2   5       1522.47       1451.02        81.24 o                         
  -7   2   5         79.97        212.56        70.06 o                         
  -6   2   5       3828.50       3829.27        75.92 o                         
  -5   2   5        718.08        768.89        87.01 o                         
  -4   2   5        758.22        720.90        22.86 o                         
  -3   2   5        208.88        230.88        21.25 o                         
  -2   2   5        417.63        504.30        53.74 o                         
  -1   2   5      28042.18      28190.01       356.57 o                         
   0   2   5        673.88        689.99        17.83 o                         
   1   2   5       1396.75       1510.34        28.20 o                         
   2   2   5      15383.71      16099.08       230.74 o                         
   3   2   5       1220.61       1037.12        34.74 o                         
   4   2   5       3852.51       3753.04        77.43 o                         
   5   2   5       1895.96       1850.26        66.09 o                         
   6   2   5         66.84        125.09        52.06 o                         
   7   2   5      14715.99      14649.04       411.90 o                         
   8   2   5        486.76        490.45        74.68 o                         
   9   2   5       1745.09       1851.35       145.23 o                         
  10   2   5        231.15        194.69       152.52 o                         
 -11   3   5          5.12          8.27       189.15 o                         
 -10   3   5         45.51         32.48       196.91 o                         
  -9   3   5        910.59        979.56       283.76 o                         
  -8   3   5          0.93        -57.27        86.81 o                         
  -7   3   5       7481.90       7446.37       156.40 o                         
  -6   3   5        103.78        142.21        29.58 o                         
  -5   3   5         57.02         34.67        24.59 o                         
  -4   3   5        601.78        572.02        34.93 o                         
  -3   3   5       3726.03       3555.52        73.06 o                         
  -2   3   5       2549.40       2700.33        43.31 o                         
  -1   3   5       1414.62       1431.61        30.83 o                         
   0   3   5       8414.04       8393.42       108.29 o                         
   1   3   5        162.96        148.81        20.45 o                         
   2   3   5         76.35        141.81        23.23 o                         
   3   3   5       6125.18       6161.40        96.03 o                         
   4   3   5          6.07         27.33        32.86 o                         
   5   3   5        375.21        312.88        72.75 o                         
   6   3   5        426.09        311.23        52.73 o                         
   7   3   5        154.47        127.92       169.89 o                         
   8   3   5        780.61        641.25       199.85 o                         
   9   3   5        897.52        927.78       115.74 o                         
  10   3   5        107.01        338.12       156.25 o                         
 -11   4   5          4.87        379.45       383.17 o                         
 -10   4   5          1.77       -112.60       175.66 o                         
  -9   4   5       2711.26       2741.64       302.98 o                         
  -8   4   5        113.81        272.19       124.62 o                         
  -7   4   5        539.55        569.46       163.27 o                         
  -6   4   5        271.74        200.18        70.48 o                         
  -5   4   5        373.90        379.99        51.76 o                         
  -4   4   5        361.56        310.87        37.57 o                         
  -3   4   5       1311.58       1409.44        85.61 o                         
  -2   4   5       3801.43       3786.39        68.43 o                         
  -1   4   5       9396.46       8978.08       124.70 o                         
   0   4   5       1655.61       1614.53        34.48 o                         
   1   4   5       1212.33       1245.83        30.42 o                         
   2   4   5       3488.70       3456.37        94.66 o                         
   3   4   5       9078.13       9111.61       143.12 o                         
   4   4   5       1542.90       1430.64        49.78 o                         
   5   4   5        385.37        440.16        69.65 o                         
   6   4   5        568.01        517.97        45.36 o                         
   7   4   5          1.57        -37.80        52.58 o                         
   8   4   5        353.89        311.46        62.67 o                         
   9   4   5        408.53        337.39       144.83 o                         
  11   4   5          0.28        198.41       296.78 o                         
 -10   5   5        248.38        281.66       562.98 o                         
  -9   5   5         39.43        139.36       146.74 o                         
  -8   5   5        598.94        851.91       161.21 o                         
  -7   5   5        721.78        723.26       218.87 o                         
  -6   5   5        277.32        290.61        59.52 o                         
  -5   5   5          7.66        105.92        60.16 o                         
  -4   5   5       1462.56       1426.35        76.84 o                         
  -3   5   5       1267.94       1464.16        98.17 o                         
  -2   5   5      12941.13      13007.94       205.02 o                         
  -1   5   5       2989.11       3012.01        50.89 o                         
   0   5   5          9.33        -10.55        39.68 o                         
   1   5   5       7228.63       7157.28       101.99 o                         
   2   5   5       8566.70       8792.29       174.85 o                         
   3   5   5        626.72        617.94        32.73 o                         
   4   5   5       7300.25       7323.90       135.91 o                         
   5   5   5        244.47        231.35        52.02 o                         
   6   5   5        485.70        610.84        81.02 o                         
   7   5   5         22.65          5.52        53.65 o                         
   8   5   5        282.61        556.11        83.72 o                         
   9   5   5         13.34        165.39       138.02 o                         
  10   5   5        526.94        152.52       293.48 o                         
 -10   6   5         16.01       -160.38       350.10 o                         
  -9   6   5         94.07        260.52       145.13 o                         
  -8   6   5        106.77         28.40       112.79 o                         
  -7   6   5         27.07         96.32        81.77 o                         
  -6   6   5       4132.41       3688.76       137.75 o                         
  -5   6   5        135.10        175.42        78.74 o                         
  -4   6   5       1488.44       1374.90       109.12 o                         
  -3   6   5       7227.36       7885.00       131.43 o                         
  -2   6   5        211.49        222.73        24.10 o                         
  -1   6   5      11267.21      12311.06       179.26 o                         
   0   6   5      11855.09      11755.54       184.20 o                         
   1   6   5       4336.26       4289.99        74.80 o                         
   2   6   5         96.45         63.16        36.99 o                         
   3   6   5       8590.34       8779.36       150.46 o                         
   4   6   5       4408.43       4287.89        94.80 o                         
   5   6   5       5619.37       5463.74       117.44 o                         
   6   6   5       3292.45       3243.16        96.83 o                         
   7   6   5        115.87         45.46        66.42 o                         
   8   6   5        185.81         79.21       110.52 o                         
   9   6   5        349.49        631.66       177.31 o                         
  10   6   5          2.26         24.39       304.22 o                         
  -9   7   5        375.75        563.03       510.69 o                         
  -8   7   5        183.19        -65.08       186.16 o                         
  -7   7   5        120.16        180.12        99.01 o                         
  -6   7   5        272.49        261.17        98.08 o                         
  -5   7   5       1640.06       1701.45        93.63 o                         
  -4   7   5       5159.98       5107.58       158.19 o                         
  -3   7   5         14.45        101.22        55.77 o                         
  -2   7   5       2498.60       2487.50        54.46 o                         
  -1   7   5        212.75        312.97        55.80 o                         
   0   7   5       2337.67       2336.42       128.96 o                         
   1   7   5       2780.48       2792.72        97.96 o                         
   2   7   5       2776.55       2823.14        85.15 o                         
   3   7   5       3822.83       3809.40        81.26 o                         
   4   7   5       3242.36       2937.71        73.39 o                         
   5   7   5        175.76        207.66        61.02 o                         
   6   7   5       1107.28       1155.45       142.60 o                         
   7   7   5          1.77         77.60       267.02 o                         
   8   7   5       1589.70       1839.23       169.61 o                         
   9   7   5          5.97        247.75       331.30 o                         
  -9   8   5         19.27        -69.86       370.77 o                         
  -8   8   5       1491.85       1485.33       217.20 o                         
  -7   8   5        791.00        971.72       113.57 o                         
  -6   8   5        412.42        317.30       128.55 o                         
  -5   8   5       2847.07       2937.27       132.74 o                         
  -4   8   5        320.79        433.80        89.08 o                         
  -3   8   5       1729.37       1794.23        58.88 o                         
  -2   8   5          0.40        101.22        35.17 o                         
  -1   8   5        667.54        743.10        50.01 o                         
   0   8   5        498.97        669.06        81.84 o                         
   1   8   5        277.48        284.89        48.96 o                         
   2   8   5        538.04        524.82        53.05 o                         
   3   8   5       1966.36       1814.76        56.10 o                         
   4   8   5        116.05        210.78        69.04 o                         
   5   8   5        129.92        259.22        76.59 o                         
   6   8   5       1374.45       1418.07       131.93 o                         
   7   8   5         12.63        136.11       112.17 o                         
   8   8   5         42.27        163.50       195.93 o                         
   9   8   5         13.08        -63.55       348.24 o                         
  -8   9   5       1008.81        757.25       325.72 o                         
  -7   9   5        174.40        153.24       213.08 o                         
  -6   9   5        401.73        367.57       102.09 o                         
  -5   9   5       1520.42       1652.07       143.84 o                         
  -4   9   5        324.02        447.19        93.93 o                         
  -3   9   5         49.21         62.20        58.88 o                         
  -2   9   5        210.29        203.12        48.69 o                         
  -1   9   5       1023.46       1096.25        64.48 o                         
   0   9   5        149.07        254.88        89.28 o                         
   1   9   5       2809.90       2649.89       224.65 o                         
   2   9   5       1511.08       1560.34        69.17 o                         
   3   9   5        478.01        484.35        56.41 o                         
   4   9   5       4078.41       4233.15       268.47 o                         
   5   9   5       1074.77       1105.79        81.41 o                         
   6   9   5        271.29        176.25       153.14 o                         
   7   9   5         99.90        303.97       142.27 o                         
   8   9   5         23.14        128.14       206.67 o                         
  -8  10   5        183.67        331.09       322.82 o                         
  -7  10   5         20.74        184.17       109.42 o                         
  -6  10   5          0.62        139.75       104.52 o                         
  -5  10   5         47.53         62.12        98.19 o                         
  -4  10   5         15.36         73.73        99.00 o                         
  -3  10   5       1113.59       1038.64       106.64 o                         
  -2  10   5        723.56        715.01        60.34 o                         
  -1  10   5        604.83        588.61       109.12 o                         
   0  10   5       2550.28       2513.20        85.11 o                         
   1  10   5        783.67        809.94        73.99 o                         
   2  10   5        433.80        378.35        67.74 o                         
   3  10   5       5183.22       5192.55       242.63 o                         
   4  10   5       1176.44       1043.32        92.29 o                         
   5  10   5       1776.95       1837.50       111.65 o                         
   6  10   5         91.61        225.62       335.22 o                         
   7  10   5        217.64        465.50       162.84 o                         
   8  10   5          0.99        310.42       235.61 o                         
  -7  11   5         59.93        149.22       286.04 o                         
  -6  11   5        630.18        663.76       113.69 o                         
  -5  11   5         31.16         -7.09       103.13 o                         
  -4  11   5         54.16        -53.13       117.80 o                         
  -3  11   5       3561.22       3287.18       126.90 o                         
  -2  11   5          0.60          6.01       161.41 o                         
  -1  11   5        115.53         72.80        63.63 o                         
   0  11   5       1234.00       1049.01       151.08 o                         
   1  11   5        407.23        445.06       175.05 o                         
   2  11   5        719.03        502.02        85.40 o                         
   3  11   5         42.08       -124.02        82.68 o                         
   4  11   5        809.32        894.33       139.92 o                         
   5  11   5        366.75        383.12       144.66 o                         
   6  11   5          0.15        198.41       342.25 o                         
   7  11   5         87.12        362.63       264.34 o                         
  -6  12   5        125.22        415.68       184.91 o                         
  -5  12   5       1212.08       1810.36       298.02 o                         
  -4  12   5         12.05         37.25       128.58 o                         
  -3  12   5        165.37        211.00       101.49 o                         
  -2  12   5         16.93        116.05        95.48 o                         
  -1  12   5       1565.59       1514.03        99.63 o                         
   0  12   5         10.30         51.76       113.88 o                         
   1  12   5        237.98        325.40       190.97 o                         
   2  12   5        148.45        192.87       417.07 o                         
   3  12   5        254.75        199.81       126.74 o                         
   4  12   5         16.44         28.77       100.43 o                         
   5  12   5        585.00        782.12       160.93 o                         
   6  12   5        210.82         82.81       279.63 o                         
   7  12   5        153.27        480.72       307.12 o                         
  -6  13   5         74.87         -8.27       207.91 o                         
  -5  13   5         87.90         -8.27       228.58 o                         
  -4  13   5        667.72        434.01       211.63 o                         
  -3  13   5       1138.05        868.14       239.33 o                         
  -2  13   5         38.79        154.10       102.92 o                         
  -1  13   5          1.06       -107.72       218.66 o                         
   0  13   5        634.24        746.50       210.81 o                         
   1  13   5        403.64        210.64       118.69 o                         
   2  13   5         36.45          8.09       152.52 o                         
   3  13   5         76.54        -21.91       214.53 o                         
   4  13   5         20.29        -94.43       178.87 o                         
   5  13   5        853.36       1259.47       244.47 o                         
  -4  14   5          5.44       -128.14       222.79 o                         
  -2  14   5        235.51        232.30       207.50 o                         
  -1  14   5        296.02        384.41       219.49 o                         
   0  14   5        111.91       -146.35       273.22 o                         
   1  14   5        507.22        556.78       251.73 o                         
   2  14   5       1160.23       1139.18       269.09 o                         
   3  14   5       1108.36       1273.11       192.62 o                         
   4  14   5          8.67        159.22       516.06 o                         
  -1  15   5          3.74        252.14       334.81 o                         
   0  15   5        245.18       -466.67       319.52 o                         
   1  15   5       1152.23        932.51       207.91 o                         
 -10   0   6         77.60         29.35       261.24 o                         
  -8   0   6       4081.98       3937.54       185.59 o                         
  -6   0   6       4989.70       5083.75       146.74 o                         
  -4   0   6       3492.00       3408.04        75.23 o                         
  -2   0   6      43195.39      43471.67       777.51 o                         
   0   0   6       1897.34       2002.25        40.09 o                         
   2   0   6        104.26        290.17        28.52 o                         
   4   0   6       5445.95       5037.87       145.91 o                         
   6   0   6      21780.21      21374.57       620.43 o                         
   8   0   6       5488.67       5399.96       207.91 o                         
  10   0   6       1412.61       1609.57       278.60 o                         
 -11   1   6       1365.18       1563.28       340.60 o                         
 -10   1   6        198.16        273.53       106.80 o                         
  -9   1   6       1883.03       1904.68       114.91 o                         
  -8   1   6         39.11        177.35        90.94 o                         
  -7   1   6        123.78        132.30        87.22 o                         
  -6   1   6         18.68         81.65        29.42 o                         
  -5   1   6       1082.92       1201.47        59.94 o                         
  -4   1   6      13862.42      14105.60       194.32 o                         
  -3   1   6        802.17        795.27        34.10 o                         
  -2   1   6       5946.98       5863.32        83.59 o                         
  -1   1   6       1680.16       1664.71        49.81 o                         
   0   1   6        225.65        234.99        14.67 o                         
   1   1   6       9583.78       9069.34       126.37 o                         
   2   1   6      50574.97      49702.44       816.29 o                         
   3   1   6       2470.21       2398.94        84.74 o                         
   4   1   6        427.60        415.05        55.39 o                         
   5   1   6          1.33        -52.87        72.34 o                         
   6   1   6        834.29        890.74        78.12 o                         
   7   1   6        909.73        906.86       102.10 o                         
   8   1   6         27.60         82.03        96.93 o                         
   9   1   6        896.64        878.55       102.44 o                         
  11   1   6         86.52       -103.34       244.29 o                         
 -11   2   6        457.23        165.34       289.34 o                         
 -10   2   6         34.68         84.57       155.52 o                         
  -9   2   6        272.04        260.69        83.51 o                         
  -8   2   6       1496.31       1594.25        91.14 o                         
  -7   2   6        874.78        797.74        88.87 o                         
  -6   2   6       1450.50       1474.95        86.60 o                         
  -5   2   6      13401.40      13615.94       217.40 o                         
  -4   2   6         53.75         58.79        19.71 o                         
  -3   2   6      31171.49      31801.62       423.97 o                         
  -2   2   6       1721.32       1750.58        35.77 o                         
  -1   2   6        980.91       1053.66        25.01 o                         
   0   2   6       1118.74       1188.73        62.00 o                         
   1   2   6        103.32        131.36        19.12 o                         
   2   2   6        315.12        362.22        29.14 o                         
   3   2   6        145.20         72.68        26.91 o                         
   4   2   6       4713.83       4409.34       105.50 o                         
   5   2   6       6567.40       6304.89       171.42 o                         
   6   2   6        114.12         64.37        84.32 o                         
   7   2   6          6.60         40.17        62.44 o                         
   8   2   6         65.52        330.00       265.99 o                         
   9   2   6          5.36         -4.98       173.81 o                         
  10   2   6         93.84       -217.63       145.08 o                         
 -11   3   6       1016.89        956.48       369.95 o                         
 -10   3   6        161.51       -157.07       356.30 o                         
  -9   3   6        131.36        145.27       140.67 o                         
  -8   3   6         13.03         40.38        80.40 o                         
  -7   3   6        255.77        237.96        42.01 o                         
  -6   3   6       1197.31       1105.74        57.40 o                         
  -5   3   6          0.28         51.39        20.60 o                         
  -4   3   6       7964.73       8411.09       125.09 o                         
  -3   3   6       6899.95       7295.59       126.28 o                         
  -2   3   6       8983.57       8530.88       118.69 o                         
  -1   3   6      19300.40      19147.25       245.08 o                         
   0   3   6       1213.58       1100.90        34.10 o                         
   1   3   6       1314.89       1462.96        54.15 o                         
   2   3   6      10927.97      10815.58       220.73 o                         
   3   3   6      11570.09      11668.11       236.23 o                         
   4   3   6       2195.87       2204.80        61.32 o                         
   5   3   6       2004.47       1929.49        70.68 o                         
   6   3   6       2427.60       2524.42        88.98 o                         
   7   3   6       2034.67       2199.12        84.11 o                         
   8   3   6       2776.62       2765.86       105.65 o                         
   9   3   6         93.44        285.16        76.66 o                         
  10   3   6          1.44        161.55       136.00 o                         
 -11   4   6         25.75        119.94       205.37 o                         
 -10   4   6        969.13        635.31       285.21 o                         
  -9   4   6         24.38        201.12       168.54 o                         
  -8   4   6        634.37        779.11       101.56 o                         
  -7   4   6        735.54        848.62       113.75 o                         
  -6   4   6       2046.16       1858.48       117.80 o                         
  -5   4   6        885.05        829.28        91.14 o                         
  -4   4   6       5471.10       5281.67       151.57 o                         
  -3   4   6        826.33        849.57        20.65 o                         
  -2   4   6        553.57        528.73        87.22 o                         
  -1   4   6       9354.13       9306.69       192.41 o                         
   0   4   6       9948.21       9337.64       114.13 o                         
   1   4   6          7.28         -6.41        39.06 o                         
   2   4   6       3673.23       3801.28        67.22 o                         
   3   4   6       3044.78       3154.59        60.55 o                         
   4   4   6      11194.97      11287.59       287.69 o                         
   5   4   6        324.90        353.56        43.39 o                         
   6   4   6       1496.30       1418.90        76.45 o                         
   7   4   6          5.14       -102.92        68.61 o                         
   8   4   6         83.22         22.01       175.26 o                         
   9   4   6        655.92        463.77       235.61 o                         
  10   4   6        636.31        189.31       256.69 o                         
  11   4   6         20.73       -152.52       296.78 o                         
 -11   5   6         86.48       -615.89       430.71 o                         
 -10   5   6         18.14       -488.99       364.16 o                         
  -9   5   6        239.82        197.94       134.06 o                         
  -8   5   6       1068.74       1037.82       137.85 o                         
  -7   5   6         71.98       -144.67       135.99 o                         
  -6   5   6       1275.70       1170.52       140.33 o                         
  -5   5   6       2620.33       2777.88       102.32 o                         
  -4   5   6         53.55         67.63       118.01 o                         
  -3   5   6         36.41         55.48        22.74 o                         
  -2   5   6        853.94        772.86        26.38 o                         
  -1   5   6      12780.91      13331.07       174.89 o                         
   0   5   6         20.63        -45.93        30.62 o                         
   1   5   6        357.01        400.39        28.30 o                         
   2   5   6       2255.96       2321.52        54.59 o                         
   3   5   6       5067.36       4959.65       117.80 o                         
   4   5   6        412.80        509.40        83.91 o                         
   5   5   6        315.91        337.08        55.53 o                         
   6   5   6       2129.68       2066.59        96.19 o                         
   7   5   6       2190.81       2138.82        94.45 o                         
   8   5   6          5.18       -126.74        90.34 o                         
   9   5   6        319.66        304.13       144.66 o                         
  10   5   6         26.41         37.20       269.50 o                         
 -10   6   6        512.20        399.71       341.84 o                         
  -9   6   6        325.51        125.13       384.83 o                         
  -8   6   6       2255.40       2182.85       156.36 o                         
  -7   6   6       1354.62       1313.36       102.84 o                         
  -6   6   6       1863.76       2072.59        99.81 o                         
  -5   6   6          7.47         -5.91        68.84 o                         
  -4   6   6        777.69        940.44        78.54 o                         
  -3   6   6          0.59        173.41        76.26 o                         
  -2   6   6         53.63          6.22        76.26 o                         
  -1   6   6         37.28         47.63        76.26 o                         
   0   6   6        418.75        496.04        43.40 o                         
   1   6   6       8774.67       8875.69       133.87 o                         
   2   6   6        868.77        829.54        75.85 o                         
   3   6   6         37.58        119.43        39.06 o                         
   4   6   6       1163.50       1175.24        49.52 o                         
   5   6   6         10.86          9.33        86.80 o                         
   6   6   6        572.48        530.55        70.26 o                         
   7   6   6        310.21        366.50       264.75 o                         
   8   6   6         17.59        -90.55       226.51 o                         
   9   6   6       1102.31       1470.24       464.19 o                         
  10   6   6        148.02        268.68       356.30 o                         
 -10   7   6          3.87        -40.29       226.84 o                         
  -9   7   6        137.40        358.24       163.27 o                         
  -8   7   6        285.88        265.70       144.08 o                         
  -7   7   6        165.22         85.16       146.94 o                         
  -6   7   6        103.89        134.87       175.47 o                         
  -5   7   6       2446.82       2490.23       104.17 o                         
  -4   7   6        691.54        701.86        92.38 o                         
  -3   7   6        950.88        960.96        93.21 o                         
  -2   7   6        393.66        329.18        35.17 o                         
  -1   7   6          8.02         27.80        37.24 o                         
   0   7   6       1179.05       1192.28        46.09 o                         
   1   7   6       2688.97       2624.58        99.00 o                         
   2   7   6        267.32        271.79        87.63 o                         
   3   7   6          6.57        105.91        40.75 o                         
   4   7   6        475.16        514.63        72.75 o                         
   5   7   6       1904.94       1787.82        79.49 o                         
   6   7   6        591.14        594.77       253.79 o                         
   7   7   6        800.17        985.84       165.26 o                         
   8   7   6        191.84        263.95       112.49 o                         
   9   7   6        792.53       1487.73       757.66 o                         
  10   7   6         93.20         16.53       312.90 o                         
 -10   8   6        947.07        818.43       415.83 o                         
  -9   8   6         29.76         74.40       322.41 o                         
  -8   8   6        170.53        145.52       301.74 o                         
  -7   8   6        140.34        274.90       104.86 o                         
  -6   8   6       2663.53       2888.09       139.12 o                         
  -5   8   6          0.21         17.41        74.22 o                         
  -4   8   6         39.44        153.29       113.88 o                         
  -3   8   6       1468.53       1484.50        73.78 o                         
  -2   8   6       8643.33       8661.37       155.01 o                         
  -1   8   6         26.58         64.72        88.87 o                         
   0   8   6       6443.07       6814.89       129.66 o                         
   1   8   6        273.35        317.26        52.77 o                         
   2   8   6       5737.87       5730.38       120.31 o                         
   3   8   6        495.55        443.84        45.45 o                         
   4   8   6       1652.99       1462.76        65.08 o                         
   5   8   6       7741.55       7935.21       181.55 o                         
   6   8   6       6198.83       6263.95       206.26 o                         
   7   8   6        145.20         10.09       171.13 o                         
   8   8   6       1497.87       1460.74       188.28 o                         
   9   8   6          5.23         52.16       207.07 o                         
  -9   9   6       1020.87        807.68       438.56 o                         
  -8   9   6          0.95       -149.22       314.14 o                         
  -7   9   6        958.18       1100.13       112.37 o                         
  -6   9   6        555.33        518.72       105.08 o                         
  -5   9   6        982.77       1083.51        99.47 o                         
  -4   9   6        474.85        541.11        86.96 o                         
  -3   9   6        400.71        451.28        73.84 o                         
  -2   9   6         81.45        125.39        47.74 o                         
  -1   9   6        121.78        -18.67        68.41 o                         
   0   9   6          7.67        198.82       105.61 o                         
   1   9   6       2246.35       2284.70        73.80 o                         
   2   9   6        275.02        367.18        65.93 o                         
   3   9   6       4754.72       4682.17       122.09 o                         
   4   9   6         33.22        118.67       114.08 o                         
   5   9   6       2593.43       2511.35       110.19 o                         
   6   9   6        643.79        171.41       132.08 o                         
   7   9   6        290.58        441.30       140.62 o                         
   8   9   6         16.74        -24.39       234.37 o                         
  -7  10   6        146.99        407.04       177.95 o                         
  -6  10   6        519.74        629.54       103.51 o                         
  -5  10   6         87.33         81.83       167.82 o                         
  -4  10   6        109.16        172.32        97.34 o                         
  -3  10   6       1566.01       1631.43       125.66 o                         
  -2  10   6        187.51        235.46        66.35 o                         
  -1  10   6        677.61        695.69        65.67 o                         
   0  10   6        326.83        327.84        63.45 o                         
   1  10   6        355.84        263.83        70.88 o                         
   2  10   6        114.14         93.64        63.11 o                         
   3  10   6         12.24         -5.47        79.34 o                         
   4  10   6        149.68        153.60       111.40 o                         
   5  10   6        839.99       1026.54       118.75 o                         
   6  10   6          3.46         66.81       159.14 o                         
   7  10   6         22.27        -32.65       181.05 o                         
   8  10   6         35.15        207.50       231.47 o                         
  -7  11   6        146.40         37.20       219.07 o                         
  -6  11   6        457.93        347.43       132.08 o                         
  -5  11   6         30.61        -12.62       103.17 o                         
  -4  11   6        555.05        699.68       106.21 o                         
  -3  11   6        309.84        431.35       119.78 o                         
  -2  11   6         77.31         21.97        71.96 o                         
  -1  11   6       3191.50       3223.97       122.97 o                         
   0  11   6         15.64        -69.60        88.66 o                         
   1  11   6       1444.50       1443.16       100.81 o                         
   2  11   6          2.12        -34.95        90.04 o                         
   3  11   6        280.11        168.99       124.00 o                         
   4  11   6        711.07        772.14        98.15 o                         
   5  11   6        381.04        288.92       184.18 o                         
   6  11   6         14.31         99.24       277.36 o                         
   7  11   6       1093.47       1271.51       182.69 o                         
  -6  12   6        758.40        908.38       197.79 o                         
  -5  12   6         68.65        203.62       153.35 o                         
  -4  12   6        227.10        184.30       169.68 o                         
  -3  12   6        258.52        250.15       182.08 o                         
  -2  12   6        462.41        739.29       107.49 o                         
  -1  12   6         18.56        -97.42        97.99 o                         
   0  12   6          5.85         80.39        93.67 o                         
   1  12   6        351.38        159.45        94.22 o                         
   2  12   6          5.95        112.93       111.88 o                         
   3  12   6          6.25         42.04       175.88 o                         
   4  12   6        590.75        920.50       146.74 o                         
   5  12   6         24.42        174.29       179.63 o                         
   6  12   6         27.86       -174.88       357.75 o                         
  -6  13   6        293.74        354.54       206.47 o                         
  -5  13   6          7.45       -165.34       190.14 o                         
  -4  13   6          1.85        261.55       402.60 o                         
  -3  13   6        326.30        178.13       150.54 o                         
  -2  13   6        223.72        314.63       103.90 o                         
  -1  13   6       1102.38        632.01       197.17 o                         
   0  13   6       1119.64        956.48       151.28 o                         
   1  13   6         55.99         42.95       129.84 o                         
   2  13   6         45.61        226.51       155.21 o                         
   3  13   6        336.51         14.53       204.81 o                         
   4  13   6        236.18         81.17       233.13 o                         
   5  13   6          2.92        -18.63        94.66 o                         
  -4  14   6        281.42        182.29       227.34 o                         
  -3  14   6        367.18        268.68       318.28 o                         
  -2  14   6         52.64        290.17       131.44 o                         
  -1  14   6        121.99         97.82       179.61 o                         
   0  14   6        240.02        302.13       179.27 o                         
   1  14   6        436.35        556.78       160.79 o                         
   2  14   6          3.95        -95.48       162.03 o                         
   3  14   6         53.89         16.53       172.78 o                         
   4  14   6         89.94         37.20       286.04 o                         
  -1  15   6        235.87        290.17       306.70 o                         
   0  15   6         52.81       -321.58       297.61 o                         
   1  15   6         13.93        157.07       293.48 o                         
 -11   0   7       3619.83       3014.54       324.89 o                         
  -9   0   7      13745.43      13948.80       546.86 o                         
  -7   0   7        242.90        140.12        65.31 o                         
  -5   0   7       9024.24       9041.55       232.30 o                         
  -3   0   7        511.11        458.40        33.07 o                         
  -1   0   7      15718.63      15000.35       283.56 o                         
   1   0   7        532.67        664.66        29.76 o                         
   3   0   7       5790.08       5843.48       127.72 o                         
   5   0   7       9934.19      10098.06       336.05 o                         
   7   0   7       2369.57       2573.08       117.39 o                         
   9   0   7         53.12        149.22       128.96 o                         
 -11   1   7        434.57        855.63       361.26 o                         
 -10   1   7        178.10        147.13       102.20 o                         
  -9   1   7        693.47        721.06        93.43 o                         
  -8   1   7         12.42        102.95        65.62 o                         
  -7   1   7        206.51        188.02        64.28 o                         
  -6   1   7        208.77        236.02        25.99 o                         
  -5   1   7        973.19       1051.46        37.41 o                         
  -4   1   7       1305.75       1288.94        29.89 o                         
  -3   1   7      12995.53      12646.22       178.75 o                         
  -2   1   7        545.45        566.25        16.13 o                         
  -1   1   7          0.52         76.86        15.77 o                         
   0   1   7        927.33        938.46        19.43 o                         
   1   1   7       1346.99       1419.40        30.83 o                         
   2   1   7         13.70         41.33        21.78 o                         
   3   1   7       7581.32       7613.83       134.54 o                         
   4   1   7       2849.98       2681.91        75.18 o                         
   5   1   7       1999.49       1849.59        72.64 o                         
   6   1   7        563.98        493.74        58.88 o                         
   7   1   7          4.83         33.13        58.47 o                         
   8   1   7          1.82       -108.81        72.54 o                         
   9   1   7          1.42         41.33       124.00 o                         
 -11   2   7         74.74        214.94       384.41 o                         
 -10   2   7       1536.17       1765.61       183.79 o                         
  -9   2   7        810.35        712.82        90.37 o                         
  -8   2   7        275.58        160.06        67.41 o                         
  -7   2   7        964.34        967.96        53.44 o                         
  -6   2   7        484.12        526.48        74.82 o                         
  -5   2   7        362.93        450.09        94.45 o                         
  -4   2   7        866.56        989.24        33.89 o                         
  -3   2   7        103.07        197.42        18.42 o                         
  -2   2   7      10293.98      10423.87       141.87 o                         
  -1   2   7      24730.27      25058.18       365.81 o                         
   0   2   7       1608.55       1599.73        30.79 o                         
   1   2   7      26108.28      24985.04       375.94 o                         
   2   2   7      66461.88      67407.09      1072.30 o                         
   3   2   7         15.41        -12.90        34.93 o                         
   4   2   7          8.75        -42.48        88.46 o                         
   5   2   7       4424.28       4233.08       159.14 o                         
   6   2   7        163.33        189.14        58.28 o                         
   7   2   7       3326.48       3428.92       185.39 o                         
   8   2   7        400.56        333.97        87.95 o                         
   9   2   7        258.78        244.49        91.06 o                         
  10   2   7        330.48        494.78       160.38 o                         
 -11   3   7         32.06        677.89       411.69 o                         
 -10   3   7        173.94        -65.72       284.38 o                         
  -9   3   7        301.95        353.94       159.55 o                         
  -8   3   7        497.60        683.68        85.49 o                         
  -7   3   7       2526.52       2571.45        81.54 o                         
  -6   3   7        318.99        294.63        41.31 o                         
  -5   3   7        576.43        644.67        26.55 o                         
  -4   3   7         55.74         51.30        16.53 o                         
  -3   3   7        163.40        163.18        35.34 o                         
  -2   3   7        516.20        663.18        43.40 o                         
  -1   3   7       1912.97       1756.68        61.80 o                         
   0   3   7      35213.34      35765.38       464.27 o                         
   1   3   7        514.16        475.78        25.47 o                         
   2   3   7       5645.60       5960.75        87.51 o                         
   3   3   7       4781.47       4796.41        97.43 o                         
   4   3   7       1037.50       1080.76        49.22 o                         
   5   3   7       4359.81       4351.04       118.08 o                         
   6   3   7        572.70        632.07       165.96 o                         
   7   3   7        237.38        400.95        81.23 o                         
   8   3   7        444.69        369.12        76.78 o                         
   9   3   7        577.47        585.00        97.92 o                         
  10   3   7        143.22        324.74       137.08 o                         
 -11   4   7        231.85        332.39       278.80 o                         
 -10   4   7         16.78        -50.01       294.72 o                         
  -9   4   7       1739.82       1548.67       137.21 o                         
  -8   4   7         47.40         68.74        99.10 o                         
  -7   4   7          9.43         26.84        73.99 o                         
  -6   4   7       2584.39       2515.35        74.31 o                         
  -5   4   7        488.44        455.68        40.66 o                         
  -4   4   7          1.50         47.06        76.06 o                         
  -3   4   7         71.38        103.74        66.34 o                         
  -2   4   7       4204.18       4411.51        75.24 o                         
  -1   4   7        264.46        207.58        23.38 o                         
   0   4   7        276.95        196.82        24.66 o                         
   1   4   7        108.59         26.41        34.93 o                         
   2   4   7       5654.37       5833.86        90.31 o                         
   3   4   7       2460.08       2323.72        54.95 o                         
   4   4   7        539.72        423.84        45.88 o                         
   5   4   7        421.64        577.05       113.67 o                         
   6   4   7        460.26        454.83        71.10 o                         
   7   4   7        237.43        241.78        57.37 o                         
   8   4   7          0.46         97.73       184.15 o                         
   9   4   7       1010.22        930.01       145.34 o                         
  10   4   7         38.34        -78.54       248.83 o                         
 -11   5   7         95.93       -140.12       387.72 o                         
 -10   5   7        255.02        342.66       342.66 o                         
  -9   5   7       1953.18       2047.96       242.87 o                         
  -8   5   7        710.09        576.18       163.07 o                         
  -7   5   7        486.77        314.87       114.17 o                         
  -6   5   7       1031.32       1211.80        84.94 o                         
  -5   5   7        651.91        584.78        73.50 o                         
  -4   5   7         51.43         36.10        59.88 o                         
  -3   5   7         29.53         -3.34        31.55 o                         
  -2   5   7       4204.94       4026.62        74.97 o                         
  -1   5   7       3448.61       3351.74        62.55 o                         
   0   5   7       2495.73       2430.70        53.36 o                         
   1   5   7       1860.46       1824.36        90.94 o                         
   2   5   7         62.74         94.82        32.44 o                         
   3   5   7       2254.39       2326.84        60.85 o                         
   4   5   7       8368.23       8164.31       163.57 o                         
   5   5   7       2661.75       2795.04       166.17 o                         
   6   5   7       1080.13       1109.86        75.41 o                         
   7   5   7        150.53        244.06        62.70 o                         
   8   5   7        384.00        606.73       262.06 o                         
   9   5   7        186.90       -228.17       299.26 o                         
  10   5   7          0.80        722.12       259.17 o                         
 -10   6   7         15.23        260.41       362.92 o                         
  -9   6   7        381.17        116.31       153.30 o                         
  -8   6   7        847.62       1096.24       221.97 o                         
  -7   6   7        184.67        277.29        84.39 o                         
  -6   6   7       2156.55       1939.77       107.88 o                         
  -5   6   7       1181.61       1063.22       145.91 o                         
  -4   6   7       1326.64       1252.48        84.32 o                         
  -3   6   7          2.19         94.12        91.14 o                         
  -2   6   7        146.24        204.56       103.34 o                         
  -1   6   7        971.67       1028.68       100.24 o                         
   0   6   7       7212.60       7315.15       142.40 o                         
   1   6   7        860.59        763.84        39.33 o                         
   2   6   7       2391.61       2547.21        63.79 o                         
   3   6   7       2970.62       2930.41        73.80 o                         
   4   6   7       1450.49       1351.13        82.67 o                         
   5   6   7       4780.94       4580.53       113.74 o                         
   6   6   7        816.35        781.92       105.82 o                         
   7   6   7        744.17        688.00       201.51 o                         
   8   6   7        563.66        910.75       208.95 o                         
  10   6   7        134.62       -182.29       326.54 o                         
 -10   7   7        619.36        568.77       420.37 o                         
  -9   7   7        109.68        421.20       428.64 o                         
  -8   7   7        588.36        529.95       289.34 o                         
  -7   7   7        109.64         12.03       144.46 o                         
  -6   7   7         50.69        129.20        70.32 o                         
  -5   7   7       1817.34       1777.08        89.31 o                         
  -4   7   7       1161.54       1097.38        98.17 o                         
  -3   7   7       2721.62       2591.79       110.98 o                         
  -2   7   7       7945.12       8002.61       217.63 o                         
  -1   7   7        214.87        311.80       123.59 o                         
   0   7   7      10992.72      11546.22       186.21 o                         
   1   7   7        908.65        796.64        48.52 o                         
   2   7   7       3559.34       3449.87        79.57 o                         
   3   7   7       2298.84       2223.03       102.10 o                         
   4   7   7        615.57        606.25        88.87 o                         
   5   7   7       6540.90       6964.81       192.00 o                         
   6   7   7       2427.35       2402.99        96.62 o                         
   7   7   7        236.86        363.88       143.83 o                         
   8   7   7        551.39        691.13       157.49 o                         
   9   7   7         29.72        -37.20       302.16 o                         
  -9   8   7          7.70        691.53       331.50 o                         
  -8   8   7         84.15         22.23       184.12 o                         
  -7   8   7       1747.14       1695.59       115.38 o                         
  -6   8   7         66.26        130.66       165.96 o                         
  -5   8   7       1304.47       1320.03        96.47 o                         
  -4   8   7        359.32        321.96        97.96 o                         
  -3   8   7        678.67        744.10       103.54 o                         
  -2   8   7       2599.45       2708.21        67.79 o                         
  -1   8   7         35.07         35.54        50.76 o                         
   0   8   7        301.39        245.64        60.14 o                         
   1   8   7        364.15        324.20        83.08 o                         
   2   8   7        398.46        462.12        63.66 o                         
   3   8   7         11.57         22.29        48.48 o                         
   4   8   7       1300.67       1262.21        65.48 o                         
   5   8   7       2292.77       2300.84        95.84 o                         
   6   8   7       1283.34       1583.17        99.48 o                         
   7   8   7         49.37         95.48       223.62 o                         
   8   8   7          0.52         44.41       148.60 o                         
   9   8   7        120.10        103.36       210.96 o                         
  -9   9   7         64.63       -305.88       379.87 o                         
  -8   9   7         75.60       -276.74       339.36 o                         
  -7   9   7        504.26        769.20       117.18 o                         
  -6   9   7        872.78       1101.12       102.72 o                         
  -5   9   7         28.85        108.07       139.92 o                         
  -4   9   7        416.91        476.54        85.40 o                         
  -3   9   7        247.83        473.57       155.01 o                         
  -2   9   7       3338.74       3276.86       102.72 o                         
  -1   9   7        194.86        345.87       110.16 o                         
   0   9   7        670.93        568.52       126.28 o                         
   1   9   7       5868.09       5812.96       201.92 o                         
   2   9   7       5964.10       6284.15       143.31 o                         
   3   9   7        421.72        385.05       105.82 o                         
   4   9   7       4589.99       4683.12       304.02 o                         
   5   9   7        242.97        273.26        81.63 o                         
   6   9   7        329.91         45.81       192.83 o                         
   7   9   7         39.23        -58.72       185.51 o                         
   8   9   7          3.67         -8.27       228.58 o                         
   9   9   7          0.40         89.41       251.20 o                         
  -7  10   7        130.32        183.77       182.24 o                         
  -6  10   7         70.24        217.22       113.95 o                         
  -5  10   7       2503.81       2545.50       146.53 o                         
  -4  10   7         13.68        239.98       236.23 o                         
  -3  10   7       1466.18       1372.49        89.17 o                         
  -2  10   7       1646.61       1623.78        90.01 o                         
  -1  10   7        135.11        171.67        61.63 o                         
   0  10   7        417.12        359.40        62.59 o                         
   1  10   7       1152.80       1158.93        81.55 o                         
   2  10   7        312.49        299.44        64.95 o                         
   3  10   7       2851.30       2989.90       117.07 o                         
   4  10   7       1477.07       1585.80       101.23 o                         
   5  10   7        784.24        793.36       209.36 o                         
   6  10   7        467.07        260.86       129.01 o                         
   7  10   7         74.25        439.39       299.26 o                         
   8  10   7         57.15        272.81       257.10 o                         
  -7  11   7        240.34        111.19       222.38 o                         
  -6  11   7        184.13        232.30       182.29 o                         
  -5  11   7        114.75        434.37       112.41 o                         
  -4  11   7        276.21        263.69       134.96 o                         
  -3  11   7       1946.41       1777.79       135.86 o                         
  -2  11   7         63.04       -113.06       122.14 o                         
  -1  11   7         62.24        209.98       117.60 o                         
   0  11   7       1097.18       1055.59        74.86 o                         
   1  11   7        201.65        396.10       121.52 o                         
   2  11   7        548.17        714.90        95.01 o                         
   3  11   7        608.49        649.15        98.78 o                         
   4  11   7          0.23          0.00        29.23 o                         
   5  11   7         48.36        -28.75       174.23 o                         
   6  11   7         98.00        327.47       202.35 o                         
   7  11   7         38.94         87.81       212.46 o                         
  -7  12   7        102.49        176.91       400.53 o                         
  -6  12   7         17.23        160.18       237.47 o                         
  -5  12   7        496.78        774.71       334.40 o                         
  -4  12   7        276.71        374.11       202.13 o                         
  -3  12   7         53.82        123.00       118.32 o                         
  -2  12   7          4.95         66.65        99.70 o                         
  -1  12   7        923.33        720.37        97.00 o                         
   0  12   7        626.56        565.08       224.86 o                         
   1  12   7         54.05       -106.20        93.00 o                         
   2  12   7         73.02        113.03       113.67 o                         
   3  12   7         13.89          3.45        91.85 o                         
   4  12   7        180.17        407.66       134.12 o                         
   5  12   7        212.31       -132.27       355.06 o                         
   6  12   7         49.41        185.50       177.48 o                         
  -6  13   7          1.01        694.24       247.99 o                         
  -5  13   7         26.63          8.27       207.91 o                         
  -4  13   7        475.91        423.16       231.70 o                         
  -3  13   7        736.44        859.35       214.94 o                         
  -2  13   7         13.33        -36.54       150.71 o                         
  -1  13   7        490.11        590.67       156.25 o                         
   0  13   7        149.10        207.50       186.83 o                         
   1  13   7        942.77        871.40       140.39 o                         
   2  13   7         41.18        354.65       157.49 o                         
   3  13   7        701.88        523.38       273.43 o                         
   5  13   7        666.04        651.43       390.61 o                         
  -4  14   7        108.53        -45.47       240.57 o                         
  -3  14   7         13.77        112.57       186.89 o                         
  -2  14   7          0.84        182.29       314.14 o                         
  -1  14   7        372.39         89.03       216.39 o                         
   0  14   7        509.17        281.49       166.17 o                         
   1  14   7        133.20        284.26       195.51 o                         
   2  14   7          5.79        183.86       205.01 o                         
   3  14   7        708.39        807.68       190.14 o                         
   4  14   7        240.63        326.54       308.77 o                         
  -1  15   7          0.27       -189.31       322.00 o                         
   0  15   7          0.02         41.33       305.88 o                         
 -10   0   8       1678.25       1773.26       281.49 o                         
  -8   0   8       2146.88       1922.48       140.95 o                         
  -6   0   8      18383.19      18107.06       415.41 o                         
  -4   0   8       1558.20       1578.57        56.22 o                         
  -2   0   8      93029.44      95512.84      1827.82 o                         
   0   0   8       5342.14       5619.86       115.74 o                         
   2   0   8      81528.18      81705.82      2021.68 o                         
   4   0   8      11545.72      10807.78       374.49 o                         
   6   0   8        197.56        207.50        73.99 o                         
   8   0   8       2067.02       2060.12       233.54 o                         
 -10   1   8       1895.21       1779.56       122.41 o                         
  -9   1   8          8.29        -27.45       105.61 o                         
  -8   1   8        635.62        793.55        79.78 o                         
  -7   1   8         83.46        112.55        48.86 o                         
  -6   1   8        648.24        731.22        86.18 o                         
  -5   1   8       1810.10       1973.66        50.23 o                         
  -4   1   8       3927.50       4096.69        86.39 o                         
  -3   1   8        846.14        972.40        23.95 o                         
  -2   1   8      21289.35      21206.82       277.06 o                         
  -1   1   8       5089.13       5161.43        68.29 o                         
   0   1   8       2605.52       2540.84        36.68 o                         
   1   1   8       6676.92       6084.31        85.15 o                         
   2   1   8       6199.80       6137.14        95.90 o                         
   3   1   8      27952.27      28862.07       497.59 o                         
   4   1   8        137.93         62.33        42.78 o                         
   5   1   8        274.07        267.73       142.40 o                         
   6   1   8       1215.13       1137.70       133.30 o                         
   7   1   8        658.64        751.79       121.11 o                         
   8   1   8        232.91        220.55       165.13 o                         
   9   1   8          3.69       -241.19       160.79 o                         
 -11   2   8       1181.52       1070.98       332.33 o                         
 -10   2   8       1625.22       1214.41       336.05 o                         
  -9   2   8         58.23         36.34        87.33 o                         
  -8   2   8       1072.37        973.43        74.88 o                         
  -7   2   8        829.50        878.59        43.81 o                         
  -6   2   8        186.41        245.32        31.83 o                         
  -5   2   8       1301.11       1444.94        78.74 o                         
  -4   2   8        860.57        915.20        31.00 o                         
  -3   2   8      25661.08      26171.24       352.08 o                         
  -2   2   8       5983.14       5784.14        75.24 o                         
  -1   2   8        471.04        485.25        18.97 o                         
   0   2   8      17855.39      17269.58       215.11 o                         
   1   2   8         28.82         47.34        31.00 o                         
   2   2   8        122.99        115.40        27.65 o                         
   3   2   8        464.40        440.28        38.78 o                         
   4   2   8        328.27        299.98        57.53 o                         
   5   2   8       2623.30       2444.53       120.70 o                         
   6   2   8        652.64        681.29       126.07 o                         
   7   2   8          4.00        -65.98       105.40 o                         
   8   2   8       1240.30       1340.06        89.16 o                         
   9   2   8         47.76        -85.68       122.35 o                         
  10   2   8         21.71       -260.41       190.97 o                         
  11   2   8         24.10        286.04       232.71 o                         
 -11   3   8         32.98       -207.50       331.50 o                         
 -10   3   8        760.75        928.79       388.13 o                         
  -9   3   8          4.50         36.39       148.96 o                         
  -8   3   8         25.99        393.95       100.32 o                         
  -7   3   8        161.37        255.84       112.22 o                         
  -6   3   8       4092.87       4229.28        73.77 o                         
  -5   3   8         87.70        105.20        20.60 o                         
  -4   3   8       3651.13       3583.47        51.53 o                         
  -3   3   8       1199.92       1107.63        32.40 o                         
  -2   3   8       5561.91       5441.96        79.54 o                         
  -1   3   8      15349.95      15044.07       194.82 o                         
   0   3   8      30243.20      29532.32       427.76 o                         
   1   3   8       5046.64       5356.12        84.53 o                         
   2   3   8          2.62        -39.68        26.45 o                         
   3   3   8        395.62        547.46        52.70 o                         
   4   3   8          3.31        116.18        42.38 o                         
   5   3   8        125.89        258.03        94.45 o                         
   6   3   8          6.10         56.50       148.80 o                         
   7   3   8        715.29        666.74        84.84 o                         
   8   3   8       1910.23       1955.39       209.15 o                         
   9   3   8        337.16        354.94        90.46 o                         
  10   3   8         18.43          0.00        41.33 o                         
 -11   4   8         52.25        344.25       423.68 o                         
 -10   4   8        134.74        244.38       177.95 o                         
  -9   4   8         12.94       -251.72       169.11 o                         
  -8   4   8       2027.54       2159.84       151.84 o                         
  -7   4   8        756.17        684.70        60.86 o                         
  -6   4   8        263.23        311.35        66.34 o                         
  -5   4   8          0.01          8.97        32.10 o                         
  -4   4   8       2910.91       2895.26        72.85 o                         
  -3   4   8       1451.04       1316.24        94.24 o                         
  -2   4   8      11561.07      12536.18       193.34 o                         
  -1   4   8       1830.97       1797.58        36.53 o                         
   0   4   8        329.02        513.34        26.51 o                         
   1   4   8       3255.92       3491.53        66.87 o                         
   2   4   8       1845.63       1869.97        69.44 o                         
   3   4   8      43093.46      44209.77       788.99 o                         
   4   4   8          2.91         17.78        39.77 o                         
   5   4   8        519.75        498.12       142.60 o                         
   6   4   8         49.85        174.22       231.27 o                         
   7   4   8        113.53         48.83        74.09 o                         
   8   4   8        227.53        368.61        65.87 o                         
   9   4   8        229.31        275.44       241.39 o                         
  10   4   8        282.36         45.47       289.76 o                         
 -11   5   8         37.06        -29.35       373.67 o                         
 -10   5   8          5.99         86.80       376.56 o                         
  -9   5   8        204.55        -54.49       185.80 o                         
  -8   5   8        712.71        700.56       255.03 o                         
  -7   5   8        411.27        393.05        69.57 o                         
  -6   5   8        194.59        326.47       128.96 o                         
  -5   5   8        637.34        624.14        60.98 o                         
  -4   5   8          0.30        -34.12        69.53 o                         
  -3   5   8        852.87        902.39        36.77 o                         
  -2   5   8        743.05        715.42        31.69 o                         
  -1   5   8       2945.29       3121.59        63.43 o                         
   0   5   8       9060.73       8939.08       140.01 o                         
   1   5   8        612.61        624.13        43.19 o                         
   2   5   8        210.82        290.54        86.18 o                         
   3   5   8         13.36         12.85        37.41 o                         
   4   5   8       9944.10       9692.64       208.98 o                         
   5   5   8       2826.82       2752.78        83.41 o                         
   6   5   8         56.62          3.11       107.06 o                         
   7   5   8        229.93        121.95        85.15 o                         
   8   5   8       1446.69       1200.77       160.38 o                         
   9   5   8       1050.16        863.07       268.26 o                         
  10   5   8        289.08       -160.38       239.33 o                         
 -10   6   8         72.77       -260.41       325.72 o                         
  -9   6   8         93.07         19.26       138.11 o                         
  -8   6   8        107.78        437.25       127.55 o                         
  -7   6   8       3961.21       3892.18       194.27 o                         
  -6   6   8        585.39        629.50       109.54 o                         
  -5   6   8       5222.58       5347.17       219.69 o                         
  -4   6   8         16.94         56.68        56.41 o                         
  -3   6   8       1636.61       1632.08        41.30 o                         
  -2   6   8       1280.98       1430.36        46.77 o                         
  -1   6   8        241.58        303.21        33.91 o                         
   0   6   8       4292.21       4523.01       143.43 o                         
   1   6   8       5472.28       5183.90       106.23 o                         
   2   6   8        647.32        488.10        46.09 o                         
   3   6   8          4.50        -10.12        42.00 o                         
   4   6   8        159.95        153.23        40.61 o                         
   5   6   8        126.07        188.70        51.06 o                         
   6   6   8         48.87         29.78        99.41 o                         
   7   6   8         35.90        -27.98        76.65 o                         
   8   6   8         11.80         29.35       116.60 o                         
   9   6   8        670.75       1241.28       289.76 o                         
  10   6   8          5.17        664.66       338.12 o                         
 -10   7   8        105.76        286.04       371.60 o                         
  -9   7   8        796.66       1012.15       210.49 o                         
  -8   7   8       1194.56       1412.71       194.48 o                         
  -7   7   8         45.75        -65.49        78.60 o                         
  -6   7   8       1428.71       1577.14       268.68 o                         
  -5   7   8        573.98        500.68        75.25 o                         
  -4   7   8         39.98         69.22        27.60 o                         
  -3   7   8        467.79        479.02        49.19 o                         
  -2   7   8       1596.77       1586.89        48.17 o                         
  -1   7   8         73.97         34.69        62.00 o                         
   0   7   8       1331.81       1340.88        49.19 o                         
   1   7   8       4885.36       4887.66       103.61 o                         
   2   7   8       2046.68       2024.84        69.24 o                         
   3   7   8       1385.22       1239.13        54.42 o                         
   4   7   8          2.07        -27.76        47.53 o                         
   5   7   8        311.39        288.57        64.76 o                         
   6   7   8       3041.99       2738.13       212.87 o                         
   7   7   8        925.04        879.74       219.69 o                         
   8   7   8        176.75        269.13       172.47 o                         
  -9   8   8          1.04         70.36       493.12 o                         
  -8   8   8          9.10       -452.61       301.74 o                         
  -7   8   8         88.68        151.77       108.46 o                         
  -6   8   8       6343.42       6176.94       174.75 o                         
  -5   8   8         37.53        117.05        79.98 o                         
  -4   8   8        260.12        247.89        48.69 o                         
  -3   8   8        231.93        187.65        84.74 o                         
  -2   8   8       1391.97       1334.30        99.82 o                         
  -1   8   8        126.44        187.33        54.36 o                         
   0   8   8        328.97        296.95       101.48 o                         
   1   8   8       1832.41       1822.99        71.72 o                         
   2   8   8        742.94        642.59        56.42 o                         
   3   8   8         12.71         84.98        48.45 o                         
   4   8   8         36.09         91.25        61.41 o                         
   5   8   8        589.29        531.14        75.79 o                         
   6   8   8       1031.40       1015.93       178.98 o                         
   7   8   8         62.82        370.77       168.34 o                         
   8   8   8         44.01         30.50       147.18 o                         
   9   8   8         32.94        -58.07       207.88 o                         
  -9   9   8          6.53       -317.04       350.52 o                         
  -8   9   8          4.75        170.32       191.72 o                         
  -7   9   8       1090.57       1147.65       128.93 o                         
  -6   9   8         70.46        109.02        94.26 o                         
  -5   9   8        640.10        492.16        93.45 o                         
  -4   9   8         66.49        102.38       144.05 o                         
  -3   9   8       1189.24       1086.63        87.40 o                         
  -2   9   8       2263.94       2278.71        82.15 o                         
  -1   9   8        177.05         98.37        46.83 o                         
   0   9   8         70.33        -14.56        38.74 o                         
   1   9   8       1697.38       1886.53        81.85 o                         
   2   9   8        972.00       1005.66        68.20 o                         
   3   9   8        322.30        317.40        61.23 o                         
   4   9   8       3345.46       3118.79       114.04 o                         
   5   9   8        297.20        285.24        92.80 o                         
   6   9   8       3638.61       4094.14       207.45 o                         
   7   9   8        233.38        685.60       232.92 o                         
   8   9   8          1.88         53.74       214.94 o                         
   9   9   8        338.23        509.27       269.29 o                         
  -7  10   8        374.14        382.89       189.54 o                         
  -6  10   8         55.84         23.60       135.17 o                         
  -5  10   8         11.88        343.82       239.95 o                         
  -4  10   8         13.63         96.13        97.34 o                         
  -3  10   8       1484.70       1433.10       220.52 o                         
  -2  10   8         33.49        -85.20       140.54 o                         
  -1  10   8        730.49        728.37       148.60 o                         
   0  10   8         84.51         75.78        63.81 o                         
   1  10   8        138.89        253.03        96.72 o                         
   2  10   8        949.80        892.89        88.66 o                         
   3  10   8        157.84        183.67        92.27 o                         
   4  10   8        362.52        303.76       118.22 o                         
   5  10   8          2.41        110.43       119.66 o                         
   6  10   8          0.20        292.70       176.06 o                         
   7  10   8         76.04         22.37       169.59 o                         
   8  10   8          0.38       -290.17       256.27 o                         
  -7  11   8        681.62        565.87       284.38 o                         
  -6  11   8          0.76       -109.45       142.60 o                         
  -5  11   8        122.95        120.20       240.36 o                         
  -4  11   8       1980.88       2284.36       479.48 o                         
  -3  11   8        884.48        928.66       115.58 o                         
  -2  11   8          4.33         58.05       148.80 o                         
  -1  11   8       5311.98       5379.44       149.89 o                         
   0  11   8        801.31        668.45        74.86 o                         
   1  11   8         29.43        -70.15       262.27 o                         
   2  11   8         22.37         92.00       124.00 o                         
   3  11   8        326.73        375.71        93.62 o                         
   4  11   8       1461.65       1609.93       111.64 o                         
   5  11   8         43.58         55.27       204.81 o                         
   6  11   8          0.08        144.68       204.29 o                         
   7  11   8        366.94        457.73       301.95 o                         
  -7  12   8        180.71        -83.20       356.30 o                         
  -6  12   8        798.10        626.46       167.38 o                         
  -5  12   8        341.34        240.15       153.35 o                         
  -4  12   8        993.89       1205.74       262.89 o                         
  -3  12   8         77.12        206.54       149.42 o                         
  -2  12   8        135.67        431.72       160.79 o                         
  -1  12   8          1.36        148.15       337.29 o                         
   0  12   8       1814.06       1637.01       303.40 o                         
   1  12   8        163.26        165.13       204.81 o                         
   2  12   8        124.71        317.44       156.87 o                         
   3  12   8        126.28        227.37       107.08 o                         
   4  12   8         20.54         13.30       143.64 o                         
   5  12   8         44.69         20.71       307.53 o                         
   6  12   8        396.77         -1.08       411.49 o                         
  -5  13   8        452.36        392.01       206.88 o                         
  -4  13   8        151.66         97.46       179.39 o                         
  -3  13   8        207.81        281.49       194.27 o                         
  -2  13   8        309.57        565.87       269.09 o                         
  -1  13   8        407.67        480.07       124.24 o                         
   0  13   8        392.85        321.58       161.62 o                         
   1  13   8         42.92       -106.60       245.32 o                         
   2  13   8        101.00        140.12       221.97 o                         
   3  13   8        800.47        987.23       158.27 o                         
   4  13   8        555.28        711.00       209.48 o                         
   5  13   8          1.94       -534.46       356.30 o                         
  -4  14   8        479.74        657.88       280.66 o                         
  -3  14   8         15.26        240.47       154.75 o                         
  -2  14   8         18.45       -274.84       324.06 o                         
  -1  14   8         69.42        -88.57       143.68 o                         
   0  14   8         31.93       -241.19       160.79 o                         
   1  14   8        219.04        211.22       169.89 o                         
   2  14   8       1009.83        932.51       204.19 o                         
   3  14   8          9.24       -107.06       255.45 o                         
   0  15   8        259.59        211.22       289.76 o                         
 -11   0   9         56.81        -90.52       222.79 o                         
  -9   0   9       1120.31        810.99       139.30 o                         
  -7   0   9       1746.13       1817.07        93.00 o                         
  -5   0   9      12481.47      12399.57       300.50 o                         
  -3   0   9       2417.93       2220.91        48.36 o                         
  -1   0   9       3401.91       3340.67        74.40 o                         
   1   0   9       2083.23       2048.55        52.50 o                         
   3   0   9       7458.96       7256.71       197.17 o                         
   5   0   9       7639.15       7622.94       247.18 o                         
   7   0   9       5861.41       5972.03       208.74 o                         
   9   0   9        354.11        412.93       185.59 o                         
 -11   1   9       1685.09       1735.64       369.53 o                         
 -10   1   9          4.19        -47.44       192.00 o                         
  -9   1   9       1620.30       1543.97       109.28 o                         
  -8   1   9        490.99        504.29        72.73 o                         
  -7   1   9        526.03        405.37        55.68 o                         
  -6   1   9       2570.66       2577.67        68.79 o                         
  -5   1   9        161.22        119.46        31.86 o                         
  -4   1   9       1790.85       1736.84        46.37 o                         
  -3   1   9      18774.50      18361.41       233.12 o                         
  -2   1   9       2556.74       2644.34        44.19 o                         
  -1   1   9        961.99        992.17        26.25 o                         
   0   1   9        548.90        715.31        24.26 o                         
   1   1   9       1180.15       1080.35        29.47 o                         
   2   1   9       7300.56       7202.31       123.49 o                         
   3   1   9       1850.20       1815.78        59.17 o                         
   4   1   9        205.94        119.00        49.48 o                         
   5   1   9       3114.15       3107.13       121.94 o                         
   6   1   9          0.06        -28.45       121.52 o                         
   7   1   9       1389.79       1334.00        79.48 o                         
   8   1   9         28.62         22.69        78.88 o                         
   9   1   9        223.13         75.83       130.71 o                         
  10   1   9        470.70        -53.74       244.29 o                         
  11   1   9         89.65       -136.82       281.49 o                         
 -11   2   9        260.19       -347.62       354.65 o                         
 -10   2   9        693.86        474.94       297.20 o                         
  -9   2   9       1530.57       1672.19       145.97 o                         
  -8   2   9        169.31        244.96       157.28 o                         
  -7   2   9       1229.67       1075.87        49.05 o                         
  -6   2   9        456.32        453.62        33.94 o                         
  -5   2   9        621.34        679.82        29.54 o                         
  -4   2   9       2008.80       1995.31        38.42 o                         
  -3   2   9        654.16        566.03        36.99 o                         
  -2   2   9       4725.32       4907.71        66.57 o                         
  -1   2   9      21095.18      21346.43       319.93 o                         
   0   2   9       2745.35       2728.68        42.82 o                         
   1   2   9       6195.14       6046.87        84.76 o                         
   2   2   9      15860.54      15773.51       222.57 o                         
   3   2   9         53.12         75.01        37.66 o                         
   4   2   9       4021.93       4113.77       178.30 o                         
   5   2   9        250.43        339.55        70.09 o                         
   6   2   9        800.69        715.50        67.56 o                         
   7   2   9        861.13        752.00        83.74 o                         
   8   2   9        219.64        117.49        81.36 o                         
   9   2   9        513.03        667.97       149.63 o                         
  10   2   9        871.13       1012.70       237.26 o                         
 -11   3   9        528.97        494.78       354.65 o                         
 -10   3   9         21.41       -201.71       305.05 o                         
  -9   3   9         34.83        -52.56       152.74 o                         
  -8   3   9       1054.84       1115.62       187.04 o                         
  -7   3   9        407.61        451.36        44.42 o                         
  -6   3   9         92.36        116.98        22.64 o                         
  -5   3   9       6525.09       6912.62        97.39 o                         
  -4   3   9       5891.59       5996.84        84.47 o                         
  -3   3   9       1351.57       1406.10        36.60 o                         
  -2   3   9       1553.53       1525.47        32.65 o                         
  -1   3   9       7267.56       6878.50        90.46 o                         
   0   3   9       3138.30       3364.48        51.93 o                         
   1   3   9        392.12        418.68        25.05 o                         
   2   3   9       7518.73       7761.98       138.65 o                         
   3   3   9        221.34        208.88        62.00 o                         
   4   3   9       2375.28       2313.25        99.42 o                         
   5   3   9       2030.63       2092.97       143.49 o                         
   6   3   9         58.35         -0.13        85.40 o                         
   7   3   9       1740.36       1815.60       161.62 o                         
   8   3   9         99.20        171.70       103.34 o                         
   9   3   9        614.20        692.33        99.80 o                         
  10   3   9        306.53        252.14       193.86 o                         
 -10   4   9          0.56        -69.86       321.17 o                         
  -9   4   9          5.76       -427.19       284.80 o                         
  -8   4   9          1.20         53.51       117.59 o                         
  -7   4   9       3570.27       3447.17       109.59 o                         
  -6   4   9       1773.99       1801.66        54.98 o                         
  -5   4   9       2812.85       2772.28        63.46 o                         
  -4   4   9       3095.89       3071.54        57.04 o                         
  -3   4   9        156.91        146.86        45.67 o                         
  -2   4   9       3911.86       4224.33        70.19 o                         
  -1   4   9       1260.34       1259.87        33.81 o                         
   0   4   9       1634.45       1576.77       104.37 o                         
   1   4   9       3053.11       3003.80        69.27 o                         
   2   4   9       2649.75       2704.32        70.27 o                         
   3   4   9       3702.96       3721.18       101.68 o                         
   4   4   9        927.90        917.37        66.76 o                         
   5   4   9          1.83         48.93       244.29 o                         
   6   4   9       1248.40       1192.83        87.24 o                         
   7   4   9        372.13        379.09        92.27 o                         
   8   4   9         26.85         56.20       165.75 o                         
   9   4   9        596.64        425.66       117.78 o                         
 -11   5   9        758.71        859.35       388.13 o                         
 -10   5   9       2210.16       2618.96       480.31 o                         
  -9   5   9       1769.92       1903.00       177.68 o                         
  -8   5   9        192.99        448.42       126.70 o                         
  -7   5   9        465.79        505.60       139.30 o                         
  -6   5   9       2044.91       1891.46       157.90 o                         
  -5   5   9       4166.04       4306.62        96.45 o                         
  -4   5   9        891.22        930.48        64.48 o                         
  -3   5   9       1352.49       1345.38        58.70 o                         
  -2   5   9      19058.37      21146.04       343.08 o                         
  -1   5   9       2000.97       1918.86        64.69 o                         
   0   5   9        184.92        268.25        36.99 o                         
   1   5   9        255.03        326.34        38.93 o                         
   2   5   9        457.19        396.71        37.20 o                         
   3   5   9       2330.60       2330.25        61.03 o                         
   4   5   9        221.04        190.81        47.95 o                         
   5   5   9        122.74        174.55        51.44 o                         
   6   5   9        614.50        671.99        83.91 o                         
   7   5   9       1624.45       1611.30       135.10 o                         
   8   5   9       1295.75       1394.70       151.28 o                         
   9   5   9         28.74        182.29       176.91 o                         
  10   5   9          6.61        331.09       273.64 o                         
 -10   6   9         30.94       -347.62       314.14 o                         
  -9   6   9        131.67       -163.35       276.74 o                         
  -8   6   9       1618.07       1507.01       178.77 o                         
  -7   6   9       2049.34       1754.81       120.12 o                         
  -6   6   9        512.01        517.98        73.86 o                         
  -5   6   9        897.06        985.91        68.97 o                         
  -4   6   9        365.12        330.56        25.42 o                         
  -3   6   9        876.88        850.94        65.72 o                         
  -2   6   9       1869.02       1955.08       122.56 o                         
  -1   6   9       2875.04       3303.64        74.58 o                         
   0   6   9       1333.31       1345.02        56.42 o                         
   1   6   9       2903.54       3023.90        69.27 o                         
   2   6   9         34.07         88.94        40.92 o                         
   3   6   9        160.38         99.84        37.72 o                         
   4   6   9       1685.24       1615.63        56.56 o                         
   5   6   9       3339.35       3457.43       102.10 o                         
   6   6   9       3279.95       3259.15       408.59 o                         
   7   6   9        117.69        168.78       248.63 o                         
   8   6   9        294.90        294.76       220.73 o                         
   9   6   9        577.79        606.38       269.09 o                         
  10   6   9        109.16        228.17       336.05 o                         
 -10   7   9       1875.55       1894.37       442.28 o                         
  -9   7   9         72.17        367.05       288.10 o                         
  -8   7   9       1579.97       1426.43       187.66 o                         
  -7   7   9       1886.51       1794.51       161.02 o                         
  -6   7   9       2520.47       2442.55       138.68 o                         
  -5   7   9          9.75        158.38        70.81 o                         
  -4   7   9         88.06         70.19        28.60 o                         
  -3   7   9       2715.63       2732.01        64.45 o                         
  -2   7   9       6881.49       6809.62       119.49 o                         
  -1   7   9          3.21         84.43        78.12 o                         
   0   7   9        710.44        560.80        63.04 o                         
   1   7   9       1775.47       1711.04        72.68 o                         
   2   7   9        107.60        149.70        59.94 o                         
   3   7   9        219.92        229.40        43.26 o                         
   4   7   9       1164.17       1313.53        60.30 o                         
   5   7   9       1142.65        937.05        71.15 o                         
   6   7   9         29.87        151.71       114.08 o                         
   7   7   9       1290.02       1142.55       170.71 o                         
   8   7   9         74.02        -97.25       173.92 o                         
  -9   8   9        398.13        968.47       360.02 o                         
  -8   8   9        882.29        290.17       330.68 o                         
  -7   8   9         30.75         17.52       116.38 o                         
  -6   8   9         10.88        104.92       134.34 o                         
  -5   8   9         33.49          6.11        77.14 o                         
  -4   8   9        348.18        371.04        50.99 o                         
  -3   8   9          7.76         39.65        63.86 o                         
  -2   8   9       2097.61       2115.88        65.38 o                         
  -1   8   9         27.96         81.65        44.58 o                         
   0   8   9       1181.63       1009.39        56.73 o                         
   1   8   9       1349.05       1243.63        98.17 o                         
   2   8   9       1078.84       1045.40        81.43 o                         
   3   8   9          9.98         53.33        51.15 o                         
   4   8   9        726.46        701.68        66.29 o                         
   5   8   9        326.04        344.22        74.08 o                         
   6   8   9        755.91        779.74       158.31 o                         
   7   8   9         78.16        198.45       388.13 o                         
   8   8   9          2.44         82.26       172.37 o                         
   9   8   9        248.61        -12.40       327.78 o                         
  -8   9   9         24.76         12.40       311.25 o                         
  -7   9   9        746.01        699.80       244.70 o                         
  -6   9   9        765.34       1094.45       106.12 o                         
  -5   9   9        122.40         18.23       254.41 o                         
  -4   9   9       5602.12       5611.13       220.31 o                         
  -3   9   9        295.53        234.22        84.80 o                         
  -2   9   9        419.47        456.02        59.96 o                         
  -1   9   9         65.87         96.45        67.79 o                         
   0   9   9        714.77        715.61        95.90 o                         
   1   9   9       3778.82       3881.92       113.00 o                         
   2   9   9       1881.60       1890.92       121.52 o                         
   3   9   9         92.49        133.02       146.94 o                         
   4   9   9       1356.43       1516.10        87.81 o                         
   5   9   9        159.57          2.88       142.60 o                         
   6   9   9        305.73        420.18       170.51 o                         
   7   9   9          8.71        103.84       230.85 o                         
   8   9   9          0.20        -16.53       214.11 o                         
  -7  10   9        754.00        648.79       157.11 o                         
  -6  10   9         12.13         72.81       131.64 o                         
  -5  10   9       4080.97       3971.67       147.59 o                         
  -4  10   9        533.38        476.31        93.55 o                         
  -3  10   9        159.79        212.77        94.92 o                         
  -2  10   9        501.18        539.03        91.31 o                         
  -1  10   9        291.14        454.35        59.36 o                         
   0  10   9        188.56        163.62        63.05 o                         
   1  10   9         69.77         97.42       143.02 o                         
   2  10   9        234.20        370.66        98.79 o                         
   3  10   9        343.52        306.43        93.21 o                         
   4  10   9       2657.16       2608.55       127.60 o                         
   5  10   9        310.49        248.70       101.13 o                         
   6  10   9          7.18         85.42       221.35 o                         
   7  10   9       1254.45       1374.92       171.05 o                         
   8  10   9        292.09        661.35       248.01 o                         
  -8  11   9        259.15        940.36       417.89 o                         
  -7  11   9          5.01        -32.65       255.45 o                         
  -6  11   9          0.20        102.71       134.86 o                         
  -5  11   9        730.03        969.52       160.43 o                         
  -4  11   9        334.04        565.39       489.82 o                         
  -3  11   9         75.36        -65.79       179.60 o                         
  -2  11   9          5.22        324.00       110.37 o                         
  -1  11   9       1031.61       1154.06       100.02 o                         
   0  11   9        859.03       1169.72       142.42 o                         
   1  11   9         38.15       -102.02       184.15 o                         
   2  11   9         71.18       -106.62       171.13 o                         
   3  11   9       1602.81       1735.45       260.82 o                         
   4  11   9          1.34         69.96        91.01 o                         
   5  11   9         79.55        -46.88       128.06 o                         
   6  11   9        271.22         98.30       199.68 o                         
   7  11   9        165.61        -79.05       214.11 o                         
  -7  12   9          0.07         -8.27       291.41 o                         
  -6  12   9          1.68        200.82       239.95 o                         
  -5  12   9         36.59         79.00       157.02 o                         
  -4  12   9        227.95        300.39       334.60 o                         
  -3  12   9        414.64        565.15       151.49 o                         
  -2  12   9        104.64        210.85       106.86 o                         
  -1  12   9       2175.71       2193.72       219.28 o                         
   0  12   9          0.63        -39.85       105.88 o                         
   1  12   9         28.96        -53.74       111.19 o                         
   2  12   9          2.89          8.87       112.13 o                         
   3  12   9         82.99        320.25       119.46 o                         
   4  12   9        108.08         90.78       107.28 o                         
   5  12   9        461.80        652.27       228.43 o                         
   6  12   9          0.27         33.30       234.60 o                         
  -5  13   9        615.41        568.37       452.82 o                         
  -4  13   9        222.16       -107.06       202.13 o                         
  -3  13   9         48.03        -78.23       251.52 o                         
  -2  13   9          0.02         69.81       180.01 o                         
  -1  13   9        514.73        498.80       129.43 o                         
   0  13   9       1131.66       1135.05       173.19 o                         
   1  13   9        396.80        128.21       138.77 o                         
   2  13   9          7.00         12.40       153.76 o                         
   3  13   9        253.64        517.11       285.62 o                         
   4  13   9         56.07        369.15       149.62 o                         
  -4  14   9         27.92        300.70       188.33 o                         
  -3  14   9        135.00        268.40       196.23 o                         
  -2  14   9        191.92        489.95       205.47 o                         
  -1  14   9        183.47        252.29       216.39 o                         
   0  14   9         20.65         69.86       173.19 o                         
   1  14   9         67.61        317.04       176.50 o                         
   2  14   9        393.57        450.13       272.81 o                         
   3  14   9          0.47       -228.17       194.27 o                         
 -10   0  10        164.89        441.87       302.57 o                         
  -8   0  10         70.55        -95.48       120.70 o                         
  -6   0  10       5414.90       5514.04       152.94 o                         
  -4   0  10       1411.30       1538.06        55.39 o                         
  -2   0  10      16958.47      18020.68       327.78 o                         
   0   0  10        170.97        136.82        28.52 o                         
   2   0  10       4272.10       4292.19       101.27 o                         
   4   0  10        597.22        494.78        62.83 o                         
   6   0  10       4970.15       4839.05       196.75 o                         
   8   0  10       3484.37       3536.59       267.44 o                         
 -11   1  10        502.98        149.22       351.76 o                         
 -10   1  10        774.49        920.68       265.58 o                         
  -9   1  10        147.07         72.24        83.00 o                         
  -8   1  10       2703.52       2736.37       103.42 o                         
  -7   1  10        351.44        328.23        52.58 o                         
  -6   1  10        301.65        373.95        45.28 o                         
  -5   1  10          0.29         31.60        32.86 o                         
  -4   1  10         74.58        111.09        22.53 o                         
  -3   1  10        527.56        443.67        25.42 o                         
  -2   1  10      14420.27      14685.46       192.51 o                         
  -1   1  10       8447.07       8823.31       119.68 o                         
   0   1  10       7347.86       7361.31        93.53 o                         
   1   1  10       2626.57       2473.43        55.32 o                         
   2   1  10      11864.43      11301.11       173.91 o                         
   3   1  10       1743.75       1616.54       106.44 o                         
   4   1  10        209.32         85.45        87.01 o                         
   5   1  10        829.32        701.28        97.76 o                         
   6   1  10       1125.22        964.59        73.33 o                         
   7   1  10       1352.95       1265.42       204.40 o                         
   8   1  10        390.72        291.09        94.33 o                         
   9   1  10         85.70        115.22       248.21 o                         
  10   1  10        428.97        384.41       161.21 o                         
  11   1  10         68.07        -16.53       250.90 o                         
 -11   2  10          5.39       -144.67       301.33 o                         
 -10   2  10       2704.01       2658.65       391.03 o                         
  -9   2  10       1138.23       1180.58       238.29 o                         
  -8   2  10       5893.47       5806.59       196.75 o                         
  -7   2  10          0.57        -18.60       105.40 o                         
  -6   2  10        215.78        234.08        57.87 o                         
  -5   2  10        123.42        152.25        45.26 o                         
  -4   2  10          0.26        -31.01        23.53 o                         
  -3   2  10      11591.58      11509.83       162.48 o                         
  -2   2  10      15550.23      15073.53       188.86 o                         
  -1   2  10        145.06        146.91        29.14 o                         
   0   2  10      17148.12      16880.39       240.14 o                         
   1   2  10          0.88         16.97        31.21 o                         
   2   2  10        156.25        126.89        37.41 o                         
   3   2  10         11.85         17.15        40.96 o                         
   4   2  10        541.60        553.82        72.40 o                         
   5   2  10         10.18         85.44       125.86 o                         
   6   2  10        250.06         92.08       126.07 o                         
   7   2  10          7.20        275.67       102.87 o                         
   8   2  10          0.18        121.86        83.78 o                         
   9   2  10        298.28         97.76       305.26 o                         
  10   2  10          8.43         90.52       198.41 o                         
  11   2  10         88.30        165.34       261.24 o                         
 -11   3  10        281.98        -24.39       406.73 o                         
 -10   3  10       1058.26        425.75       342.25 o                         
  -9   3  10         40.23        109.82       147.28 o                         
  -8   3  10       2188.71       1968.28        87.47 o                         
  -7   3  10        132.37        185.34        44.91 o                         
  -6   3  10       3798.03       3713.61        60.19 o                         
  -5   3  10        301.06        279.97        29.99 o                         
  -4   3  10       2317.33       2506.81        49.41 o                         
  -3   3  10        147.06        129.93        24.72 o                         
  -2   3  10       1531.95       1493.60        54.56 o                         
  -1   3  10       5147.75       4942.59        70.44 o                         
   0   3  10      32759.42      32103.99       483.61 o                         
   1   3  10       5684.62       5957.90       134.13 o                         
   2   3  10       7189.06       7605.78       142.78 o                         
   3   3  10       4052.54       3791.67       224.45 o                         
   4   3  10       8948.36       8626.40       308.15 o                         
   5   3  10       4017.37       3945.39       314.97 o                         
   6   3  10        562.89        683.33        99.95 o                         
   7   3  10        100.28        167.44        96.55 o                         
   8   3  10       2972.81       3262.46       154.54 o                         
   9   3  10       1991.11       1962.33       122.76 o                         
  10   3  10        204.08        305.88       206.67 o                         
 -10   4  10        175.05        296.78       301.33 o                         
  -9   4  10         52.53       -227.63       151.75 o                         
  -8   4  10        981.64        834.35       176.50 o                         
  -7   4  10        423.39        473.42        95.28 o                         
  -6   4  10          0.11        -34.56        42.31 o                         
  -5   4  10        330.74        364.60        22.24 o                         
  -4   4  10       2707.08       2959.05        83.91 o                         
  -3   4  10        886.38        882.44        36.75 o                         
  -2   4  10       2859.79       2776.83        71.30 o                         
  -1   4  10        478.13        567.68        31.30 o                         
   0   4  10       8202.85       7932.18       133.36 o                         
   1   4  10       3017.23       3065.88        62.80 o                         
   2   4  10       1077.22       1072.31        84.12 o                         
   3   4  10       7472.73       7353.59       153.63 o                         
   4   4  10       4801.33       4862.19       157.28 o                         
   5   4  10       3010.81       2994.76       119.43 o                         
   6   4  10       8720.04       8540.16       298.23 o                         
   7   4  10        862.27        792.03       124.42 o                         
   8   4  10        843.47       1000.32       174.23 o                         
   9   4  10        625.29        589.51       115.51 o                         
 -11   5  10        371.61        698.14       404.25 o                         
 -10   5  10        199.37        -74.40       334.40 o                         
  -9   5  10        124.27        228.17       299.26 o                         
  -8   5  10        561.60        551.76       119.44 o                         
  -7   5  10        643.95        606.81        84.03 o                         
  -6   5  10       1592.88       1760.15       100.65 o                         
  -5   5  10       6181.89       6272.21       114.83 o                         
  -4   5  10        328.85        302.01        24.59 o                         
  -3   5  10        827.57        858.07        97.34 o                         
  -2   5  10       2261.22       2397.22        72.34 o                         
  -1   5  10       1909.51       2214.24        59.32 o                         
   0   5  10       1997.96       1898.89        95.69 o                         
   1   5  10      15832.72      17278.65       322.06 o                         
   2   5  10       1027.65       1077.43        47.79 o                         
   3   5  10       4531.74       4694.00       102.67 o                         
   4   5  10         93.04        168.75        45.69 o                         
   5   5  10       3098.18       3074.66       123.18 o                         
   6   5  10       4199.41       4257.07       168.25 o                         
   7   5  10       2576.94       2567.52       483.82 o                         
   8   5  10       1993.82       2089.90       128.72 o                         
   9   5  10         26.53         82.26       226.10 o                         
  10   5  10         29.17        198.41       293.48 o                         
 -10   6  10        248.65        256.27       335.64 o                         
  -9   6  10        120.95         17.41       183.89 o                         
  -8   6  10       1505.29       1448.78       298.44 o                         
  -7   6  10        877.33       1033.23       232.09 o                         
  -6   6  10        919.43       1008.92        75.29 o                         
  -5   6  10       2863.06       2972.02        93.26 o                         
  -4   6  10        381.12        333.52        30.43 o                         
  -3   6  10          1.05        -63.85        42.57 o                         
  -2   6  10        710.92        667.25        41.13 o                         
  -1   6  10       1701.06       1846.86        58.20 o                         
   0   6  10        151.24         74.12        44.58 o                         
   1   6  10       3666.57       3291.08       110.78 o                         
   2   6  10         14.30         24.90       103.13 o                         
   3   6  10         24.53        -48.38        47.33 o                         
   4   6  10        520.05        553.70       113.26 o                         
   5   6  10       1586.88       1416.28       117.80 o                         
   6   6  10        430.20        279.55       216.59 o                         
   7   6  10         23.94        252.05       111.29 o                         
   8   6  10          3.51        121.51       205.02 o                         
   9   6  10         17.52        296.78       296.78 o                         
  10   6  10          0.63        264.54       368.29 o                         
 -10   7  10          3.12        447.24       418.72 o                         
  -9   7  10        942.31        893.66       342.25 o                         
  -8   7  10        122.43         72.73       142.95 o                         
  -7   7  10        219.12         27.57       103.37 o                         
  -6   7  10        327.51        286.97        77.34 o                         
  -5   7  10         13.11         76.24       180.01 o                         
  -4   7  10        168.53         93.08        49.04 o                         
  -3   7  10       3367.12       3350.53       155.01 o                         
  -2   7  10       1295.32       1304.99        69.03 o                         
  -1   7  10        161.96         60.22        76.47 o                         
   0   7  10       5907.83       5909.58       202.75 o                         
   1   7  10        546.59        470.27        51.96 o                         
   2   7  10       3366.59       3414.01        92.81 o                         
   3   7  10       2330.69       2310.88       114.50 o                         
   4   7  10        648.09        629.10        55.96 o                         
   5   7  10         11.43        -48.70        69.22 o                         
   6   7  10         42.03        133.36        95.78 o                         
   7   7  10          0.42        -41.20       105.38 o                         
   8   7  10        229.97        211.22       186.83 o                         
   9   7  10        151.59        -61.59       280.25 o                         
  -9   8  10        135.45        364.57       348.45 o                         
  -8   8  10         29.52       -243.87       261.24 o                         
  -7   8  10          9.33        -60.40       193.65 o                         
  -6   8  10       5137.53       4708.54       154.81 o                         
  -5   8  10          0.90          4.46        79.05 o                         
  -4   8  10       1453.86       1546.26        93.30 o                         
  -3   8  10        513.69        525.83        46.27 o                         
  -2   8  10       2902.52       2962.23       141.57 o                         
  -1   8  10          6.79          1.92        55.60 o                         
   0   8  10        716.42        831.79        54.39 o                         
   1   8  10        135.12        198.71        52.14 o                         
   2   8  10       2510.20       2582.44        83.12 o                         
   3   8  10        461.14        520.69        60.48 o                         
   4   8  10       2928.80       3080.55       186.21 o                         
   5   8  10        645.66        827.80       248.83 o                         
   6   8  10       3722.02       3752.20       280.04 o                         
   7   8  10         32.54         -6.31       176.10 o                         
   8   8  10       1081.85       1147.86       317.86 o                         
   9   8  10          1.28         20.67       336.46 o                         
  -8   9  10         39.05         61.59       316.62 o                         
  -7   9  10        765.31        884.48       181.69 o                         
  -6   9  10        299.85        533.95       134.75 o                         
  -5   9  10        439.37        520.00        94.28 o                         
  -4   9  10       1239.40       1315.33        93.07 o                         
  -3   9  10       2742.53       2625.84       125.81 o                         
  -2   9  10        788.99        866.29        65.31 o                         
  -1   9  10        512.73        555.48        64.01 o                         
   0   9  10        649.68        704.49        59.14 o                         
   1   9  10       3721.49       3708.96       107.84 o                         
   2   9  10       2376.71       2407.19        86.18 o                         
   3   9  10        179.80        285.26       173.81 o                         
   4   9  10          8.87        -20.01        73.77 o                         
   5   9  10        909.26        936.10       104.16 o                         
   6   9  10        180.56        348.93       103.60 o                         
   7   9  10        709.12        880.10       198.96 o                         
   8   9  10         27.70       -292.65       215.35 o                         
  -8  10  10         12.54       -518.34       345.56 o                         
  -7  10  10       1845.61       2097.39       426.57 o                         
  -6  10  10       2242.56       2435.08       469.56 o                         
  -5  10  10         60.27        -40.01       111.52 o                         
  -4  10  10        263.88        374.77       104.37 o                         
  -3  10  10        783.28        898.57        97.31 o                         
  -2  10  10         26.60         91.21       132.06 o                         
  -1  10  10        904.69        874.81       148.39 o                         
   0  10  10         90.12        -49.02       115.74 o                         
   1  10  10         21.00          2.38       129.79 o                         
   2  10  10       1585.14       1504.49       165.34 o                         
   3  10  10          0.27       -105.90        96.15 o                         
   4  10  10        153.18        152.66       102.37 o                         
   5  10  10        145.06         97.22       152.73 o                         
   6  10  10        382.94        573.99       198.41 o                         
   7  10  10         47.93         13.79       200.04 o                         
   8  10  10         15.01       -111.19       222.38 o                         
  -7  11  10         31.99       -149.22       265.37 o                         
  -6  11  10          6.54        225.85       160.70 o                         
  -5  11  10        172.38        419.42       158.19 o                         
  -4  11  10       1719.37       1760.55       202.13 o                         
  -3  11  10        628.57        439.13       141.31 o                         
  -2  11  10         90.16        500.74       163.35 o                         
  -1  11  10       1132.96       1150.81       134.54 o                         
   0  11  10        193.71        199.48        94.42 o                         
   1  11  10         45.17         80.32        87.51 o                         
   2  11  10       1656.95       1780.63       112.54 o                         
   3  11  10         55.87         59.99       122.99 o                         
   4  11  10        717.22        720.50       105.98 o                         
   5  11  10        547.68        629.95       149.63 o                         
   6  11  10        155.83         92.72       197.01 o                         
   7  11  10          3.40          0.52        40.92 o                         
  -6  12  10       2171.83       2163.67       212.84 o                         
  -5  12  10         31.96        -25.09       163.55 o                         
  -4  12  10        863.46       1041.47       148.14 o                         
  -3  12  10         27.67        158.77       144.46 o                         
  -2  12  10        105.73        119.64       135.85 o                         
  -1  12  10         93.17         -0.62       125.86 o                         
   0  12  10         47.51        116.94       111.65 o                         
   1  12  10        215.87        313.99        99.53 o                         
   2  12  10        863.45        754.86       134.34 o                         
   3  12  10         15.75         34.97       124.92 o                         
   4  12  10       1277.41       1247.89       151.28 o                         
   5  12  10        647.83        783.82       205.57 o                         
   6  12  10          1.28         32.96       384.41 o                         
  -5  13  10        570.25        755.70       186.11 o                         
  -4  13  10        654.93        794.25       193.00 o                         
  -3  13  10         15.20        144.08       266.40 o                         
  -2  13  10         96.99         12.50       193.65 o                         
  -1  13  10        118.56         25.88       159.72 o                         
   0  13  10         72.42         28.14       140.33 o                         
   1  13  10         61.28        -12.97       241.19 o                         
   2  13  10         70.81        -95.57       137.57 o                         
   3  13  10        261.89        340.84       128.04 o                         
   4  13  10       1194.66       1026.65       166.89 o                         
  -4  14  10        415.41        730.91       293.68 o                         
  -3  14  10        176.80        177.82       196.53 o                         
  -2  14  10        366.70        474.79       257.31 o                         
  -1  14  10        187.10        123.95       175.95 o                         
   0  14  10        203.75        237.98       195.57 o                         
   1  14  10        583.33        523.71       259.17 o                         
   2  14  10        689.61        684.50       205.43 o                         
   3  14  10        640.21        746.50       207.09 o                         
 -11   0  11        176.15        277.36       218.25 o                         
  -9   0  11       6735.73       6857.01       298.02 o                         
  -7   0  11       4135.49       4067.75       155.83 o                         
  -5   0  11       5098.41       4732.41       132.68 o                         
  -3   0  11        323.79        149.22        37.61 o                         
  -1   0  11       6254.75       6772.27       137.64 o                         
   1   0  11        276.29        317.04        32.24 o                         
   3   0  11        970.37        920.94        73.99 o                         
   5   0  11       1713.65       1656.28       120.28 o                         
   7   0  11       1924.94       1973.73       211.22 o                         
   9   0  11         27.99         86.80       174.02 o                         
 -11   1  11        307.23        331.09       318.28 o                         
 -10   1  11       1681.01       1851.21       284.18 o                         
  -9   1  11       2300.33       2003.29       124.32 o                         
  -8   1  11        146.00        308.46       126.48 o                         
  -7   1  11       3552.54       3787.59       103.45 o                         
  -6   1  11       3603.30       3837.69        91.56 o                         
  -5   1  11        167.49        202.23        45.47 o                         
  -4   1  11       3504.33       3578.61        96.10 o                         
  -3   1  11      16349.52      16321.25       219.79 o                         
  -2   1  11       1416.85       1513.50        40.09 o                         
  -1   1  11       1305.69       1492.90        31.56 o                         
   0   1  11       1346.70       1200.53        48.98 o                         
   1   1  11       3138.61       3197.42        56.56 o                         
   2   1  11       1619.96       1622.38        51.29 o                         
   3   1  11       1868.68       2078.79        85.81 o                         
   4   1  11        207.72        190.64        59.26 o                         
   5   1  11         55.20         45.27        80.40 o                         
   6   1  11       1251.10       1285.60        99.47 o                         
   7   1  11        226.09        286.76        94.12 o                         
   8   1  11        862.27        965.42       100.25 o                         
   9   1  11        764.00       1016.83       205.02 o                         
  10   1  11        812.54        782.05       251.73 o                         
 -11   2  11         25.83        119.46       351.34 o                         
 -10   2  11        522.06        365.59       279.22 o                         
  -9   2  11        291.89        424.83       157.28 o                         
  -8   2  11        175.36        115.01        68.55 o                         
  -7   2  11        598.54        460.61       142.19 o                         
  -6   2  11       1002.46        962.80        42.16 o                         
  -5   2  11        848.49        821.69       102.51 o                         
  -4   2  11        853.67        775.19        34.06 o                         
  -3   2  11        718.11        740.13        29.66 o                         
  -2   2  11        100.77        135.18        34.93 o                         
  -1   2  11       4843.11       4974.40        90.52 o                         
   0   2  11        276.20        369.19        35.96 o                         
   1   2  11        577.65        483.48        30.95 o                         
   2   2  11        241.01        255.16        49.60 o                         
   3   2  11       8627.02       8502.15       221.13 o                         
   4   2  11      17199.88      16928.53       625.32 o                         
   5   2  11       1917.29       1781.96       122.72 o                         
   6   2  11          2.95         -0.91        76.74 o                         
   7   2  11       1105.36       1287.16       133.92 o                         
   8   2  11        456.43        441.87       126.90 o                         
   9   2  11        377.32        -74.40       189.31 o                         
  10   2  11          5.36       -214.94       186.42 o                         
 -11   3  11        382.69        392.27       359.20 o                         
 -10   3  11        133.87        214.94       335.64 o                         
  -9   3  11       2470.12       2126.75       183.94 o                         
  -8   3  11       2056.28       1978.22        93.06 o                         
  -7   3  11       1030.30        946.61        54.01 o                         
  -6   3  11        503.38        552.07        31.75 o                         
  -5   3  11       4086.58       4037.77       184.35 o                         
  -4   3  11       5731.89       6299.78        97.27 o                         
  -3   3  11        494.48        485.76        28.60 o                         
  -2   3  11         20.32        -46.13        30.75 o                         
  -1   3  11       2239.38       2137.69        39.84 o                         
   0   3  11       2471.49       2769.22        42.97 o                         
   1   3  11       3366.58       3310.22        63.85 o                         
   2   3  11       8090.13       8376.68       170.51 o                         
   3   3  11       7753.20       7205.60       261.65 o                         
   4   3  11       3338.32       3310.91       266.20 o                         
   5   3  11       2252.45       1656.28       204.19 o                         
   6   3  11        314.07        389.94       116.98 o                         
   7   3  11         24.65       -153.24       213.08 o                         
   8   3  11       2993.79       2924.88       117.56 o                         
   9   3  11        253.09        309.65       108.09 o                         
  10   3  11         19.39       -232.45       154.96 o                         
 -11   4  11       1718.33       1296.26       439.80 o                         
 -10   4  11        551.36       1200.77       383.17 o                         
  -9   4  11        451.72        332.47       161.05 o                         
  -8   4  11          4.79        -14.97       104.91 o                         
  -7   4  11       5285.38       5381.21       160.19 o                         
  -6   4  11       2593.18       2500.37        49.41 o                         
  -5   4  11       7494.23       7641.87       102.39 o                         
  -4   4  11        795.31        899.63        49.81 o                         
  -3   4  11        436.11        324.58        27.69 o                         
  -2   4  11          0.20         11.10        24.59 o                         
  -1   4  11          4.76         57.91        39.27 o                         
   0   4  11       2107.09       2116.63        96.93 o                         
   1   4  11       5810.14       6069.21       200.89 o                         
   2   4  11       1769.74       1794.06        68.20 o                         
   3   4  11       2535.35       2338.73        83.37 o                         
   4   4  11       1185.50       1307.07       116.36 o                         
   5   4  11        290.66        632.59       149.22 o                         
   6   4  11          0.24        -61.67       101.27 o                         
   7   4  11        122.98        188.29       195.93 o                         
   8   4  11         90.32         35.80       281.08 o                         
   9   4  11        440.71        453.53       117.33 o                         
 -10   5  11       1933.74       2002.25       385.65 o                         
  -9   5  11          1.90       -228.17       211.63 o                         
  -8   5  11        985.74       1199.62       161.48 o                         
  -7   5  11        702.76        800.15        83.50 o                         
  -6   5  11       2595.52       2418.06        74.86 o                         
  -5   5  11        253.89        228.20        78.33 o                         
  -4   5  11         74.80        162.84        45.67 o                         
  -3   5  11         60.96        103.34        39.47 o                         
  -2   5  11         74.83         -9.84        39.06 o                         
  -1   5  11          0.38         26.33        35.85 o                         
   0   5  11        110.91         43.14        39.27 o                         
   1   5  11       2269.63       2274.02        71.44 o                         
   2   5  11        986.92        988.22       150.46 o                         
   3   5  11         40.50         43.50        74.20 o                         
   4   5  11        188.28        212.75        58.03 o                         
   5   5  11         17.89         53.74        90.52 o                         
   6   5  11        147.47         63.80        96.93 o                         
   7   5  11        439.15        423.77        85.72 o                         
   8   5  11       1320.20       1637.19       137.36 o                         
   9   5  11         19.40         69.86       194.27 o                         
  10   5  11          2.83        -74.40       288.93 o                         
 -10   6  11          5.62        -86.80       310.42 o                         
  -9   6  11         49.31         33.12       211.22 o                         
  -8   6  11        194.10        581.17       269.92 o                         
  -7   6  11         16.62        -81.63       138.68 o                         
  -6   6  11         69.44         82.67        66.55 o                         
  -5   6  11         16.35         42.96       194.69 o                         
  -4   6  11         56.84        112.93        30.62 o                         
  -3   6  11        249.05        301.72       100.03 o                         
  -2   6  11       1235.90       1348.97        55.13 o                         
  -1   6  11       2082.22       1781.96        99.62 o                         
   0   6  11        757.02        798.91        52.58 o                         
   1   6  11       1887.67       1898.62        94.86 o                         
   2   6  11         57.56        -69.93        46.62 o                         
   3   6  11       4313.07       4272.12       111.76 o                         
   4   6  11       1025.13        999.27        57.60 o                         
   5   6  11       3814.28       3877.74       101.84 o                         
   6   6  11        104.41         67.04       201.09 o                         
   7   6  11       4757.22       4424.70       245.32 o                         
   8   6  11        164.97         42.02       143.71 o                         
   9   6  11       1044.42       1025.10       185.18 o                         
  10   6  11         32.31        417.89       355.06 o                         
 -10   7  11       2236.25       3259.24       477.00 o                         
  -9   7  11          1.21        317.04       350.52 o                         
  -8   7  11        405.66        383.29       147.42 o                         
  -7   7  11        967.12       1069.23       122.02 o                         
  -6   7  11        700.73        654.63        99.82 o                         
  -5   7  11         15.84        -97.51        67.27 o                         
  -4   7  11        165.23        112.51        78.74 o                         
  -3   7  11       1197.50       1117.81        43.56 o                         
  -2   7  11       1092.08       1013.54        52.15 o                         
  -1   7  11        598.04        683.80       110.98 o                         
   0   7  11        133.55        315.89        58.02 o                         
   1   7  11         38.45         78.54        42.19 o                         
   2   7  11       1479.12       1591.96        96.72 o                         
   3   7  11         27.86          1.80        84.53 o                         
   4   7  11        114.35        131.03        51.34 o                         
   5   7  11       1822.04       1615.73       206.67 o                         
   6   7  11         19.23         26.59       138.47 o                         
   7   7  11        492.28        492.96       127.45 o                         
   8   7  11          0.11        867.20       314.14 o                         
   9   7  11         53.33        658.05       296.78 o                         
  -9   8  11       1131.24       1277.65       422.85 o                         
  -8   8  11        444.96        222.79       239.74 o                         
  -7   8  11       1806.91       1940.79       305.67 o                         
  -6   8  11       3012.15       2804.42       120.76 o                         
  -5   8  11       1025.14        884.36       211.84 o                         
  -4   8  11       2276.83       2180.89       105.61 o                         
  -3   8  11       1862.79       1812.42        78.54 o                         
  -2   8  11        244.09        250.98        43.91 o                         
  -1   8  11        167.16        167.22        56.42 o                         
   0   8  11       1744.88       1752.62        69.79 o                         
   1   8  11       1561.61       1491.01        69.67 o                         
   2   8  11        162.25        231.84       176.09 o                         
   3   8  11         24.80        -18.14        54.44 o                         
   4   8  11         23.21         15.29        61.61 o                         
   5   8  11        855.00        700.65       101.27 o                         
   6   8  11        138.75        282.77       121.32 o                         
   7   8  11          0.50        312.20       183.21 o                         
   8   8  11         44.04        -69.86       312.90 o                         
   9   8  11        161.02       1109.01       376.97 o                         
  -8   9  11        148.08       -342.66       331.09 o                         
  -7   9  11        837.68       1042.58       191.69 o                         
  -6   9  11       4786.90       5132.56       217.73 o                         
  -5   9  11         31.45          1.06       141.98 o                         
  -4   9  11       3973.49       3952.56       136.82 o                         
  -3   9  11        367.55        408.07        90.90 o                         
  -2   9  11         78.20         43.38        59.75 o                         
  -1   9  11        391.60        321.41        72.56 o                         
   0   9  11        997.25        956.98        73.01 o                         
   1   9  11         61.88         69.92        80.60 o                         
   2   9  11        387.51        424.63        62.45 o                         
   3   9  11          3.99        -15.29       115.12 o                         
   4   9  11        119.37        178.75        89.49 o                         
   5   9  11         18.85         27.89       103.15 o                         
   6   9  11        383.36        246.02       187.66 o                         
   7   9  11         10.43        188.08       211.00 o                         
   8   9  11        381.24        252.14       226.51 o                         
  -8  10  11         15.23       -176.91       388.55 o                         
  -7  10  11         18.67       -174.47       188.38 o                         
  -6  10  11        416.99        482.61       129.87 o                         
  -5  10  11        419.45        212.04       130.00 o                         
  -4  10  11        693.33        885.89        98.78 o                         
  -3  10  11        699.98        817.92       108.52 o                         
  -2  10  11        370.75        327.53        89.52 o                         
  -1  10  11        168.94        201.65        84.53 o                         
   0  10  11        570.47        529.41        64.93 o                         
   1  10  11       1352.50       1173.35        89.42 o                         
   2  10  11        411.08        451.18        83.75 o                         
   3  10  11       1034.61       1258.22       124.23 o                         
   4  10  11       1407.03       1500.92       119.19 o                         
   5  10  11       1116.25       1193.88       127.48 o                         
   6  10  11       1526.74       1866.72       238.53 o                         
   7  10  11        721.74       1001.98       222.13 o                         
   8  10  11        109.67       -185.59       234.78 o                         
  -7  11  11        251.52       -144.67       276.53 o                         
  -6  11  11        363.85        259.29       152.60 o                         
  -5  11  11        540.09        406.41       142.80 o                         
  -4  11  11        118.73         34.46       126.17 o                         
  -3  11  11         51.97        163.69       161.41 o                         
  -2  11  11        212.46        125.56       337.08 o                         
  -1  11  11          4.62         83.88       208.53 o                         
   0  11  11        723.22        725.54        99.32 o                         
   1  11  11        705.54        824.77        96.73 o                         
   2  11  11          3.39        -72.46       121.10 o                         
   3  11  11        274.01        -16.46       221.55 o                         
   4  11  11        250.47        142.87       131.97 o                         
   5  11  11        226.04         57.04       135.99 o                         
   6  11  11         40.83       -281.49       405.49 o                         
   7  11  11         22.53        202.74       193.84 o                         
  -6  12  11        102.43        222.16       248.63 o                         
  -5  12  11        283.89        170.11       160.86 o                         
  -4  12  11        554.28        701.63       147.44 o                         
  -3  12  11        128.88        336.88       122.65 o                         
  -2  12  11        199.41        245.43       131.23 o                         
  -1  12  11        713.82        654.73       152.11 o                         
   0  12  11          2.90        -48.23       153.41 o                         
   1  12  11          2.94        -69.96        98.12 o                         
   2  12  11          0.59         -1.42       119.53 o                         
   3  12  11        230.70         68.50       204.61 o                         
   4  12  11        168.40        -15.45       251.93 o                         
   5  12  11          6.45        239.26       225.89 o                         
   6  12  11         11.16         99.20       297.20 o                         
  -5  13  11        166.61         69.55       239.95 o                         
  -4  13  11         31.66         54.37       136.44 o                         
  -3  13  11        154.71        249.32       266.82 o                         
  -2  13  11         34.02       -207.02       139.78 o                         
  -1  13  11         55.91         -7.31       188.19 o                         
   0  13  11          0.03       -198.53       326.75 o                         
   1  13  11        429.14        551.75       171.75 o                         
   2  13  11          0.40       -206.76       173.19 o                         
   3  13  11         32.43       -324.27       216.18 o                         
   4  13  11        246.50        -29.35       240.98 o                         
  -3  14  11         42.46        106.37       314.35 o                         
  -2  14  11         91.84         42.27       186.96 o                         
  -1  14  11        438.23        423.07       194.76 o                         
   0  14  11          0.38        131.38       245.73 o                         
   1  14  11        242.23         19.34       214.86 o                         
   2  14  11        437.39        625.39       193.03 o                         
   3  14  11          3.59       -201.71       197.17 o                         
 -10   0  12          4.06       -107.06       296.78 o                         
  -8   0  12          3.96        -29.35       120.28 o                         
  -6   0  12        606.59        523.71        64.90 o                         
  -4   0  12       6784.26       6996.31       150.46 o                         
  -2   0  12       1024.74        905.23        38.85 o                         
   0   0  12       6452.36       5991.87       139.30 o                         
   2   0  12        798.57        701.45        54.56 o                         
   4   0  12        804.26        757.25        74.40 o                         
   6   0  12      16567.23      17506.88       935.82 o                         
   8   0  12       1379.81       1443.82       219.90 o                         
 -11   1  12        140.54       -157.07       285.21 o                         
 -10   1  12        289.44        632.56       286.45 o                         
  -9   1  12       1537.27       1409.93       111.99 o                         
  -8   1  12       9712.72      10133.52       381.52 o                         
  -7   1  12       5372.84       5634.88       129.61 o                         
  -6   1  12         73.61        166.68       126.48 o                         
  -5   1  12       1091.58        976.32        42.67 o                         
  -4   1  12       4437.02       4693.24        80.20 o                         
  -3   1  12      18781.62      19827.86       295.74 o                         
  -2   1  12       5982.58       6413.73       180.22 o                         
  -1   1  12         82.32         88.45        53.74 o                         
   0   1  12        274.74        325.86        31.00 o                         
   1   1  12      14619.84      14666.82       208.34 o                         
   2   1  12        186.15        164.00        52.52 o                         
   3   1  12       3886.15       3960.90       162.24 o                         
   4   1  12       7166.56       6452.77       351.34 o                         
   5   1  12        400.11        345.14        83.56 o                         
   6   1  12          2.18         90.94       165.34 o                         
   7   1  12       7287.71       7291.54       235.47 o                         
   8   1  12       1138.98       1222.78       135.16 o                         
   9   1  12        656.80        731.84       184.77 o                         
  10   1  12         19.98          0.00        41.33 o                         
 -11   2  12         74.54       -268.68       364.57 o                         
 -10   2  12       4633.66       5157.33       434.01 o                         
  -9   2  12       1163.01       1135.17       130.15 o                         
  -8   2  12       2703.11       2756.74       108.45 o                         
  -7   2  12       4926.52       5119.44       134.73 o                         
  -6   2  12         38.40         42.14        40.65 o                         
  -5   2  12        394.75        483.62        24.60 o                         
  -4   2  12       1362.62       1417.08        41.13 o                         
  -3   2  12       1281.47       1255.31       118.84 o                         
  -2   2  12      17471.67      17337.76       251.34 o                         
  -1   2  12         37.20         -9.29        27.82 o                         
   0   2  12       4410.32       4342.61        65.91 o                         
   1   2  12        120.04         93.36        27.77 o                         
   2   2  12       2448.77       2616.23        81.31 o                         
   3   2  12        847.73        815.11        95.28 o                         
   4   2  12       1833.69       1424.39       145.50 o                         
   5   2  12        875.38        856.38       115.53 o                         
   6   2  12          1.38         74.93        80.89 o                         
   7   2  12         92.74       -111.08       231.47 o                         
   8   2  12        410.45        627.47       137.34 o                         
   9   2  12        670.08        661.35       218.25 o                         
  10   2  12        245.26         29.35       215.77 o                         
 -11   3  12        231.73         61.59       329.85 o                         
 -10   3  12       1047.81       1216.14       232.09 o                         
  -9   3  12       1898.36       2254.05       201.90 o                         
  -8   3  12        652.02        687.49        72.26 o                         
  -7   3  12         24.67         74.57        61.67 o                         
  -6   3  12        148.56        230.72        57.87 o                         
  -5   3  12        528.26        488.14        32.65 o                         
  -4   3  12       1325.84       1189.65        34.49 o                         
  -3   3  12       1043.12       1132.25        35.15 o                         
  -2   3  12       2572.38       2415.84        51.24 o                         
  -1   3  12       5803.22       5751.82       155.62 o                         
   0   3  12      17131.24      16575.05       242.45 o                         
   1   3  12       7457.45       7577.88       139.83 o                         
   2   3  12       9720.81      10036.88       373.67 o                         
   3   3  12       3542.35       3441.06       117.39 o                         
   4   3  12         16.60        -20.67       107.88 o                         
   5   3  12       3762.61       3886.82       259.37 o                         
   6   3  12       2835.83       2835.28       166.88 o                         
   7   3  12        284.17        110.78       196.96 o                         
   8   3  12         28.44       -189.58       126.39 o                         
   9   3  12        372.47        565.87       140.54 o                         
  10   3  12        144.45        -16.74       151.63 o                         
 -11   4  12          5.22        152.52       371.60 o                         
 -10   4  12        179.94        474.94       347.62 o                         
  -9   4  12          0.94        207.50       311.25 o                         
  -8   4  12        163.08        -36.30       233.13 o                         
  -7   4  12        494.03        466.57        78.17 o                         
  -6   4  12        410.39        376.71        74.82 o                         
  -5   4  12        645.96        705.96        31.13 o                         
  -4   4  12         46.24         95.25        30.59 o                         
  -3   4  12        953.72        935.88        99.00 o                         
  -2   4  12       4480.23       4388.32        75.07 o                         
  -1   4  12       3100.94       3204.46        90.73 o                         
   0   4  12         26.07         92.56        78.12 o                         
   1   4  12        450.06        530.74       101.68 o                         
   2   4  12        816.64        768.74        52.15 o                         
   3   4  12         15.82        166.91        55.05 o                         
   4   4  12        183.22        130.78        55.70 o                         
   5   4  12          2.39       -143.27        97.34 o                         
   6   4  12       1102.79       1249.47       125.45 o                         
   7   4  12          0.06         69.65       111.40 o                         
   8   4  12       2331.99       2636.98       161.12 o                         
   9   4  12       1029.33        903.10       124.87 o                         
 -10   5  12         96.39       -248.01       310.01 o                         
  -9   5  12          0.09        305.88       260.82 o                         
  -8   5  12        930.86        735.23       142.75 o                         
  -7   5  12        562.52        623.39        83.11 o                         
  -6   5  12         46.33         -0.67        46.41 o                         
  -5   5  12       2891.93       2809.49       160.59 o                         
  -4   5  12         10.31         23.34        32.75 o                         
  -3   5  12       3912.63       3872.37        76.34 o                         
  -2   5  12       1511.31       1480.32        46.38 o                         
  -1   5  12       4916.48       4666.83       105.20 o                         
   0   5  12        358.35        302.14        39.13 o                         
   1   5  12       1823.26       1862.76       226.93 o                         
   2   5  12        135.88        109.46        40.77 o                         
   3   5  12       5516.21       5136.34       148.25 o                         
   4   5  12       2064.04       2052.90       103.38 o                         
   5   5  12       5242.89       5432.93       217.02 o                         
   6   5  12        158.93        145.65       108.58 o                         
   7   5  12       2730.09       2721.04       141.27 o                         
   8   5  12          3.85         88.54       171.33 o                         
   9   5  12        400.19        144.88       129.19 o                         
  10   5  12        384.97       -478.04       318.69 o                         
 -10   6  12       2003.64       3333.23       423.27 o                         
  -9   6  12          6.38         42.00       150.08 o                         
  -8   6  12        219.06        556.78       260.82 o                         
  -7   6  12       1829.31       1799.52       256.27 o                         
  -6   6  12        537.15        470.98        68.59 o                         
  -5   6  12       3409.18       3287.26       103.69 o                         
  -4   6  12       2102.08       2178.23       113.67 o                         
  -3   6  12       1303.61       1454.39        95.90 o                         
  -2   6  12        908.59        791.72        49.69 o                         
  -1   6  12       2278.46       2269.94        71.43 o                         
   0   6  12        435.91        576.69        51.26 o                         
   1   6  12       1432.73       1452.88        66.97 o                         
   2   6  12       1324.71       1564.90       183.32 o                         
   3   6  12        302.31        371.51        68.20 o                         
   4   6  12          0.92        -73.85        56.31 o                         
   5   6  12       7179.39       6681.46       200.18 o                         
   6   6  12        111.41        221.10       322.62 o                         
   7   6  12          7.32         95.48       211.22 o                         
   8   6  12        192.96         76.44       157.08 o                         
   9   6  12         38.88        562.98       280.66 o                         
 -10   7  12        117.97         32.65       456.75 o                         
  -9   7  12        958.39       1291.71       346.80 o                         
  -8   7  12        462.32        897.79       358.37 o                         
  -7   7  12        118.81        142.87       150.87 o                         
  -6   7  12         23.29         58.49       196.55 o                         
  -5   7  12        300.01        281.73        75.35 o                         
  -4   7  12        201.23        153.20        41.91 o                         
  -3   7  12       2109.72       2101.92        63.65 o                         
  -2   7  12         49.32         79.83        53.32 o                         
  -1   7  12       5925.98       6148.83       138.92 o                         
   0   7  12       5836.19       5804.42       131.67 o                         
   1   7  12        613.89        644.66        81.99 o                         
   2   7  12         69.18        119.93        99.00 o                         
   3   7  12       4501.90       4457.42       109.20 o                         
   4   7  12        197.25        216.70        73.99 o                         
   5   7  12        376.32        285.32       118.18 o                         
   6   7  12        321.68        218.68       170.09 o                         
   7   7  12        218.63         74.31       116.55 o                         
   8   7  12        650.68        494.78       308.77 o                         
   9   7  12         21.15        338.12       210.39 o                         
  -9   8  12         49.28       -111.19       260.41 o                         
  -8   8  12         20.95       -338.12       383.17 o                         
  -7   8  12        149.27        185.57       250.69 o                         
  -6   8  12        179.28        312.29       138.47 o                         
  -5   8  12         15.15         -0.42        85.26 o                         
  -4   8  12       4996.85       4741.41       162.78 o                         
  -3   8  12       2084.50       2176.18        84.25 o                         
  -2   8  12          3.99        -28.74        44.50 o                         
  -1   8  12       4064.66       4256.38       130.20 o                         
   0   8  12       2168.39       2431.94        85.04 o                         
   1   8  12       2760.67       2616.50       113.77 o                         
   2   8  12       6340.01       6382.45       153.96 o                         
   3   8  12       1920.94       1979.79        78.85 o                         
   4   8  12       3017.37       3158.55       201.51 o                         
   5   8  12          0.73         -9.01        80.24 o                         
   6   8  12        155.97        266.59       137.72 o                         
   7   8  12          2.21         45.12       121.51 o                         
   8   8  12        351.18        474.94       358.78 o                         
   9   8  12        223.72        901.51       401.36 o                         
  -9   9  12        370.51        648.13       350.10 o                         
  -8   9  12        159.02        140.12       325.72 o                         
  -7   9  12       1174.41       1255.78       375.11 o                         
  -6   9  12        401.00        213.33       235.61 o                         
  -5   9  12        155.82        214.20       134.11 o                         
  -4   9  12        510.53        458.94        80.53 o                         
  -3   9  12       1348.38       1276.30       267.64 o                         
  -2   9  12         31.98         81.01        77.96 o                         
  -1   9  12        567.10        629.98        69.12 o                         
   0   9  12       2531.80       2592.40        94.75 o                         
   1   9  12       1318.22       1461.86        95.54 o                         
   2   9  12        649.70        614.02        67.92 o                         
   3   9  12         78.47        137.18        67.74 o                         
   4   9  12        323.58        466.87       103.39 o                         
   5   9  12        382.46        260.86       211.01 o                         
   6   9  12        221.25         44.71       322.62 o                         
   7   9  12        915.89       1033.37       318.28 o                         
   8   9  12        643.38        909.36       364.57 o                         
  -8  10  12       1197.97       1438.86       424.51 o                         
  -7  10  12        192.36        102.95       202.54 o                         
  -6  10  12       1572.07       1578.50       167.55 o                         
  -5  10  12         92.38        228.75       250.28 o                         
  -4  10  12       1032.78       1163.74       100.96 o                         
  -3  10  12          6.56         -1.88        98.45 o                         
  -2  10  12         57.48       -106.88        94.66 o                         
  -1  10  12       1717.16       1745.48        91.21 o                         
   0  10  12        243.77        105.28       117.80 o                         
   1  10  12        275.19        199.12        91.14 o                         
   2  10  12       2205.51       2290.86       100.45 o                         
   3  10  12        106.54         80.74       111.81 o                         
   4  10  12         51.39         26.68       120.15 o                         
   5  10  12         75.54        -43.80       121.16 o                         
   6  10  12          0.30        308.72       358.78 o                         
   7  10  12         25.35        305.88       335.22 o                         
  -6  11  12        254.40        163.64       158.62 o                         
  -5  11  12        103.22        399.65       292.03 o                         
  -4  11  12        282.63         90.52       134.46 o                         
  -3  11  12        550.95        474.21       137.33 o                         
  -2  11  12         52.49        -30.87       120.47 o                         
  -1  11  12         32.40        168.98       308.36 o                         
   0  11  12         79.09        138.27       140.33 o                         
   1  11  12       1052.47       1070.58       105.02 o                         
   2  11  12       2889.17       3182.31       241.81 o                         
   3  11  12        485.73        675.53       135.16 o                         
   4  11  12        459.44        417.49       124.96 o                         
   5  11  12       1340.73       1659.54       426.57 o                         
   7  11  12         67.05       -165.34       231.47 o                         
  -6  12  12       2213.81       2027.96       289.66 o                         
  -5  12  12        163.83         53.17       147.98 o                         
  -4  12  12         47.43        405.46       154.23 o                         
  -3  12  12        266.02        206.30       433.81 o                         
  -2  12  12        100.82        250.56       143.19 o                         
  -1  12  12         75.01         22.54       148.35 o                         
   0  12  12          6.96        215.99       455.30 o                         
   1  12  12         11.95       -277.06       225.48 o                         
   2  12  12        851.24        791.59       137.52 o                         
   3  12  12        197.07        -86.99       297.82 o                         
   4  12  12       1773.02       1747.80       609.48 o                         
   5  12  12         47.11       -590.67       406.32 o                         
   6  12  12         40.48          8.97       231.60 o                         
  -5  13  12          9.61        297.79       172.21 o                         
  -4  13  12        400.36        118.44       164.49 o                         
  -3  13  12        368.17        469.64       236.64 o                         
  -2  13  12         29.05        152.45       211.22 o                         
  -1  13  12        594.52        331.98       191.72 o                         
   0  13  12         38.84        -50.11       330.47 o                         
   1  13  12        208.10        220.26       193.00 o                         
   2  13  12        320.74        235.37       155.63 o                         
   3  13  12        116.45       -107.06       173.19 o                         
   4  13  12         47.09        122.50       159.87 o                         
  -3  14  12        440.85        653.42       207.20 o                         
  -2  14  12        270.10        168.65       182.46 o                         
  -1  14  12        218.43        236.02       306.29 o                         
   0  14  12         15.10          7.42       316.21 o                         
   1  14  12         10.06         18.59       295.96 o                         
   2  14  12          4.85        397.23       294.72 o                         
   3  14  12         30.65        256.27       310.84 o                         
 -11   0  13        132.24        301.33       218.66 o                         
  -9   0  13       1019.80       1152.41       139.71 o                         
  -7   0  13       1047.92       1041.63        95.48 o                         
  -5   0  13       2630.71       2738.84       100.86 o                         
  -3   0  13      34972.99      38805.40       810.57 o                         
  -1   0  13       2026.21       2406.50        63.24 o                         
   1   0  13         65.23         61.59        41.33 o                         
   3   0  13          0.14        -45.47        62.42 o                         
   5   0  13        243.82        399.71        95.07 o                         
   9   0  13        234.23        182.29       202.95 o                         
 -10   1  13        139.22       -415.41       276.94 o                         
  -9   1  13       3026.84       3332.86       149.35 o                         
  -8   1  13       1091.17        980.28       224.45 o                         
  -7   1  13        936.15       1013.41       152.11 o                         
  -6   1  13       3628.42       3679.66        85.36 o                         
  -5   1  13        405.10        354.86        47.95 o                         
  -4   1  13       2123.83       1959.35        44.27 o                         
  -3   1  13       2905.80       2942.70       110.78 o                         
  -2   1  13          2.36         13.35        66.14 o                         
  -1   1  13       1419.43       1233.60        36.17 o                         
   0   1  13       2812.77       2591.14        98.38 o                         
   1   1  13       8541.35       8481.98       144.89 o                         
   2   1  13       1222.19       1363.05        62.07 o                         
   3   1  13        112.39         71.10        60.26 o                         
   4   1  13       2878.53       3121.59       208.33 o                         
   5   1  13        981.05        967.43        87.22 o                         
   6   1  13       1802.39       1894.37       117.39 o                         
   7   1  13       3107.79       3173.84       209.61 o                         
   8   1  13        180.28        331.09       149.63 o                         
   9   1  13       2267.92       2499.62       183.32 o                         
 -10   2  13         38.05        455.51       318.28 o                         
  -9   2  13          8.79        161.41       111.60 o                         
  -8   2  13       1251.06       1292.51        88.87 o                         
  -7   2  13         48.10         75.87        60.75 o                         
  -6   2  13        416.49        447.02        44.27 o                         
  -5   2  13       1574.77       1553.58        35.31 o                         
  -4   2  13        679.01        599.21        65.93 o                         
  -3   2  13       1553.15       1650.58        70.27 o                         
  -2   2  13       1802.89       1670.06        37.70 o                         
  -1   2  13         91.41         95.92        26.87 o                         
   0   2  13         10.65        -35.77        28.44 o                         
   1   2  13      11456.13      11082.51       181.12 o                         
   2   2  13       7359.73       7476.35       176.67 o                         
   3   2  13        380.75        278.26        60.77 o                         
   4   2  13        284.55        494.78       111.60 o                         
   5   2  13        318.29        376.86        84.35 o                         
   6   2  13        260.20        165.34       148.80 o                         
   7   2  13          9.88         95.23       120.54 o                         
   8   2  13         32.60          3.00       200.89 o                         
   9   2  13       1069.34       1338.42       268.26 o                         
 -10   3  13          9.62       -218.66       302.16 o                         
  -9   3  13         23.62        111.19       284.80 o                         
  -8   3  13       1869.99       1922.57        93.90 o                         
  -7   3  13        499.30        521.81       154.59 o                         
  -6   3  13       2632.61       2690.19        59.14 o                         
  -5   3  13        965.19        902.06        35.13 o                         
  -4   3  13        208.11        211.80        29.94 o                         
  -3   3  13          0.03         20.52        29.37 o                         
  -2   3  13        180.30        252.93        89.28 o                         
  -1   3  13       1056.09       1036.18        47.74 o                         
   0   3  13       1626.50       1461.59        41.17 o                         
   1   3  13          9.70         22.73        41.21 o                         
   2   3  13       1877.46       1785.44        70.44 o                         
   3   3  13       1114.31       1164.75        64.79 o                         
   4   3  13       1094.73       1146.70        82.25 o                         
   5   3  13          0.14        -79.97       199.85 o                         
   6   3  13        480.56        449.30       208.95 o                         
   7   3  13        168.73        154.12       273.22 o                         
   8   3  13       1238.98       1255.30       136.10 o                         
   9   3  13       1202.56        938.69       136.58 o                         
  10   3  13        180.84        468.32       176.43 o                         
 -11   4  13        194.61       -420.79       374.49 o                         
 -10   4  13          0.03       -277.36       331.92 o                         
  -9   4  13         89.66        341.69       240.57 o                         
  -8   4  13        704.89        512.44       118.05 o                         
  -7   4  13         55.15        211.05       235.40 o                         
  -6   4  13       5411.91       5372.01        92.45 o                         
  -5   4  13       1091.30       1051.31        39.03 o                         
  -4   4  13        283.00        316.27        51.25 o                         
  -3   4  13         37.28          3.03        30.71 o                         
  -2   4  13          0.06        -32.84        41.13 o                         
  -1   4  13       2580.33       2762.66        59.49 o                         
   0   4  13       2379.76       2358.34        63.88 o                         
   1   4  13       4258.76       4265.72        94.57 o                         
   2   4  13       1917.80       2045.23       298.64 o                         
   3   4  13          0.95         13.97        53.70 o                         
   4   4  13        526.33        400.96        76.98 o                         
   5   4  13       1301.85       1252.12       121.36 o                         
   6   4  13        307.59        253.73       146.53 o                         
   7   4  13       1092.16       1030.02       211.63 o                         
   8   4  13          0.52        124.80       117.97 o                         
   9   4  13         70.57        138.12       125.93 o                         
  -9   5  13        135.62        764.28       341.42 o                         
  -8   5  13       1960.74       1687.70       149.37 o                         
  -7   5  13       1816.16       2009.60       254.83 o                         
  -6   5  13        238.67        144.67        56.20 o                         
  -5   5  13        101.58        155.22        55.60 o                         
  -4   5  13        512.80        572.57       117.39 o                         
  -3   5  13       4109.85       3939.02        82.59 o                         
  -2   5  13         61.29         58.36        51.46 o                         
  -1   5  13          1.59        -36.24       126.07 o                         
   0   5  13          0.41         35.73        93.00 o                         
   1   5  13       3172.77       2846.01        79.92 o                         
   2   5  13       1031.39       1039.93       118.84 o                         
   3   5  13        217.80        156.06        82.88 o                         
   4   5  13        380.68        385.60        68.61 o                         
   5   5  13       1830.77       1793.95       153.56 o                         
   6   5  13         19.79         20.63       140.95 o                         
   7   5  13        727.25        666.43       212.46 o                         
   8   5  13         58.85         97.87       248.01 o                         
   9   5  13        207.37        457.32       156.04 o                         
  10   5  13        199.11        157.07       314.56 o                         
  -9   6  13          1.43         90.52       351.34 o                         
  -8   6  13         55.31        544.79       276.12 o                         
  -7   6  13        887.73        759.13       258.14 o                         
  -6   6  13        195.82        292.32       153.56 o                         
  -5   6  13       1123.63       1055.05       119.46 o                         
  -4   6  13         89.35         46.68        40.67 o                         
  -3   6  13         87.83        119.69        41.98 o                         
  -2   6  13       4976.20       5009.60       104.94 o                         
  -1   6  13       5012.83       4917.35       134.96 o                         
   0   6  13          6.81        -24.74       103.34 o                         
   1   6  13       6391.21       6306.70       179.68 o                         
   2   6  13        332.30        289.14        95.28 o                         
   3   6  13       3335.25       3193.73       107.99 o                         
   4   6  13        514.16        524.45        64.90 o                         
   5   6  13       2015.55       1847.18       147.21 o                         
   6   6  13       5969.29       6036.12       370.98 o                         
   7   6  13       1213.60       1194.78       165.74 o                         
   8   6  13        608.51        693.18       131.67 o                         
   9   6  13        212.55        -32.65       222.38 o                         
 -10   7  13        685.43         99.20       425.33 o                         
  -9   7  13         72.56        185.59       219.07 o                         
  -8   7  13          2.05        494.78       280.25 o                         
  -7   7  13          4.64        -83.60       210.19 o                         
  -6   7  13       1502.33       1320.12       181.05 o                         
  -5   7  13       1921.08       1893.37       110.36 o                         
  -4   7  13        156.57         48.70       132.27 o                         
  -3   7  13        159.36        114.14        52.66 o                         
  -2   7  13          2.78          2.85        51.23 o                         
  -1   7  13        104.91        287.26       103.96 o                         
   0   7  13        496.89        487.88        58.44 o                         
   1   7  13         77.15         -6.48        84.74 o                         
   2   7  13       2685.43       2633.11        90.88 o                         
   3   7  13        396.75        515.41        64.29 o                         
   4   7  13       2222.73       2097.87        95.61 o                         
   5   7  13          7.22          2.50       237.88 o                         
   6   7  13        178.09         11.32       150.25 o                         
   7   7  13          1.51         20.09       200.27 o                         
   8   7  13         51.46       -452.61       301.74 o                         
   9   7  13        376.70        578.27       380.28 o                         
  -9   8  13        616.62        392.27       257.10 o                         
  -8   8  13        161.84        397.23       330.68 o                         
  -7   8  13        637.34        905.23       278.60 o                         
  -6   8  13       2863.01       2586.61       178.77 o                         
  -5   8  13        258.11         40.51       197.99 o                         
  -4   8  13       2640.16       2735.89       159.90 o                         
  -3   8  13       3126.33       2925.10       101.67 o                         
  -2   8  13         12.42          3.40        53.53 o                         
  -1   8  13        194.16        302.06        57.25 o                         
   0   8  13        412.80        533.19        70.44 o                         
   1   8  13       1141.61       1060.88        79.57 o                         
   2   8  13        149.28         95.14       130.20 o                         
   3   8  13        151.57        290.63        90.52 o                         
   4   8  13        263.66        193.24       101.27 o                         
   5   8  13          9.36        -34.28       101.27 o                         
   6   8  13        279.30        205.72       270.74 o                         
   7   8  13         33.32        246.98       144.81 o                         
   8   8  13        345.16        661.35       350.52 o                         
  -9   9  13        603.43        992.45       441.45 o                         
  -8   9  13         53.93        578.27       380.28 o                         
  -7   9  13        661.80       1037.50       323.24 o                         
  -6   9  13       2102.06       2177.54       168.23 o                         
  -5   9  13        253.27        271.99       106.23 o                         
  -4   9  13         20.60          7.06        87.33 o                         
  -3   9  13       1018.54       1130.83        98.18 o                         
  -2   9  13       1422.86       1446.60        97.39 o                         
  -1   9  13        731.57        689.89        98.17 o                         
   0   9  13        812.90        874.31        74.52 o                         
   1   9  13          0.36        -12.35        75.99 o                         
   2   9  13         30.98        -53.40        74.11 o                         
   3   9  13        893.86       1042.12        98.66 o                         
   4   9  13        332.43        347.05       276.12 o                         
   5   9  13          3.09        -32.09       124.31 o                         
   6   9  13        429.32        813.41       281.28 o                         
   7   9  13         27.63        -20.67       332.33 o                         
   8   9  13        401.56        867.20       367.47 o                         
  -8  10  13         32.09        574.97       434.84 o                         
  -7  10  13          1.69       -488.99       326.96 o                         
  -6  10  13          0.47       -183.03       336.46 o                         
  -5  10  13         66.49        -18.60       158.93 o                         
  -4  10  13        223.68        229.75       105.56 o                         
  -3  10  13       1174.31       1316.40       151.70 o                         
  -2  10  13       2278.26       2111.88       167.61 o                         
  -1  10  13       1790.61       1670.37        95.80 o                         
   0  10  13        299.99        280.97       101.27 o                         
   1  10  13        422.63        496.19       117.39 o                         
   2  10  13         26.22       -132.21        88.14 o                         
   3  10  13        319.48        167.93       216.80 o                         
   4  10  13        453.64        454.27       115.95 o                         
   5  10  13        715.18        827.14       337.70 o                         
   6  10  13          8.27       -289.32       388.13 o                         
   7  10  13          9.90          8.27       353.41 o                         
  -6  11  13          2.04        135.66       342.04 o                         
  -5  11  13        198.86        226.34       137.29 o                         
  -4  11  13         33.57        166.32       142.60 o                         
  -3  11  13        186.80        298.61       148.25 o                         
  -2  11  13         66.80         53.51       132.49 o                         
  -1  11  13        148.93        469.33       131.48 o                         
   0  11  13        429.10        490.88       102.62 o                         
   1  11  13         75.57         55.52       133.75 o                         
   2  11  13        168.35         20.64       104.68 o                         
   3  11  13        806.99        862.86       149.93 o                         
   4  11  13        146.41        251.64       127.69 o                         
   5  11  13       1758.07       2265.86       230.56 o                         
   6  11  13          2.00       -376.97       372.01 o                         
   7  11  13        239.44        331.09       243.46 o                         
  -6  12  13        584.16        360.74       164.03 o                         
  -5  12  13          4.41        -18.46       158.19 o                         
  -4  12  13        356.80        132.19       135.26 o                         
  -3  12  13          0.54         81.13       125.66 o                         
  -2  12  13        422.08        726.65       134.64 o                         
  -1  12  13       1838.45       1585.74       158.75 o                         
   0  12  13         31.22        351.50       160.90 o                         
   1  12  13        879.87       1141.24       193.03 o                         
   2  12  13         14.18         16.21        39.82 o                         
   3  12  13        132.97        373.80       185.61 o                         
   4  12  13         66.63        231.75       155.05 o                         
   5  12  13          9.00        144.67       363.33 o                         
   6  12  13         67.89        -69.86       404.25 o                         
  -5  13  13         60.30       -150.42       177.13 o                         
  -4  13  13          2.42       -204.67       159.22 o                         
  -3  13  13       1752.14       1932.50       177.63 o                         
  -2  13  13        566.80        584.46       174.40 o                         
  -1  13  13        458.65        295.33       191.14 o                         
   0  13  13        266.03        212.60       187.16 o                         
   1  13  13         55.01         55.44       191.12 o                         
   2  13  13        325.52        298.19       180.01 o                         
   3  13  13         18.26         61.59       235.19 o                         
   4  13  13        153.66        141.28       402.60 o                         
  -3  14  13       1032.46       1078.05       267.02 o                         
  -2  14  13         10.77       -340.16       568.35 o                         
  -1  14  13       1327.04       1588.90       358.78 o                         
   0  14  13         32.97         98.91       205.93 o                         
   1  14  13         76.23       1156.54       362.92 o                         
   2  14  13        502.42         78.54       277.36 o                         
 -10   0  14         63.44         65.72       308.36 o                         
  -8   0  14        891.73        901.51       127.31 o                         
  -6   0  14        124.86         78.54        66.14 o                         
  -4   0  14       1298.00       1232.19        54.15 o                         
  -2   0  14      12952.43      12615.34       260.00 o                         
   0   0  14      13822.65      13676.82       285.62 o                         
   2   0  14       1862.58       1922.48        84.74 o                         
   4   0  14       1181.20       1338.42       150.46 o                         
   6   0  14      10990.40      10674.26       544.79 o                         
   8   0  14        213.65        466.67       124.83 o                         
 -11   1  14         22.12        -29.35       344.32 o                         
 -10   1  14          6.52        -41.33       144.67 o                         
  -9   1  14         18.61         31.18       163.80 o                         
  -8   1  14       2006.11       1993.34       148.60 o                         
  -7   1  14       1693.90       1802.63       131.03 o                         
  -6   1  14        368.55        412.85        46.37 o                         
  -5   1  14       2518.24       2524.25        83.70 o                         
  -4   1  14       6632.97       6400.40       118.22 o                         
  -3   1  14       6472.76       7069.82        98.55 o                         
  -2   1  14       1660.03       1951.95        39.52 o                         
  -1   1  14       3026.85       2811.66        58.08 o                         
   0   1  14       4742.39       4763.49        75.26 o                         
   1   1  14       4236.33       4149.51        95.40 o                         
   2   1  14       5075.80       5469.40       129.96 o                         
   3   1  14          0.62          2.05        57.58 o                         
   4   1  14      13718.78      13303.15       667.55 o                         
   5   1  14          0.28        198.41        99.62 o                         
   6   1  14       1529.36       1595.68       137.44 o                         
   7   1  14       1232.31       1193.80       105.05 o                         
   9   1  14       1083.10       1317.94       153.12 o                         
  10   1  14          1.89       -398.05       265.37 o                         
 -11   2  14        731.58        768.00       360.02 o                         
 -10   2  14        667.36        651.43       308.36 o                         
  -9   2  14       1182.72       1232.17       127.14 o                         
  -8   2  14        599.06        510.10        76.83 o                         
  -7   2  14       1068.09       1093.27        78.54 o                         
  -6   2  14       1267.33       1305.65        55.61 o                         
  -5   2  14        484.52        492.69        31.17 o                         
  -4   2  14       2087.87       2089.39        45.23 o                         
  -3   2  14       5219.03       5375.86        76.41 o                         
  -2   2  14       7379.08       7648.32       124.22 o                         
  -1   2  14         11.49          2.07        26.60 o                         
   0   2  14        846.90        695.53        36.66 o                         
   1   2  14       1589.29       1565.05        49.96 o                         
   2   2  14         21.00        -25.04        36.09 o                         
   3   2  14       2145.48       2068.48       144.05 o                         
   4   2  14       3739.70       3377.16       150.51 o                         
   5   2  14       1402.63       1258.11       113.64 o                         
   6   2  14        129.38        182.91       105.38 o                         
   7   2  14         42.71       -117.43       299.26 o                         
   8   2  14        121.06         15.03       115.55 o                         
   9   2  14       1041.08       1041.63       248.83 o                         
 -11   3  14         86.81        354.65       375.32 o                         
 -10   3  14        176.77        331.09       273.64 o                         
  -9   3  14       1034.18       1517.81       335.64 o                         
  -8   3  14       1189.10        941.98       153.14 o                         
  -7   3  14       1078.32       1022.88        99.00 o                         
  -6   3  14       2126.79       1937.20       145.91 o                         
  -5   3  14       1660.48       1623.00        87.84 o                         
  -4   3  14       2431.04       2258.23        55.79 o                         
  -3   3  14        139.69        137.97        27.60 o                         
  -2   3  14       5585.31       5335.74       131.44 o                         
  -1   3  14       3168.66       3336.94        68.25 o                         
   0   3  14       2290.58       2254.46        76.26 o                         
   1   3  14       7532.92       6944.15       166.20 o                         
   2   3  14       3352.02       3313.71       121.94 o                         
   3   3  14         54.41        103.86       107.26 o                         
   4   3  14        895.99        924.61        85.91 o                         
   5   3  14       1776.21       1591.23       126.61 o                         
   6   3  14       2734.77       2489.17       250.07 o                         
   7   3  14          2.39         65.72       111.60 o                         
   8   3  14        406.66        397.23       140.95 o                         
   9   3  14          2.02        214.94       102.59 o                         
  10   3  14         55.71         37.20       260.82 o                         
 -10   4  14       1518.16       1650.91       386.48 o                         
  -9   4  14          1.58        326.73       237.47 o                         
  -8   4  14         41.35        260.41       170.30 o                         
  -7   4  14         16.24         11.74        57.38 o                         
  -6   4  14        196.96        184.36        39.47 o                         
  -5   4  14        933.15        968.51        42.37 o                         
  -4   4  14         67.57         68.31        53.53 o                         
  -3   4  14          4.41        -10.93        65.93 o                         
  -2   4  14       6465.64       6152.22       110.37 o                         
  -1   4  14        499.97        462.78        35.01 o                         
   0   4  14        290.86        256.33        37.61 o                         
   1   4  14       2151.75       2109.44        70.62 o                         
   2   4  14        813.66        794.36        62.77 o                         
   3   4  14        161.05        229.46        65.21 o                         
   4   4  14         80.02        125.30       134.13 o                         
   5   4  14       2674.51       2211.53       148.85 o                         
   6   4  14       1313.81       1183.39       134.54 o                         
   7   4  14         46.24         44.36       144.05 o                         
   8   4  14         13.33         58.02       100.45 o                         
   9   4  14        266.12        199.18       123.40 o                         
  10   4  14        256.26        565.87       272.40 o                         
 -10   5  14         13.19       -207.50       355.48 o                         
  -9   5  14         47.48        428.64       298.02 o                         
  -8   5  14         54.09         13.55       270.74 o                         
  -7   5  14        139.25        102.69       104.31 o                         
  -6   5  14        772.58        768.91        41.02 o                         
  -5   5  14       1324.01       1265.00        40.35 o                         
  -4   5  14        164.45        284.29        86.18 o                         
  -3   5  14      13132.32      12907.97       221.83 o                         
  -2   5  14       3491.77       3414.96        76.87 o                         
  -1   5  14       4457.06       4436.02        96.40 o                         
   0   5  14        746.72        784.41        49.65 o                         
   1   5  14       1212.74       1079.79        64.93 o                         
   2   5  14          0.94         12.50        76.26 o                         
   3   5  14        820.91        780.75       103.13 o                         
   4   5  14          7.86         63.52        65.21 o                         
   5   5  14      20961.79      20901.73       761.09 o                         
   6   5  14        265.29        468.26       196.75 o                         
   7   5  14         53.99        104.09       196.34 o                         
   8   5  14        189.05          4.13       142.19 o                         
   9   5  14          0.94         35.20       137.82 o                         
  10   5  14         74.62        144.67       360.02 o                         
 -10   6  14         12.64       -372.01       322.41 o                         
  -9   6  14          0.48          0.00        41.33 o                         
  -8   6  14          1.38        352.58       313.73 o                         
  -7   6  14        751.92        742.96       256.07 o                         
  -6   6  14         29.92         96.11        70.16 o                         
  -5   6  14        669.65        623.16        72.34 o                         
  -4   6  14          7.43       -104.18        85.15 o                         
  -3   6  14       4081.42       4166.20        91.56 o                         
  -2   6  14          4.52         87.92        80.60 o                         
  -1   6  14        535.77        567.29        53.67 o                         
   0   6  14          8.71         82.30        65.53 o                         
   1   6  14        947.32        884.94        60.29 o                         
   2   6  14        685.91        639.62        63.94 o                         
   3   6  14       1219.31       1279.15        74.56 o                         
   4   6  14         38.02         96.73        65.58 o                         
   5   6  14       3359.42       3346.77       180.53 o                         
   6   6  14        466.28        300.36       118.75 o                         
   7   6  14        659.78        782.05       248.01 o                         
   8   6  14        473.79        539.97       143.44 o                         
   9   6  14        186.27        565.87       272.40 o                         
 -10   7  14         13.14        509.24       397.64 o                         
  -9   7  14        774.39        855.63       255.86 o                         
  -8   7  14        565.76        729.14       284.80 o                         
  -7   7  14        107.16         24.39       267.44 o                         
  -6   7  14        620.73        617.00       103.77 o                         
  -5   7  14       4566.03       4534.08       105.81 o                         
  -4   7  14       2259.31       2353.21       104.69 o                         
  -3   7  14       2055.40       1837.00       156.45 o                         
  -2   7  14         57.90         70.57        46.08 o                         
  -1   7  14        117.85         20.21        55.49 o                         
   0   7  14       1351.08       1280.92        71.78 o                         
   1   7  14         14.89         43.19       105.61 o                         
   2   7  14        447.07        388.21        74.37 o                         
   3   7  14       4922.55       4838.16       122.17 o                         
   4   7  14       4496.10       4324.19       137.09 o                         
   5   7  14         54.08         49.54       114.10 o                         
   6   7  14         34.28        325.00       138.26 o                         
   7   7  14          4.29        106.34       241.39 o                         
   8   7  14         97.44        450.13       305.46 o                         
   9   7  14         34.64         95.48       211.22 o                         
  -9   8  14        231.68        615.89       255.45 o                         
  -8   8  14          7.98         37.20       227.75 o                         
  -7   8  14        395.03        228.17       277.77 o                         
  -6   8  14        208.93        239.33       210.81 o                         
  -5   8  14        218.33        381.71        91.21 o                         
  -4   8  14       2842.27       2502.23       261.86 o                         
  -3   8  14       1266.09       1647.66       135.09 o                         
  -2   8  14          7.71         74.44       115.53 o                         
  -1   8  14        991.42       1010.86       119.25 o                         
   0   8  14       1213.34       1068.87        86.20 o                         
   1   8  14        202.21        175.68        63.88 o                         
   2   8  14       3031.02       2727.86       106.56 o                         
   3   8  14         11.87        -63.74        61.87 o                         
   4   8  14        230.07        257.53       169.89 o                         
   5   8  14        342.11        299.98       139.93 o                         
   6   8  14         27.76        150.44       136.01 o                         
   7   8  14       1335.83       1637.57       178.44 o                         
   8   8  14       1626.29       1746.39       370.77 o                         
  -9   9  14        112.70         74.40       425.33 o                         
  -8   9  14       1091.15       1568.65       361.68 o                         
  -7   9  14        501.55        517.92       348.45 o                         
  -6   9  14        125.96        193.81       120.01 o                         
  -5   9  14       1260.59       1200.67       128.30 o                         
  -4   9  14         10.62         52.61       104.38 o                         
  -3   9  14         22.40         51.23       204.81 o                         
  -2   9  14        152.78         80.57        78.75 o                         
  -1   9  14       2502.80       2505.85        95.35 o                         
   0   9  14        415.96        411.61        72.49 o                         
   1   9  14        173.44        217.33        86.30 o                         
   2   9  14          1.51         53.03        84.32 o                         
   3   9  14        348.93        270.88        88.56 o                         
   4   9  14       1154.76        753.43       152.18 o                         
   5   9  14          1.91       -126.37       146.28 o                         
   6   9  14          2.64        209.87       362.92 o                         
   7   9  14       1499.00       1563.28       376.15 o                         
   8   9  14        897.33        379.45       413.35 o                         
  -8  10  14        319.54       1169.77       426.57 o                         
  -6  10  14        729.10        664.18       213.08 o                         
  -5  10  14       2188.69       1967.94       164.92 o                         
  -4  10  14        194.46         18.39       372.63 o                         
  -3  10  14          6.38         26.49       179.39 o                         
  -2  10  14        451.89        414.13       107.92 o                         
  -1  10  14       1105.06       1025.17        89.72 o                         
   0  10  14        300.73        118.72        82.20 o                         
   1  10  14        586.20        585.04       111.25 o                         
   2  10  14        170.51        190.70        97.49 o                         
   3  10  14        133.44        399.86       145.08 o                         
   4  10  14          3.50        518.77       158.61 o                         
   5  10  14         90.84         35.35       181.87 o                         
   6  10  14        867.54        681.29       332.54 o                         
   7  10  14        171.45        -45.47       339.36 o                         
  -7  11  14          4.15       -399.71       308.36 o                         
  -6  11  14       1643.77       1671.99       299.68 o                         
  -5  11  14       1194.88       1286.02       201.92 o                         
  -4  11  14         44.46         14.88       147.41 o                         
  -3  11  14       1811.88       2223.67       161.43 o                         
  -2  11  14       1161.20        991.67       147.87 o                         
  -1  11  14        186.92        -21.13       123.71 o                         
   0  11  14        480.17        433.43       477.62 o                         
   1  11  14       1094.85        836.88       153.97 o                         
   2  11  14       1963.54       1809.33       188.03 o                         
   3  11  14        720.46        884.27       214.11 o                         
   4  11  14        816.91        880.26       363.33 o                         
   5  11  14        576.56        549.99       213.19 o                         
   6  11  14        148.48        367.05       408.80 o                         
  -6  12  14        374.32        526.26       192.31 o                         
  -5  12  14        362.50        301.09       285.42 o                         
  -4  12  14          0.31         19.02       211.22 o                         
  -3  12  14        323.82        376.91       181.00 o                         
  -2  12  14        245.30        -24.39       242.63 o                         
  -1  12  14         11.74       -166.88       192.62 o                         
   0  12  14          0.22        -12.48       167.73 o                         
   1  12  14         25.50       -107.06       235.61 o                         
   2  12  14        186.78        337.11       402.39 o                         
   3  12  14        341.62        193.05       209.66 o                         
   4  12  14         37.33        127.51       231.06 o                         
   5  12  14         41.87        236.02       381.52 o                         
  -5  13  14         33.74        -33.31       397.23 o                         
  -4  13  14        234.28          7.71       277.15 o                         
  -3  13  14       1080.44       1305.68       360.02 o                         
  -2  13  14         26.28         -3.81       248.21 o                         
  -1  13  14          6.45        186.03       188.63 o                         
   0  13  14         31.45        165.85       177.29 o                         
   1  13  14        204.90        315.89       253.38 o                         
   2  13  14       1940.18       1850.14       343.08 o                         
   3  13  14         70.81         63.89       205.98 o                         
   4  13  14        291.61        524.73       309.18 o                         
  -3  14  14         25.26         42.59       186.73 o                         
  -2  14  14        736.42        870.01       204.44 o                         
  -1  14  14         83.86       -425.75       310.42 o                         
   0  14  14         45.67        -29.35       352.58 o                         
   1  14  14         10.06       -176.91       359.20 o                         
   2  14  14         24.86        103.38       225.84 o                         
 -11   0  15        346.03        600.18       223.62 o                         
  -9   0  15       1936.75       1671.99       157.90 o                         
  -7   0  15       2142.57       2065.91       122.76 o                         
  -5   0  15        881.41        913.08        66.14 o                         
  -3   0  15       7877.53       8358.28       164.51 o                         
  -1   0  15      11359.51      10555.22       224.45 o                         
   1   0  15        677.51        736.17        59.11 o                         
   3   0  15         73.17        -65.72        69.86 o                         
   5   0  15       1019.66        867.20       105.82 o                         
   7   0  15       2590.26       2718.58       181.05 o                         
   9   0  15        289.02        458.40       272.40 o                         
 -11   1  15        414.19        -24.39       312.49 o                         
 -10   1  15         33.57       -201.71       153.35 o                         
  -9   1  15       1448.21       1622.37       136.84 o                         
  -8   1  15       3271.31       3406.75       217.01 o                         
  -7   1  15       3779.96       3597.80       112.91 o                         
  -6   1  15        329.25        425.22        49.69 o                         
  -5   1  15         40.68        -22.45        80.60 o                         
  -4   1  15       2582.36       2488.98        45.30 o                         
  -3   1  15        503.94        559.72        25.87 o                         
  -2   1  15       7977.52       8702.61       144.09 o                         
  -1   1  15      19284.56      19478.92       283.72 o                         
   0   1  15       1605.00       1470.70        50.06 o                         
   1   1  15      10584.63      10473.65       293.89 o                         
   2   1  15         24.14        -38.17        49.43 o                         
   3   1  15       4010.88       4239.30       224.45 o                         
   4   1  15        100.06        134.80        79.75 o                         
   5   1  15        677.25        708.93        86.55 o                         
   6   1  15        133.06        123.12        81.83 o                         
   7   1  15       3207.34       3035.62       219.49 o                         
   8   1  15        453.35        176.91       190.14 o                         
   9   1  15        359.66        398.71       143.03 o                         
  10   1  15         20.41        292.65       310.01 o                         
 -10   2  15         55.64        168.65       297.20 o                         
  -9   2  15         21.75         46.27       125.86 o                         
  -8   2  15       1015.29       1033.84       135.99 o                         
  -7   2  15       1965.06       2036.38        89.05 o                         
  -6   2  15       1255.77       1244.87       136.61 o                         
  -5   2  15        795.92        856.89        48.67 o                         
  -4   2  15        378.47        375.77        35.13 o                         
  -3   2  15        175.82        147.28        26.66 o                         
  -2   2  15       3403.69       3374.09        59.73 o                         
  -1   2  15       1367.60       1545.72        41.10 o                         
   0   2  15        212.21        193.05        47.95 o                         
   1   2  15       2091.53       1901.30        64.61 o                         
   2   2  15        305.77        445.86        54.62 o                         
   3   2  15        120.29         61.15        65.96 o                         
   4   2  15       1723.57       1737.32       120.41 o                         
   5   2  15        192.95         73.70        88.95 o                         
   6   2  15        442.09        -37.20       149.22 o                         
   7   2  15        418.45        653.46       191.79 o                         
   8   2  15         23.18         75.47       237.47 o                         
  10   2  15        211.68         61.59       276.53 o                         
 -11   3  15        348.76        463.77       362.92 o                         
 -10   3  15         31.85         12.40       373.67 o                         
  -9   3  15        145.84        304.22       394.75 o                         
  -8   3  15         23.98         50.01        75.75 o                         
  -7   3  15       4305.14       4257.26       124.94 o                         
  -6   3  15       3802.29       3771.43        99.20 o                         
  -5   3  15       1205.14       1018.98        48.98 o                         
  -4   3  15       1090.33        980.44        39.74 o                         
  -3   3  15       1847.99       1835.86        46.30 o                         
  -2   3  15        482.27        521.03        35.36 o                         
  -1   3  15       1686.28       1662.26        55.20 o                         
   0   3  15       3193.40       3193.89        77.01 o                         
   1   3  15        645.66        886.38        60.79 o                         
   2   3  15       4019.54       3889.16       118.61 o                         
   3   3  15        139.81        214.83        84.74 o                         
   4   3  15        121.52        117.23        70.32 o                         
   5   3  15        326.60        347.57        96.53 o                         
   6   3  15        763.22        742.92       116.56 o                         
   7   3  15        955.41       1024.08       144.76 o                         
   8   3  15       1744.44       1604.21       186.49 o                         
   9   3  15         77.43          7.09       106.35 o                         
  10   3  15        544.11        379.45       227.75 o                         
 -10   4  15         13.13         29.35       311.25 o                         
  -9   4  15        872.79       1103.66       193.75 o                         
  -8   4  15        145.88          8.27       270.33 o                         
  -7   4  15         33.09         69.86        78.54 o                         
  -6   4  15        292.64        168.89        56.01 o                         
  -5   4  15          4.23         92.75        32.30 o                         
  -4   4  15         10.70        188.91        37.61 o                         
  -3   4  15      10553.84      10420.99       188.74 o                         
  -2   4  15          6.49         -5.15        39.67 o                         
  -1   4  15       3158.49       3111.78       125.45 o                         
   0   4  15       3171.04       3277.16        85.65 o                         
   1   4  15       1913.13       1459.75        69.25 o                         
   2   4  15        405.41        480.99        59.73 o                         
   3   4  15         75.34        -30.68        83.57 o                         
   4   4  15        303.24        297.02        79.48 o                         
   5   4  15       2572.53       2687.44       184.77 o                         
   6   4  15        326.00        180.22       238.09 o                         
   7   4  15         35.11         41.33        82.67 o                         
   8   4  15         12.87        185.15       126.42 o                         
   9   4  15         13.08        -77.40       182.49 o                         
  10   4  15        124.01       -286.04       278.18 o                         
 -10   5  15         37.89        119.46       362.51 o                         
  -9   5  15         23.20       -214.94       346.80 o                         
  -8   5  15        147.52        -23.08       251.73 o                         
  -7   5  15       1710.06       1782.17       140.33 o                         
  -6   5  15       2030.36       2016.85        69.24 o                         
  -5   5  15       2580.47       2569.26        68.79 o                         
  -4   5  15        171.43        266.82        86.18 o                         
  -3   5  15       1580.61       1487.52        51.13 o                         
  -2   5  15         60.73         43.24        51.67 o                         
  -1   5  15          8.13         82.46        49.98 o                         
   0   5  15        624.16        562.05        48.14 o                         
   1   5  15       2348.98       2120.80       101.67 o                         
   2   5  15        379.76        446.40       162.65 o                         
   3   5  15        293.95        333.46       171.54 o                         
   4   5  15        141.41        137.17        68.44 o                         
   5   5  15       2041.22       1982.32       148.29 o                         
   6   5  15        216.01        412.93       107.06 o                         
   7   5  15        312.92        257.94       120.44 o                         
   8   5  15        420.49        591.64       136.06 o                         
   9   5  15         31.81        -71.28       126.05 o                         
 -10   6  15         93.91        -24.39       443.52 o                         
  -9   6  15          1.30        -78.54       231.47 o                         
  -8   6  15         25.82        317.04       196.75 o                         
  -7   6  15        560.72        331.19       165.55 o                         
  -6   6  15        283.09        254.77        87.42 o                         
  -5   6  15         40.18        -52.36        50.40 o                         
  -4   6  15         13.04         69.09        39.67 o                         
  -3   6  15        188.41        227.22        47.95 o                         
  -2   6  15       3993.47       3734.51        98.12 o                         
  -1   6  15        206.07        213.12        51.22 o                         
   0   6  15       4475.55       4440.34       129.29 o                         
   1   6  15       1302.56       1173.63       124.42 o                         
   2   6  15        158.38         88.58        61.04 o                         
   3   6  15        377.47        320.04        65.56 o                         
   4   6  15       5012.96       4910.05       148.39 o                         
   5   6  15        618.86        710.07       116.15 o                         
   6   6  15        330.48        518.43       162.03 o                         
   7   6  15         38.66        345.31       158.93 o                         
   8   6  15        374.40        326.69       133.84 o                         
   9   6  15       1169.50        729.14       336.88 o                         
 -10   7  15          0.54        428.64       417.89 o                         
  -9   7  15        374.92        240.15       252.97 o                         
  -8   7  15        939.94       1708.78       403.84 o                         
  -7   7  15        125.27        729.14       302.16 o                         
  -6   7  15       1053.47        991.00       138.06 o                         
  -5   7  15       2221.20       2185.13        98.06 o                         
  -4   7  15       1158.53       1264.14       128.76 o                         
  -3   7  15         11.60        -22.05        53.83 o                         
  -2   7  15         71.47         86.31        47.44 o                         
  -1   7  15        218.12         57.46        58.07 o                         
   0   7  15       2472.74       2307.88        90.48 o                         
   1   7  15        338.25        349.27        72.13 o                         
   2   7  15       7281.05       7438.15       211.16 o                         
   3   7  15       1082.17       1169.26        80.70 o                         
   4   7  15       2118.16       1933.75       365.61 o                         
   5   7  15        550.90        569.21        85.44 o                         
   6   7  15          1.23        282.24       134.09 o                         
   7   7  15         10.09         15.02       161.41 o                         
   8   7  15         45.47        174.98       310.22 o                         
   9   7  15        197.31        606.38       313.32 o                         
  -9   8  15         13.91       -149.22       248.01 o                         
  -8   8  15       1672.04       1984.89       257.93 o                         
  -7   8  15         55.63         99.20       347.21 o                         
  -6   8  15          2.94       -205.78       270.54 o                         
  -5   8  15       1262.15       1184.84       397.23 o                         
  -4   8  15        549.26        750.91       112.46 o                         
  -3   8  15       1337.64       1340.57       115.16 o                         
  -2   8  15        235.69        230.68        87.24 o                         
  -1   8  15       1167.60       1053.39        88.35 o                         
   0   8  15        282.48        356.05        83.29 o                         
   1   8  15        228.71        223.21        78.33 o                         
   2   8  15          0.13        -20.19       103.13 o                         
   3   8  15       1286.42       1317.20        88.69 o                         
   4   8  15         27.28        206.24        97.08 o                         
   5   8  15          1.34         50.27       257.10 o                         
   6   8  15         28.38        201.39       215.35 o                         
   7   8  15         12.97        -76.56       171.76 o                         
   8   8  15        362.91        173.61       372.84 o                         
  -8   9  15        662.57        889.94       260.82 o                         
  -7   9  15          8.19        335.64       334.40 o                         
  -6   9  15       1625.12       1361.99       208.12 o                         
  -5   9  15       5664.11       6006.88       238.87 o                         
  -4   9  15       4901.21       4941.31       200.65 o                         
  -3   9  15       1736.14       1566.36       109.93 o                         
  -2   9  15        991.59        946.57       158.73 o                         
  -1   9  15        539.59        592.78        69.56 o                         
   0   9  15       1862.17       1954.57        97.80 o                         
   1   9  15        255.04        228.10       109.74 o                         
   2   9  15        381.29        283.35        78.62 o                         
   3   9  15         83.87       -120.89        80.59 o                         
   4   9  15        447.21        527.43       143.76 o                         
   5   9  15        291.65        229.76       121.27 o                         
   6   9  15        484.42        568.15       341.22 o                         
   7   9  15        250.38        342.66       326.13 o                         
   8   9  15        136.63       -472.04       371.60 o                         
  -8  10  15        210.12        185.59       289.34 o                         
  -7  10  15         86.20       -128.14       240.15 o                         
  -6  10  15        130.74        125.94       168.73 o                         
  -5  10  15         44.22       -107.15       127.12 o                         
  -4  10  15        157.35        154.15       130.40 o                         
  -3  10  15        681.63        699.49       139.09 o                         
  -2  10  15       1224.43       1195.03       134.24 o                         
  -1  10  15        665.16        727.64        91.03 o                         
   0  10  15       1040.87       1129.76       135.99 o                         
   1  10  15          8.95         27.34        93.16 o                         
   2  10  15        662.84        503.91       105.66 o                         
   3  10  15         71.64       -108.04       337.29 o                         
   4  10  15        897.39        851.59       149.69 o                         
   5  10  15          0.37       -120.14       277.15 o                         
   6  10  15        199.95        225.31       262.06 o                         
   7  10  15          0.11        399.71       393.51 o                         
  -7  11  15        742.15       -379.45       405.91 o                         
  -6  11  15        495.47        932.51       180.48 o                         
  -5  11  15        161.42        120.06       131.00 o                         
  -4  11  15        133.72        217.54       186.01 o                         
  -3  11  15        956.92       1149.73       155.39 o                         
  -2  11  15          1.26        129.68       121.81 o                         
  -1  11  15        207.42        123.29       123.26 o                         
   0  11  15        447.10        340.34       146.66 o                         
   1  11  15        471.29        426.84       150.25 o                         
   2  11  15        138.54       -171.71       127.45 o                         
   3  11  15        774.83        984.68       334.40 o                         
   4  11  15        363.38        522.24       162.65 o                         
   5  11  15         98.25        296.48       192.90 o                         
   6  11  15          4.17        232.30       389.79 o                         
  -6  12  15          0.02        258.24       256.18 o                         
  -5  12  15        515.68        396.75       177.94 o                         
  -4  12  15        363.14        365.45       145.75 o                         
  -3  12  15       1579.72       1364.08       177.58 o                         
  -2  12  15        132.13        233.00       357.13 o                         
  -1  12  15         45.69        -36.26       177.71 o                         
   0  12  15        314.64       -131.41       164.91 o                         
   1  12  15       2896.50       3243.21       235.42 o                         
   2  12  15         24.61       -235.76       172.34 o                         
   3  12  15        138.32        238.20       194.15 o                         
   4  12  15         84.41       -333.13       224.11 o                         
   5  12  15          8.64        -19.23       430.09 o                         
  -5  13  15        414.86        157.05       243.46 o                         
  -4  13  15         20.68        187.42       166.75 o                         
  -3  13  15       1466.83       1257.35       203.18 o                         
  -2  13  15        629.47        326.07       218.49 o                         
  -1  13  15        109.81        412.48       211.89 o                         
   0  13  15        265.42        217.47       196.97 o                         
   1  13  15          1.82         71.26       208.41 o                         
   2  13  15          2.87         74.40       272.40 o                         
   3  13  15        191.97         57.46       276.12 o                         
   4  13  15          5.36          9.68       222.79 o                         
  -2  14  15        283.99        755.90       252.81 o                         
  -1  14  15        184.58        115.32       338.12 o                         
   0  14  15        200.08        541.48       332.33 o                         
 -10   0  16        130.28        132.27       310.84 o                         
  -8   0  16        885.59        800.24       127.31 o                         
  -6   0  16         67.44         24.39        69.86 o                         
  -4   0  16          7.76         45.47        45.05 o                         
  -2   0  16       6653.59       6572.63       166.99 o                         
   0   0  16       8730.89       8511.63       225.27 o                         
   2   0  16       6935.30       6857.01       191.79 o                         
   4   0  16       8241.72       9041.55       342.25 o                         
   6   0  16        132.09       -123.59       131.44 o                         
  10   0  16        440.99        119.46       326.13 o                         
 -10   1  16        381.81        412.93       162.03 o                         
  -9   1  16         22.24        132.32       405.91 o                         
  -8   1  16        428.64        406.80        83.73 o                         
  -7   1  16         26.54        188.96       177.74 o                         
  -6   1  16        464.02        436.79        50.66 o                         
  -5   1  16        717.09        648.52        46.29 o                         
  -4   1  16       5194.34       5100.92       137.85 o                         
  -3   1  16         65.24         59.85        31.05 o                         
  -2   1  16       2284.04       2376.15        91.35 o                         
  -1   1  16      10157.95       9991.62       263.30 o                         
   0   1  16       2677.73       2940.42        63.44 o                         
   1   1  16        764.10        761.32       152.52 o                         
   2   1  16        858.32       1042.66       142.60 o                         
   3   1  16         15.94         97.85        64.91 o                         
   4   1  16       3036.25       2886.07       160.95 o                         
   5   1  16       1149.50       1303.87       149.22 o                         
   6   1  16         60.69         44.52        85.80 o                         
   7   1  16        163.15         31.33       169.27 o                         
   8   1  16         22.27       -104.15       104.93 o                         
   9   1  16        721.71        811.98       171.33 o                         
  10   1  16        177.33        268.34       207.56 o                         
 -11   2  16        240.26        248.01       368.71 o                         
 -10   2  16        246.98       1045.77       307.53 o                         
  -9   2  16          9.02       -157.70       110.06 o                         
  -8   2  16       1568.21       1631.73       102.60 o                         
  -7   2  16       3319.79       3367.67       191.59 o                         
  -6   2  16       6898.98       7001.68       159.88 o                         
  -5   2  16       6776.28       6653.24       140.39 o                         
  -4   2  16       6490.20       6597.78       117.63 o                         
  -3   2  16       1430.07       1316.05        60.56 o                         
  -2   2  16      36145.68      37669.83       573.34 o                         
  -1   2  16        125.79        133.92        62.00 o                         
   0   2  16       3618.02       3367.90        78.67 o                         
   1   2  16       5677.53       5596.40       131.40 o                         
   2   2  16       4263.76       3948.94       249.87 o                         
   3   2  16       1394.38       1522.38        93.67 o                         
   4   2  16       1820.13       1852.33       228.17 o                         
   5   2  16         17.43        106.20       103.47 o                         
   6   2  16        555.02        417.89       115.74 o                         
   7   2  16        470.51        189.01        99.12 o                         
   8   2  16         92.59        137.94       190.14 o                         
   9   2  16        986.68       1199.58       152.13 o                         
  10   2  16        386.05        232.30       282.32 o                         
 -10   3  16       1253.30        684.50       339.77 o                         
  -9   3  16        103.20        565.87       290.58 o                         
  -8   3  16        283.14        351.38        89.71 o                         
  -7   3  16      11274.17      11158.32       257.06 o                         
  -6   3  16       2287.18       2137.67       102.30 o                         
  -5   3  16       6152.83       6110.68       120.29 o                         
  -4   3  16       2488.56       2438.92        56.04 o                         
  -3   3  16        147.23        131.65        43.40 o                         
  -2   3  16       7245.00       7331.15       128.33 o                         
  -1   3  16        402.66        391.97        94.86 o                         
   0   3  16       1287.00       1152.42        55.53 o                         
   1   3  16       4680.13       4402.35       126.70 o                         
   2   3  16       2886.13       2817.13        96.58 o                         
   3   3  16       1085.21       1152.41       100.44 o                         
   4   3  16        489.35        450.09        78.89 o                         
   5   3  16        162.82        178.46       142.40 o                         
   6   3  16       3175.18       2693.60       185.31 o                         
   7   3  16       1827.29       1610.48       170.04 o                         
   8   3  16        155.06        392.27       165.34 o                         
   9   3  16        345.99        372.01       141.36 o                         
  10   3  16         40.55       -222.38       222.38 o                         
 -10   4  16        636.84       1661.65       466.67 o                         
  -9   4  16        182.03        333.93       174.70 o                         
  -8   4  16        762.28       1079.25       181.46 o                         
  -7   4  16         74.65        -29.51       202.75 o                         
  -6   4  16        187.34        254.86        74.40 o                         
  -5   4  16       1139.60       1146.03        47.74 o                         
  -4   4  16        203.78        178.59        35.99 o                         
  -3   4  16         76.98         27.50        49.60 o                         
  -2   4  16       2894.35       2886.49        82.68 o                         
  -1   4  16        197.17        247.45        43.43 o                         
   0   4  16          2.97        -34.77        50.59 o                         
   1   4  16       3412.77       3422.91       113.53 o                         
   2   4  16       4177.97       3973.89       193.24 o                         
   3   4  16       2756.42       2865.35       357.34 o                         
   4   4  16       1222.34        999.54        92.47 o                         
   5   4  16        699.32        753.91       113.35 o                         
   6   4  16        376.52        271.73        99.60 o                         
   7   4  16        566.57        554.11       212.25 o                         
   8   4  16        935.83        689.39       326.96 o                         
   9   4  16         66.29         85.92       130.77 o                         
  10   4  16       3215.33       3241.59       259.84 o                         
 -10   5  16       1070.98        972.19       400.95 o                         
  -9   5  16        163.28        243.87       297.20 o                         
  -8   5  16         26.93         -9.07       202.95 o                         
  -7   5  16        266.28         89.04       334.81 o                         
  -6   5  16         82.80         98.96        46.91 o                         
  -5   5  16         30.06         43.13        49.69 o                         
  -4   5  16        217.14        221.82        66.34 o                         
  -3   5  16       8899.37       8672.06       177.23 o                         
  -2   5  16       2758.35       2745.93        85.80 o                         
  -1   5  16       2487.28       2339.63        87.60 o                         
   0   5  16        271.30        233.32        59.30 o                         
   1   5  16        172.74         76.06        57.42 o                         
   2   5  16        979.14        944.38        65.27 o                         
   3   5  16        854.73        943.65       116.15 o                         
   4   5  16        602.74        470.84        78.23 o                         
   5   5  16        179.09        296.71       101.39 o                         
   6   5  16        342.30        266.36       317.66 o                         
   7   5  16       2155.04       2007.33       156.13 o                         
   8   5  16          5.81        127.60       115.15 o                         
   9   5  16        276.62        135.61       230.03 o                         
 -10   6  16        587.79       1066.85       441.04 o                         
  -9   6  16          4.02       -194.69       310.42 o                         
  -8   6  16        247.97        290.17       302.16 o                         
  -7   6  16        403.14        391.62       225.27 o                         
  -6   6  16        122.81        179.86       235.61 o                         
  -5   6  16       3104.22       3052.38       102.76 o                         
  -4   6  16        152.43        190.63        46.20 o                         
  -3   6  16       1671.09       1501.83       151.28 o                         
  -2   6  16         33.70          6.91        71.92 o                         
  -1   6  16         12.64          1.09        55.30 o                         
   0   6  16       1548.17       1720.56       157.28 o                         
   1   6  16        163.65        129.18        60.14 o                         
   2   6  16        748.50        779.71       101.27 o                         
   3   6  16        749.70        591.66        69.16 o                         
   4   6  16        370.22        246.07        77.76 o                         
   5   6  16         52.12        249.76       270.33 o                         
   6   6  16          7.43        -68.30       200.47 o                         
   7   6  16        529.32        363.10       116.04 o                         
   8   6  16         12.64       -153.43       205.02 o                         
  -9   7  16          3.63       -305.88       247.18 o                         
  -8   7  16       1635.36       1578.57       255.45 o                         
  -7   7  16        546.50       1029.23       272.40 o                         
  -6   7  16        365.15        530.12       295.34 o                         
  -5   7  16       2053.59       2170.12       220.93 o                         
  -4   7  16       4525.19       4402.65       277.77 o                         
  -3   7  16        413.64        310.16        95.48 o                         
  -2   7  16       1227.80       1265.42       104.37 o                         
  -1   7  16        678.94        864.16        99.82 o                         
   0   7  16       2485.92       2445.58        89.58 o                         
   1   7  16         51.26         18.35        66.76 o                         
   2   7  16        215.92        230.31        77.84 o                         
   3   7  16       4417.89       4003.76       129.10 o                         
   4   7  16        118.01          3.72       113.88 o                         
   5   7  16          5.07        -19.79       225.48 o                         
   6   7  16          1.98        -87.50       136.78 o                         
   7   7  16         15.85         22.95       208.33 o                         
   8   7  16        114.25       -342.50       263.72 o                         
   9   7  16        250.25        236.02       272.81 o                         
  -9   8  16        201.76        207.50       285.21 o                         
  -8   8  16        231.31        553.88       336.05 o                         
  -7   8  16        428.08        260.41       325.72 o                         
  -6   8  16        113.24         -3.79       131.16 o                         
  -5   8  16       1113.85       1177.77       141.89 o                         
  -4   8  16        581.20        522.86       145.08 o                         
  -3   8  16        247.29        260.28       107.81 o                         
  -2   8  16         52.99        -87.85        80.34 o                         
  -1   8  16        395.09        358.26       159.14 o                         
   0   8  16          3.29         25.82        99.62 o                         
   1   8  16        153.23        -51.41       105.20 o                         
   2   8  16        157.42         14.73        39.08 o                         
   3   8  16        732.23        831.63       180.01 o                         
   4   8  16        326.50        325.37       102.58 o                         
   5   8  16         34.09        162.80       175.47 o                         
   6   8  16        993.77        925.05       173.09 o                         
   7   8  16         97.61       -336.54       259.58 o                         
   8   8  16        585.29        417.89       367.88 o                         
  -8   9  16       1247.69       1338.42       333.98 o                         
  -7   9  16          6.68        264.54       190.14 o                         
  -6   9  16        171.51         79.40       316.00 o                         
  -5   9  16       2194.91       2222.16       136.36 o                         
  -4   9  16         10.27        -99.83       110.52 o                         
  -3   9  16        194.84         46.83       123.15 o                         
  -2   9  16         78.78        102.10        81.35 o                         
  -1   9  16       3560.54       3370.25       376.35 o                         
   0   9  16       1942.09       1657.06       110.84 o                         
   1   9  16        376.23        360.45        87.39 o                         
   2   9  16         17.41         22.91        80.40 o                         
   3   9  16        698.18        743.15       101.61 o                         
   4   9  16        411.30        329.41       258.76 o                         
   5   9  16        116.21        142.52       160.71 o                         
   6   9  16       1024.44       1203.58       201.71 o                         
   7   9  16       2357.80       2725.19       429.47 o                         
  -8  10  16        420.83        292.65       276.94 o                         
  -7  10  16         80.00        463.77       290.58 o                         
  -6  10  16          1.52        219.18       157.32 o                         
  -5  10  16        649.27        461.97       289.14 o                         
  -4  10  16        244.51        232.58       141.19 o                         
  -3  10  16          5.37        -90.40       124.66 o                         
  -2  10  16       3041.58       3201.64       427.19 o                         
  -1  10  16        489.26        133.82       112.59 o                         
   0  10  16       2120.12       2021.26       329.23 o                         
   1  10  16        847.76        871.83       106.53 o                         
   2  10  16         22.77       -105.28       103.15 o                         
   3  10  16        333.83        187.86       127.57 o                         
   4  10  16         98.08         32.39       172.90 o                         
   5  10  16         13.42        228.71       217.42 o                         
   6  10  16        507.27        438.73       191.79 o                         
   7  10  16         31.93       -310.42       367.05 o                         
  -7  11  16       1190.22       1385.54       296.78 o                         
  -6  11  16       1843.49       2051.79       197.11 o                         
  -5  11  16          6.27        -13.14        45.26 o                         
  -4  11  16          4.10        214.94       190.55 o                         
  -3  11  16       1609.60       1660.84       267.44 o                         
  -2  11  16        500.07        700.30       149.28 o                         
  -1  11  16          3.81         99.26       132.78 o                         
   0  11  16        472.26        723.33       150.21 o                         
   1  11  16        768.52        873.32       139.07 o                         
   2  11  16       1917.81       1993.04       163.32 o                         
   3  11  16         11.43       -136.77       191.90 o                         
   4  11  16        895.55        590.67       243.87 o                         
   5  11  16          0.17          5.74        40.81 o                         
   6  11  16        113.00        286.04       393.51 o                         
  -6  12  16        248.75        108.88       198.56 o                         
  -5  12  16        278.60        350.62       192.83 o                         
  -4  12  16         11.41        260.39       180.23 o                         
  -3  12  16         12.59       -146.24       148.04 o                         
  -2  12  16        233.12        -11.55        40.43 o                         
  -1  12  16        248.86        319.33       194.89 o                         
   0  12  16        190.01        239.67       175.21 o                         
   1  12  16         80.17        316.11       307.53 o                         
   2  12  16        330.17        352.53       186.79 o                         
   3  12  16         38.27        139.40       438.77 o                         
   4  12  16         15.86        155.42       186.00 o                         
   5  12  16        214.27         30.75       229.57 o                         
  -4  13  16        115.43        261.83       178.31 o                         
  -3  13  16       1068.65        919.78       260.86 o                         
  -2  13  16        128.33        407.80       240.57 o                         
  -1  13  16         11.18        -14.44       320.34 o                         
   0  13  16       1078.43       1210.85       600.39 o                         
   1  13  16        491.38        355.44       193.91 o                         
   2  13  16        117.60        212.81       467.70 o                         
   3  13  16         26.90        434.01       265.37 o                         
  -2  14  16       1844.89       2195.70       299.06 o                         
  -1  14  16         19.68       -268.68       347.62 o                         
   0  14  16        788.60       1305.35       390.20 o                         
   1  14  16        119.94        594.66       247.69 o                         
 -11   0  17        172.70         95.48       207.50 o                         
  -9   0  17        311.29        674.58       267.02 o                         
  -7   0  17       2834.94       2632.19       171.54 o                         
  -5   0  17       6031.74       5952.19       148.80 o                         
  -3   0  17       6587.40       6804.10       138.06 o                         
  -1   0  17      86860.95      88379.30      1911.32 o                         
   1   0  17         52.67         41.33        57.87 o                         
   3   0  17       3943.15       4018.56       171.13 o                         
   5   0  17         61.29        144.67        94.24 o                         
   7   0  17        630.02        523.71       120.70 o                         
   9   0  17        398.00        612.58       178.15 o                         
 -10   1  17        186.15         95.48       169.47 o                         
  -9   1  17       2662.36       2495.27       240.20 o                         
  -8   1  17       2077.63       2037.48       130.69 o                         
  -7   1  17       1383.73       1279.68       350.72 o                         
  -6   1  17       1308.97       1264.17        71.16 o                         
  -5   1  17         11.89        101.68        45.26 o                         
  -4   1  17       1523.59       1441.00        89.28 o                         
  -3   1  17         72.65         90.91        27.65 o                         
  -2   1  17          1.06        -55.11        36.74 o                         
  -1   1  17      30903.40      32695.58       597.82 o                         
   0   1  17        695.21        653.45        53.12 o                         
   1   1  17        937.72        835.13        93.21 o                         
   2   1  17          4.23        -53.30        52.54 o                         
   3   1  17        824.62        893.66        96.31 o                         
   4   1  17        161.42         25.81        97.28 o                         
   5   1  17         34.91        -95.40       109.95 o                         
   6   1  17        600.61        717.16       104.16 o                         
   7   1  17          8.76        237.49       286.86 o                         
   8   1  17        644.11        576.65       151.75 o                         
   9   1  17         47.33          1.54       116.52 o                         
  10   1  17         66.81        117.83       446.21 o                         
 -10   2  17         15.95        483.62       339.36 o                         
  -9   2  17         44.42       -364.57       309.18 o                         
  -8   2  17        122.18        242.13       213.29 o                         
  -7   2  17        428.72        372.33        79.36 o                         
  -6   2  17         86.37        217.32        66.14 o                         
  -5   2  17        113.60        153.08        53.94 o                         
  -4   2  17        288.26        224.27        32.12 o                         
  -3   2  17        517.03        516.91        31.98 o                         
  -2   2  17       2712.12       2609.68        88.87 o                         
  -1   2  17        115.17         49.63        61.80 o                         
   0   2  17       2854.11       2734.91       202.95 o                         
   1   2  17         84.24        156.99        43.48 o                         
   2   2  17          1.44         54.47        64.90 o                         
   3   2  17       2253.61       2456.93       133.92 o                         
   4   2  17        258.30        351.48       104.68 o                         
   5   2  17       1213.06       1216.00       126.36 o                         
   6   2  17         11.19         57.63       132.48 o                         
   7   2  17       1822.78       2148.47       143.29 o                         
   8   2  17          4.78         52.99       145.22 o                         
   9   2  17          0.26         83.63       316.21 o                         
  10   2  17        496.89        844.47       224.03 o                         
 -10   3  17         51.10        -50.01       323.65 o                         
  -9   3  17          2.64       -182.29       343.90 o                         
  -8   3  17        141.11         95.48       107.88 o                         
  -7   3  17        424.35        472.82        80.04 o                         
  -6   3  17       1158.85       1245.83        95.48 o                         
  -5   3  17       9003.80       8638.05       171.85 o                         
  -4   3  17       1118.26       1091.61        46.42 o                         
  -3   3  17        508.70        659.59        67.58 o                         
  -2   3  17        778.86        694.64        41.88 o                         
  -1   3  17        146.88         10.51        39.56 o                         
   0   3  17       3877.48       3891.85        90.22 o                         
   1   3  17        308.68        394.82        67.58 o                         
   2   3  17         27.60         31.24        94.66 o                         
   3   3  17       2285.91       2492.48        99.95 o                         
   4   3  17        181.20        119.14        82.47 o                         
   5   3  17       1414.39       1316.15       145.77 o                         
   6   3  17       4273.20       4255.44       210.06 o                         
   7   3  17         91.45        202.13       195.72 o                         
   8   3  17         61.27         57.46       148.39 o                         
   9   3  17         28.49         68.01       122.67 o                         
  10   3  17          8.11        185.59       201.71 o                         
 -10   4  17         65.66       -140.12       354.24 o                         
  -9   4  17        286.54        111.19       333.57 o                         
  -8   4  17        806.25        928.79       195.93 o                         
  -7   4  17       6722.80       6649.06       168.57 o                         
  -6   4  17        630.93        618.40        62.96 o                         
  -5   4  17       5340.67       5120.30       109.99 o                         
  -4   4  17       2060.96       2041.97        65.03 o                         
  -3   4  17       7495.25       7529.60       252.14 o                         
  -2   4  17         84.75         68.85        45.57 o                         
  -1   4  17       1117.71       1033.80       127.31 o                         
   0   4  17        238.28        341.24        53.75 o                         
   1   4  17       4322.15       4156.58       282.94 o                         
   2   4  17        736.81        656.57       231.68 o                         
   3   4  17        126.34         93.55        68.03 o                         
   4   4  17       1171.57       1083.96        96.93 o                         
   5   4  17       2712.66       2654.17       184.35 o                         
   6   4  17          2.81        178.15       148.60 o                         
   7   4  17          9.45         12.36       111.03 o                         
   8   4  17        226.63        193.71       113.46 o                         
   9   4  17        418.13         69.86       143.84 o                         
  -9   5  17        319.70        326.54       308.77 o                         
  -8   5  17         12.89        157.07       198.41 o                         
  -7   5  17        650.47        529.91       168.65 o                         
  -6   5  17        640.65        591.11        51.84 o                         
  -5   5  17        167.70        151.07       173.40 o                         
  -4   5  17        859.17        945.55        68.82 o                         
  -3   5  17         55.75        -20.32        64.28 o                         
  -2   5  17       3433.47       3376.10        91.39 o                         
  -1   5  17         30.44         60.88        58.15 o                         
   0   5  17         13.02        -76.57        57.48 o                         
   1   5  17         27.95        -65.99        67.82 o                         
   2   5  17       2012.37       1871.86        87.86 o                         
   3   5  17          2.98        111.81        99.41 o                         
   4   5  17         19.93         33.38        89.00 o                         
   5   5  17       2749.84       2679.91       169.89 o                         
   6   5  17        498.91        544.26       200.27 o                         
   7   5  17          2.90       -198.18       235.61 o                         
   8   5  17        963.97        657.12       279.84 o                         
   9   5  17        217.08        196.42       218.45 o                         
 -10   6  17         10.93        701.45       422.44 o                         
  -9   6  17          8.46       -364.57       343.90 o                         
  -8   6  17        256.68        207.50       197.99 o                         
  -7   6  17        368.76        286.04       174.02 o                         
  -6   6  17        489.85        448.15        67.38 o                         
  -5   6  17         19.05         14.96        63.08 o                         
  -4   6  17        113.28         93.13        71.81 o                         
  -3   6  17       1158.42       1047.81        91.97 o                         
  -2   6  17        574.02        629.62        63.98 o                         
  -1   6  17        102.15        173.40        61.46 o                         
   0   6  17       4887.47       4697.73       131.30 o                         
   1   6  17        169.91        172.16       103.13 o                         
   2   6  17       2822.83       2667.91       110.32 o                         
   3   6  17        340.24        533.29       122.56 o                         
   4   6  17       2080.33       1998.66       104.87 o                         
   5   6  17         84.91        214.30       170.09 o                         
   6   6  17         17.38        -68.04       115.94 o                         
   7   6  17          9.64        102.46       129.58 o                         
   8   6  17        636.89        629.81       258.55 o                         
   9   6  17        263.74        314.97       219.07 o                         
  -9   7  17        906.32        825.87       273.64 o                         
  -8   7  17       1983.48       2227.11       255.03 o                         
  -7   7  17         35.92        -53.74       190.55 o                         
  -6   7  17       1412.22       1560.70       169.75 o                         
  -5   7  17       1317.07       1358.95       135.68 o                         
  -4   7  17       6438.82       6345.88       223.11 o                         
  -3   7  17         64.55         67.74       150.87 o                         
  -2   7  17        231.06        264.61        65.67 o                         
  -1   7  17         56.36         69.64       138.06 o                         
   0   7  17        393.67        303.24        75.50 o                         
   1   7  17        172.21        150.57        63.94 o                         
   2   7  17       6181.30       5868.63       160.89 o                         
   3   7  17         11.85         27.06        73.07 o                         
   4   7  17          0.33        121.17        74.64 o                         
   5   7  17        156.52         74.30       148.60 o                         
   6   7  17       2186.79       2173.74       191.99 o                         
   7   7  17       1302.65       1242.09       292.24 o                         
   8   7  17        103.02        222.38       226.51 o                         
  -9   8  17        504.95        491.88       288.10 o                         
  -8   8  17        574.75       1049.90       262.48 o                         
  -7   8  17        234.24        509.24       330.68 o                         
  -6   8  17        123.22        279.05       145.08 o                         
  -5   8  17       1820.94       1777.06       164.91 o                         
  -4   8  17        179.15        245.77       126.63 o                         
  -3   8  17         10.93       -149.22       141.36 o                         
  -2   8  17        146.70        142.09        84.74 o                         
  -1   8  17       2379.42       2222.44       121.11 o                         
   0   8  17        598.21        622.53       155.01 o                         
   1   8  17        239.84         28.01       196.55 o                         
   2   8  17          4.59          9.76        86.84 o                         
   3   8  17       2590.65       2442.75       233.13 o                         
   4   8  17        117.84         28.97       108.80 o                         
   5   8  17         52.29          7.45       283.56 o                         
   6   8  17         12.21        389.04       191.79 o                         
   7   8  17         58.38        107.52       484.03 o                         
   8   8  17        407.80        855.63       413.76 o                         
  -8   9  17        709.44        694.84       383.17 o                         
  -7   9  17        161.98        352.58       253.38 o                         
  -6   9  17        239.36        265.11       176.73 o                         
  -5   9  17         18.21         74.30       119.59 o                         
  -4   9  17         25.88        118.27       135.62 o                         
  -3   9  17         41.67         42.67       129.58 o                         
  -2   9  17        896.57        874.98       116.56 o                         
  -1   9  17         57.41         98.36        94.19 o                         
   0   9  17        252.12        151.54        96.48 o                         
   1   9  17        877.21        512.29        95.33 o                         
   2   9  17        330.74        295.51        85.18 o                         
   3   9  17        119.91         65.76       186.01 o                         
   4   9  17          0.09         50.57       103.44 o                         
   5   9  17        156.56         42.76       173.61 o                         
   6   9  17        936.78       1090.46       317.45 o                         
   7   9  17        501.06        698.14       360.02 o                         
  -8  10  17         51.41        201.71       301.33 o                         
  -7  10  17         23.26        483.62       384.41 o                         
  -6  10  17         15.87         42.04       280.25 o                         
  -5  10  17         40.07        -29.32       236.23 o                         
  -4  10  17       1636.17       1709.04       157.97 o                         
  -3  10  17        586.56        627.54       128.46 o                         
  -2  10  17        360.69        264.70       112.86 o                         
  -1  10  17          1.07        129.38       102.07 o                         
   0  10  17        113.96        130.34       117.84 o                         
   1  10  17        259.34        212.75       104.49 o                         
   2  10  17        358.59        507.33       146.12 o                         
   3  10  17         52.29         -7.35       126.09 o                         
   4  10  17        325.16        410.18       145.26 o                         
   5  10  17        129.07        280.10       517.51 o                         
   6  10  17          3.20        153.35       198.96 o                         
   7  10  17        107.08       -590.26       393.51 o                         
  -7  11  17         60.86        625.39       314.97 o                         
  -6  11  17        928.13        739.88       196.55 o                         
  -5  11  17        290.54        131.02       142.33 o                         
  -4  11  17        106.98        -45.00       364.99 o                         
  -3  11  17        702.32        747.08       154.87 o                         
  -2  11  17          6.00        -98.97       169.47 o                         
  -1  11  17        603.35        305.90       130.27 o                         
   0  11  17        207.37        376.16       127.57 o                         
   1  11  17        140.32        116.50       151.72 o                         
   2  11  17        170.25        114.25       124.64 o                         
   3  11  17        231.78        492.97       355.27 o                         
   4  11  17        160.33        227.44       187.11 o                         
   5  11  17          2.99         18.68       309.80 o                         
   6  11  17        703.35       1079.25       426.57 o                         
  -6  12  17        121.48        211.31       185.46 o                         
  -5  12  17       1159.78        924.50       188.68 o                         
  -4  12  17         36.87         22.39       188.90 o                         
  -3  12  17        538.13        673.72       159.90 o                         
  -2  12  17         61.82        279.25       226.72 o                         
  -1  12  17         18.84        235.82       177.78 o                         
   0  12  17         12.75        494.02       464.19 o                         
   1  12  17       5435.93       5623.58       340.44 o                         
   2  12  17         18.18         78.54       272.81 o                         
   3  12  17          5.10        -72.54       168.19 o                         
   4  12  17          6.86       -330.44       220.30 o                         
   5  12  17         23.28        206.98       231.95 o                         
  -4  13  17          0.14        -38.35       160.69 o                         
  -3  13  17         21.23        288.05       228.04 o                         
  -2  13  17        937.61       1018.97       252.10 o                         
  -1  13  17        364.04        307.15       207.70 o                         
   0  13  17        211.82        135.73       411.28 o                         
   1  13  17          3.17       -420.79       305.88 o                         
   2  13  17          1.08       -236.01       196.90 o                         
   3  13  17        127.14        -32.65       329.02 o                         
  -1  14  17        122.54       -201.71       376.56 o                         
   0  14  17         21.42       -157.07       343.49 o                         
  -6   0  18       1812.06       1850.14       143.84 o                         
  -4   0  18        703.23        674.58        63.66 o                         
  -2   0  18       6100.68       6101.82       160.79 o                         
   0   0  18          7.44        -16.53        57.87 o                         
   2   0  18       2875.62       2759.09       135.16 o                         
   4   0  18         87.19       -144.67       116.15 o                         
   6   0  18        694.69        517.92       166.99 o                         
   8   0  18       3316.39       3408.04       315.38 o                         
  10   0  18       1281.58        739.48       377.80 o                         
 -10   1  18        100.34        194.69       157.90 o                         
  -9   1  18        294.73       -170.54       316.21 o                         
  -8   1  18        444.42        404.57       106.80 o                         
  -7   1  18        308.22        257.30        87.63 o                         
  -6   1  18       6385.77       6528.68       166.94 o                         
  -5   1  18       3144.94       3038.85        92.38 o                         
  -4   1  18       1615.01       1603.04        41.65 o                         
  -3   1  18        365.85        325.15        34.77 o                         
  -2   1  18       1353.95       1302.93        92.80 o                         
  -1   1  18       5825.59       5968.32       121.12 o                         
   0   1  18        335.00        255.11        53.74 o                         
   1   1  18        230.31        187.50        45.42 o                         
   2   1  18        336.56        193.26        56.96 o                         
   3   1  18         34.44         72.13       250.49 o                         
   4   1  18       6060.48       6180.66       242.83 o                         
   5   1  18        825.41        891.34        94.69 o                         
   6   1  18        758.18        844.47       123.18 o                         
   7   1  18         14.50         -7.91       144.26 o                         
   8   1  18        814.31        796.16       313.94 o                         
   9   1  18          0.28       -179.80       119.87 o                         
  10   1  18         82.17       -174.87       179.98 o                         
 -11   2  18         53.21        410.04       356.72 o                         
 -10   2  18         23.44       -397.23       276.94 o                         
  -9   2  18         95.58        176.91       301.33 o                         
  -8   2  18        323.83        305.97       117.60 o                         
  -7   2  18        498.05        567.97       127.31 o                         
  -6   2  18      14857.31      15126.83       341.78 o                         
  -5   2  18        384.04        331.10        51.67 o                         
  -4   2  18       4337.14       4275.24        88.57 o                         
  -3   2  18         31.15          6.42        51.88 o                         
  -2   2  18       1302.14       1205.35        48.30 o                         
  -1   2  18        161.42        132.91        38.95 o                         
   0   2  18       6444.16       6126.36       124.34 o                         
   1   2  18       6639.87       6494.70       161.19 o                         
   2   2  18       2597.16       2539.16       144.46 o                         
   3   2  18       1093.15       1242.27        90.29 o                         
   4   2  18         41.87        -16.50       281.49 o                         
   5   2  18        179.14        208.48       132.06 o                         
   6   2  18        537.48        480.72       132.68 o                         
   7   2  18        142.70        155.02       139.59 o                         
   8   2  18         31.96         53.32       167.31 o                         
   9   2  18       1048.42        980.46       197.17 o                         
  10   2  18          5.15       -457.57       305.05 o                         
 -10   3  18         50.28       -476.18       317.45 o                         
  -9   3  18          0.40       -189.31       288.52 o                         
  -8   3  18        866.80        958.24       104.65 o                         
  -7   3  18         57.42        152.52       243.05 o                         
  -6   3  18       2881.87       3107.13       143.43 o                         
  -5   3  18       2128.19       1951.48        62.09 o                         
  -4   3  18        527.96        546.40        46.20 o                         
  -3   3  18          3.93         59.45        39.25 o                         
  -2   3  18        875.43        951.45        60.76 o                         
  -1   3  18       1655.70       1818.15        65.68 o                         
   0   3  18       5971.92       5731.46       130.63 o                         
   1   3  18         27.15         20.64        74.61 o                         
   2   3  18        137.15        174.10        64.74 o                         
   3   3  18       3774.65       3678.35       131.01 o                         
   4   3  18        206.39        108.68       242.01 o                         
   5   3  18         89.50        255.82       106.66 o                         
   6   3  18         84.90         17.08       113.72 o                         
   7   3  18       1991.90       1678.71       169.02 o                         
   8   3  18       1637.46       1437.58       237.67 o                         
   9   3  18        136.09         12.76       136.20 o                         
 -10   4  18        955.62       1314.86       345.14 o                         
  -9   4  18          8.94       -342.66       297.61 o                         
  -8   4  18        490.86        886.22       176.09 o                         
  -7   4  18         12.32        -24.47        75.27 o                         
  -6   4  18        562.76        620.32       136.61 o                         
  -5   4  18        244.67        196.13        47.63 o                         
  -4   4  18        438.26        376.12        53.87 o                         
  -3   4  18        176.51        346.76        89.28 o                         
  -2   4  18         86.07         91.30        45.07 o                         
  -1   4  18        798.53        794.61        54.72 o                         
   0   4  18        897.14        834.05       186.63 o                         
   1   4  18        750.09        663.94       138.06 o                         
   2   4  18       1579.20       1550.46        92.88 o                         
   3   4  18       1240.08       1316.35       151.08 o                         
   4   4  18         29.91        151.40        71.29 o                         
   5   4  18       2978.90       2737.17       146.35 o                         
   6   4  18       2843.90       2956.86       191.15 o                         
   7   4  18          5.88       -157.09       352.79 o                         
   8   4  18         49.40        102.01       113.16 o                         
   9   4  18        399.93        194.25       156.02 o                         
 -10   5  18         12.71       -513.38       342.25 o                         
  -9   5  18        391.35        785.77       414.59 o                         
  -8   5  18        214.37        149.22       219.90 o                         
  -7   5  18        585.01        439.39       191.38 o                         
  -6   5  18          1.74        103.66       119.87 o                         
  -5   5  18       1661.59       1593.32        73.91 o                         
  -4   5  18         59.54        142.84        85.15 o                         
  -3   5  18       6540.02       6383.41       141.55 o                         
  -2   5  18        273.27        273.72        48.07 o                         
  -1   5  18         10.35         -4.80        57.46 o                         
   0   5  18        130.25        146.51        60.92 o                         
   1   5  18        982.08        987.26        67.82 o                         
   2   5  18       1670.43       1479.52       337.70 o                         
   3   5  18       1621.03       1706.13       106.44 o                         
   4   5  18        280.64        248.06        93.65 o                         
   5   5  18          5.50        110.10       152.52 o                         
   6   5  18        490.16        370.01       130.62 o                         
   7   5  18        111.24        232.79       222.59 o                         
   8   5  18        814.85       1054.09       196.97 o                         
   9   5  18          0.35        -12.16       425.95 o                         
 -10   6  18        755.74       1419.43       465.02 o                         
  -9   6  18        317.03        173.61       364.57 o                         
  -8   6  18        417.77        529.91       227.75 o                         
  -7   6  18        160.34        529.91       207.09 o                         
  -6   6  18       5053.04       5178.87       170.90 o                         
  -5   6  18        146.37        121.76        61.30 o                         
  -4   6  18      13428.18      13101.22       322.11 o                         
  -3   6  18         73.11         -7.49        62.50 o                         
  -2   6  18        200.99        136.22       118.01 o                         
  -1   6  18        616.92        663.92        68.75 o                         
   0   6  18        194.22         53.84        68.13 o                         
   1   6  18        113.79        184.78        61.48 o                         
   2   6  18        985.26        940.70        76.50 o                         
   3   6  18         13.65         31.43        72.93 o                         
   4   6  18        192.07         27.53       124.21 o                         
   5   6  18          2.44       -100.65       101.53 o                         
   6   6  18         52.47        144.17       248.01 o                         
   7   6  18        504.32        375.22       187.04 o                         
   8   6  18          7.75         74.68       326.96 o                         
   9   6  18         27.60        -26.43       254.41 o                         
  -9   7  18        649.34        483.62       260.00 o                         
  -8   7  18        371.36        286.04       248.01 o                         
  -7   7  18        965.86        992.45       202.54 o                         
  -6   7  18       1296.72       1342.71       360.23 o                         
  -5   7  18       1577.09       1384.33       224.03 o                         
  -4   7  18       1705.27       1448.86       287.07 o                         
  -3   7  18        567.18        487.58       132.27 o                         
  -2   7  18       3284.77       3158.03       176.09 o                         
  -1   7  18        941.91        774.02       140.54 o                         
   0   7  18        318.86        201.65       127.93 o                         
   1   7  18         10.93         76.90        77.47 o                         
   2   7  18       2497.55       2391.01       202.75 o                         
   3   7  18        610.91        468.24        84.27 o                         
   4   7  18        206.18        230.82        99.62 o                         
   5   7  18          2.18        -15.69       142.40 o                         
   6   7  18       1859.25       1974.42       467.91 o                         
   7   7  18        204.57         24.74       177.84 o                         
   8   7  18         24.28       -124.92       167.09 o                         
  -9   8  18        363.15         53.74       310.01 o                         
  -8   8  18        498.75        739.48       251.73 o                         
  -7   8  18        159.53        764.28       231.06 o                         
  -6   8  18          0.69         45.47       169.06 o                         
  -5   8  18        297.00        343.08       176.09 o                         
  -4   8  18        119.25        244.72       108.32 o                         
  -3   8  18         23.20        135.01       111.09 o                         
  -2   8  18         70.47        104.84       152.94 o                         
  -1   8  18        177.82        369.37       109.73 o                         
   0   8  18        428.02        338.56        88.82 o                         
   1   8  18       1980.50       2008.69       201.09 o                         
   2   8  18        195.54        119.29       118.01 o                         
   3   8  18         47.98        -46.80        83.11 o                         
   4   8  18       1396.83       1353.90       119.42 o                         
   5   8  18        551.61        717.84       368.71 o                         
   6   8  18        800.45        489.54       191.42 o                         
   7   8  18        140.49         21.66       177.48 o                         
   8   8  18       1163.26       1453.33       402.19 o                         
  -8   9  18        467.85        281.49       459.64 o                         
  -7   9  18         17.86         86.80       222.79 o                         
  -6   9  18        372.19        412.95       335.84 o                         
  -5   9  18       1093.97       1282.00       147.60 o                         
  -4   9  18        106.29        357.56       127.30 o                         
  -3   9  18        500.23        265.77       145.29 o                         
  -2   9  18         83.23        188.81       108.13 o                         
  -1   9  18       2502.97       2232.67       120.02 o                         
   0   9  18          0.76         48.30        81.97 o                         
   1   9  18        106.72        190.65       113.32 o                         
   2   9  18          6.13        -38.58        88.87 o                         
   3   9  18          0.80         46.74       104.67 o                         
   4   9  18        184.78        157.24       113.16 o                         
   5   9  18          0.74        262.74       169.35 o                         
   6   9  18        560.51        855.49       203.25 o                         
   7   9  18          3.60        -42.30       237.26 o                         
  -7  10  18         18.02        173.61       405.08 o                         
  -6  10  18        174.94         83.23       200.68 o                         
  -5  10  18        433.12        351.00       128.26 o                         
  -4  10  18       1343.37       1259.21       157.95 o                         
  -3  10  18        138.20        243.87       246.15 o                         
  -2  10  18       1248.33       1177.37       136.58 o                         
  -1  10  18          0.13         61.73       147.40 o                         
   0  10  18        357.15        185.59       206.67 o                         
   1  10  18          1.71         22.21       104.50 o                         
   2  10  18        124.29        285.31       111.17 o                         
   3  10  18        681.25       1053.53       142.08 o                         
   4  10  18          0.93       -126.69       237.88 o                         
   5  10  18         75.56        171.51       192.10 o                         
   6  10  18        192.62        405.08       194.27 o                         
  -6  11  18        248.73        496.00       186.71 o                         
  -5  11  18        881.11        743.80       147.09 o                         
  -4  11  18       1882.77       1886.75       229.41 o                         
  -3  11  18        254.38        206.50       177.53 o                         
  -2  11  18         97.12          6.38       139.38 o                         
  -1  11  18          5.42        323.06       164.74 o                         
   0  11  18         94.93        -89.55       212.46 o                         
   1  11  18        707.07        702.83       175.18 o                         
   2  11  18        175.54        171.68       120.72 o                         
   3  11  18         30.20         16.51       149.07 o                         
   4  11  18        182.40        -58.71       163.04 o                         
   5  11  18        183.99        708.58       239.50 o                         
   6  11  18          0.22       -397.23       376.56 o                         
  -5  12  18         10.14       -130.54       221.35 o                         
  -4  12  18         60.26         47.49       168.02 o                         
  -3  12  18        220.49        308.67       334.81 o                         
  -2  12  18        863.31       1148.89       220.81 o                         
  -1  12  18        153.28       -184.26       178.60 o                         
   0  12  18         43.33       -189.48       236.02 o                         
   1  12  18          0.69         99.49       190.02 o                         
   2  12  18          4.84       -107.06       255.45 o                         
   3  12  18          0.10        328.65       205.76 o                         
   4  12  18         19.46        130.10       247.95 o                         
  -4  13  18        468.87        371.21       155.35 o                         
  -3  13  18        533.27        635.95       409.63 o                         
  -2  13  18         37.60       -291.82       444.35 o                         
  -1  13  18        197.69        452.26       222.34 o                         
   0  13  18        196.78        496.77       223.23 o                         
   1  13  18         26.01        132.27       313.73 o                         
   2  13  18         47.09        -37.20       355.89 o                         
   3  13  18        238.21        256.27       327.37 o                         
 -11   0  19       1974.69       2125.02       284.38 o                         
  -9   0  19       1229.51       1543.02       323.24 o                         
  -7   0  19         96.49       -309.39       206.26 o                         
  -5   0  19       4817.47       4946.93       117.39 o                         
  -3   0  19       3721.50       3521.30        91.76 o                         
  -1   0  19         30.97         82.26        48.77 o                         
   1   0  19        203.70        176.91        66.55 o                         
   3   0  19        511.81        503.46        77.71 o                         
   7   0  19         17.95        338.12       181.87 o                         
   9   0  19         14.52        272.81       186.83 o                         
 -10   1  19          2.00       -165.34       330.68 o                         
  -9   1  19       1250.03       1149.69       208.95 o                         
  -8   1  19        144.43        276.47       155.44 o                         
  -7   1  19        629.65        555.29        94.13 o                         
  -6   1  19       2378.56       2008.75        98.03 o                         
  -5   1  19        483.77        489.08        59.94 o                         
  -4   1  19          0.14         41.00        37.77 o                         
  -3   1  19       1233.55       1094.62        46.46 o                         
  -2   1  19        302.37        350.06        49.19 o                         
  -1   1  19         16.73         21.92        48.32 o                         
   0   1  19        768.26        695.25        68.62 o                         
   1   1  19        197.79        235.22        58.31 o                         
   2   1  19        323.13        236.15        97.76 o                         
   3   1  19       7235.60       7456.41       229.40 o                         
   4   1  19        113.43        147.11        73.23 o                         
   5   1  19         74.83       -131.97        99.63 o                         
   6   1  19        124.54        281.49       120.70 o                         
   7   1  19        553.78        627.01       140.17 o                         
   8   1  19        589.24        488.99       219.07 o                         
   9   1  19        119.40        161.16       288.93 o                         
  10   1  19         53.81         30.12       287.69 o                         
  -9   2  19         25.62       -119.46       251.73 o                         
  -8   2  19        166.98        103.73        96.04 o                         
  -7   2  19        876.56        978.25       134.49 o                         
  -6   2  19         16.91         63.25        66.03 o                         
  -5   2  19         34.57         20.01        34.39 o                         
  -4   2  19        765.73        714.91        45.96 o                         
  -3   2  19       1219.45       1201.14        87.84 o                         
  -2   2  19       3204.34       3230.83        74.78 o                         
  -1   2  19       5500.29       5467.54       223.21 o                         
   0   2  19       5918.55       6005.27       130.26 o                         
   1   2  19         23.04        179.95        78.95 o                         
   2   2  19        598.06        809.89       114.91 o                         
   3   2  19       1651.62       1731.56       114.08 o                         
   4   2  19        165.39        200.44       114.99 o                         
   5   2  19        494.56        480.72       177.74 o                         
   6   2  19         19.28        -52.75       161.21 o                         
   7   2  19       1501.68       1637.74       133.10 o                         
   8   2  19         22.52       -237.47       158.31 o                         
   9   2  19        240.78         92.35       155.01 o                         
 -10   3  19          5.06          8.27       341.01 o                         
  -9   3  19         28.42       -466.88       311.25 o                         
  -8   3  19        380.81        684.50       272.40 o                         
  -7   3  19        199.40        466.67       100.03 o                         
  -6   3  19       6846.76       6896.03       306.29 o                         
  -5   3  19       5268.03       4982.00       144.30 o                         
  -4   3  19        256.04        258.78        68.20 o                         
  -3   3  19         20.29         14.49        49.83 o                         
  -2   3  19        302.93        348.78        49.06 o                         
  -1   3  19        492.75        499.94        90.52 o                         
   0   3  19          3.21         72.56        46.37 o                         
   1   3  19       1196.99       1324.52        66.16 o                         
   2   3  19         73.46        159.90        63.81 o                         
   3   3  19          7.46        -70.07       185.39 o                         
   4   3  19         25.20       -162.62       151.49 o                         
   5   3  19       1124.17        964.73       135.84 o                         
   6   3  19       2121.89       2605.74       282.32 o                         
   7   3  19        347.63        268.12       211.01 o                         
   8   3  19          6.76       -132.68       163.42 o                         
   9   3  19         11.90        272.81       169.89 o                         
 -10   4  19        223.91       -367.05       379.45 o                         
  -9   4  19       1199.65        825.87       373.25 o                         
  -8   4  19        144.71        628.70       190.14 o                         
  -7   4  19       1285.06       1312.89        94.03 o                         
  -6   4  19        192.71        357.64        76.88 o                         
  -5   4  19         68.55         94.33        63.86 o                         
  -4   4  19       2722.41       2684.73       164.31 o                         
  -3   4  19       7731.19       7891.11       191.82 o                         
  -2   4  19          0.94         70.65        53.67 o                         
  -1   4  19       1870.95       1861.82        79.73 o                         
   0   4  19          7.20        -21.57        55.36 o                         
   1   4  19        101.29         15.75        62.65 o                         
   2   4  19         97.24         65.72        60.35 o                         
   3   4  19       2755.09       2658.82       244.91 o                         
   4   4  19       1406.31       1474.75        98.30 o                         
   5   4  19        158.37        182.35        98.71 o                         
   6   4  19         81.07        -10.14       127.93 o                         
   7   4  19        583.39        652.79       133.81 o                         
   8   4  19          0.54         27.39        57.66 o                         
   9   4  19        273.49        272.76       169.51 o                         
 -10   5  19       2035.44       2469.75       453.85 o                         
  -9   5  19       2497.64       3325.79       407.97 o                         
  -8   5  19          0.08       -311.25       207.50 o                         
  -7   5  19         14.60       -152.52       185.59 o                         
  -6   5  19       4267.44       3997.91       120.29 o                         
  -5   5  19       2341.06       2325.62        98.59 o                         
  -4   5  19         99.56        217.28        59.35 o                         
  -3   5  19       3168.48       2998.84       185.80 o                         
  -2   5  19       3233.76       3205.66        94.34 o                         
  -1   5  19       1382.81       1279.33        71.38 o                         
   0   5  19       2792.61       2615.63        91.57 o                         
   1   5  19       1343.51       1546.70       149.63 o                         
   2   5  19       6073.79       5891.87       306.50 o                         
   3   5  19       1559.38       1428.49        93.25 o                         
   4   5  19        274.46        375.67       100.44 o                         
   5   5  19       2136.76       2038.45       115.74 o                         
   6   5  19        640.42        444.11       114.72 o                         
   7   5  19         46.37       -103.63       331.92 o                         
   8   5  19         26.00        100.04       129.34 o                         
   9   5  19          9.45         70.41       134.77 o                         
  -9   6  19        261.98        -41.33       384.41 o                         
  -8   6  19        729.22        814.71       238.50 o                         
  -7   6  19        562.67        664.66       185.59 o                         
  -6   6  19        323.06        404.55       181.25 o                         
  -5   6  19         35.83         49.83        95.07 o                         
  -4   6  19       1292.58       1456.04       169.89 o                         
  -3   6  19       2666.18       2681.03        99.67 o                         
  -2   6  19        281.41        197.29        63.34 o                         
  -1   6  19        134.12         45.35        74.09 o                         
   0   6  19       4013.61       4112.94       145.83 o                         
   1   6  19       1229.21       1229.29        89.08 o                         
   2   6  19       2152.29       1940.54       246.35 o                         
   3   6  19        798.11        856.90        86.39 o                         
   4   6  19        350.57         97.62       102.10 o                         
   5   6  19       1276.97       1063.77       130.82 o                         
   6   6  19        382.16        366.64       161.62 o                         
   7   6  19       3731.72       3543.23       374.08 o                         
   8   6  19         30.00        -95.48       186.01 o                         
  -9   7  19         31.46        132.27       368.29 o                         
  -8   7  19       1804.71       1708.78       271.16 o                         
  -7   7  19        400.71        550.58       220.31 o                         
  -6   7  19       1248.39       1255.47       143.81 o                         
  -5   7  19       1147.05        920.66       141.52 o                         
  -4   7  19         61.93        -50.52       177.95 o                         
  -3   7  19        214.84        194.08       140.54 o                         
  -2   7  19       2757.37       2645.24       116.64 o                         
  -1   7  19        139.76        106.58       132.48 o                         
   0   7  19         35.91        125.32        82.46 o                         
   1   7  19       1644.17       1747.80       163.48 o                         
   2   7  19       1516.77       1340.29       101.50 o                         
   3   7  19          1.30         -4.03        73.99 o                         
   4   7  19       1294.84       1320.80       224.45 o                         
   5   7  19          1.15        -14.83       105.40 o                         
   6   7  19         77.83        -87.26       173.35 o                         
   7   7  19         46.16        -41.76       178.41 o                         
   8   7  19        320.53        213.45       450.96 o                         
  -9   8  19       1140.58        581.17       285.21 o                         
  -8   8  19        632.66        214.94       269.50 o                         
  -7   8  19        265.40        115.32       205.85 o                         
  -6   8  19        396.58        197.73       143.50 o                         
  -5   8  19       3530.07       3345.13       175.86 o                         
  -4   8  19        224.20         23.87       170.92 o                         
  -3   8  19        564.57        479.66       109.11 o                         
  -2   8  19        883.36        794.16       118.76 o                         
  -1   8  19        515.07        510.90        91.04 o
[truncated: 248,268 more chars]
