# Supplementary material for: Isostructural behaviour in ammonium and potassium salt forms of sulfonated azo dyes
Source: Acta Crystallogr C Struct Chem. 2024 Feb 15;80(Pt 3):66–79. doi: 10.1107/S2053229624001293 (PMC10913082; doi:10.1107/S2053229624001293)
Supplement: Supplementary file 10 [file c-80-00066-K5sup10.hkl]

data_K5                                                                         
_shelx_title ' oliv3 123K yellow needle 0.7 0.08 0.04'                          
_shelx_refln_list_code          4                                               
_shelx_F_calc_maximum      285.40                                               
_exptl_crystal_F_000      1296.00                                               
_reflns_d_resolution_high  0.7713                                               
                                                                                
loop_                                                                           
 _space_group_symop_operation_xyz                                               
 'x, y, z'                                                                      
 '-x+1/2, -y+1/2, z'                                                            
 'x+1/2, -y, -z+1/2'                                                            
 '-x, y+1/2, -z+1/2'                                                            
 '-x, -y, -z'                                                                   
 'x-1/2, y-1/2, -z'                                                             
 '-x-1/2, y, z-1/2'                                                             
 'x, -y-1/2, z-1/2'                                                             
                                                                                
_cell_length_a    12.5535                                                       
_cell_length_b    27.9698                                                       
_cell_length_c     6.9982                                                       
_cell_angle_alpha  90.000                                                       
_cell_angle_beta   90.000                                                       
_cell_angle_gamma  90.000                                                       
                                                                                
_shelx_F_squared_multiplier     1.000                                           
                                                                                
loop_                                                                           
 _refln_index_h                                                                 
 _refln_index_k                                                                 
 _refln_index_l                                                                 
 _refln_F_squared_calc                                                          
 _refln_F_squared_meas                                                          
 _refln_F_squared_sigma                                                         
 _refln_observed_status                                                         
   2   0   0      16836.23      17259.06       380.08 o                         
   4   0   0        760.48        798.60        29.80 o                         
   6   0   0       2545.57       2403.57        70.83 o                         
   8   0   0       6207.13       6534.34       201.70 o                         
  10   0   0       9913.55       9473.48       396.49 o                         
  12   0   0       4218.71       4440.88       385.26 o                         
  14   0   0       1664.54       1791.12       166.72 o                         
  16   0   0        943.54        847.40       179.67 o                         
   1   1   0        136.45        172.76         5.18 o                         
   3   1   0       3932.83       4105.72        59.17 o                         
   5   1   0       1729.80       1927.18        46.21 o                         
   7   1   0          5.18         12.96        26.35 o                         
   9   1   0        821.28        813.72        56.15 o                         
  11   1   0        103.33         68.67        77.31 o                         
  13   1   0        985.82       1020.17       121.80 o                         
  15   1   0         29.48        -85.95       115.75 o                         
   0   2   0      20132.82      16898.42       751.95 o                         
   2   2   0       5537.33       5554.34        78.18 o                         
   4   2   0      23961.46      24403.26       348.98 o                         
   6   2   0       2629.61       2961.16        71.70 o                         
   8   2   0       2463.36       2189.34        67.81 o                         
  10   2   0       6671.72       6619.43       181.83 o                         
  12   2   0       4751.04       4502.21       158.94 o                         
  14   2   0        696.29        765.34       138.21 o                         
  16   2   0         79.72        220.71       128.71 o                         
   1   3   0         41.88         30.67         4.32 o                         
   3   3   0      20452.40      20676.75       340.34 o                         
   5   3   0        909.70       1181.27        36.28 o                         
   7   3   0        812.54        776.57        32.83 o                         
   9   3   0       5398.00       5188.08       161.10 o                         
  11   3   0       3920.96       3922.59       139.94 o                         
  13   3   0        336.43        358.05        89.41 o                         
  15   3   0        713.71        617.20        94.59 o                         
   0   4   0       2912.32       2946.91        78.61 o                         
   2   4   0       4872.07       4871.06        73.42 o                         
   4   4   0      10572.08      10782.16       150.30 o                         
   6   4   0      14035.53      14893.93       272.53 o                         
   8   4   0        991.65       1254.69        46.65 o                         
  10   4   0      10213.62      10044.46       263.46 o                         
  12   4   0       1568.34       1498.29       106.68 o                         
  14   4   0       3321.77       3367.59       152.46 o                         
  16   4   0        105.74        103.66       112.30 o                         
   1   5   0       4208.21       3930.80        66.08 o                         
   3   5   0      20215.38      19356.84       274.26 o                         
   5   5   0       1364.00       1697.83        38.01 o                         
   7   5   0          8.72          0.00        43.19 o                         
   9   5   0       3784.70       3687.63       111.86 o                         
  11   5   0      10917.67      10891.44       288.08 o                         
  13   5   0       3259.07       3284.23       165.85 o                         
  15   5   0       1124.39        929.90       112.30 o                         
   0   6   0       2755.62       2778.04        76.02 o                         
   2   6   0       9781.90       9168.55       138.64 o                         
   4   6   0       6000.19       5741.79        99.77 o                         
   6   6   0      10501.70      10564.91       189.18 o                         
   8   6   0         58.71        151.17        38.87 o                         
  10   6   0       2945.00       3231.54       104.52 o                         
  12   6   0        417.03        393.90        80.77 o                         
  14   6   0        689.11        604.24        93.72 o                         
  16   6   0       2347.27       2171.20       171.47 o                         
   1   7   0       8608.33       8501.69       157.65 o                         
   3   7   0       8560.51       8106.49       118.34 o                         
   5   7   0        492.98        388.72        33.69 o                         
   7   7   0       2058.21       2086.12        53.99 o                         
   9   7   0        654.23        660.39        57.44 o                         
  11   7   0        219.63        167.58        64.79 o                         
  13   7   0        331.06        294.13        99.34 o                         
  15   7   0        769.67        729.49       102.79 o                         
   0   8   0       4985.60       4816.21       145.99 o                         
   2   8   0       1880.91       1681.85        32.39 o                         
   4   8   0       5558.79       5642.45       108.41 o                         
   6   8   0      23312.93      23649.58       383.97 o                         
   8   8   0       3381.52       3537.33       101.50 o                         
  10   8   0       2119.69       2080.07        77.74 o                         
  12   8   0         55.81         34.12        72.99 o                         
  14   8   0       1182.94        938.11        96.75 o                         
   1   9   0      11635.71      11001.57       179.24 o                         
   3   9   0       2192.94       2214.39        49.67 o                         
   5   9   0       2982.01       3231.54        74.72 o                         
   7   9   0          0.02        -52.48        34.98 o                         
   9   9   0        949.89        966.18        57.01 o                         
  11   9   0       3033.53       3113.20       146.85 o                         
  13   9   0        866.09        791.26        99.77 o                         
  15   9   0         18.14        155.92       155.92 o                         
   0  10   0       1871.28       1719.86        49.24 o                         
   2  10   0      11780.29      10632.72       162.83 o                         
   4  10   0      29041.29      30422.33       641.82 o                         
   6  10   0       7717.18       7400.75       158.51 o                         
   8  10   0        285.00        246.62        43.19 o                         
  10  10   0         32.78         17.28        43.19 o                         
  12  10   0        158.97        129.14        91.13 o                         
  14  10   0         49.79         82.06        95.45 o                         
   1  11   0       8558.38       8893.86       161.10 o                         
   3  11   0        132.75         43.19        25.91 o                         
   5  11   0       1286.11       1580.78        47.08 o                         
   7  11   0        101.97        146.42        38.01 o                         
   9  11   0       7364.01       7299.25       157.21 o                         
  11  11   0         31.31        -68.67        77.31 o                         
  13  11   0        402.81        305.79        98.91 o                         
  15  11   0         71.08         90.70       133.89 o                         
   0  12   0       1796.64       2152.63        66.95 o                         
   2  12   0       8920.03       9043.30       162.40 o                         
   4  12   0         62.57        103.66        30.67 o                         
   6  12   0       1010.03        941.99        40.17 o                         
   8  12   0       2068.02       2289.11        75.58 o                         
  10  12   0        360.20        329.11        42.76 o                         
  12  12   0          4.78         99.77        69.54 o                         
  14  12   0         83.33        167.58        86.81 o                         
   1  13   0        379.75        375.76        20.30 o                         
   3  13   0      14109.22      14056.03       327.39 o                         
   5  13   0         43.45        138.21        31.10 o                         
   7  13   0         89.12         77.74        34.55 o                         
   9  13   0       6818.96       6911.40       152.90 o                         
  11  13   0       2080.01       2140.54        91.13 o                         
  13  13   0        476.16        516.99        95.45 o                         
  15  13   0          3.19         72.99       133.46 o                         
   0  14   0      10679.02       9834.99       234.53 o                         
   2  14   0         66.39         94.59        21.60 o                         
   4  14   0        854.12       1114.76        44.05 o                         
   6  14   0       2826.75       2968.07        78.61 o                         
   8  14   0       3836.04       3775.74        88.97 o                         
  10  14   0       6375.69       6271.31       166.72 o                         
  12  14   0        292.65        415.06        85.52 o                         
  14  14   0        275.22        216.82       129.57 o                         
   1  15   0        505.28        502.31        29.37 o                         
   3  15   0        438.88        553.71        34.12 o                         
   5  15   0        621.98        617.20        39.30 o                         
   7  15   0       2956.63       2989.67        79.04 o                         
   9  15   0       6130.84       6167.65       144.69 o                         
  11  15   0        276.19        370.58        78.61 o                         
  13  15   0         99.93         17.28        81.63 o                         
   0  16   0      23621.62      22788.35       495.83 o                         
   2  16   0        323.92        310.11        25.48 o                         
   4  16   0       2242.96       2295.16        63.06 o                         
   6  16   0          4.26         -4.32        43.62 o                         
   8  16   0       2899.26       3025.95        86.81 o                         
  10  16   0       6365.33       6460.05       168.88 o                         
  12  16   0       1659.04       1539.32        92.86 o                         
  14  16   0        119.77        447.89       133.46 o                         
   1  17   0         10.82         -4.32        30.67 o                         
   3  17   0        110.79        151.17        43.62 o                         
   5  17   0       1136.43       1254.69        60.47 o                         
   7  17   0        102.36         90.70        34.98 o                         
   9  17   0       2742.36       2798.77        97.18 o                         
  11  17   0         93.94        133.89        82.06 o                         
  13  17   0        196.96        345.96       100.20 o                         
   0  18   0      25638.81      25587.98       693.64 o                         
   2  18   0         31.85          4.32        34.98 o                         
   4  18   0        766.91        656.93        47.08 o                         
   6  18   0        382.93        459.12        39.30 o                         
   8  18   0         12.13         30.67        47.94 o                         
  10  18   0        214.67        305.79        64.35 o                         
  12  18   0       1597.86       1417.96        88.97 o                         
  14  18   0       1994.57       2201.87       172.76 o                         
   1  19   0       1991.55       1915.95        63.49 o                         
   3  19   0       2541.11       2527.53        79.47 o                         
   5  19   0        767.19        673.78        47.94 o                         
   7  19   0          0.10        -65.43        43.62 o                         
   9  19   0       1909.10       1824.81        67.38 o                         
  11  19   0         48.20        107.98        64.35 o                         
  13  19   0          8.80       -133.89        94.16 o                         
   0  20   0      10543.25      10659.50       352.87 o                         
   2  20   0          2.40        -12.96        43.19 o                         
   4  20   0       3390.37       3291.57        90.70 o                         
   6  20   0       1383.33       1458.12        55.28 o                         
   8  20   0        276.58        305.79        52.69 o                         
  10  20   0       4794.52       4917.28       156.78 o                         
  12  20   0        205.55        289.81       102.79 o                         
   1  21   0        133.22        120.50        38.87 o                         
   3  21   0      11510.15      11001.57       234.53 o                         
   5  21   0         28.11         68.67        34.98 o                         
   7  21   0        279.02        203.43        47.08 o                         
   9  21   0         40.28         -4.32        47.94 o                         
  11  21   0       3834.14       3783.95       161.53 o                         
  13  21   0       1011.51        913.92       139.07 o                         
   0  22   0        701.79        780.03        95.45 o                         
   2  22   0         50.67         21.60        39.30 o                         
   4  22   0       2198.68       2320.64        76.02 o                         
   6  22   0       8393.76       8647.67       219.84 o                         
   8  22   0          0.62        -12.96        52.26 o                         
  10  22   0        248.94        184.86        73.42 o                         
  12  22   0        353.99        461.71       130.00 o                         
   1  23   0         20.28         25.48        34.55 o                         
   3  23   0        652.51        722.58        45.78 o                         
   5  23   0       1052.91        776.57        51.40 o                         
   7  23   0        282.03        242.73        47.08 o                         
   9  23   0         54.01        120.50        60.47 o                         
  11  23   0       2378.75       2494.70       137.78 o                         
   0  24   0       1979.04       1973.82       104.95 o                         
   2  24   0       3472.03       3584.41        94.59 o                         
   4  24   0       4978.84       4889.64       128.71 o                         
   6  24   0       7642.11       7941.50       199.11 o                         
   8  24   0        883.30        894.05        63.06 o                         
  10  24   0        232.56        353.30        76.45 o                         
  12  24   0        140.26        210.77       133.46 o                         
   1  25   0      10843.57      11153.60       250.07 o                         
   3  25   0        533.15        447.89        52.69 o                         
   5  25   0       2037.74       1997.14        88.11 o                         
   7  25   0        577.28        532.11        57.44 o                         
   9  25   0        152.74        181.40        65.65 o                         
  11  25   0       2164.98       2152.63       140.37 o                         
   0  26   0        287.03        314.86        56.15 o                         
   2  26   0       2555.45       2675.24        88.54 o                         
   4  26   0        456.67        547.23        52.26 o                         
   6  26   0       4990.43       5254.60       161.97 o                         
   8  26   0       1535.35       1513.84        86.81 o                         
  10  26   0        281.34        393.90        99.34 o                         
   1  27   0       1000.52        938.11        60.47 o                         
   3  27   0          0.17        -65.43        43.62 o                         
   5  27   0        516.31        544.20        55.28 o                         
   7  27   0        184.23        310.11        60.04 o                         
   9  27   0       1159.59       1150.17        84.65 o                         
   0  28   0         96.01        220.71        68.24 o                         
   2  28   0       2795.67       3069.14       101.93 o                         
   4  28   0        231.85        193.93        56.58 o                         
   6  28   0       1270.31       1373.90        87.68 o                         
   8  28   0        946.16       1097.05        91.56 o                         
  10  28   0        148.21        190.47       134.32 o                         
   1  29   0        274.34        350.71        61.33 o                         
   3  29   0        661.14        798.60        70.40 o                         
   5  29   0       5013.97       4889.64       165.42 o                         
   7  29   0          3.93       -103.66        69.11 o                         
   9  29   0       5765.61       5831.63       231.07 o                         
   0  30   0       1259.54       1335.03       105.82 o                         
   2  30   0        122.06         34.12        51.40 o                         
   4  30   0          4.75        -56.15        90.70 o                         
   6  30   0         53.44        181.40        60.04 o                         
   8  30   0         67.35         72.99        72.99 o                         
   1  31   0         57.30        -30.67        60.90 o                         
   3  31   0       1765.84       2086.12       101.93 o                         
   5  31   0       3012.12       3069.14       130.87 o                         
   7  31   0        108.56         68.67        81.63 o                         
   0  32   0       6748.01       6835.38       456.53 o                         
   2  32   0        258.30        294.13        74.29 o                         
   4  32   0        164.74        250.94        91.56 o                         
   6  32   0        375.21        396.49        73.42 o                         
   1  33   0        175.12        331.27        85.95 o                         
   3  33   0        221.89        263.46        72.56 o                         
   5  33   0       1698.85       2014.85       106.25 o                         
   0  34   0       4459.96       4680.59       350.71 o                         
   2  34   0       1302.56       1287.52        98.91 o                         
   4  34   0        129.75        133.89        72.99 o                         
   1  35   0        978.00       1363.97       126.12 o                         
   3  35   0        707.12        921.69       111.86 o                         
   0  36   0        654.57        111.86       172.33 o                         
   1   1   1        145.15        167.58         6.11 o                         
   2   1   1      15533.48      15927.74       157.94 o                         
   3   1   1      10653.80      10928.92       178.81 o                         
   4   1   1      31879.99      32712.95       334.86 o                         
   5   1   1        241.10        312.10        32.83 o                         
   6   1   1       9680.23       9920.64       156.48 o                         
   7   1   1         40.85        114.32        17.28 o                         
   8   1   1      10704.63      10806.61       170.71 o                         
   9   1   1        224.43        188.31        38.42 o                         
  10   1   1       3265.60       3136.14        80.32 o                         
  11   1   1         57.24         14.77        45.34 o                         
  12   1   1        116.30         58.05        53.40 o                         
  13   1   1          1.10         82.59        66.05 o                         
  14   1   1        427.19        321.75        69.43 o                         
  15   1   1          0.14        116.39       107.98 o                         
  16   1   1        276.64        448.00        95.02 o                         
   1   2   1       8767.15       8599.73        90.18 o                         
   2   2   1       5752.40       5913.34        80.77 o                         
   3   2   1         56.23         56.32         8.21 o                         
   4   2   1         65.88         36.50        12.22 o                         
   5   2   1        512.74        507.68        16.29 o                         
   6   2   1          0.23         18.45        15.00 o                         
   7   2   1       2571.60       2564.30        54.06 o                         
   8   2   1        141.40        124.45        21.64 o                         
   9   2   1        625.46        571.22        50.53 o                         
  10   2   1        909.80        802.28        44.58 o                         
  11   2   1          1.91         20.65        50.82 o                         
  12   2   1        426.37        401.71        69.32 o                         
  13   2   1         22.69         85.88        64.24 o                         
  14   2   1        300.03        244.87       117.26 o                         
  15   2   1        200.49        184.98       130.22 o                         
  16   2   1          0.80        203.97        86.98 o                         
   1   3   1       5924.64       5603.17        62.61 o                         
   2   3   1      37058.96      37218.68       394.42 o                         
   3   3   1       4572.17       4941.74        69.32 o                         
   4   3   1       9181.62       9043.30       114.98 o                         
   5   3   1       3230.41       3531.15        46.66 o                         
   6   3   1          3.77         98.69        19.48 o                         
   7   3   1       1551.62       1516.74        35.70 o                         
   8   3   1       8456.74       8477.51       145.37 o                         
   9   3   1          3.26        -39.42        58.09 o                         
  10   3   1        705.40        749.87       162.40 o                         
  11   3   1          2.52        -17.07        48.56 o                         
  12   3   1         60.42        126.99        66.51 o                         
  13   3   1         21.65         67.40        71.05 o                         
  14   3   1        586.02        543.94        71.81 o                         
  15   3   1         16.46        -36.74       150.95 o                         
  16   3   1         23.42        136.99        92.82 o                         
   1   4   1      11644.36      11358.04       175.35 o                         
   2   4   1       1798.25       1829.21        73.42 o                         
   3   4   1       3829.03       3853.31        61.11 o                         
   4   4   1       1130.43       1451.43        22.69 o                         
   5   4   1       1606.51       1557.50        25.65 o                         
   6   4   1       1171.49       1329.30        26.45 o                         
   7   4   1       3919.41       4019.04        79.26 o                         
   8   4   1        674.09        648.81        32.83 o                         
   9   4   1       1537.05       1558.32        65.00 o                         
  10   4   1       1530.26       1437.18       133.24 o                         
  11   4   1        496.58        462.27        66.73 o                         
  12   4   1        122.48        120.20        50.04 o                         
  13   4   1       2505.09       2504.09        99.31 o                         
  14   4   1        193.36        166.38        64.29 o                         
  15   4   1        822.22        653.12        87.15 o                         
  16   4   1        748.73        792.56       118.99 o                         
   1   5   1       5895.60       5766.63        70.55 o                         
   2   5   1       9987.41       9517.27       340.34 o                         
   3   5   1       1899.84       1755.52        24.83 o                         
   4   5   1       4035.44       4059.89        62.84 o                         
   5   5   1         69.12         56.15        13.69 o                         
   6   5   1       2098.34       2199.69        95.45 o                         
   7   5   1        801.03        811.19        27.65 o                         
   8   5   1        675.84        511.89        30.23 o                         
   9   5   1       1127.16       1103.61        72.13 o                         
  10   5   1        244.35        392.62        42.29 o                         
  11   5   1        866.68        717.19        52.38 o                         
  12   5   1        323.41        244.48        51.75 o                         
  13   5   1       1742.48       1780.08        70.55 o                         
  14   5   1       2578.84       2579.23       150.52 o                         
  15   5   1         16.09        -26.53       138.21 o                         
  16   5   1        292.86        421.95       108.41 o                         
   1   6   1      14377.51      13804.96       169.06 o                         
   2   6   1        395.57        319.61        10.08 o                         
   3   6   1       2466.98       2372.55        70.40 o                         
   4   6   1       1399.31       1664.05        72.13 o                         
   5   6   1       2046.31       2006.11        33.29 o                         
   6   6   1       1092.04       1132.22        28.25 o                         
   7   6   1       5176.93       4943.17       190.26 o                         
   8   6   1         33.46          8.12        32.39 o                         
   9   6   1       2723.62       2805.90        64.13 o                         
  10   6   1       3748.18       3662.35        78.10 o                         
  11   6   1       1412.61       1428.41        57.80 o                         
  12   6   1        707.03        697.81       126.12 o                         
  13   6   1         88.24        142.20       149.44 o                         
  14   6   1          0.10         34.12        59.19 o                         
  15   6   1        376.14        483.95        77.04 o                         
   1   7   1       8444.45       8133.69        91.05 o                         
   2   7   1      22517.30      20329.53       290.46 o                         
   3   7   1        354.04        330.20        11.91 o                         
   4   7   1        785.93        879.53        18.75 o                         
   5   7   1        877.41       1029.01        25.34 o                         
   6   7   1       5412.22       5717.79       134.11 o                         
   7   7   1        585.35        638.35        26.25 o                         
   8   7   1        571.10        513.29        24.21 o                         
   9   7   1        643.38        656.41        70.40 o                         
  10   7   1       6875.51       6832.34       151.82 o                         
  11   7   1        365.30        357.98        41.81 o                         
  12   7   1      11841.33      11986.21       504.04 o                         
  13   7   1        548.94        572.68        67.70 o                         
  14   7   1          9.12         -8.50        67.19 o                         
  15   7   1         55.78         18.42       155.06 o                         
   1   8   1       3887.78       3612.29        51.18 o                         
   2   8   1         14.81         13.09        21.38 o                         
   3   8   1       1771.60       1640.14        79.90 o                         
   4   8   1        175.16        150.48        19.65 o                         
   5   8   1         86.23        148.72        18.02 o                         
   6   8   1        131.61        137.35        21.53 o                         
   7   8   1       1339.76       1219.76        38.87 o                         
   8   8   1        669.76        635.71        34.77 o                         
   9   8   1        151.68        115.21        29.00 o                         
  10   8   1        677.25        662.17        61.76 o                         
  11   8   1       1902.74       1762.93        60.41 o                         
  12   8   1        591.61        543.41        59.53 o                         
  13   8   1         80.33         92.86        52.22 o                         
  14   8   1        430.34        414.03        83.57 o                         
  15   8   1        167.46        104.39        92.95 o                         
   1   9   1      20837.04      19885.51       248.03 o                         
   2   9   1      10787.14       9768.35       155.70 o                         
   3   9   1       3073.96       2997.79        39.63 o                         
   4   9   1        262.88        278.91        16.85 o                         
   5   9   1        107.92        158.42        19.79 o                         
   6   9   1        768.25        926.01        29.68 o                         
   7   9   1       1076.33       1182.46       110.57 o                         
   8   9   1       3859.13       3902.63        94.37 o                         
   9   9   1       3298.52       3193.13        85.52 o                         
  10   9   1        995.96       1031.29        45.56 o                         
  11   9   1         73.92         65.57        41.11 o                         
  12   9   1       4405.58       4608.58       223.30 o                         
  13   9   1        355.28        441.73        72.48 o                         
  14   9   1        971.90        924.49        77.42 o                         
  15   9   1          9.71         29.97        81.81 o                         
   1  10   1          2.37        -24.06        17.28 o                         
   2  10   1       2361.13       2393.40        64.14 o                         
   3  10   1       1685.63       1792.97        33.27 o                         
   4  10   1       1848.61       1980.55        30.81 o                         
   5  10   1       2740.62       3069.84        72.56 o                         
   6  10   1        131.50        165.71        30.02 o                         
   7  10   1        646.14        606.45        29.55 o                         
   8  10   1         55.30        102.89        25.87 o                         
   9  10   1         97.81        190.24        58.96 o                         
  10  10   1        990.93        949.07        49.63 o                         
  11  10   1         87.02         55.41        40.16 o                         
  12  10   1        512.50        528.61        51.39 o                         
  13  10   1        252.69        298.16        59.61 o                         
  14  10   1         20.46          6.30        65.79 o                         
  15  10   1        133.14        225.21       120.72 o                         
   1  11   1      11927.27      11687.50       145.50 o                         
   2  11   1      11728.28      10236.42       122.16 o                         
   3  11   1       3149.80       3121.31        58.74 o                         
   4  11   1       1771.16       1988.29        41.54 o                         
   5  11   1         52.74         66.49        40.60 o                         
   6  11   1       1401.03       1441.12        36.99 o                         
   7  11   1        236.14        268.90        28.25 o                         
   8  11   1       2021.67       2131.54        47.18 o                         
   9  11   1       2565.79       2580.76        56.65 o                         
  10  11   1       1651.55       1616.78        90.27 o                         
  11  11   1          1.07          2.63        47.73 o                         
  12  11   1       2363.24       2393.69        81.38 o                         
  13  11   1        682.52        725.75       104.09 o                         
  14  11   1        392.71        302.75        68.54 o                         
  15  11   1         13.25         53.17       135.40 o                         
   1  12   1       7883.80       7227.94        90.81 o                         
   2  12   1          2.62        -10.20        13.59 o                         
   3  12   1        757.78        870.93        23.18 o                         
   4  12   1        269.78        229.64        18.29 o                         
   5  12   1        596.80        526.06        25.39 o                         
   6  12   1         21.46         58.20        25.70 o                         
   7  12   1        552.36        512.79        64.79 o                         
   8  12   1       1144.16       1100.16        42.86 o                         
   9  12   1       3437.98       3471.27        65.81 o                         
  10  12   1        150.95        112.46        35.88 o                         
  11  12   1          2.78        -60.65        47.51 o                         
  12  12   1       1808.06       1792.19        79.94 o                         
  13  12   1        803.18        884.32        66.27 o                         
  14  12   1          8.73         34.12        77.74 o                         
  15  12   1        177.04        371.51        87.60 o                         
   1  13   1        400.27        513.97        18.94 o                         
   2  13   1      24007.71      24742.74       433.20 o                         
   3  13   1       1932.64       1886.94        34.13 o                         
   4  13   1        252.75        191.14        41.25 o                         
   5  13   1          4.89          0.86        22.75 o                         
   6  13   1         38.46         92.12        28.07 o                         
   7  13   1       1235.28       1277.56        36.10 o                         
   8  13   1       2385.28       2458.64        50.70 o                         
   9  13   1         23.44         59.92        33.44 o                         
  10  13   1       1175.66       1176.82        90.27 o                         
  11  13   1        463.58        486.96        52.01 o                         
  12  13   1        608.10        709.03        88.76 o                         
  13  13   1        840.31        797.41        65.85 o                         
  14  13   1        544.48        454.18        72.93 o                         
  15  13   1        125.13        177.17       100.48 o                         
   1  14   1       5843.08       5635.57        80.07 o                         
   2  14   1       3276.16       3124.96        51.25 o                         
   3  14   1       2086.06       2241.52       130.65 o                         
   4  14   1         26.22         58.64        47.51 o                         
   5  14   1       1817.97       1753.65        60.47 o                         
   6  14   1        183.30        137.90        51.83 o                         
   7  14   1       1278.96       1320.67        38.61 o                         
   8  14   1        190.43        251.37        30.23 o                         
   9  14   1       1075.48       1032.91        41.57 o                         
  10  14   1       1878.83       1898.76        57.67 o                         
  11  14   1        294.22        305.54        71.70 o                         
  12  14   1       1309.44       1282.65       167.36 o                         
  13  14   1       1346.37       1444.90        80.89 o                         
  14  14   1         38.26         16.96        84.57 o                         
   1  15   1        499.61        499.31        19.56 o                         
   2  15   1       1300.63       1183.64        28.70 o                         
   3  15   1       2189.51       2003.19        41.53 o                         
   4  15   1       6233.71       6187.18        91.13 o                         
   5  15   1        255.56        303.41        63.92 o                         
   6  15   1       2890.90       2879.41        54.81 o                         
   7  15   1       6577.62       6504.09       100.95 o                         
   8  15   1        184.96        245.61        91.13 o                         
   9  15   1        409.90        353.39        34.94 o                         
  10  15   1          1.99         70.63        47.29 o                         
  11  15   1         82.55        115.59        41.14 o                         
  12  15   1        132.13        141.01        60.50 o                         
  13  15   1         68.69         17.38        57.87 o                         
  14  15   1        654.54        803.34       151.17 o                         
   1  16   1       2515.79       2471.92        49.02 o                         
   2  16   1       2899.14       3072.01        53.80 o                         
   3  16   1         59.51         10.38        30.23 o                         
   4  16   1        445.71        513.97        30.09 o                         
   5  16   1        100.76        186.87        62.19 o                         
   6  16   1        724.07        723.01        33.58 o                         
   7  16   1        193.44        209.69        41.68 o                         
   8  16   1         81.03        104.09        30.45 o                         
   9  16   1         40.76         -6.82        28.89 o                         
  10  16   1       1646.84       1795.51        63.92 o                         
  11  16   1          0.34          1.05        43.89 o                         
  12  16   1        343.51        295.41        95.24 o                         
  13  16   1        410.88        315.31        63.04 o                         
  14  16   1          1.09        -40.87        83.61 o                         
   1  17   1       3099.65       3032.92        51.15 o                         
   2  17   1       1377.36       1347.42        34.74 o                         
   3  17   1       3257.54       3235.71        71.05 o                         
   4  17   1       1292.62       1211.13        68.24 o                         
   5  17   1        713.51        792.93       139.07 o                         
   6  17   1        187.56        133.82        30.54 o                         
   7  17   1       1122.42       1164.06        64.79 o                         
   8  17   1      11350.76      11495.58       303.20 o                         
   9  17   1          0.78         47.88        30.87 o                         
  10  17   1       3548.60       3494.55        82.45 o                         
  11  17   1        121.93        109.64        41.03 o                         
  12  17   1          1.87         -6.79        73.42 o                         
  13  17   1        232.77        209.69        63.79 o                         
  14  17   1        969.69       1140.46       102.00 o                         
   1  18   1         63.95         71.21        21.37 o                         
   2  18   1       1434.19       1338.08        40.82 o                         
   3  18   1        331.83        339.60        26.67 o                         
   4  18   1       2185.88       2125.82        63.71 o                         
   5  18   1          0.05        -35.11        25.82 o                         
   6  18   1        559.21        592.66        38.44 o                         
   7  18   1       2161.45       2104.57        53.10 o                         
   8  18   1         53.91         34.12        29.78 o                         
   9  18   1       1723.60       1625.75        52.52 o                         
  10  18   1        299.31        354.07        55.93 o                         
  11  18   1       2059.01       1879.38        88.33 o                         
  12  18   1        198.70        254.27        50.51 o                         
  13  18   1        176.63        279.83        92.86 o                         
  14  18   1        385.65        440.03       136.05 o                         
   1  19   1       1838.07       1890.34        43.87 o                         
   2  19   1        373.52        351.76        23.49 o                         
   3  19   1       1441.08       1473.04        35.73 o                         
   4  19   1       3796.18       3809.61       117.91 o                         
   5  19   1        208.51        229.06        28.76 o                         
   6  19   1        525.01        495.96        32.00 o                         
   7  19   1        800.39        813.78        37.10 o                         
   8  19   1       1726.65       1687.86        47.63 o                         
   9  19   1       1179.17       1170.75        42.73 o                         
  10  19   1         17.47         -8.32        42.62 o                         
  11  19   1         57.34         74.44        51.65 o                         
  12  19   1         75.30          6.55        51.92 o                         
  13  19   1          0.02        -75.05        78.62 o                         
   1  20   1       2192.04       2035.89        39.71 o                         
   2  20   1        354.01        350.04        51.40 o                         
   3  20   1       1190.10       1132.07        37.12 o                         
   4  20   1        920.89        941.64        34.86 o                         
   5  20   1       2326.98       2339.76        53.90 o                         
   6  20   1        490.24        528.00        77.96 o                         
   7  20   1       3610.27       3640.06        72.83 o                         
   8  20   1       2023.99       1885.86       172.76 o                         
   9  20   1        285.50        259.10        38.12 o                         
  10  20   1        307.20        245.57        90.48 o                         
  11  20   1         23.56        -64.57        61.08 o                         
  12  20   1         49.90        -28.49        67.56 o                         
  13  20   1         46.69         97.48        73.28 o                         
   1  21   1         95.61        109.20        25.70 o                         
   2  21   1       2514.39       2445.75        50.54 o                         
   3  21   1        271.13        267.92        34.77 o                         
   4  21   1        985.08       1037.19        36.02 o                         
   5  21   1         22.91         77.94        30.17 o                         
   6  21   1        554.85        496.26        34.98 o                         
   7  21   1         17.11         15.29        33.49 o                         
   8  21   1        828.29        873.64        39.69 o                         
   9  21   1          3.11         33.91        41.18 o                         
  10  21   1         19.20        -23.86        45.96 o                         
  11  21   1          1.01         42.32        53.05 o                         
  12  21   1        129.61        165.06        70.34 o                         
  13  21   1        103.29         96.49       126.98 o                         
   1  22   1        798.91        775.08        34.85 o                         
   2  22   1       2398.68       2474.36        52.88 o                         
   3  22   1      11507.09      11754.58       176.10 o                         
   4  22   1         25.74         21.48        28.03 o                         
   5  22   1          2.59         -4.01        45.57 o                         
   6  22   1        503.50        463.86        35.81 o                         
   7  22   1        873.65        918.33        41.86 o                         
   8  22   1       1530.51       1568.98        70.40 o                         
   9  22   1          6.48         46.18        41.11 o                         
  10  22   1       1065.26       1027.21        60.93 o                         
  11  22   1         18.14         17.71        82.06 o                         
  12  22   1        328.82        379.98        63.79 o                         
   1  23   1        965.60        955.02        62.84 o                         
   2  23   1       3198.39       3151.91        59.80 o                         
   3  23   1        680.57        617.13        63.49 o                         
   4  23   1        270.11        231.06        34.34 o                         
   5  23   1          1.77        -12.26        29.20 o                         
   6  23   1         41.46         31.21        33.20 o                         
   7  23   1          6.07         -6.69        36.58 o                         
   8  23   1        248.17        249.89        40.27 o                         
   9  23   1         16.49         61.96        77.74 o                         
  10  23   1        961.98       1132.65       134.32 o                         
  11  23   1         36.11        141.38        57.98 o                         
  12  23   1       1193.19       1161.91       134.97 o                         
   1  24   1       4637.53       4789.40        82.83 o                         
   2  24   1         14.65         58.68        58.09 o                         
   3  24   1        739.61        635.95        51.40 o                         
   4  24   1       2003.11       1898.86        80.33 o                         
   5  24   1        178.44        291.03        35.29 o                         
   6  24   1         12.44         23.44        76.02 o                         
   7  24   1       1650.96       1682.11        57.10 o                         
   8  24   1        135.65        127.74        42.91 o                         
   9  24   1          7.70          1.60        48.27 o                         
  10  24   1        660.68        687.97        59.45 o                         
  11  24   1          3.94         73.90        86.60 o                         
  12  24   1         36.86         60.83        77.42 o                         
   1  25   1        152.51        186.98        62.19 o                         
   2  25   1       4157.17       4035.28        96.10 o                         
   3  25   1         13.00         -2.76        33.49 o                         
   4  25   1        273.53        274.45        29.11 o                         
   5  25   1        172.59        216.82        36.95 o                         
   6  25   1         17.18        -40.72        79.69 o                         
   7  25   1         37.10         -1.93        47.51 o                         
   8  25   1         37.60         89.50        42.62 o                         
   9  25   1        342.88        390.50        64.14 o                         
  10  25   1       1311.85       1354.13       104.09 o                         
  11  25   1        131.14         68.07        75.62 o                         
   1  26   1        930.85       1012.76        99.77 o                         
   2  26   1        235.57        241.00        35.23 o                         
   3  26   1       1611.07       1516.41        47.02 o                         
   4  26   1        204.99        147.36        35.84 o                         
   5  26   1        724.24        637.81        39.66 o                         
   6  26   1        121.59         79.64        36.19 o                         
   7  26   1        136.93        118.96        43.73 o                         
   8  26   1          7.46        104.95        44.23 o                         
   9  26   1        148.36        160.98        48.27 o                         
  10  26   1         29.65          9.74       144.47 o                         
  11  26   1        300.67        559.30       159.81 o                         
   1  27   1       2185.43       2130.52       151.17 o                         
   2  27   1       3017.97       3172.11        68.10 o                         
   3  27   1         18.24         22.03        53.77 o                         
   4  27   1          8.14         21.60        33.18 o                         
   5  27   1          7.46         22.25        38.87 o                         
   6  27   1          7.28          3.91        33.29 o                         
   7  27   1        136.17        110.52        41.14 o                         
   8  27   1         56.46        125.89        47.84 o                         
   9  27   1        460.20        400.20        69.87 o                         
  10  27   1       1241.55       1375.88       112.94 o                         
   1  28   1       3906.91       3850.08        83.55 o                         
   2  28   1        137.75        202.85       119.42 o                         
   3  28   1         82.48         89.68        35.96 o                         
   4  28   1        433.91        375.34        52.69 o                         
   5  28   1         78.96        131.25        37.78 o                         
   6  28   1        372.18        449.24       115.97 o                         
   7  28   1         39.14        111.99        51.16 o                         
   8  28   1        166.64         68.28        77.74 o                         
   9  28   1       1784.49       2021.16        83.48 o                         
  10  28   1        363.85        409.95        85.95 o                         
   1  29   1        786.62        823.69        45.13 o                         
   2  29   1       1093.05       1086.54        96.10 o                         
   3  29   1        131.50        125.37        37.34 o                         
   4  29   1         25.37        140.26       125.25 o                         
   5  29   1         12.44         54.23        44.20 o                         
   6  29   1        134.15        138.21        44.20 o                         
   7  29   1          2.72          0.55        48.14 o                         
   8  29   1        275.60        276.10        96.96 o                         
   9  29   1        156.67        265.02        73.46 o                         
   1  30   1       2474.66       2628.42       145.34 o                         
   2  30   1        558.06        609.47        45.66 o                         
   3  30   1         77.19        124.36        40.37 o                         
   4  30   1         41.78         61.46        41.01 o                         
   5  30   1        402.61        410.67        77.31 o                         
   6  30   1         50.05         26.16        37.71 o                         
   7  30   1        808.20        707.29        55.33 o                         
   8  30   1         44.58          5.59        38.96 o                         
   1  31   1        152.57        123.34        66.30 o                         
   2  31   1         85.05        129.04        42.89 o                         
   3  31   1        421.03        417.93        51.22 o                         
   4  31   1       1161.63       1099.32        53.72 o                         
   5  31   1          0.04         22.10        75.58 o                         
   6  31   1        554.85        523.33        75.15 o                         
   7  31   1        391.37        509.49        60.59 o                         
   8  31   1        485.15        511.27        71.65 o                         
   1  32   1       5368.21       5674.89       218.33 o                         
   2  32   1          4.43        -22.63        46.96 o                         
   3  32   1        202.91        134.81        43.62 o                         
   4  32   1         68.49        143.10        60.68 o                         
   5  32   1        247.27        199.54        93.08 o                         
   6  32   1          5.17        144.04        58.03 o                         
   7  32   1         40.68        149.05       147.50 o                         
   1  33   1         88.64         90.22        49.57 o                         
   2  33   1        316.35        390.16        54.79 o                         
   3  33   1        883.54        824.72        61.38 o                         
   4  33   1       2568.15       2560.82        88.95 o                         
   5  33   1          9.58         93.89       153.11 o                         
   6  33   1         72.29        162.27        76.51 o                         
   1  34   1        162.72        223.41        76.23 o                         
   2  34   1        220.68        249.45        62.59 o                         
   3  34   1        430.85        419.01       148.79 o                         
   4  34   1        263.47        338.87        69.31 o                         
   5  34   1        478.88        709.25       206.02 o                         
   1  35   1        367.61        290.74        60.80 o                         
   2  35   1          1.07          4.37        97.18 o                         
   3  35   1        110.33        107.63        77.41 o                         
   0   0   2      34160.31      34860.62       736.40 o                         
   1   0   2      12822.32      14009.38       217.68 o                         
   2   0   2      81452.79      79934.16      1858.07 o                         
   3   0   2       1017.46        772.68        18.14 o                         
   4   0   2       3587.73       3600.39        55.28 o                         
   5   0   2       8749.04       9244.57       139.07 o                         
   6   0   2         97.10        -30.67        30.67 o                         
   7   0   2        321.42        415.06        56.15 o                         
   8   0   2       1421.03       1633.48       106.25 o                         
   9   0   2          4.49        -94.59        69.11 o                         
  10   0   2        119.91        190.47        78.18 o                         
  11   0   2       5413.17       5321.54       162.83 o                         
  12   0   2        334.53        276.42        65.65 o                         
  13   0   2        289.04        285.06        95.45 o                         
  14   0   2       1067.97       1259.45       107.11 o                         
  15   0   2        875.76        660.39       128.28 o                         
   0   1   2      22947.15      23508.34       342.50 o                         
   1   1   2       8588.24       8553.40       109.49 o                         
   2   1   2      17737.45      18024.55       205.60 o                         
   3   1   2         84.69         75.96         9.16 o                         
   4   1   2       2911.97       3029.36        35.88 o                         
   5   1   2       1054.89       1145.50        31.10 o                         
   6   1   2         89.96         93.81        21.60 o                         
   7   1   2          4.97        -22.53        29.97 o                         
   8   1   2        196.86        217.44        35.96 o                         
   9   1   2          0.31         -8.03        32.27 o                         
  10   1   2        248.01        258.47        73.64 o                         
  11   1   2        196.93        137.55        40.70 o                         
  12   1   2        549.98        593.59        55.43 o                         
  13   1   2          5.16         45.47        64.57 o                         
  14   1   2         93.88         83.94        54.82 o                         
  15   1   2         22.35       -108.64        87.11 o                         
   0   2   2        805.46        966.18        20.30 o                         
   1   2   2      19822.64      19451.11       219.31 o                         
   2   2   2       7583.86       7944.35        90.01 o                         
   3   2   2       2747.66       2494.70        29.82 o                         
   4   2   2      17589.43      18349.67       249.43 o                         
   5   2   2      10576.30      11081.37       207.96 o                         
   6   2   2        478.49        533.67        20.29 o                         
   7   2   2       2382.20       2444.51        57.16 o                         
   8   2   2       2141.83       2358.45        82.71 o                         
   9   2   2        252.81        241.31        38.17 o                         
  10   2   2        212.38        161.39        71.48 o                         
  11   2   2       4426.87       4268.32       132.60 o                         
  12   2   2        504.71        389.87        56.76 o                         
  13   2   2        656.03        591.28        58.79 o                         
  14   2   2       1535.56       1660.46        91.32 o                         
  15   2   2       1833.43       1668.26        97.36 o                         
   0   3   2      22759.95      22393.16       432.77 o                         
   1   3   2       5782.69       5425.68        67.43 o                         
   2   3   2         71.63         40.51         8.42 o                         
   3   3   2          5.68          3.46         7.19 o                         
   4   3   2       1121.64       1137.67        20.10 o                         
   5   3   2       9230.00       9830.42       118.64 o                         
   6   3   2       2569.65       2557.95        63.06 o                         
   7   3   2        410.54        433.19        18.88 o                         
   8   3   2        620.49        649.24        74.72 o                         
   9   3   2        249.13        299.49        41.45 o                         
  10   3   2        588.38        670.32        54.02 o                         
  11   3   2         95.36         82.22        66.95 o                         
  12   3   2        237.38        225.85        48.64 o                         
  13   3   2        107.79        134.37        57.79 o                         
  14   3   2        339.77        430.78        74.53 o                         
  15   3   2         13.84        -45.30        83.30 o                         
   0   4   2       9797.47       9206.56       151.17 o                         
   1   4   2      16089.29      15885.20       169.48 o                         
   2   4   2       2084.08       2082.55        22.92 o                         
   3   4   2        975.11       1124.06        22.24 o                         
   4   4   2        109.02        153.43        11.11 o                         
   5   4   2       5681.40       5521.14       176.22 o                         
   6   4   2       2658.87       2823.66       112.30 o                         
   7   4   2        800.18        832.31        25.25 o                         
   8   4   2        112.45        120.67        45.35 o                         
   9   4   2        138.13        204.38        49.89 o                         
  10   4   2       1176.19       1032.68        51.72 o                         
  11   4   2        679.55        579.81        50.32 o                         
  12   4   2        141.20        106.94        55.93 o                         
  13   4   2         34.60         79.11        67.98 o                         
  14   4   2       1455.68       1400.43        94.43 o                         
  15   4   2         69.55         99.75       125.04 o                         
   0   5   2      15374.24      14974.27       273.40 o                         
   1   5   2         19.23          3.60         8.47 o                         
   2   5   2          0.45          0.00        10.80 o                         
   3   5   2       1113.34       1021.17        31.53 o                         
   4   5   2        421.52        463.57        15.55 o                         
   5   5   2       6856.84       6899.80       280.52 o                         
   6   5   2         25.56         18.04        14.62 o                         
   7   5   2        130.56        181.45        32.39 o                         
   8   5   2       1124.71       1008.47        27.78 o                         
   9   5   2         18.14         -9.93        31.80 o                         
  10   5   2         46.50         41.11        34.72 o                         
  11   5   2       1016.15       1143.66       107.33 o                         
  12   5   2        490.58        433.17        51.79 o                         
  13   5   2        142.57        187.02        54.82 o                         
  14   5   2        278.75        208.80        79.20 o                         
  15   5   2         72.99        -54.06        94.17 o                         
   0   6   2       4588.42       4555.34        79.90 o                         
   1   6   2       1773.43       1736.13        23.21 o                         
   2   6   2       1029.88        836.16        16.03 o                         
   3   6   2         93.34         56.42         9.47 o                         
   4   6   2        702.70        611.68        22.89 o                         
   5   6   2       5205.65       5236.05       249.00 o                         
   6   6   2       2910.62       2879.53        49.93 o                         
   7   6   2        621.12        559.99        36.28 o                         
   8   6   2        165.33        141.19        24.77 o                         
   9   6   2       5930.06       5931.09       187.88 o                         
  10   6   2       3838.40       3996.88        85.04 o                         
  11   6   2        189.02        197.66        82.28 o                         
  12   6   2         21.76        -27.62        58.31 o                         
  13   6   2       1795.10       1705.47        84.68 o                         
  14   6   2        368.17        313.44        93.29 o                         
  15   6   2         93.77        125.98        88.83 o                         
   0   7   2       1252.09       1176.95        27.21 o                         
   1   7   2          0.18          9.97        12.41 o                         
   2   7   2          2.76          3.32        12.41 o                         
   3   7   2       1824.56       1760.56        29.09 o                         
   4   7   2        496.58        469.07        16.03 o                         
   5   7   2       4687.99       4712.86       130.87 o                         
   6   7   2        362.08        337.92        34.55 o                         
   7   7   2        227.55        263.87        36.06 o                         
   8   7   2        323.81        322.48        26.13 o                         
   9   7   2        958.83       1054.03        38.09 o                         
  10   7   2       3289.93       3103.57        69.87 o                         
  11   7   2        169.18        132.90        38.44 o                         
  12   7   2        623.70        620.08        76.23 o                         
  13   7   2          0.01         18.13        61.12 o                         
  14   7   2         99.22        101.91       100.85 o                         
  15   7   2         97.80        206.78        83.71 o                         
   0   8   2      29124.45      31299.97       511.38 o                         
   1   8   2       2334.72       2323.61        31.30 o                         
   2   8   2       3387.35       3256.38        39.42 o                         
   3   8   2       1536.82       1365.88        31.53 o                         
   4   8   2         14.30         22.49        13.69 o                         
   5   8   2       4934.15       4826.16       100.42 o                         
   6   8   2       8351.81       8589.83       225.02 o                         
   7   8   2          4.26          1.99        18.31 o                         
   8   8   2       4785.03       4812.36       137.35 o                         
   9   8   2       5985.82       5904.45       197.17 o                         
  10   8   2        865.51        903.77        49.45 o                         
  11   8   2        142.09        124.69        40.87 o                         
  12   8   2        691.50        777.10        67.16 o                         
  13   8   2          3.15         38.87        64.75 o                         
  14   8   2       1026.68        889.88       183.13 o                         
  15   8   2        218.64        237.22        89.72 o                         
   0   9   2       1605.76       1791.12        33.26 o                         
   1   9   2         43.71         25.70         9.16 o                         
   2   9   2         31.55         40.99        32.18 o                         
   3   9   2          1.48         18.20        16.04 o                         
   4   9   2        711.76        798.67        18.32 o                         
   5   9   2         69.11         68.17        19.22 o                         
   6   9   2       3471.23       3533.49        57.87 o                         
   7   9   2       1066.29       1109.03        67.81 o                         
   8   9   2       2795.82       2899.26       145.55 o                         
   9   9   2       1374.59       1289.39        90.05 o                         
  10   9   2         47.07         31.50        34.34 o                         
  11   9   2         23.06         19.57        45.56 o                         
  12   9   2        736.05        636.46        80.12 o                         
  13   9   2        106.24        117.08        55.83 o                         
  14   9   2          0.71        -50.68        81.85 o                         
  15   9   2        139.75        136.26       113.07 o                         
   0  10   2      11047.26      11517.70       183.56 o                         
   1  10   2        150.07        187.38        34.55 o                         
   2  10   2       5192.57       4969.57       148.14 o                         
   3  10   2       2664.26       2638.26        50.53 o                         
   4  10   2       1578.44       1647.25        31.96 o                         
   5  10   2        546.15        423.83        19.98 o                         
   6  10   2        902.84        854.98        31.25 o                         
   7  10   2        522.31        591.11        50.53 o                         
   8  10   2       1529.62       1535.11        69.75 o                         
   9  10   2       6328.80       6508.85       201.92 o                         
  10  10   2       2414.65       2323.99        68.52 o                         
  11  10   2        661.33        631.19        43.12 o                         
  12  10   2        175.67        178.83       108.19 o                         
  13  10   2        203.90        193.96        59.47 o                         
  14  10   2         35.93        -12.07       107.98 o                         
  15  10   2          9.74        160.74       179.03 o                         
   0  11   2      12323.55      12233.81       218.11 o                         
   1  11   2          3.42        -19.96        13.49 o                         
   2  11   2       6993.33       7079.33       115.97 o                         
   3  11   2       2742.85       3004.89        89.84 o                         
   4  11   2       1650.82       1699.83        36.20 o                         
   5  11   2       4600.15       4788.68       154.19 o                         
   6  11   2       3471.58       3353.77        61.72 o                         
   7  11   2       1119.56       1091.80        84.22 o                         
   8  11   2        374.64        378.48        35.25 o                         
   9  11   2        166.21        183.71        36.93 o                         
  10  11   2        988.82        903.34        38.85 o                         
  11  11   2        206.74        208.69        42.75 o                         
  12  11   2         25.01          9.02        68.89 o                         
  13  11   2          9.85        115.94        62.57 o                         
  14  11   2        115.92        240.91        75.39 o                         
  15  11   2          0.70        138.13       127.41 o                         
   0  12   2          1.51         52.26        17.28 o                         
   1  12   2       1947.25       1850.86        27.27 o                         
   2  12   2       1133.57       1121.27        24.28 o                         
   3  12   2        367.29        406.70        16.50 o                         
   4  12   2       3689.32       3650.41       146.42 o                         
   5  12   2       5044.86       4792.47       191.34 o                         
   6  12   2       7215.75       7276.03       258.50 o                         
   7  12   2       1459.54       1530.29        43.21 o                         
   8  12   2        192.87        200.92        31.10 o                         
   9  12   2       1690.11       1783.17        94.16 o                         
  10  12   2       1626.31       1557.46        55.13 o                         
  11  12   2        241.14        266.50        44.70 o                         
  12  12   2        246.31        195.29        61.99 o                         
  13  12   2         13.95        -34.26        64.09 o                         
  14  12   2         24.08        -41.81        86.67 o                         
   0  13   2       4056.25       3703.61        72.13 o                         
   1  13   2       1222.44       1300.31        57.01 o                         
   2  13   2       3716.12       3571.67        58.22 o                         
   3  13   2        824.79        744.93        26.99 o                         
   4  13   2       3628.55       3692.85       196.09 o                         
   5  13   2       9056.65       9178.48       157.32 o                         
   6  13   2       4749.58       4804.78       177.73 o                         
   7  13   2        167.65        144.55        25.57 o                         
   8  13   2       1239.17       1298.16        41.65 o                         
   9  13   2        138.77        164.26        38.87 o                         
  10  13   2        161.79        155.92        38.28 o                         
  11  13   2        139.42        334.90       111.00 o                         
  12  13   2         22.17         32.73        47.29 o                         
  13  13   2         20.73         26.02        99.55 o                         
  14  13   2        467.88        542.83       155.92 o                         
   0  14   2       6034.41       6116.26       133.46 o                         
   1  14   2       5006.62       5120.32        76.17 o                         
   2  14   2        281.77        291.51        31.75 o                         
   3  14   2       3911.90       3865.33        63.52 o                         
   4  14   2       1884.35       1739.89       101.28 o                         
   5  14   2          1.72         21.06        19.37 o                         
   6  14   2      10127.61      10270.83       145.82 o                         
   7  14   2        976.32       1008.33        31.96 o                         
   8  14   2        269.83        303.04        60.25 o                         
   9  14   2       1437.75       1257.94        62.84 o                         
  10  14   2        614.88        658.83        52.04 o                         
  11  14   2       1018.28        947.46       120.50 o                         
  12  14   2         28.60        -23.85       101.28 o                         
  13  14   2        128.91        166.45        65.32 o                         
  14  14   2        616.81        739.60        96.85 o                         
   0  15   2       3671.56       3783.95        80.77 o                         
   1  15   2       1109.57       1218.49        41.25 o                         
   2  15   2       2378.12       2428.82        43.34 o                         
   3  15   2        811.38        769.23        23.21 o                         
   4  15   2        829.34        875.63        28.80 o                         
   5  15   2        691.37        670.56        69.75 o                         
   6  15   2       1704.69       1847.43        41.81 o                         
   7  15   2        437.36        424.06        33.43 o                         
   8  15   2       1997.69       1921.63        46.00 o                         
   9  15   2       2017.63       2191.33       129.14 o                         
  10  15   2        780.22        813.01        43.73 o                         
  11  15   2          2.16        -30.92        48.89 o                         
  12  15   2        279.63        287.28        59.34 o                         
  13  15   2        104.12        100.61        84.16 o                         
  14  15   2        433.49        424.96       107.76 o                         
   0  16   2       1574.56       1423.14        39.74 o                         
   1  16   2       1852.52       1743.97        84.87 o                         
   2  16   2        369.01        369.14        20.45 o                         
   3  16   2       5559.25       5461.50        85.66 o                         
   4  16   2       4952.08       4905.79        70.74 o                         
   5  16   2        471.58        443.81        33.90 o                         
   6  16   2         43.82        -21.60        27.79 o                         
   7  16   2       1007.01       1053.97        61.55 o                         
   8  16   2       2426.62       2451.65        59.26 o                         
   9  16   2       1176.48       1114.17        59.39 o                         
  10  16   2        349.34        371.69        43.38 o                         
  11  16   2       3913.60       3989.93       112.30 o                         
  12  16   2         29.19        107.55        53.96 o                         
  13  16   2        999.54       1049.68        88.97 o                         
  14  16   2        903.77        697.32       125.69 o                         
   0  17   2         10.41         94.59        30.67 o                         
   1  17   2       1735.60       1713.26        40.32 o                         
   2  17   2         31.70         35.14        16.59 o                         
   3  17   2         22.21          2.68        22.49 o                         
   4  17   2        116.02        113.25        39.30 o                         
   5  17   2       2135.39       2136.18        66.73 o                         
   6  17   2          2.26         58.31        27.49 o                         
   7  17   2        117.37         72.97        32.39 o                         
   8  17   2        332.47        344.68        35.99 o                         
   9  17   2         56.11        -49.43        32.95 o                         
  10  17   2       2074.03       2075.31        80.55 o                         
  11  17   2       2283.96       2196.34        71.75 o                         
  12  17   2          6.42         27.34        65.92 o                         
  13  17   2          3.09        -18.19        77.38 o                         
   0  18   2       1206.50       1141.10        40.17 o                         
   1  18   2       3139.57       3065.04        48.76 o                         
   2  18   2         24.63          8.67        21.53 o                         
   3  18   2       7693.52       7733.69       118.23 o                         
   4  18   2       2816.22       2644.92        95.02 o                         
   5  18   2          4.03         -2.09        24.58 o                         
   6  18   2        184.74        248.19        30.25 o                         
   7  18   2        479.97        472.57        37.26 o                         
   8  18   2         30.71          6.06        35.19 o                         
   9  18   2        115.77        188.57        42.48 o                         
  10  18   2         24.26         39.23        46.59 o                         
  11  18   2       5549.88       5549.84       127.41 o                         
  12  18   2       1975.90       1964.50        94.43 o                         
  13  18   2         35.80        118.88        96.85 o                         
   0  19   2       1033.23        995.12        37.14 o                         
   1  19   2       2688.30       2522.57        44.08 o                         
   2  19   2       1027.39       1037.50        33.48 o                         
   3  19   2        755.20        669.99        33.37 o                         
   4  19   2          1.87         35.95        34.34 o                         
   5  19   2          6.29         38.75        32.18 o                         
   6  19   2        694.00        657.64        34.87 o                         
   7  19   2         65.66          4.37        49.45 o                         
   8  19   2         32.44        101.79        38.04 o                         
   9  19   2        143.20        168.96        42.97 o                         
  10  19   2        826.33        902.04        52.99 o                         
  11  19   2        477.97        500.65        58.00 o                         
  12  19   2        353.31        345.08       105.39 o                         
  13  19   2        916.81        822.06       109.84 o                         
   0  20   2        155.65        133.89        30.23 o                         
   1  20   2       3393.56       3340.81        53.60 o                         
   2  20   2          0.87         -1.71        19.86 o                         
   3  20   2        901.35        939.12        32.70 o                         
   4  20   2        417.97        347.89        37.58 o                         
   5  20   2         18.52         94.80        27.49 o                         
   6  20   2         50.10         47.41        37.05 o                         
   7  20   2        956.40        946.22        55.07 o                         
   8  20   2        131.48        190.26        39.28 o                         
   9  20   2         29.35        131.95        42.76 o                         
  10  20   2       1516.75       1612.78        63.50 o                         
  11  20   2       1751.23       1902.93       111.43 o                         
  12  20   2          1.57         10.71        73.41 o                         
  13  20   2        330.51        275.50       111.13 o                         
   0  21   2      15188.61      15657.54       361.94 o                         
   1  21   2       5370.19       5232.59        83.85 o                         
   2  21   2         97.50        148.11        34.98 o                         
   3  21   2        859.99        726.98        79.47 o                         
   4  21   2          4.41         55.86        27.64 o                         
   5  21   2       1971.57       1907.29        52.82 o                         
   6  21   2        597.25        452.35        34.98 o                         
   7  21   2        783.86        726.29        41.22 o                         
   8  21   2       2543.25       2760.73        78.18 o                         
   9  21   2        365.71        329.55        44.34 o                         
  10  21   2         62.25         72.29        79.69 o                         
  11  21   2        606.96        628.52        64.97 o                         
  12  21   2        155.85        129.47       107.98 o                         
   0  22   2        840.73        901.82        43.62 o                         
   1  22   2       1280.17       1271.73        38.89 o                         
   2  22   2        700.10        660.38        43.62 o                         
   3  22   2        208.43        217.01        28.51 o                         
   4  22   2        672.83        767.66        56.15 o                         
   5  22   2       2607.23       2698.21        60.22 o                         
   6  22   2        391.04        405.99        36.47 o                         
   7  22   2          0.71        -32.31        36.46 o                         
   8  22   2        740.15        676.72        65.22 o                         
   9  22   2        786.95        758.67        61.33 o                         
  10  22   2        145.76        158.15        47.40 o                         
  11  22   2        887.03        947.59       164.34 o                         
  12  22   2        140.53        190.83        78.01 o                         
   0  23   2      18947.01      20094.97       447.03 o                         
   1  23   2         49.36         53.99        49.67 o                         
   2  23   2       1874.66       1886.89        82.71 o                         
   3  23   2         40.80         30.15        30.69 o                         
   4  23   2       1076.69       1188.64       110.57 o                         
   5  23   2        487.83        401.20        73.86 o                         
   6  23   2        171.74        239.87        38.22 o                         
   7  23   2        180.37        312.90        40.84 o                         
   8  23   2       1940.28       2033.75       112.51 o                         
   9  23   2          4.29         58.52        47.43 o                         
  10  23   2        908.41        873.42        67.15 o                         
  11  23   2        543.56        627.52        77.79 o                         
  12  23   2        643.39        537.26       106.03 o                         
   0  24   2        906.93        862.95        57.88 o                         
   1  24   2       1014.04        981.31        43.19 o                         
   2  24   2       2447.99       2235.90       124.61 o                         
   3  24   2         70.51         45.57        30.85 o                         
   4  24   2          8.18         47.38        34.14 o                         
   5  24   2        653.73        747.44        45.66 o                         
   6  24   2        614.30        600.78        40.89 o                         
   7  24   2        327.73        376.56        99.12 o                         
   8  24   2        405.58        439.80        45.57 o                         
   9  24   2       1169.11       1339.04        62.73 o                         
  10  24   2        381.19        479.82        68.68 o                         
  11  24   2         34.70         65.45        84.22 o                         
   0  25   2         74.59        -21.60        39.30 o                         
   1  25   2        412.97        455.47        48.37 o                         
   2  25   2       1041.05        908.54        37.74 o                         
   3  25   2        724.45        813.64        39.69 o                         
   4  25   2        643.72        640.37        40.00 o                         
   5  25   2        409.68        365.96        71.70 o                         
   6  25   2        285.99        280.43        40.31 o                         
   7  25   2        127.58        150.39        45.51 o                         
   8  25   2         22.96        174.46        47.60 o                         
   9  25   2          0.19         40.82        48.86 o                         
  10  25   2        284.45        238.24       105.60 o                         
  11  25   2        112.35         33.26        77.04 o                         
   0  26   2          0.56        -70.62        47.08 o                         
   1  26   2        693.85        813.19        52.26 o                         
   2  26   2          3.65        -37.43        31.96 o                         
   3  26   2        279.05        290.04        56.15 o                         
   4  26   2          7.54          0.00        72.99 o                         
   5  26   2       1922.16       1957.25        57.18 o                         
   6  26   2        938.31        997.32        52.83 o                         
   7  26   2        307.94        351.46        66.30 o                         
   8  26   2        583.92        549.26        76.02 o                         
   9  26   2       1892.32       1981.66        85.58 o                         
  10  26   2          0.76         36.64        79.47 o                         
   0  27   2        656.55        613.74        55.28 o                         
   1  27   2         51.50        126.93        38.08 o                         
   2  27   2        334.73        289.02        49.45 o                         
   3  27   2        148.51        120.50        38.08 o                         
   4  27   2        611.46        505.57        81.41 o                         
   5  27   2        293.00        313.02        64.57 o                         
   6  27   2       1819.50       1593.86       126.55 o                         
   7  27   2         79.80        101.45        47.94 o                         
   8  27   2        251.91        306.34        50.63 o                         
   9  27   2         16.40         64.07        66.16 o                         
  10  27   2        547.70        658.59       152.68 o                         
   0  28   2         12.04         56.15        60.04 o                         
   1  28   2         52.99         41.14        84.01 o                         
   2  28   2         16.31         11.01        64.57 o                         
   3  28   2        527.12        471.89        52.04 o                         
   4  28   2        430.05        431.48        40.68 o                         
   5  28   2       2214.21       2393.85        77.42 o                         
   6  28   2       1554.81       1711.48        61.54 o                         
   7  28   2        260.89        301.44        52.79 o                         
   8  28   2        423.77        405.25        62.41 o                         
   9  28   2        911.51        902.02        95.24 o                         
   0  29   2         89.81          8.64        60.90 o                         
   1  29   2          8.39         24.54        41.28 o                         
   2  29   2       1314.20       1328.11        55.19 o                         
   3  29   2        379.93        333.72        46.96 o                         
   4  29   2        135.41        208.88        47.42 o                         
   5  29   2       1673.59       1560.59        63.51 o                         
   6  29   2       1769.27       1734.23        73.47 o                         
   7  29   2         50.86         84.56        61.68 o                         
   8  29   2         11.45        141.37       133.89 o                         
   9  29   2        253.48        244.87       121.37 o                         
   0  30   2        455.90        461.71        67.81 o                         
   1  30   2          0.59         60.86        66.95 o                         
   2  30   2          3.80        -66.26        44.17 o                         
   3  30   2         12.72          2.65        43.27 o                         
   4  30   2        242.25        164.65        54.42 o                         
   5  30   2        992.65       1059.06        64.61 o                         
   6  30   2        587.11        410.89        57.48 o                         
   7  30   2          7.53         97.59        90.92 o                         
   8  30   2        185.90        219.46        66.17 o                         
   0  31   2        160.84        184.86        73.42 o                         
   1  31   2         66.81        116.18        49.17 o                         
   2  31   2       1222.82       1239.23       107.55 o                         
   3  31   2        643.82        599.85        48.86 o                         
   4  31   2        381.97        457.31        58.74 o                         
   5  31   2       1535.09       1625.63        76.19 o                         
   6  31   2       2059.23       2098.22       107.76 o                         
   7  31   2          1.83        -17.95        79.90 o                         
   0  32   2       1039.54       1011.96        83.79 o                         
   1  32   2         39.46        -33.00        71.48 o                         
   2  32   2         40.98        126.98        51.92 o                         
   3  32   2         85.40         75.60        51.92 o                         
   4  32   2        899.62        938.22        69.47 o                         
   5  32   2          1.88         77.77        54.90 o                         
   6  32   2        252.08        257.47        69.73 o                         
   0  33   2        547.81        565.80        87.68 o                         
   1  33   2        495.58        505.41        55.93 o                         
   2  33   2        504.10        525.31        59.50 o                         
   3  33   2        722.03        836.12        59.08 o                         
   4  33   2        286.33        250.54        63.38 o                         
   5  33   2        590.54        687.82       214.44 o                         
   0  34   2       2195.36       2352.17       127.41 o                         
   1  34   2        529.91        530.30       144.04 o                         
   2  34   2          4.72         26.46        62.72 o                         
   3  34   2        523.37        650.56       163.48 o                         
   4  34   2       1490.78       1634.39       106.86 o                         
   0  35   2        215.26        250.94       133.03 o                         
   1  35   2        806.47        709.77        88.20 o                         
   2  35   2         94.06        113.27        75.15 o                         
   1   1   3       5448.55       5815.22        67.07 o                         
   2   1   3       3023.46       2957.45        40.47 o                         
   3   1   3      15602.53      15691.44       180.21 o                         
   4   1   3      13580.45      14325.43       176.98 o                         
   5   1   3        752.24        722.87        21.38 o                         
   6   1   3        594.52        617.96        32.39 o                         
   7   1   3       9301.54       9529.37       149.49 o                         
   8   1   3        121.43        107.72        47.51 o                         
   9   1   3        848.60        879.74        45.87 o                         
  10   1   3        935.12        819.48        49.68 o                         
  11   1   3         88.02        -11.59        73.42 o                         
  12   1   3        536.78        461.50        59.53 o                         
  13   1   3        161.18         70.49       105.39 o                         
  14   1   3         17.50        -48.43        77.31 o                         
  15   1   3       1048.62        990.06        97.38 o                         
   1   2   3         38.62         14.68         7.19 o                         
   2   2   3        675.14        645.28        28.29 o                         
   3   2   3       1114.40       1123.41        18.63 o                         
   4   2   3      18922.58      19856.53       234.59 o                         
   5   2   3       1324.23       1330.01        45.78 o                         
   6   2   3        747.04        793.04        22.14 o                         
   7   2   3        656.64        694.05        34.55 o                         
   8   2   3        112.80        120.45        33.37 o                         
   9   2   3          0.41         72.11        32.98 o                         
  10   2   3        511.41        499.95        36.33 o                         
  11   2   3        273.44        258.99        41.04 o                         
  12   2   3          3.03          6.42        37.17 o                         
  13   2   3          5.23         22.22        38.96 o                         
  14   2   3         51.53         29.49        65.00 o                         
  15   2   3         28.26         77.49       279.01 o                         
   1   3   3       1046.67       1110.00        18.63 o                         
   2   3   3        408.85        405.68        14.68 o                         
   3   3   3       5962.96       5953.12       142.31 o                         
   4   3   3       2084.43       2333.33        34.98 o                         
   5   3   3        720.96        675.58        17.00 o                         
   6   3   3       1065.83       1087.78        39.30 o                         
   7   3   3       5932.35       5964.26       203.00 o                         
   8   3   3       1194.02       1327.97        42.29 o                         
   9   3   3        353.08        371.34        38.48 o                         
  10   3   3        117.36        118.67        42.75 o                         
  11   3   3        791.31        903.41       117.48 o                         
  12   3   3         79.93        108.82        56.97 o                         
  13   3   3        761.61        712.24        73.92 o                         
  14   3   3         82.66         67.67       111.65 o                         
  15   3   3       1771.51       1692.76       117.70 o                         
   1   4   3       3011.98       3083.93        41.23 o                         
   2   4   3       1381.65       1266.93        44.27 o                         
   3   4   3         11.06          4.32         9.16 o                         
   4   4   3       1195.14        990.44        20.73 o                         
   5   4   3         42.66         68.45        13.28 o                         
   6   4   3        268.98        243.52        14.42 o                         
   7   4   3        193.59        242.49        49.67 o                         
   8   4   3       2124.72       2248.44        47.83 o                         
   9   4   3       2141.27       1889.59        47.91 o                         
  10   4   3        396.36        513.69        43.06 o                         
  11   4   3        827.82        758.03        60.70 o                         
  12   4   3        461.82        434.22        60.76 o                         
  13   4   3         18.09       -118.89        79.26 o                         
  14   4   3         46.28         59.92       145.12 o                         
  15   4   3       1154.47       1047.91       134.32 o                         
   1   5   3       7247.66       7254.87        82.83 o                         
   2   5   3       4142.46       4286.08        60.25 o                         
   3   5   3       5756.24       5667.83       198.68 o                         
   4   5   3        512.67        520.45        14.84 o                         
   5   5   3        306.57        285.00        30.45 o                         
   6   5   3        698.68        771.13        41.68 o                         
   7   5   3       1391.32       1341.41        31.05 o                         
   8   5   3        721.73        721.46        33.26 o                         
   9   5   3       3091.86       3077.79        76.85 o                         
  10   5   3         65.36        120.75        37.87 o                         
  11   5   3        873.02        934.61        67.56 o                         
  12   5   3        123.20        210.20        63.06 o                         
  13   5   3       3607.62       3441.91       131.87 o                         
  14   5   3       1744.03       1839.57       107.98 o                         
  15   5   3        728.85        742.81       238.20 o                         
   1   6   3       2628.44       2671.21        32.54 o                         
   2   6   3        818.16        937.20        15.55 o                         
   3   6   3        391.77        410.56        15.34 o                         
   4   6   3        527.94        459.69        32.18 o                         
   5   6   3        279.40        282.07        14.77 o                         
   6   6   3       1900.25       1983.17        94.37 o                         
   7   6   3        189.45        244.12        19.34 o                         
   8   6   3       3455.52       3464.87       120.29 o                         
   9   6   3        740.95        714.82        40.84 o                         
  10   6   3       2457.20       2363.54       109.06 o                         
  11   6   3        283.67        298.73        49.54 o                         
  12   6   3        393.65        439.21        68.79 o                         
  13   6   3         72.23        -12.28       150.95 o                         
  14   6   3        889.46        799.59        83.06 o                         
  15   6   3         16.94        -96.66        93.96 o                         
   1   7   3       6053.39       5801.37       145.55 o                         
   2   7   3        256.18        263.97        12.74 o                         
   3   7   3       2454.44       2242.89        77.74 o                         
   4   7   3          2.02          4.32        10.37 o                         
   5   7   3        402.43        409.85        48.37 o                         
   6   7   3        614.93        631.43        22.05 o                         
   7   7   3        196.01        191.46        19.22 o                         
   8   7   3          4.40         99.81        28.17 o                         
   9   7   3       6681.55       6832.58       260.44 o                         
  10   7   3          1.22        -39.72        44.17 o                         
  11   7   3         42.61         11.47        46.29 o                         
  12   7   3        891.33        876.01        79.90 o                         
  13   7   3       1014.81       1176.72       295.64 o                         
  14   7   3        185.05        253.44       153.54 o                         
  15   7   3        243.31        293.94       148.58 o                         
   1   8   3       1269.55       1333.50        19.56 o                         
   2   8   3       1056.47       1101.61        21.53 o                         
   3   8   3       1795.87       1797.09        61.12 o                         
   4   8   3        454.23        496.33        53.77 o                         
   5   8   3          0.45         -3.92        21.38 o                         
   6   8   3        420.31        416.59        22.49 o                         
   7   8   3        392.65        399.15        33.04 o                         
   8   8   3       1612.54       1615.25        45.64 o                         
   9   8   3       1141.77       1069.24        46.17 o                         
  10   8   3        715.37        689.55        68.24 o                         
  11   8   3          9.28         49.11       118.56 o                         
  12   8   3        549.48        523.81        73.51 o                         
  13   8   3        334.86        200.99       164.13 o                         
  14   8   3         97.03         92.38        95.02 o                         
   1   9   3      12831.70      12345.04       255.26 o                         
   2   9   3        433.13        374.82        35.42 o                         
   3   9   3       3228.93       3119.97       138.86 o                         
   4   9   3         32.32         43.19        15.00 o                         
   5   9   3        796.89        815.98        54.85 o                         
   6   9   3        439.19        385.68        21.38 o                         
   7   9   3          0.29         -3.93        26.77 o                         
   8   9   3       3032.68       2953.51        63.00 o                         
   9   9   3       2053.27       2070.31        98.91 o                         
  10   9   3        181.61        150.28        86.17 o                         
  11   9   3          1.03         68.99        60.68 o                         
  12   9   3        179.51        -40.43       100.85 o                         
  13   9   3       4124.33       4453.51       253.53 o                         
  14   9   3         16.99        116.59       564.72 o                         
   1  10   3        250.27        237.45        24.19 o                         
   2  10   3      12476.43      12610.95       302.12 o                         
   3  10   3         26.09         33.35        13.49 o                         
   4  10   3       1929.29       1861.57        33.82 o                         
   5  10   3        138.55        116.51        15.57 o                         
   6  10   3        968.97       1026.01        96.32 o                         
   7  10   3       1895.53       1668.59       127.84 o                         
   8  10   3        318.97        360.31        43.62 o                         
   9  10   3        389.30        368.96        60.04 o                         
  10  10   3       1509.38       1577.90       115.54 o                         
  11  10   3          3.11         26.45        67.16 o                         
  12  10   3        670.07        711.33       141.23 o                         
  13  10   3        450.72        390.68       123.31 o                         
  14  10   3          4.17         42.69       170.60 o                         
   1  11   3       5442.61       5269.03        80.93 o                         
   2  11   3       1376.07       1429.12        69.54 o                         
   3  11   3        791.01        701.39        22.14 o                         
   4  11   3         62.49         79.80        17.89 o                         
   5  11   3       1527.34       1524.62        71.48 o                         
   6  11   3        155.78        139.77        29.80 o                         
   7  11   3        752.57        712.88        31.72 o                         
   8  11   3        117.45        108.33        31.32 o                         
   9  11   3       1345.04       1388.59        43.12 o                         
  10  11   3          5.49         49.36        58.31 o                         
  11  11   3        200.94        252.93        53.22 o                         
  12  11   3         12.89         24.55        61.69 o                         
  13  11   3       2677.32       2562.80       129.94 o                         
  14  11   3         20.90        144.28        95.16 o                         
   1  12   3       3820.01       4200.91       102.15 o                         
   2  12   3       2799.36       2515.28        41.30 o                         
   3  12   3        210.63        222.43        16.50 o                         
   4  12   3       2213.84       2147.11        54.85 o                         
   5  12   3        452.15        464.70        20.44 o                         
   6  12   3        579.80        649.54        41.68 o                         
   7  12   3        274.44        279.19        56.80 o                         
   8  12   3         71.77         50.55        36.71 o                         
   9  12   3        161.28        156.94        35.29 o                         
  10  12   3       1640.18       1747.16        82.28 o                         
  11  12   3        233.30        217.50        57.07 o                         
  12  12   3        830.40        786.13        73.38 o                         
  13  12   3        175.00        194.45       163.91 o                         
  14  12   3          1.70        195.62       209.04 o                         
   1  13   3        662.95        784.38        29.59 o                         
   2  13   3          8.99          6.50        15.42 o                         
   3  13   3       4231.79       4030.97       116.83 o                         
   4  13   3        872.58        872.63        27.48 o                         
   5  13   3          8.70          0.87        23.76 o                         
   6  13   3        101.33        152.23        25.77 o                         
   7  13   3       3843.56       3870.15       200.62 o                         
   8  13   3        161.81        183.83        34.34 o                         
   9  13   3        242.95        340.06        41.11 o                         
  10  13   3        251.38        290.67        51.05 o                         
  11  13   3          1.32        -63.21        77.74 o                         
  12  13   3         88.94        108.41        66.25 o                         
  13  13   3        445.30        491.14        93.72 o                         
  14  13   3         48.58        206.65       133.67 o                         
   1  14   3          4.43         26.78        15.12 o                         
   2  14   3       3055.65       2798.41        76.66 o                         
   3  14   3        373.20        410.68        23.97 o                         
   4  14   3       6243.63       5948.20       289.38 o                         
   5  14   3        655.25        675.20        60.90 o                         
   6  14   3       1623.60       1679.38       121.58 o                         
   7  14   3         53.48         47.51        31.10 o                         
   8  14   3         52.57        -15.12        32.28 o                         
   9  14   3         26.23         30.67        62.41 o                         
  10  14   3        508.35        554.18        58.43 o                         
  11  14   3         97.13        -32.61        51.05 o                         
  12  14   3       2258.21       2435.05        96.61 o                         
  13  14   3        290.05        207.90       102.20 o                         
  14  14   3         55.38         29.31       122.88 o                         
   1  15   3          0.46         23.65        14.45 o                         
   2  15   3        301.04        310.11        22.75 o                         
   3  15   3       2818.35       2771.30        55.50 o                         
   4  15   3       1214.76       1070.98        63.71 o                         
   5  15   3       5894.15       5828.50       185.07 o                         
   6  15   3       3772.99       3725.45       164.34 o                         
   7  15   3      10064.60      10254.48       419.17 o                         
   8  15   3        100.72         98.08        31.00 o                         
   9  15   3         26.60        111.17        41.41 o                         
  10  15   3        310.98        391.55        50.16 o                         
  11  15   3        753.44        805.08        57.74 o                         
  12  15   3        337.26        329.68        84.01 o                         
  13  15   3        237.21        384.47        89.63 o                         
   1  16   3          8.89         19.52        51.83 o                         
   2  16   3       1729.15       1753.02        66.08 o                         
   3  16   3         17.20          5.78        21.81 o                         
   4  16   3        147.35        182.06        25.70 o                         
   5  16   3        175.04        158.19        36.50 o                         
   6  16   3        433.62        406.11        41.68 o                         
   7  16   3         55.62         19.65        29.99 o                         
   8  16   3        424.39        412.28        34.45 o                         
   9  16   3        119.32          4.58        94.59 o                         
  10  16   3       1428.84       1463.41        80.33 o                         
  11  16   3        362.68        317.63        80.12 o                         
  12  16   3       1493.86       1618.83       190.26 o                         
  13  16   3         30.03        -56.59        91.52 o                         
   1  17   3       2100.58       1994.45        39.22 o                         
   2  17   3         96.28        103.45        24.58 o                         
   3  17   3       5353.33       5205.07       166.50 o                         
   4  17   3       1125.90       1031.05        32.82 o                         
   5  17   3       3808.96       3695.94       164.13 o                         
   6  17   3        155.88        145.76        71.48 o                         
   7  17   3       5543.19       5554.63        93.20 o                         
   8  17   3        612.77        638.24        43.35 o                         
   9  17   3         26.25         10.74        52.86 o                         
  10  17   3         14.33         65.04        54.41 o                         
  11  17   3        551.52        598.14        66.06 o                         
  12  17   3         34.75         14.00        74.61 o                         
  13  17   3         27.33         11.66        98.03 o                         
   1  18   3         51.59         60.04        17.66 o                         
   2  18   3          4.67         39.54        21.60 o                         
   3  18   3          1.45          6.07        29.07 o                         
   4  18   3        400.97        404.27        30.44 o                         
   5  18   3        759.90        730.68        30.71 o                         
   6  18   3          3.37         58.15        99.12 o                         
   7  18   3        509.98        484.43        36.50 o                         
   8  18   3        721.63        769.66        47.63 o                         
   9  18   3          4.46         73.23       127.41 o                         
  10  18   3        146.06        171.01        54.11 o                         
  11  18   3        298.21        256.68        63.83 o                         
  12  18   3       2024.30       1712.43        96.13 o                         
  13  18   3        215.82        116.62       103.97 o                         
   1  19   3        612.98        635.53        30.06 o                         
   2  19   3        138.41        201.02        27.39 o                         
   3  19   3       4373.76       4411.44       166.28 o                         
   4  19   3       1724.02       1742.95        49.45 o                         
   5  19   3        382.48        378.93        84.65 o                         
   6  19   3        499.82        424.76        33.92 o                         
   7  19   3      13866.52      13960.66       263.90 o                         
   8  19   3         16.75         14.01        38.63 o                         
   9  19   3         81.23         42.53        45.44 o                         
  10  19   3         18.26        -47.28        56.36 o                         
  11  19   3        158.11        105.35        58.72 o                         
  12  19   3         81.60         61.70       136.05 o                         
   1  20   3         43.94         52.35        34.55 o                         
   2  20   3         72.92         42.32        29.78 o                         
   3  20   3         14.07         19.28        25.77 o                         
   4  20   3       3555.86       3458.38       131.73 o                         
   5  20   3        165.51        116.96        32.63 o                         
   6  20   3       1633.28       1821.57       146.20 o                         
   7  20   3        917.09        762.13        69.54 o                         
   8  20   3        667.61        756.49        51.00 o                         
   9  20   3         19.49         39.14        49.17 o                         
  10  20   3        772.04        750.94        69.91 o                         
  11  20   3        176.19        219.61        68.44 o                         
  12  20   3         38.86         45.00        94.63 o                         
   1  21   3         19.09         -5.62        25.25 o                         
   2  21   3       1524.75       1725.04        50.09 o                         
   3  21   3       2276.33       2165.20        47.64 o                         
   4  21   3        380.63        376.41        32.30 o                         
   5  21   3        111.73        156.97        34.75 o                         
   6  21   3        541.63        642.64        50.32 o                         
   7  21   3       1034.35       1111.61        78.82 o                         
   8  21   3         98.49         41.30        45.13 o                         
   9  21   3        514.93        600.52        51.70 o                         
  10  21   3        410.85        433.42        62.29 o                         
  11  21   3          3.36       -112.60        91.35 o                         
  12  21   3         79.03       -220.02       375.33 o                         
   1  22   3        262.18        189.06        27.19 o                         
   2  22   3       1855.92       1910.59        46.62 o                         
   3  22   3        239.90        233.19        29.11 o                         
   4  22   3       5648.38       5488.58       318.32 o                         
   5  22   3        980.10        836.59       118.13 o                         
   6  22   3        934.64        928.03        40.93 o                         
   7  22   3        132.41        170.98        43.37 o                         
   8  22   3       1368.61       1393.17       110.35 o                         
   9  22   3          5.30        -66.81        54.75 o                         
  10  22   3       2281.99       2592.73        96.75 o                         
  11  22   3         59.20        166.04       193.93 o                         
   1  23   3       7267.94       7131.02       233.23 o                         
   2  23   3        695.55        641.72        32.70 o                         
   3  23   3       1101.69       1056.11        45.13 o                         
   4  23   3         42.27         -4.51        43.19 o                         
   5  23   3        917.83        845.76        41.30 o                         
   6  23   3         27.81         52.64        39.47 o                         
   7  23   3        473.41        498.17        61.98 o                         
   8  23   3        359.04        283.37        79.26 o                         
   9  23   3        900.18        886.77        64.90 o                         
  10  23   3         26.24        106.01        66.05 o                         
  11  23   3        205.37        266.12       147.06 o                         
   1  24   3       3600.78       3693.74       268.22 o                         
   2  24   3         91.36         71.25        36.19 o                         
   3  24   3          0.19         14.96        32.39 o                         
   4  24   3       5760.32       5765.15       376.62 o                         
   5  24   3       1036.08        910.29        44.58 o                         
   6  24   3       1628.39       1491.79       162.83 o                         
   7  24   3        129.98        195.34        48.56 o                         
   8  24   3       1686.18       1620.96       131.08 o                         
   9  24   3          0.06         29.77        77.31 o                         
  10  24   3        397.54        513.83        79.90 o                         
   1  25   3        121.21        177.37        41.31 o                         
   2  25   3         22.28         64.97        43.19 o                         
   3  25   3       3284.71       3262.75       165.64 o                         
   4  25   3         98.94         73.52        39.42 o                         
   5  25   3        612.41        554.25        43.59 o                         
   6  25   3         15.88        -25.96        41.45 o                         
   7  25   3         97.23        106.22        46.26 o                         
   8  25   3       1125.20       1127.49        60.86 o                         
   9  25   3       2782.46       2971.45       105.98 o                         
  10  25   3         22.98        142.62       127.41 o                         
   1  26   3        220.49        196.46        37.46 o                         
   2  26   3       1660.18       1671.22        56.94 o                         
   3  26   3       2661.56       2539.30       149.01 o                         
   4  26   3        305.13        386.77        48.33 o                         
   5  26   3         20.65         85.95        42.43 o                         
   6  26   3         20.56         14.84        34.23 o                         
   7  26   3         48.71          7.89        90.70 o                         
   8  26   3       1210.03       1256.70        93.08 o                         
   9  26   3        277.14        363.89        79.20 o                         
   1  27   3       3574.95       3589.34        98.48 o                         
   2  27   3        629.99        656.93        51.26 o                         
   3  27   3         60.57         17.28        40.01 o                         
   4  27   3          0.06        -25.99        46.27 o                         
   5  27   3        559.87        453.98        55.27 o                         
   6  27   3        335.29        469.96       124.82 o                         
   7  27   3         94.16         60.04        51.52 o                         
   8  27   3        694.00        771.50        78.62 o                         
   9  27   3       1809.03       1855.04       103.88 o                         
   1  28   3          1.38         12.60        41.62 o                         
   2  28   3       1744.39       1698.58        64.70 o                         
   3  28   3          4.98         47.40        42.43 o                         
   4  28   3         16.45        -40.74        77.53 o                         
   5  28   3          0.01         32.12        52.78 o                         
   6  28   3        103.65         43.10        64.29 o                         
   7  28   3        336.10        332.82        63.06 o                         
   8  28   3          2.68         76.20        71.59 o                         
   1  29   3       1682.69       1800.79        80.98 o                         
   2  29   3        267.45        199.73        51.26 o                         
   3  29   3        586.85        569.74        54.97 o                         
   4  29   3         17.29         72.27       181.83 o                         
   5  29   3        165.31        144.01        54.27 o                         
   6  29   3          0.20        -40.66        49.38 o                         
   7  29   3         19.85        -94.99        65.32 o                         
   8  29   3        107.71        265.03        85.04 o                         
   1  30   3         13.08         53.98        66.73 o                         
   2  30   3       3431.55       3441.95       226.10 o                         
   3  30   3       1222.43       1207.19        70.62 o                         
   4  30   3        542.65        606.75        68.24 o                         
   5  30   3         52.20         87.23        66.95 o                         
   6  30   3          3.78         13.14        64.88 o                         
   7  30   3         71.19        297.53        81.83 o                         
   1  31   3        213.84        180.76        50.46 o                         
   2  31   3         83.00        192.40        84.44 o                         
   3  31   3        152.46        223.86       123.31 o                         
   4  31   3          0.80          6.43       101.28 o                         
   5  31   3        106.96        164.52       133.46 o                         
   6  31   3        167.53        370.80       159.16 o                         
   1  32   3         65.97        109.97        56.44 o                         
   2  32   3       1059.10       1140.67        70.39 o                         
   3  32   3          0.11         64.79        86.38 o                         
   4  32   3         64.12         76.83        75.50 o                         
   5  32   3         53.64        158.50        81.05 o                         
   1  33   3        201.81        234.12        60.85 o                         
   2  33   3         66.22        110.77        85.95 o                         
   3  33   3       1189.56       1171.80       168.23 o                         
   4  33   3          2.13       -132.22       116.62 o                         
   1  34   3          6.55        292.63        86.54 o                         
   0   0   4       1037.39       1084.09        51.83 o                         
   1   0   4      13978.39      14990.68       305.79 o                         
   2   0   4         77.35         38.87        12.96 o                         
   3   0   4        153.23        203.43        16.84 o                         
   4   0   4       2952.40       2961.16        71.70 o                         
   5   0   4          6.46         38.87        17.28 o                         
   6   0   4        151.94        151.17        30.67 o                         
   7   0   4        525.97        502.31        44.05 o                         
   8   0   4       4292.01       4038.78       117.05 o                         
   9   0   4        356.54        272.10        51.83 o                         
  10   0   4          0.11         77.74        55.72 o                         
  11   0   4       2861.87       3054.89       123.53 o                         
  12   0   4          0.39         30.67        69.54 o                         
  13   0   4         59.65         34.12       103.23 o                         
  14   0   4        616.07        901.82       158.08 o                         
   0   1   4       2305.03       2403.57        57.88 o                         
   1   1   4        806.41        813.53        18.48 o                         
   2   1   4      13050.99      14250.42       160.56 o                         
   3   1   4       3004.08       3097.25        38.56 o                         
   4   1   4       1791.41       1772.26        29.15 o                         
   5   1   4        277.69        343.46        10.60 o                         
   6   1   4        317.89        304.69        17.42 o                         
   7   1   4         92.73         62.63        23.86 o                         
   8   1   4         53.42         62.19        36.65 o                         
   9   1   4          0.37         44.13        37.78 o                         
  10   1   4        223.08        205.24        75.80 o                         
  11   1   4          0.02         32.75        64.79 o                         
  12   1   4         34.66         31.74        47.29 o                         
  13   1   4        184.52        140.57        66.71 o                         
  14   1   4        138.72        291.78       170.82 o                         
   0   2   4       1217.69       1363.97        34.12 o                         
   1   2   4       4746.86       4857.50        64.75 o                         
   2   2   4       5403.89       5640.36       133.03 o                         
   3   2   4       2890.99       2906.36        67.59 o                         
   4   2   4        536.77        572.24        17.86 o                         
   5   2   4         23.41         27.79        13.49 o                         
   6   2   4        692.16        597.42        21.83 o                         
   7   2   4        712.61        696.84        92.43 o                         
   8   2   4        937.39        869.12       152.25 o                         
   9   2   4       1509.11       1332.43        47.10 o                         
  10   2   4         62.30        -52.26        41.28 o                         
  11   2   4       2266.61       2323.59        80.62 o                         
  12   2   4         21.18        -16.10       129.57 o                         
  13   2   4         94.43        139.26        99.55 o                         
  14   2   4         45.51        101.17       163.91 o                         
   0   3   4       1457.05       1570.42        36.28 o                         
   1   3   4        210.57        205.64        11.45 o                         
   2   3   4        802.19        811.50        18.48 o                         
   3   3   4         82.02        114.06        11.91 o                         
   4   3   4       5950.60       6097.32       205.37 o                         
   5   3   4       3831.91       3755.45        53.93 o                         
   6   3   4       3373.92       3371.21        76.45 o                         
   7   3   4        200.08        231.62        30.63 o                         
   8   3   4       1268.34       1362.91        51.09 o                         
   9   3   4         14.56        -26.84        47.51 o                         
  10   3   4         43.81          6.72        40.89 o                         
  11   3   4        597.19        603.15        65.61 o                         
  12   3   4        234.04        255.41        51.61 o                         
  13   3   4         54.68         66.15        71.35 o                         
  14   3   4       1550.53       1415.51       234.31 o                         
   0   4   4        183.95        259.15        21.16 o                         
   1   4   4       1189.02       1091.54        43.84 o                         
   2   4   4         80.67         79.58        32.39 o                         
   3   4   4        635.16        619.52        36.06 o                         
   4   4   4        247.09        251.62        31.96 o                         
   5   4   4       5132.26       5084.66       103.01 o                         
   6   4   4        995.17        975.50        68.67 o                         
   7   4   4        258.34        324.36        29.68 o                         
   8   4   4         72.96        140.63        47.30 o                         
   9   4   4        448.08        423.56        44.92 o                         
  10   4   4        210.91        182.08        49.94 o                         
  11   4   4       1877.59       1849.17        78.36 o                         
  12   4   4          1.49         44.73        67.26 o                         
  13   4   4          1.37          7.58        71.64 o                         
  14   4   4         18.19         89.32       122.09 o                         
   0   5   4        138.38        184.86        12.53 o                         
   1   5   4         16.81         20.55        10.37 o                         
   2   5   4        177.10        147.44        10.83 o                         
   3   5   4       2508.93       2600.75        42.76 o                         
   4   5   4        771.02        780.50        45.78 o                         
   5   5   4       1051.64       1019.82        52.69 o                         
   6   5   4        691.81        708.08        25.95 o                         
   7   5   4        828.37        741.24        31.02 o                         
   8   5   4       1161.52       1174.08        45.34 o                         
   9   5   4        376.37        247.93        80.33 o                         
  10   5   4        247.92        392.37       122.66 o                         
  11   5   4       1528.50       1375.02       109.49 o                         
  12   5   4        618.61        620.20        81.61 o                         
  13   5   4          0.33       -129.13       118.77 o                         
  14   5   4       1906.57       1702.80       125.44 o                         
   0   6   4         20.09         30.67        12.96 o                         
   1   6   4       2357.25       2331.78        50.53 o                         
   2   6   4        280.67        308.43        13.99 o                         
   3   6   4        120.97        162.90        22.03 o                         
   4   6   4         65.65         50.99        16.50 o                         
   5   6   4      11124.30      11270.73       142.82 o                         
   6   6   4        163.64        197.09        56.15 o                         
   7   6   4        965.26        944.03        35.87 o                         
   8   6   4        154.02        148.60        35.06 o                         
   9   6   4       3132.40       3183.97       114.02 o                         
  10   6   4          2.76        -34.10        49.90 o                         
  11   6   4         22.20         14.08        81.85 o                         
  12   6   4         37.15        -11.69        65.09 o                         
  13   6   4        202.88        240.29       131.30 o                         
  14   6   4          2.93        157.64        87.72 o                         
   0   7   4        164.00        203.43        16.84 o                         
   1   7   4        539.18        505.15        14.50 o                         
   2   7   4        478.91        531.60        16.81 o                         
   3   7   4        516.94        503.28        16.85 o                         
   4   7   4         37.37         41.19        38.66 o                         
   5   7   4        841.65        830.74        26.36 o                         
   6   7   4        451.37        443.75        25.51 o                         
   7   7   4       1117.25       1075.78        60.90 o                         
   8   7   4       2133.29       2102.93       120.29 o                         
   9   7   4       1080.80       1114.54        84.22 o                         
  10   7   4         68.29         68.43        53.29 o                         
  11   7   4         49.93        111.86        59.60 o                         
  12   7   4        199.70        225.02        75.32 o                         
  13   7   4         31.85        -24.51        90.31 o                         
  14   7   4        643.01        621.83       249.21 o                         
   0   8   4        539.22        627.13        26.35 o                         
   1   8   4         42.87         44.32        14.68 o                         
   2   8   4       2242.68       2196.15        55.50 o                         
   3   8   4        634.18        641.32        23.93 o                         
   4   8   4        267.32        296.41        38.22 o                         
   5   8   4      20075.72      19992.65      1243.46 o                         
   6   8   4        841.83        820.11        78.18 o                         
   7   8   4          0.62         73.41        31.52 o                         
   8   8   4        322.03        314.57        46.10 o                         
   9   8   4        529.68        471.13        46.47 o                         
  10   8   4        156.20        159.62        58.96 o                         
  11   8   4        440.37        319.36       147.50 o                         
  12   8   4          3.88         47.73        76.90 o                         
  13   8   4        199.73        281.66        96.61 o                         
  14   8   4        658.30        597.74       164.34 o                         
   0   9   4        224.58        228.48        17.71 o                         
   1   9   4        238.77        256.83        13.27 o                         
   2   9   4         13.84         -6.69        23.97 o                         
   3   9   4        759.56        781.67        53.56 o                         
   4   9   4        461.60        411.77        41.03 o                         
   5   9   4        752.11        706.82        28.29 o                         
   6   9   4       3318.76       3498.94       275.77 o                         
   7   9   4        591.05        579.94        39.09 o                         
   8   9   4       1672.23       1784.02        57.20 o                         
   9   9   4        250.40        224.62        45.94 o                         
  10   9   4        389.92        356.58        70.40 o                         
  11   9   4         16.63         50.52        56.12 o                         
  12   9   4         27.61         75.95        74.14 o                         
  13   9   4         16.85        -13.24       123.31 o                         
  14   9   4        560.31        346.86        97.72 o                         
   0  10   4         45.26         21.60        17.28 o                         
   1  10   4       1938.48       1974.37        30.81 o                         
   2  10   4       3490.75       3425.27        72.99 o                         
   3  10   4       1032.51       1024.46        25.05 o                         
   4  10   4         63.56         81.19        19.65 o                         
   5  10   4      19340.69      18488.96      1124.91 o                         
   6  10   4        587.09        554.50        40.60 o                         
   7  10   4       3300.72       3276.72       112.94 o                         
   8  10   4       1378.48       1235.69       119.21 o                         
   9  10   4       1806.69       1919.17        67.85 o                         
  10  10   4          0.95         32.83        52.49 o                         
  11  10   4         61.11         71.92       162.18 o                         
  12  10   4         36.31        101.55       220.06 o                         
  13  10   4        329.35        316.14        95.54 o                         
   0  11   4       2340.23       2365.13        57.44 o                         
   1  11   4       1307.51       1430.69        47.29 o                         
   2  11   4       2131.61       2054.33        35.72 o                         
   3  11   4         15.97         19.27        18.48 o                         
   4  11   4        329.28        321.65        35.85 o                         
   5  11   4       1870.92       1963.46       137.99 o                         
   6  11   4         42.05        101.74        36.15 o                         
   7  11   4        403.67        331.27        35.46 o                         
   8  11   4       4088.89       3875.58       244.89 o                         
   9  11   4        272.46        289.79        50.19 o                         
  10  11   4        172.36         78.06        47.01 o                         
  11  11   4         89.93         80.13       116.18 o                         
  12  11   4          0.57         -0.31        90.27 o                         
  13  11   4         31.71         56.29        95.02 o                         
   0  12   4        122.74        107.98        22.03 o                         
   1  12   4       6933.18       6789.97        95.48 o                         
   2  12   4        612.25        645.16        25.05 o                         
   3  12   4        199.80        202.00        56.36 o                         
   4  12   4         10.63         32.52        23.65 o                         
   5  12   4       6277.85       6221.05       217.68 o                         
   6  12   4          2.34         56.75        34.85 o                         
   7  12   4        979.83        973.48        50.60 o                         
   8  12   4         46.24         10.30        45.81 o                         
   9  12   4       1803.86       1837.74        90.27 o                         
  10  12   4        101.22         52.83        53.55 o                         
  11  12   4        774.59        524.61        79.90 o                         
  12  12   4         12.21         68.42        82.84 o                         
  13  12   4          0.08        -76.03       100.40 o                         
   0  13   4        434.57        428.45        27.21 o                         
   1  13   4        511.00        538.29        62.41 o                         
   2  13   4       3395.47       3166.20        54.81 o                         
   3  13   4         83.23         65.60        21.31 o                         
   4  13   4          0.08         -1.99        34.34 o                         
   5  13   4          2.99         40.23        68.67 o                         
   6  13   4       2398.63       2416.79        69.72 o                         
   7  13   4        231.30        172.12        43.84 o                         
   8  13   4       2291.85       2321.44       329.11 o                         
   9  13   4        144.67        134.82        48.70 o                         
  10  13   4        276.27        226.77        62.41 o                         
  11  13   4        441.24        476.95       192.20 o                         
  12  13   4        157.67        150.87        78.18 o                         
  13  13   4         66.69         -5.09       172.55 o                         
   0  14   4       1885.15       1898.67        51.40 o                         
   1  14   4       4670.70       4335.63        72.73 o                         
   2  14   4          2.35         25.05        22.75 o                         
   3  14   4       2962.69       2897.24        56.12 o                         
   4  14   4       2134.83       2227.09       182.91 o                         
   5  14   4         88.07         87.58        32.89 o                         
   6  14   4        219.34        266.87        39.70 o                         
   7  14   4         79.40         99.06        39.85 o                         
   8  14   4         24.46         42.41        40.57 o                         
   9  14   4       1076.74       1223.82        66.61 o                         
  10  14   4         48.96        117.62        64.13 o                         
  11  14   4       4177.85       4295.37       317.88 o                         
  12  14   4          0.11        -43.43       160.24 o                         
  13  14   4         56.46        286.52       282.47 o                         
   0  15   4        259.38        285.06        35.42 o                         
   1  15   4        472.44        419.43        56.36 o                         
   2  15   4        273.97        275.99        50.32 o                         
   3  15   4         60.88         59.16        25.25 o                         
   4  15   4          1.26         87.12        28.60 o                         
   5  15   4        248.85        260.96        35.65 o                         
   6  15   4       9358.82       9070.37       725.39 o                         
   7  15   4        127.50         51.81        39.66 o                         
   8  15   4       1138.19       1093.98        53.79 o                         
   9  15   4        231.32        153.91        60.98 o                         
  10  15   4         43.00         37.73        64.44 o                         
  11  15   4         12.28        -61.01        75.80 o                         
  12  15   4         11.42         80.96        85.13 o                         
   0  16   4        254.13        263.46        38.44 o                         
   1  16   4       6950.47       6868.08       130.28 o                         
   2  16   4         87.81        133.89        24.06 o                         
   3  16   4       3985.52       3754.60        92.86 o                         
   4  16   4        368.16        341.77        54.42 o                         
   5  16   4        461.91        481.38        39.39 o                         
   6  16   4        473.77        376.32        39.24 o                         
   7  16   4          5.81         22.09        45.13 o                         
   8  16   4        610.38        515.42       109.92 o                         
   9  16   4          6.97         29.92       110.35 o                         
  10  16   4          1.14        -14.57        71.05 o                         
  11  16   4       6993.56       7608.25       229.99 o                         
  12  16   4          0.15         84.12       149.01 o                         
   0  17   4        478.29        502.31        44.05 o                         
   1  17   4         96.16         63.03        79.90 o                         
   2  17   4        133.83        160.93        28.29 o                         
   3  17   4         41.25         88.75        42.97 o                         
   4  17   4        815.73        759.10        40.06 o                         
   5  17   4         50.90         56.15        45.35 o                         
   6  17   4        766.41        808.87        40.97 o                         
   7  17   4          6.19         57.42        41.45 o                         
   8  17   4        157.13        248.86        70.83 o                         
   9  17   4          0.64        -41.33        59.03 o                         
  10  17   4        668.30        582.32        72.84 o                         
  11  17   4         75.43         81.72        76.20 o                         
  12  17   4        162.52        229.73       179.46 o                         
   0  18   4         16.30          8.64        34.55 o                         
   1  18   4       5981.63       5928.61       136.48 o                         
   2  18   4         24.46         76.10        28.76 o                         
   3  18   4       4441.28       4263.59       107.11 o                         
   4  18   4          4.45         28.20        29.07 o                         
   5  18   4       1514.82       1398.58        49.60 o                         
   6  18   4        162.59        198.50        37.98 o                         
   7  18   4       1624.35       1613.45        54.06 o                         
   8  18   4        610.13        604.61        44.44 o                         
   9  18   4          1.85         93.77        61.03 o                         
  10  18   4        211.09        130.34        66.33 o                         
  11  18   4        883.05        705.87        91.13 o                         
  12  18   4        368.17        228.03       123.57 o                         
   0  19   4       2779.11       2654.94       101.50 o                         
   1  19   4        552.69        543.73        47.51 o                         
   2  19   4          7.60        -22.93        32.13 o                         
   3  19   4          7.92         23.64        30.69 o                         
   4  19   4       1862.65       1713.51       112.08 o                         
   5  19   4         54.31         54.68        38.12 o                         
   6  19   4        236.88        273.14        43.05 o                         
   7  19   4         68.03         65.46        43.86 o                         
   8  19   4        635.98        717.60        54.04 o                         
   9  19   4          9.62          8.43        62.11 o                         
  10  19   4        224.93        309.30        65.57 o                         
  11  19   4        419.21        511.58        96.50 o                         
   0  20   4          1.46        -52.26        43.62 o                         
   1  20   4       2698.25       2677.37        68.03 o                         
   2  20   4        410.42        461.71        36.58 o                         
   3  20   4       1777.57       1813.87       183.99 o                         
   4  20   4         80.83          6.49        36.64 o                         
   5  20   4          2.32         27.58        35.86 o                         
   6  20   4         57.33         52.04        40.84 o                         
   7  20   4       1923.35       1911.75        66.92 o                         
   8  20   4        403.37        402.11        66.30 o                         
   9  20   4         86.35        101.87        90.92 o                         
  10  20   4        176.11        210.83       110.35 o                         
  11  20   4       1137.17       1033.80       250.72 o                         
   0  21   4       1263.12       1254.69        69.97 o                         
   1  21   4          2.44         15.22        31.96 o                         
   2  21   4        666.92        623.09        40.53 o                         
   3  21   4          6.54         -1.13        34.98 o                         
   4  21   4       3237.87       3274.29       220.71 o                         
   5  21   4         50.21        112.61        79.90 o                         
   6  21   4        203.03         87.01        49.67 o                         
   7  21   4        598.73        499.60        56.51 o                         
   8  21   4       1218.49       1236.71       108.62 o                         
   9  21   4         39.31         -7.21        56.46 o                         
  10  21   4        599.57        613.31       206.67 o                         
  11  21   4        515.51        405.68       123.96 o                         
   0  22   4        284.22        310.11        55.72 o                         
   1  22   4          0.87         14.53        32.09 o                         
   2  22   4        138.49        163.62        33.75 o                         
   3  22   4          1.97         43.16        42.62 o                         
   4  22   4         41.88        150.99        49.57 o                         
   5  22   4       4303.63       4248.46       102.79 o                         
   6  22   4        922.91        826.36        49.41 o                         
   7  22   4          0.22         73.49        48.52 o                         
   8  22   4         82.91         85.11       106.03 o                         
   9  22   4         25.22         81.56        72.73 o                         
  10  22   4          2.40        -39.60        95.80 o                         
   0  23   4       6173.91       6064.86       163.69 o                         
   1  23   4         87.88         61.70        35.15 o                         
   2  23   4        849.98        903.73        71.05 o                         
   3  23   4         89.06         93.07        42.24 o                         
   4  23   4        736.16        691.76        71.05 o                         
   5  23   4        336.15        269.33        58.52 o                         
   6  23   4        754.49        719.62        83.36 o                         
   7  23   4         36.67         66.64        58.95 o                         
   8  23   4        673.52        674.48        71.19 o                         
   9  23   4        103.49        116.32        64.94 o                         
  10  23   4        473.34        424.37        87.01 o                         
   0  24   4        224.56        280.74        54.85 o                         
   1  24   4        423.62        408.32        42.91 o                         
   2  24   4       1260.44       1299.46        53.15 o                         
   3  24   4          5.52         18.38        48.04 o                         
   4  24   4        283.07        209.16        45.78 o                         
   5  24   4       1307.99       1405.03        62.77 o                         
   6  24   4        622.95        597.71        62.29 o                         
   7  24   4         36.42        -31.12        59.64 o                         
   8  24   4        833.77        889.40        66.81 o                         
   9  24   4        320.55        264.31        74.15 o                         
   0  25   4       2395.41       2448.92       110.57 o                         
   1  25   4         43.00         71.21        39.23 o                         
   2  25   4        879.56        867.12        54.64 o                         
   3  25   4         57.69        133.89        45.52 o                         
   4  25   4        190.13        262.58        49.24 o                         
   5  25   4        306.84        345.33        75.37 o                         
   6  25   4         65.94        111.25        56.06 o                         
   7  25   4        199.10        200.15        57.57 o                         
   8  25   4        101.06        133.75        69.94 o                         
   9  25   4        102.02         74.61       230.86 o                         
   0  26   4       2346.56       2245.06       105.82 o                         
   1  26   4        456.83        394.09        46.49 o                         
   2  26   4          9.31         78.11        46.34 o                         
   3  26   4        329.40        410.88        86.38 o                         
   4  26   4        144.93        126.94        44.34 o                         
   5  26   4       3740.74       4010.67       119.89 o                         
   6  26   4        625.42        587.75        70.62 o                         
   7  26   4         79.95         -4.02        64.29 o                         
   8  26   4        136.34         91.30        89.48 o                         
   0  27   4        226.69        203.43        69.54 o                         
   1  27   4        567.77        485.18        53.05 o                         
   2  27   4         47.70        -46.44        46.79 o                         
   3  27   4        319.96        299.12        54.59 o                         
   4  27   4          0.28        -17.08        69.11 o                         
   5  27   4         50.88         14.69        53.57 o                         
   6  27   4        403.59        452.20        60.54 o                         
   7  27   4          8.80        159.69        76.17 o                         
   8  27   4        538.04        513.43        98.90 o                         
   0  28   4          5.95         64.35        72.56 o                         
   1  28   4        405.69        412.49        69.54 o                         
   2  28   4          6.65         73.03        52.05 o                         
   3  28   4       1914.89       2008.36       206.02 o                         
   4  28   4        118.02        163.61        56.81 o                         
   5  28   4       2271.14       2139.88       130.87 o                         
   6  28   4          7.11         21.45        38.63 o                         
   7  28   4         40.90        -21.82        83.18 o                         
   0  29   4          0.13          4.32        78.61 o                         
   1  29   4        109.91        102.34        57.16 o                         
   2  29   4        298.98        361.70        66.95 o                         
   3  29   4        135.46        147.64        80.33 o                         
   4  29   4          0.62        -15.24        79.90 o                         
   5  29   4        104.28        188.58       129.79 o                         
   6  29   4       1130.56       1135.28       274.69 o                         
   0  30   4        227.26         85.95        72.99 o                         
   1  30   4        513.95        619.96        74.22 o                         
   2  30   4          5.75         44.52        61.32 o                         
   3  30   4        120.62        236.99        92.86 o                         
   4  30   4        104.19        107.69        65.49 o                         
   5  30   4       1203.49       1193.34       109.06 o                         
   0  31   4         10.33          8.64        95.45 o                         
   1  31   4         76.36         47.51        76.66 o                         
   2  31   4        427.43        443.24        73.95 o                         
   3  31   4         82.75        156.48        70.36 o                         
   4  31   4         32.70        152.83       194.79 o                         
   0  32   4        507.28        673.78       139.94 o                         
   1  32   4        864.69        870.00       260.87 o                         
   2  32   4        413.40        100.93       302.77 o                         
   1   1   5        369.96        362.21        18.46 o                         
   2   1   5        198.87        196.68        13.93 o                         
   3   1   5       1007.12       1092.69        49.89 o                         
   4   1   5      10685.48      10872.71       213.36 o                         
   5   1   5        216.63        232.29        23.62 o                         
   6   1   5       2049.87       2072.49        56.80 o                         
   7   1   5       3701.53       4226.91        98.54 o                         
   8   1   5       1428.10       1501.95        52.16 o                         
   9   1   5        214.84        183.26        43.89 o                         
  10   1   5        728.80        781.41        61.00 o                         
  11   1   5        521.68        538.79        70.83 o                         
  12   1   5         29.18         35.49        84.01 o                         
  13   1   5        170.86        367.25        76.30 o                         
   1   2   5        107.00        111.28        10.99 o                         
   2   2   5       1227.48       1408.59        66.73 o                         
   3   2   5        280.92        341.32        38.87 o                         
   4   2   5       2776.08       2916.87        47.46 o                         
   5   2   5       1083.25       1132.89        33.93 o                         
   6   2   5       2094.80       2083.84        51.89 o                         
   7   2   5        324.72        352.84        36.47 o                         
   8   2   5         12.95         41.40        58.31 o                         
   9   2   5        162.71        325.18        49.37 o                         
  10   2   5        304.30        246.07        54.38 o                         
  11   2   5          1.47         59.16        73.21 o                         
  12   2   5         78.06        157.80        74.04 o                         
  13   2   5        109.72        260.51       163.91 o                         
   1   3   5       1084.36       1101.71        82.06 o                         
   2   3   5         15.78         23.15        14.37 o                         
   3   3   5       5541.82       5845.36        81.87 o                         
   4   3   5       3431.18       3227.97        53.77 o                         
   5   3   5        724.10        726.07        28.66 o                         
   6   3   5       1793.71       1799.11        49.10 o                         
   7   3   5       2096.12       2218.25       185.50 o                         
   8   3   5       1998.18       2054.55       103.66 o                         
   9   3   5        726.01        794.51        53.82 o                         
  10   3   5         15.32         11.46        51.65 o                         
  11   3   5        112.26        174.25        71.25 o                         
  12   3   5          0.63         27.86        80.12 o                         
  13   3   5         62.16        159.37        81.66 o                         
   1   4   5        380.42        403.89        15.76 o                         
   2   4   5        324.16        280.93        23.75 o                         
   3   4   5       1845.24       1925.37        54.85 o                         
   4   4   5       1719.77       1664.38        67.59 o                         
   5   4   5       2647.65       2604.52       179.24 o                         
   6   4   5         44.17         25.71        36.50 o                         
   7   4   5       8061.10       8059.92       211.85 o                         
   8   4   5         52.89         88.10        41.24 o                         
   9   4   5       1721.85       1523.27        68.95 o                         
  10   4   5        729.24        722.64        75.69 o                         
  11   4   5         16.05         59.05        62.19 o                         
  12   4   5        203.45        243.86        77.51 o                         
  13   4   5         16.64        -39.33       114.46 o                         
   1   5   5       1298.57       1318.92        21.83 o                         
   2   5   5        741.46        806.15        22.93 o                         
   3   5   5       2248.86       2317.16        53.09 o                         
   4   5   5        270.32        222.19        31.78 o                         
   5   5   5         22.78         29.42        30.28 o                         
   6   5   5         30.88         91.82        45.56 o                         
   7   5   5        825.26        761.32        71.70 o                         
   8   5   5        720.92        760.60        51.21 o                         
   9   5   5        778.66        788.02        61.76 o                         
  10   5   5        143.43        102.72        54.54 o                         
  11   5   5         16.92         26.75        81.85 o                         
  12   5   5        123.03        138.70        76.45 o                         
  13   5   5       1208.23       1327.91       129.41 o                         
   1   6   5       1419.81       1401.14        46.65 o                         
   2   6   5         44.60         29.33        16.50 o                         
   3   6   5        487.43        480.85        28.35 o                         
   4   6   5        225.57        273.94        25.73 o                         
   5   6   5       4698.95       4804.86       155.70 o                         
   6   6   5         92.17        111.64        43.69 o                         
   7   6   5        463.06        413.08        44.35 o                         
   8   6   5        604.92        592.71        50.23 o                         
   9   6   5         90.70        111.20        54.01 o                         
  10   6   5        829.22       1001.53        65.99 o                         
  11   6   5        402.81        379.60        62.54 o                         
  12   6   5        485.84        711.41        82.69 o                         
  13   6   5       1381.63       1715.93       122.71 o                         
   1   7   5       2361.48       2403.54        41.08 o                         
   2   7   5       3063.83       3256.11       112.94 o                         
   3   7   5       4224.60       4305.73       165.42 o                         
   4   7   5        635.36        720.65       107.98 o                         
   5   7   5        133.18        124.16        31.12 o                         
   6   7   5         55.35        100.57        41.14 o                         
   7   7   5        175.30        107.54        48.45 o                         
   8   7   5        120.86         70.50        44.15 o                         
   9   7   5       2299.36       2487.52       345.74 o                         
  10   7   5          8.18        100.60        81.63 o                         
  11   7   5        381.39        370.38        72.51 o                         
  12   7   5       1248.88       1403.38       112.30 o                         
  13   7   5       1765.47       1510.59       157.91 o                         
   1   8   5        249.21        271.98        17.62 o                         
   2   8   5        160.78        137.16        22.76 o                         
   3   8   5        802.08        814.83        36.81 o                         
   4   8   5         85.39         61.98        30.09 o                         
   5   8   5       1602.33       1630.02        49.80 o                         
   6   8   5       2213.90       2379.65       164.56 o                         
   7   8   5       4256.68       4321.80       242.73 o                         
   8   8   5        114.76         85.34        55.20 o                         
   9   8   5         29.06         94.99        57.75 o                         
  10   8   5        797.34        624.87        71.87 o                         
  11   8   5          0.84        118.95        76.74 o                         
  12   8   5        327.17        272.09        90.50 o                         
  13   8   5         17.19        -11.75       116.68 o                         
   1   9   5       3424.19       3395.12        87.89 o                         
   2   9   5       2324.55       2290.88        66.41 o                         
   3   9   5       1802.31       1833.22        56.58 o                         
   4   9   5       4422.90       4538.34       385.26 o                         
   5   9   5         10.68         10.91        34.55 o                         
   6   9   5       1124.49       1141.07        51.16 o                         
   7   9   5        562.64        557.24        49.32 o                         
   8   9   5          0.10         72.80        51.38 o                         
   9   9   5        846.64        895.20        73.37 o                         
  10   9   5        907.30        784.04        63.84 o                         
  11   9   5          4.85        -91.55        86.60 o                         
  12   9   5        321.46        248.01        94.99 o                         
   1  10   5        482.18        455.72        38.87 o                         
   2  10   5       1429.48       1413.90        69.32 o                         
   3  10   5        220.15        243.83        50.53 o                         
   4  10   5        117.85        135.16        29.57 o                         
   5  10   5       1077.96       1194.99        49.04 o                         
   6  10   5        864.98        790.82        89.19 o                         
   7  10   5         12.79        -53.25        38.40 o                         
   8  10   5          0.90          4.86        52.45 o                         
   9  10   5         12.13        -58.54        65.02 o                         
  10  10   5          6.00         30.51       107.55 o                         
  11  10   5          1.55         42.32        71.62 o                         
  12  10   5        108.82        175.96        84.02 o                         
   1  11   5        925.70        879.79        36.41 o                         
   2  11   5       1397.50       1350.56        63.06 o                         
   3  11   5       1486.85       1465.27        47.76 o                         
   4  11   5          9.92         58.17        38.08 o                         
   5  11   5       1476.23       1484.05        51.92 o                         
   6  11   5        187.19        197.13        37.25 o                         
   7  11   5        434.58        378.51        50.22 o                         
   8  11   5        585.02        673.22        82.28 o                         
   9  11   5       1929.29       1949.78        94.70 o                         
  10  11   5        359.51        442.74       128.49 o                         
  11  11   5         86.16         12.80        77.17 o                         
  12  11   5        131.23        235.75       121.15 o                         
   1  12   5       3398.97       3421.14       172.33 o                         
   2  12   5       2928.26       2979.58        73.53 o                         
   3  12   5        418.73        416.23        37.87 o                         
   4  12   5        147.71         87.74        38.87 o                         
   5  12   5       1047.14       1009.98       107.55 o                         
   6  12   5        342.65        320.17        42.91 o                         
   7  12   5       1511.22       1530.30       113.16 o                         
   8  12   5        556.32        531.09        71.92 o                         
   9  12   5         21.04         97.57        95.02 o                         
  10  12   5        253.13        230.45        64.72 o                         
  11  12   5          3.27       -104.64        69.76 o                         
  12  12   5        354.78        417.66       129.14 o                         
   1  13   5        485.26        426.43        50.10 o                         
   2  13   5         42.15         64.99        49.45 o                         
   3  13   5       5133.96       5517.00       234.31 o                         
   4  13   5          0.14        -35.32        47.51 o                         
   5  13   5        143.10        181.89        41.15 o                         
   6  13   5         39.43        107.55        64.79 o                         
   7  13   5       1186.42       1158.34        60.47 o                         
   8  13   5          4.03         38.07        60.26 o                         
   9  13   5        359.14        518.41       134.54 o                         
  10  13   5          0.33        117.82        74.22 o                         
  11  13   5         37.95         93.02        78.40 o                         
  12  13   5        432.45        542.53       202.35 o                         
   1  14   5         24.19         15.44        38.87 o                         
   2  14   5       1910.64       1848.76        59.65 o                         
   3  14   5       1013.20       1020.61        47.45 o                         
   4  14   5       1631.87       1610.40        54.46 o                         
   5  14   5        541.47        507.70        45.05 o                         
   6  14   5        142.03         85.64        42.42 o                         
   7  14   5        309.18        376.99        59.28 o                         
   8  14   5        420.79        388.92        63.84 o                         
   9  14   5        497.82        498.47        68.67 o                         
  10  14   5        200.88        392.48        82.92 o                         
  11  14   5        380.95        218.37       102.67 o                         
  12  14   5        229.46        562.31       308.81 o                         
   1  15   5        842.37        781.54        41.24 o                         
   2  15   5          9.72        -23.68        38.22 o                         
   3  15   5        860.59        828.78        42.73 o                         
   4  15   5         65.18         89.26        45.63 o                         
   5  15   5       1988.08       2025.33       165.85 o                         
   6  15   5        671.68        617.22        50.67 o                         
   7  15   5       2073.14       2024.99        97.61 o                         
   8  15   5         91.73         30.29       103.66 o                         
   9  15   5         47.60         58.06        75.38 o                         
  10  15   5         10.32        -12.35        90.48 o                         
  11  15   5        415.16        628.45       109.93 o                         
   1  16   5         24.78         32.49        34.23 o                         
   2  16   5        919.73        849.25       106.25 o                         
   3  16   5        538.38        502.81        39.48 o                         
   4  16   5        149.33        146.77        40.60 o                         
   5  16   5         44.93        -26.13        43.06 o                         
   6  16   5        319.98        364.78        47.74 o                         
   7  16   5        341.57        283.41        66.95 o                         
   8  16   5         83.84         84.82        69.32 o                         
   9  16   5        177.22        219.90        74.39 o                         
  10  16   5        538.31        501.27        88.35 o                         
  11  16   5         29.14         19.26        80.43 o                         
   1  17   5         82.31         62.64        49.45 o                         
   2  17   5         80.15         37.36        58.09 o                         
   3  17   5        899.75        998.25        46.75 o                         
   4  17   5       1633.94       1631.15        56.34 o                         
   5  17   5         47.72         38.60        62.63 o                         
   6  17   5       2549.54       2447.70        94.37 o                         
   7  17   5       3772.65       3838.17       167.15 o                         
   8  17   5        273.91        300.57        67.91 o                         
   9  17   5        532.19        612.36        93.92 o                         
  10  17   5        259.98        238.40        80.49 o                         
  11  17   5        305.67        305.68       126.05 o                         
   1  18   5         18.03        125.16        36.46 o                         
   2  18   5        219.67        174.78        35.84 o                         
   3  18   5         21.72        -55.85        73.42 o                         
   4  18   5        109.09        125.75        39.47 o                         
   5  18   5          0.72         51.41        43.69 o                         
   6  18   5        107.98          3.49        48.40 o                         
   7  18   5         33.39         45.53        62.41 o                         
   8  18   5       1209.07       1121.63        79.25 o                         
   9  18   5        365.82        326.47        88.28 o                         
  10  18   5        419.15        420.61        99.71 o                         
   1  19   5          1.46        -66.56        44.37 o                         
   2  19   5         70.39          3.04        41.28 o                         
   3  19   5       1508.88       1595.18        55.35 o                         
   4  19   5       1920.26       2074.63       255.91 o                         
   5  19   5        451.46        409.00        75.80 o                         
   6  19   5         51.74         42.71        51.77 o                         
   7  19   5       2212.87       2060.26        79.94 o                         
   8  19   5         13.62         21.40        89.04 o                         
   9  19   5          2.71         90.70       164.13 o                         
  10  19   5         78.13        236.99       112.34 o                         
   1  20   5        229.79        336.64        57.88 o                         
   2  20   5         17.58        -11.84        41.14 o                         
   3  20   5          0.51         31.89        45.81 o                         
   4  20   5       1261.87       1196.14        57.49 o                         
   5  20   5        236.99        201.24        60.47 o                         
   6  20   5        455.89        448.88        53.01 o                         
   7  20   5        648.37        586.30        60.90 o                         
   8  20   5        185.70        232.49        83.97 o                         
   9  20   5        155.20        157.81        86.55 o                         
  10  20   5         31.13        142.73       190.69 o                         
   1  21   5         41.24        -11.46        49.67 o                         
   2  21   5        668.78        701.40        49.17 o                         
   3  21   5       1149.77       1276.77       152.46 o                         
   4  21   5       1867.34       1894.86       102.58 o                         
   5  21   5          0.94         16.63        58.09 o                         
   6  21   5          5.47        100.07        71.05 o                         
   7  21   5         56.46        -15.01        54.77 o                         
   8  21   5       2502.09       2624.37       170.17 o                         
   9  21   5         98.50        202.96       155.70 o                         
   1  22   5          1.49        -13.81        47.10 o                         
   2  22   5         30.03         17.32        49.45 o                         
   3  22   5         28.26         64.79        46.48 o                         
   4  22   5       3198.58       3093.97       178.81 o                         
   5  22   5         87.92        162.18        54.85 o                         
   6  22   5        452.06        477.63       103.01 o                         
   7  22   5       1328.81       1226.09        76.34 o                         
   8  22   5        397.85        487.88       130.00 o                         
   9  22   5         13.87        -22.48       114.45 o                         
   1  23   5       2954.88       2859.15       108.84 o                         
   2  23   5        165.36        355.20        97.83 o                         
   3  23   5          9.45         30.19        48.71 o                         
   4  23   5        335.41        315.55        83.36 o                         
   5  23   5        161.18        228.81        55.94 o                         
   6  23   5        169.54        247.39        76.02 o                         
   7  23   5       1171.41       1166.79        73.99 o                         
   8  23   5         47.61        159.17       106.03 o                         
   1  24   5          1.38        -79.66        54.82 o                         
   2  24   5         26.25        -55.17        48.45 o                         
   3  24   5        249.64        223.81        54.82 o                         
   4  24   5        620.20        599.01        66.30 o                         
   5  24   5        188.82        180.92       116.62 o                         
   6  24   5        735.78        689.95        60.85 o                         
   7  24   5        186.78        158.24        67.26 o                         
   8  24   5        180.38         34.63        97.88 o                         
   1  25   5         45.17         49.17        56.58 o                         
   2  25   5       4605.84       4616.57       141.19 o                         
   3  25   5       3266.59       3037.18        97.40 o                         
   4  25   5       2799.06       2729.89        82.45 o                         
   5  25   5        286.16        250.83        65.44 o                         
   6  25   5        214.18        187.71        64.09 o                         
   7  25   5        190.24        299.32       220.06 o                         
   1  26   5        552.90        491.65        63.30 o                         
   2  26   5        285.26        251.12        54.81 o                         
   3  26   5        101.54         10.91        60.98 o                         
   4  26   5          0.18         39.01        75.15 o                         
   5  26   5          2.63         -8.91        61.43 o                         
   6  26   5          1.58         48.33        62.69 o                         
   1  27   5       1282.79       1352.20        76.75 o                         
   2  27   5       1810.31       1783.96        88.24 o                         
   3  27   5        105.28         91.13       155.49 o                         
   4  27   5        148.39        241.35        78.50 o                         
   5  27   5          0.87        119.04        83.74 o                         
   6  27   5          3.54         25.31        82.06 o                         
   1  28   5        783.13        800.03        93.14 o                         
   2  28   5       1038.38        877.67        87.45 o                         
   3  28   5        327.13        253.73        76.56 o                         
   4  28   5         36.00        -52.69        87.25 o                         
   5  28   5        644.91        691.22       112.73 o                         
   1  29   5        402.36        351.78        82.06 o                         
   2  29   5          6.19        176.16        90.89 o                         
   3  29   5        239.38        205.04        72.44 o                         
   1  30   5       1136.02       1188.97       106.68 o                         
   0   0   6      10406.64      11139.78       485.47 o                         
   1   0   6       1362.61       1488.36        70.83 o                         
   2   0   6       1145.70       1254.69        93.29 o                         
   3   0   6       2469.61       2668.33        81.63 o                         
   4   0   6       1942.16       2116.35        72.56 o                         
   5   0   6       3906.80       4215.86       111.00 o                         
   6   0   6       1084.77       1167.88        80.77 o                         
   7   0   6        765.03        821.06        82.93 o                         
   8   0   6        689.25        897.94        94.59 o                         
   9   0   6         18.76         47.51        73.42 o                         
  10   0   6       2274.58       2455.40       175.79 o                         
  11   0   6        874.41        843.95       152.90 o                         
  12   0   6       1431.87       1498.29       122.23 o                         
   0   1   6       7617.04       7446.10       249.64 o                         
   1   1   6         37.20         41.35        28.84 o                         
   2   1   6        131.21        182.22        31.91 o                         
   3   1   6         22.00         12.90        21.38 o                         
   4   1   6       1178.20       1231.57        35.88 o                         
   5   1   6       1285.38       1229.42        45.66 o                         
   6   1   6        695.92        654.79        53.12 o                         
   7   1   6        131.13        206.20        43.43 o                         
   8   1   6        174.72        187.16        42.76 o                         
   9   1   6          0.56         76.17        90.70 o                         
  10   1   6          9.95         91.53        64.35 o                         
  11   1   6        391.48        361.78        71.76 o                         
  12   1   6          0.02        116.30       130.00 o                         
   0   2   6       7152.98       7536.80       182.70 o                         
   1   2   6        934.53        980.80        40.76 o                         
   2   2   6          6.70        -11.88        22.22 o                         
   3   2   6        608.45        617.18        27.79 o                         
   4   2   6       1911.14       1973.90        49.67 o                         
   5   2   6       1653.68       1682.34        49.12 o                         
   6   2   6        166.00        166.05        38.28 o                         
   7   2   6        552.03        599.61        53.58 o                         
   8   2   6       1128.06       1116.52        62.25 o                         
   9   2   6         31.57          8.53        48.86 o                         
  10   2   6        855.65        920.49        66.27 o                         
  11   2   6        852.04        861.83       148.14 o                         
  12   2   6       1366.78       1287.08       102.93 o                         
   0   3   6        989.38        974.39        49.24 o                         
   1   3   6        593.10        615.73        47.29 o                         
   2   3   6        790.05        831.01        32.78 o                         
   3   3   6       2130.13       2275.78        46.41 o                         
   4   3   6         22.60         55.78        29.97 o                         
   5   3   6       3410.52       3437.63       172.55 o                         
   6   3   6        256.72        208.03        34.66 o                         
   7   3   6       2597.72       2451.26       207.10 o                         
   8   3   6        109.70        204.95        48.72 o                         
   9   3   6        266.80        329.50        74.29 o                         
  10   3   6        316.34        166.50       140.37 o                         
  11   3   6        258.32        189.83       101.50 o                         
  12   3   6         65.86        265.45        84.65 o                         
   0   4   6       3131.11       3142.57        95.88 o                         
   1   4   6       1558.14       1626.67        55.89 o                         
   2   4   6         79.18        124.32        25.89 o                         
   3   4   6         13.50         27.56        28.50 o                         
   4   4   6       1774.84       1817.77        47.03 o                         
   5   4   6        935.26       1106.52       102.15 o                         
   6   4   6        275.02        320.30        37.56 o                         
   7   4   6        179.51        208.81        71.26 o                         
   8   4   6          2.76         95.24        48.86 o                         
   9   4   6        810.27        700.53        55.27 o                         
  10   4   6        468.96        498.27        75.80 o                         
  11   4   6        825.95        811.83       178.16 o                         
  12   4   6        131.09        340.80        90.77 o                         
   0   5   6        731.72        802.49        52.26 o                         
   1   5   6       1239.62       1185.23        44.46 o                         
   2   5   6         12.10         15.94        31.22 o                         
   3   5   6       4400.40       4546.82        81.38 o                         
   4   5   6         71.99          6.57        38.66 o                         
   5   5   6       2293.82       2256.33        65.65 o                         
   6   5   6         34.10         43.52        62.63 o                         
   7   5   6        115.91        104.82        41.18 o                         
   8   5   6        146.86        130.08        51.40 o                         
   9   5   6       1168.32       1153.65       119.85 o                         
  10   5   6        387.71        399.59        67.23 o                         
  11   5   6       1595.73       1590.31       129.79 o                         
  12   5   6        726.27        659.59       107.98 o                         
   0   6   6        390.19        428.45        35.42 o                         
   1   6   6       1216.92       1195.15        58.52 o                         
   2   6   6        221.79        237.15        34.25 o                         
   3   6   6          0.18        -38.87        28.84 o                         
   4   6   6        166.55        140.29        25.77 o                         
   5   6   6        218.13        257.42        41.34 o                         
   6   6   6       2238.42       2252.56       171.90 o                         
   7   6   6        429.10        368.27        53.42 o                         
   8   6   6        242.28        327.86        49.67 o                         
   9   6   6        760.51        699.75        59.64 o                         
  10   6   6        502.05        631.17        87.03 o                         
  11   6   6        123.30         46.32        94.39 o                         
   0   7   6        804.48        780.03        51.40 o                         
   1   7   6        185.32        161.53        26.00 o                         
   2   7   6        142.33        176.89        51.83 o                         
   3   7   6       5087.00       5116.95       102.76 o                         
   4   7   6        159.65        218.12        39.28 o                         
   5   7   6        375.71        314.86        35.83 o                         
   6   7   6          1.71         10.88        51.61 o                         
   7   7   6        167.41         95.88        45.56 o                         
   8   7   6          0.09         59.75        50.46 o                         
   9   7   6         65.10         16.17        88.11 o                         
  10   7   6        473.91        398.42        73.92 o                         
  11   7   6        464.40        561.51        96.92 o                         
   0   8   6        277.36        242.73        50.97 o                         
   1   8   6        962.19       1007.98        38.31 o                         
   2   8   6       1285.96       1386.72       109.06 o                         
   3   8   6        179.69        162.10        33.74 o                         
   4   8   6         11.63         52.57        58.09 o                         
   5   8   6        785.92        877.60        48.15 o                         
   6   8   6       8778.36       9540.90       209.68 o                         
   7   8   6         90.42         45.33        49.46 o                         
   8   8   6        765.14        906.64        70.17 o                         
   9   8   6        172.59        154.49       148.58 o                         
  10   8   6        507.41        477.60        68.54 o                         
  11   8   6        703.88        616.80       101.39 o                         
   0   9   6       1309.57       1141.10        70.83 o                         
   1   9   6         94.84        111.86        29.97 o                         
   2   9   6        314.85        326.71        35.84 o                         
   3   9   6        384.74        298.88        36.50 o                         
   4   9   6          3.45        -23.48        38.12 o                         
   5   9   6        440.81        373.36        42.96 o                         
   6   9   6        245.97        301.81        46.82 o                         
   7   9   6          6.23         45.47        58.14 o                         
   8   9   6         25.69         18.42        58.52 o                         
   9   9   6        217.88        226.35        65.55 o                         
  10   9   6          0.14        -29.95        73.38 o                         
  11   9   6         89.84         78.57       125.47 o                         
   0  10   6       1039.75       1240.87        83.36 o                         
   1  10   6       1002.33       1023.36        69.32 o                         
   2  10   6       1236.34       1342.34        56.01 o                         
   3  10   6          2.92         30.97        36.27 o                         
   4  10   6       1171.64       1404.51       138.43 o                         
   5  10   6         15.07         58.60        39.42 o                         
   6  10   6       2049.25       2117.57        87.00 o                         
   7  10   6         39.15        -39.04        52.78 o                         
   8  10   6       1814.57       1879.32        92.85 o                         
   9  10   6       1052.91       1055.98        81.90 o                         
  10  10   6        179.88        211.71        80.66 o                         
  11  10   6         33.12        -41.16        96.79 o                         
   0  11   6         58.90         99.77        43.19 o                         
   1  11   6        320.66        228.16        38.87 o                         
   2  11   6          5.94        -49.93        33.29 o                         
   3  11   6       3480.02       3779.76        95.13 o                         
   4  11   6       1598.69       1582.49       106.68 o                         
   5  11   6       3200.37       3352.30       260.66 o                         
   6  11   6        669.56        748.20        56.21 o                         
   7  11   6         89.10         -6.62       187.88 o                         
   8  11   6        204.55        106.42        66.03 o                         
   9  11   6        277.50        236.76        84.65 o                         
  10  11   6          5.42         55.69        94.29 o                         
  11  11   6        119.17         30.67       116.62 o                         
   0  12   6       1411.39       1292.27        70.83 o                         
   1  12   6          1.32         -3.65        45.13 o                         
   2  12   6        114.01        140.70        36.50 o                         
   3  12   6         15.76         66.05        44.34 o                         
   4  12   6         97.27         62.91        50.22 o                         
   5  12   6        224.91        259.27        54.67 o                         
   6  12   6        784.21        835.77       122.45 o                         
   7  12   6        121.54         65.56        58.96 o                         
   8  12   6        299.74        308.13       113.16 o                         
   9  12   6        123.88         39.41       235.17 o                         
  10  12   6        437.51        439.60        83.50 o                         
   0  13   6       1247.88       1092.73        65.22 o                         
   1  13   6        580.42        582.23        69.11 o                         
   2  13   6        130.58        107.80        36.64 o                         
   3  13   6       1924.94       1948.89        65.34 o                         
   4  13   6        251.02        257.55       152.90 o                         
   5  13   6       1424.38       1579.86        71.95 o                         
   6  13   6          6.63        -17.39        55.93 o                         
   7  13   6          0.65         40.03        51.20 o                         
   8  13   6        153.07        143.45        66.72 o                         
   9  13   6        792.08        898.29       138.86 o                         
  10  13   6         17.93          4.40        80.89 o                         
   0  14   6       2903.71       2968.07       100.20 o                         
   1  14   6          8.91         -0.62        38.04 o                         
   2  14   6       2410.90       2162.36        66.10 o                         
   3  14   6        338.64        375.62        80.12 o                         
   4  14   6       1049.98        847.40       107.55 o                         
   5  14   6       1886.80       2026.42       142.31 o                         
   6  14   6       1220.90       1101.31        69.04 o                         
   7  14   6        632.20        568.77       176.87 o                         
   8  14   6         12.93        143.70       114.67 o                         
   9  14   6         96.85        122.32        79.67 o                         
  10  14   6        166.95         33.83        62.41 o                         
   0  15   6        184.83        305.79        64.35 o                         
   1  15   6          0.94         -9.12        47.51 o                         
   2  15   6         97.37        116.91        45.57 o                         
   3  15   6          1.96         55.16        47.40 o                         
   4  15   6        169.64         99.16        59.52 o                         
   5  15   6        535.43        572.07        57.96 o                         
   6  15   6         64.30         30.67        56.37 o                         
   7  15   6        103.78        214.62        80.12 o                         
   8  15   6        404.95        579.24       206.67 o                         
   9  15   6        352.48        559.59       102.74 o                         
  10  15   6         46.14        155.69       146.63 o                         
   0  16   6       1423.67       1575.60        88.54 o                         
   1  16   6        239.01        229.80        45.43 o                         
   2  16   6          0.39        117.99        42.31 o                         
   3  16   6          4.76          6.69        45.57 o                         
   4  16   6        155.35        235.22        53.35 o                         
   5  16   6       1229.88       1474.08        76.51 o                         
   6  16   6         40.58         26.26        58.27 o                         
   7  16   6         22.95         36.65        73.55 o                         
   8  16   6        924.95        850.04        84.56 o                         
   9  16   6        382.40        301.97       133.89 o                         
   0  17   6          7.35         34.12        64.79 o                         
   1  17   6        211.96        207.27        44.13 o                         
   2  17   6         81.82         74.46        64.57 o                         
   3  17   6         60.15         82.16        45.25 o                         
   4  17   6         54.00        -27.46        60.04 o                         
   5  17   6        940.79       1024.38        87.68 o                         
   6  17   6         65.79        194.97        71.48 o                         
   7  17   6         13.46         14.11        92.64 o                         
   8  17   6          9.47       -109.85       172.76 o                         
   9  17   6          8.55        -50.49        81.35 o                         
   0  18   6       1272.04       1278.02        84.65 o                         
   1  18   6        588.18        555.54        52.37 o                         
   2  18   6          1.92        -14.43        47.43 o                         
   3  18   6        286.94        217.86        48.71 o                         
   4  18   6       1662.94       1597.56       165.85 o                         
   5  18   6        554.55        604.40       107.55 o                         
   6  18   6          0.07         -1.02        66.51 o                         
   7  18   6        328.93        339.42        66.66 o                         
   8  18   6        210.68        166.30        86.34 o                         
   9  18   6        398.85        545.45       155.27 o                         
   0  19   6        558.67        562.78        74.72 o                         
   1  19   6        271.75        246.13        50.21 o                         
   2  19   6         60.44         77.30        48.70 o                         
   3  19   6        932.76        984.27        59.14 o                         
   4  19   6          5.38          0.21        64.66 o                         
   5  19   6        157.52        258.78       122.66 o                         
   6  19   6          4.82         91.39        66.85 o                         
   7  19   6        286.24        249.80        81.28 o                         
   8  19   6        135.53        194.45       119.42 o                         
   0  20   6       1352.57       1427.89        99.34 o                         
   1  20   6        229.17         52.79        66.73 o                         
   2  20   6          0.05         17.28        35.94 o                         
   3  20   6        308.90        283.74        53.99 o                         
   4  20   6        498.20        500.68        61.37 o                         
   5  20   6        565.45        760.25        85.73 o                         
   6  20   6          5.05         -8.12        70.56 o                         
   7  20   6         90.09         78.96       166.28 o                         
   8  20   6        267.90        454.12        92.93 o                         
   0  21   6        510.01        600.78        80.77 o                         
   1  21   6       1079.35       1152.38        64.53 o                         
   2  21   6        209.72        226.04        56.44 o                         
   3  21   6       1336.62       1415.59        66.43 o                         
   4  21   6          2.50        -34.12        54.41 o                         
   5  21   6        165.89        113.86        64.09 o                         
   6  21   6         25.93         10.86        76.85 o                         
   7  21   6        654.48        621.68       106.45 o                         
   0  22   6        761.96        656.93        91.13 o                         
   1  22   6       1128.78       1044.65        67.53 o                         
   2  22   6          0.54        -53.82        52.89 o                         
   3  22   6        385.74        298.33        58.17 o                         
   4  22   6        529.75        525.26       140.80 o                         
   5  22   6        549.92        412.83        95.45 o                         
   6  22   6         67.84       -100.09       100.33 o                         
   7  22   6         40.07        181.40       120.50 o                         
   0  23   6        258.68        298.88        90.70 o                         
   1  23   6        600.60        644.39       150.52 o                         
   2  23   6          5.95         80.61        55.52 o                         
   3  23   6        513.35        514.22        61.07 o                         
   4  23   6         13.39        116.17       106.03 o                         
   5  23   6          3.57        -18.48       105.60 o                         
   6  23   6        592.45        745.08       453.50 o                         
   0  24   6         82.66        -12.96        86.81 o                         
   1  24   6       1960.17       1923.10       115.10 o                         
   2  24   6       1818.55       1708.24       110.35 o                         
   3  24   6         98.53        125.96        71.09 o                         
   4  24   6        178.49         67.20       155.70 o                         
   5  24   6        495.06        504.11        83.82 o                         
   0  25   6         40.27        181.40       104.52 o                         
   1  25   6        152.12         57.91        74.47 o                         
   2  25   6         16.19        129.78        73.86 o                         
   3  25   6        126.54         79.74        81.59 o                         
   4  25   6        907.49        751.09        88.61 o                         
   0  26   6        501.72        478.99       112.30 o                         
   1  26   6          8.14        154.62        81.54 o                         
   2  26   6        439.62        400.45        75.20 o                         
   3  26   6        159.04         35.77        84.36 o                         
   0  27   6        101.79       -161.97       107.98 o                         
   1  27   6         19.80        -39.28        90.27 o                         
   1   1   7         13.12        -74.48        51.47 o                         
   2   1   7         33.02        177.62        65.00 o                         
   3   1   7        255.46        151.23        64.35 o                         
   4   1   7       4682.86       4563.24       328.90 o                         
   5   1   7         49.69        -57.12        75.17 o                         
   6   1   7       1815.52       1866.13       155.70 o                         
   7   1   7         91.06        161.76        49.02 o                         
   8   1   7       1061.66       1186.47        73.56 o                         
   9   1   7         80.31        117.85        67.95 o                         
  10   1   7        456.11        634.47       107.55 o                         
   1   2   7         77.68        155.87        52.86 o                         
   2   2   7        128.26        123.34        75.37 o                         
   3   2   7        100.95         90.93        58.72 o                         
   4   2   7        826.00        916.51        77.47 o                         
   5   2   7          6.03        -43.19       101.28 o                         
   6   2   7         31.42         53.62        62.11 o                         
   7   2   7        110.78         -4.54        75.37 o                         
   8   2   7        590.32        607.31        65.06 o                         
   9   2   7        579.56        614.28        78.89 o                         
  10   2   7          0.92       -108.03        97.72 o                         
   1   3   7         25.62         93.45        60.98 o                         
   2   3   7        221.21        268.85        88.33 o                         
   3   3   7        289.41        344.57        54.66 o                         
   4   3   7       1679.96       1644.01        80.33 o                         
   5   3   7        360.23        389.11        73.14 o                         
   6   3   7        286.98        456.01        59.84 o                         
   7   3   7          0.71        -40.86        51.83 o                         
   8   3   7       1936.35       2057.45        83.92 o                         
   9   3   7         76.56        127.38        73.23 o                         
  10   3   7        431.62        309.44        91.94 o                         
   1   4   7       2012.42       1947.06        88.02 o                         
   2   4   7        468.80        561.88        65.43 o                         
   3   4   7          1.04        111.33        53.17 o                         
   4   4   7        249.35        316.49        56.49 o                         
   5   4   7        235.52        109.99        65.63 o                         
   6   4   7         25.34         41.86        88.54 o                         
   7   4   7       3662.49       3697.64       206.67 o                         
   8   4   7        395.27        473.88        62.57 o                         
   9   4   7        848.61        801.93       110.57 o                         
  10   4   7         22.90        -23.98        89.01 o                         
   1   5   7         20.29         36.21        59.19 o                         
   2   5   7       1957.87       2077.06        88.61 o                         
   3   5   7        217.57        295.13        68.54 o                         
   4   5   7        457.66        369.79        56.03 o                         
   5   5   7         68.09        -29.60        63.61 o                         
   6   5   7          1.64         30.54        75.80 o                         
   7   5   7        395.01        487.12       269.94 o                         
   8   5   7       1335.73       1289.61        86.40 o                         
   9   5   7         62.32        -54.88        70.08 o                         
  10   5   7         43.12         13.92        90.58 o                         
   1   6   7       1688.88       1727.89        78.58 o                         
   2   6   7         51.91         60.83        61.38 o                         
   3   6   7         10.17        131.52        64.44 o                         
   4   6   7        151.56        111.70        64.09 o                         
   5   6   7        647.39        677.72        66.51 o                         
   6   6   7       1227.72       1293.93       150.74 o                         
   7   6   7        401.42        573.56       115.97 o                         
   8   6   7          0.74         65.78        59.03 o                         
   9   6   7         10.57        -74.14        69.91 o                         
  10   6   7          9.10         49.71        86.17 o                         
   1   7   7          1.03         24.12        60.68 o                         
   2   7   7       3656.60       3616.71       223.73 o                         
   3   7   7        128.77         21.47        96.96 o                         
   4   7   7         21.31         -4.50        58.91 o                         
   5   7   7          3.95        -46.78       112.30 o                         
   6   7   7       1112.31       1229.28       113.38 o                         
   7   7   7        544.64        671.04       160.67 o                         
   8   7   7        105.90        109.06        60.55 o                         
   9   7   7         28.19         42.52        77.07 o                         
   1   8   7        276.64        226.67        64.57 o                         
   2   8   7         14.76       -114.25        76.17 o                         
   3   8   7        145.79        171.91       164.77 o                         
   4   8   7        842.56        775.46        72.02 o                         
   5   8   7        845.22        910.83        65.27 o                         
   6   8   7         57.03        144.34        64.54 o                         
   7   8   7        190.41        192.01        97.40 o                         
   8   8   7          2.72          2.84        74.72 o                         
   9   8   7        329.73        296.47        88.55 o                         
   1   9   7         45.75        119.63        71.39 o                         
   2   9   7       7008.65       7012.45       547.66 o                         
   3   9   7        107.83         90.37        63.03 o                         
   4   9   7        823.78        803.00        95.45 o                         
   5   9   7       1219.01       1268.73       129.36 o                         
   6   9   7         60.84       -118.99        79.32 o                         
   7   9   7        628.47        734.60       115.97 o                         
   8   9   7       1049.71        926.84        98.26 o                         
   9   9   7          0.13        -35.14        81.95 o                         
   1  10   7         47.41        222.40        64.34 o                         
   2  10   7       1026.52       1055.05       110.10 o                         
   3  10   7         23.56         59.63        70.56 o                         
   4  10   7        137.36        154.42       150.52 o                         
   5  10   7        574.27        576.06       185.29 o                         
   6  10   7        489.59        631.81       149.01 o                         
   7  10   7          2.72       -115.35        76.90 o                         
   8  10   7        114.03        134.39        75.39 o                         
   9  10   7         80.94        103.50        96.95 o                         
   1  11   7          4.06         49.68        71.42 o                         
   2  11   7       3962.08       3611.78       458.47 o                         
   3  11   7       2288.70       2251.79       158.08 o                         
   4  11   7        672.10        723.11        65.33 o                         
   5  11   7        489.93        428.87        89.19 o                         
   6  11   7         13.95        -40.54        69.39 o                         
   7  11   7        234.71        330.04        81.22 o                         
   8  11   7        933.31        900.47       150.52 o                         
   9  11   7        298.42        178.45       258.50 o                         
   1  12   7       4124.52       4329.96       168.88 o                         
   2  12   7        231.21        329.00        82.40 o                         
   3  12   7         83.07        174.45        61.11 o                         
   4  12   7         17.21         76.19        82.06 o                         
   5  12   7        294.35        245.08        67.19 o                         
   6  12   7        274.98        416.44       167.36 o                         
   7  12   7        320.48        374.15        81.79 o                         
   8  12   7          0.22        -17.28        98.91 o                         
   1  13   7        422.60        390.88        89.58 o                         
   2  13   7        919.01        860.26       111.86 o                         
   3  13   7          0.86         42.26        69.11 o                         
   4  13   7        724.03        823.84        68.82 o                         
   5  13   7        108.52         62.42        70.56 o                         
   6  13   7        488.86        495.63        84.60 o                         
   7  13   7          0.97         -0.70        42.40 o                         
   8  13   7       1537.79       1660.26       123.09 o                         
   1  14   7         63.65         21.35       101.91 o                         
   2  14   7        116.74         97.88        55.84 o                         
   3  14   7       1730.48       1563.64       109.27 o                         
   4  14   7       1219.50       1135.09       117.70 o                         
   5  14   7        114.76        135.78        68.30 o                         
   6  14   7        112.10         86.04        80.78 o                         
   7  14   7        223.04        305.79       107.98 o                         
   8  14   7         70.07        164.13       104.52 o                         
   1  15   7        502.33        204.12       180.75 o                         
   2  15   7        533.17        568.45        93.72 o                         
   3  15   7         13.33         95.30       123.31 o                         
   4  15   7        886.12        900.73        88.33 o                         
   5  15   7        616.00        515.00        86.22 o                         
   6  15   7        905.12        779.19       104.97 o                         
   7  15   7          0.21         -4.32        91.56 o                         
   1  16   7       1028.25        980.78       160.45 o                         
   2  16   7        142.16        159.50        71.22 o                         
   3  16   7          6.48        -83.32        75.37 o                         
   4  16   7        572.46        693.26       155.70 o                         
   5  16   7         49.35        -68.74        80.38 o                         
   6  16   7        115.27        116.18        95.02 o                         
   7  16   7        236.48        142.96        95.88 o                         
   1  17   7        424.31        289.82        59.96 o                         
   2  17   7        358.96        295.85        68.89 o                         
   3  17   7        491.30        521.59        72.19 o                         
   4  17   7       2526.88       2483.20       182.70 o                         
   5  17   7        149.62         53.85        72.61 o                         
   6  17   7        353.69        329.11        95.45 o                         
   7  17   7         63.73        133.89       129.14 o                         
   1  18   7         22.90        -20.77        38.18 o                         
   2  18   7        181.14        223.85        69.63 o                         
   3  18   7        649.66        497.51        78.46 o                         
   4  18   7          6.97        -37.15        73.92 o                         
   5  18   7          0.06         33.06        82.21 o                         
   6  18   7         49.55        272.10        99.77 o                         
   1  19   7        107.29        107.15        81.63 o                         
   2  19   7         21.10        137.69        65.91 o                         
   3  19   7         82.47          0.18       166.50 o                         
   4  19   7        848.53        713.13       159.81 o                         
   5  19   7          1.44        -25.48       111.86 o                         
   1  20   7        102.96        249.83       112.94 o                         
   2  20   7        198.28        204.54        64.80 o                         
   3  20   7        774.73        655.20        89.67 o                         
   4  20   7         68.18         23.99        87.51 o                         
   5  20   7        210.00        155.92       113.16 o                         
   1  21   7        121.71         92.73        65.46 o                         
   2  21   7         66.26        209.14       123.09 o                         
   3  21   7        596.29        582.47        92.87 o                         
   4  21   7        405.07        331.27       138.47 o                         
   1  22   7        316.84        377.84        86.38 o                         
   2  22   7        802.42        737.69        94.99 o                         
   3  22   7        702.98        538.81       105.93 o                         
   0   0   8       8042.29       7310.48       404.70 o                         
   1   0   8         50.10        151.17       168.01 o                         
   2   0   8        135.87        138.21       120.50 o                         
   3   0   8         73.35        254.83       151.17 o                         
   4   0   8         59.57         77.74       172.33 o                         
   5   0   8        110.42       -159.37       253.96 o                         
   6   0   8       1554.18       1413.20       177.95 o                         
   7   0   8        577.44        541.18       155.92 o                         
   0   1   8          0.27        -25.48       158.94 o                         
   1   1   8        350.14        385.81       119.42 o                         
   2   1   8        145.07        205.17       103.45 o                         
   3   1   8         85.55         -1.00       133.57 o                         
   4   1   8          6.27       -159.37       180.97 o                         
   5   1   8         29.47        -58.84       150.95 o                         
   6   1   8       1672.63       1419.25       167.23 o                         
   7   1   8        229.87         59.16       108.26 o                         
   0   2   8       3576.57       3459.59       185.72 o                         
   1   2   8        101.09         54.76        98.17 o                         
   2   2   8         95.83        286.26        93.29 o                         
   3   2   8        807.93        737.52        87.87 o                         
   4   2   8       1166.41        991.18       280.31 o                         
   5   2   8         17.19          0.34       117.32 o                         
   6   2   8        128.21        189.40       127.83 o                         
   7   2   8        241.03        364.66       116.33 o                         
   0   3   8       1238.39       1681.85       188.74 o                         
   1   3   8         46.86         51.76       109.49 o                         
   2   3   8         60.31         11.73       170.17 o                         
   3   3   8        656.75        609.13        90.68 o                         
   4   3   8         23.23        110.55       185.94 o                         
   5   3   8        118.92        -37.52       138.61 o                         
   6   3   8        381.27        276.58       206.67 o                         
   7   3   8        180.20        109.24       125.71 o                         
   0   4   8       1623.99       1841.66       152.46 o                         
   1   4   8        123.04         64.07       101.34 o                         
   2   4   8        169.64         88.58        79.06 o                         
   3   4   8         13.40        -44.02        80.58 o                         
   4   4   8       1386.50       1552.81       138.31 o                         
   5   4   8         34.88         51.40       133.21 o                         
   6   4   8        406.26        621.00       367.34 o                         
   7   4   8        142.71        384.54       524.98 o                         
   0   5   8        471.84        368.42       143.83 o                         
   1   5   8        369.44        362.11        78.16 o                         
   2   5   8         38.01         13.45        92.65 o                         
   3   5   8        395.10        302.29       181.19 o                         
   4   5   8        147.09        115.38       138.29 o                         
   5   5   8         22.09       -221.12       147.42 o                         
   6   5   8         81.92        230.13       142.39 o                         
   7   5   8         35.66        120.50       215.09 o                         
   0   6   8        520.09        329.11       126.55 o                         
   1   6   8          1.19         69.82        86.71 o                         
   2   6   8        259.23        174.72       106.19 o                         
   3   6   8        465.28        384.17       103.98 o                         
   4   6   8       1052.56       1059.45       149.23 o                         
   5   6   8        368.23        372.26       137.01 o                         
   6   6   8       1494.91       1251.87       176.60 o                         
   0   7   8        864.56        906.14       138.64 o                         
   1   7   8        412.04        283.20        93.33 o                         
   2   7   8        140.83        100.34        94.08 o                         
   3   7   8        268.09        473.14       255.47 o                         
   4   7   8         62.11       -111.86       125.25 o                         
   5   7   8          3.23          5.79       143.98 o                         
   6   7   8          0.66        -43.78       160.88 o                         
   0   8   8        103.14       -181.40       155.92 o                         
   1   8   8        335.15        297.88        94.52 o                         
   2   8   8        259.71        271.66        89.64 o                         
   3   8   8        578.32        691.94       136.43 o                         
   4   8   8         55.94         72.99       176.22 o                         
   5   8   8         20.44         70.17       148.04 o                         
   6   8   8       2452.94       1840.99       205.47 o                         
   0   9   8        560.89        565.80       143.83 o                         
   1   9   8        305.16        390.43       135.62 o                         
   2   9   8        265.63        366.55        96.67 o                         
   3   9   8          3.17          9.33       227.18 o                         
   4   9   8         21.13        -51.87       140.94 o                         
   5   9   8        149.03         90.04       228.48 o                         
   6   9   8        582.22       -254.83       346.39 o                         
   0  10   8        128.46        388.72       160.67 o                         
   1  10   8         31.40         84.11       207.32 o                         
   2  10   8       2935.94       2572.48       126.60 o                         
   3  10   8       2665.06       2273.45       144.10 o                         
   4  10   8       1404.47       1351.47       256.34 o                         
   5  10   8        228.06          1.04        42.80 o                         
   0  11   8       4199.56       4013.73       266.49 o                         
   1  11   8        195.27         35.18        87.24 o                         
   2  11   8         28.62        -47.96        84.29 o                         
   3  11   8        694.60        251.99       222.86 o                         
   4  11   8         15.78       -196.54       276.21 o                         
   5  11   8        429.03        471.43       185.29 o                         
   0  12   8       2203.41       1763.48       160.24 o                         
   1  12   8         44.73       -151.17       112.30 o                         
   2  12   8          1.49        133.36        86.87 o                         
   3  12   8         34.16         77.32       105.51 o                         
   4  12   8        453.39        603.34       209.69 o                         
   0  13   8         11.92        -12.96       134.32 o                         
   1  13   8         11.77        -56.41        86.32 o                         
   2  13   8          0.22        -35.34       118.99 o                         
   3  13   8         35.35        -13.39       129.57 o                         
   4  13   8         32.07         -9.68       111.45 o                         
   0  14   8        974.63       1066.81       176.22 o                         
   1  14   8        232.42        196.88       134.11 o                         
   2  14   8          5.30        -25.48       158.94 o                         
   3  14   8       2004.90       1873.81       260.44 o                         
   4  14   8        277.99        314.86       219.41 o                         
   0  15   8       1114.99        957.97       162.83 o                         
   1  15   8        285.15        286.44       121.38 o                         
   2  15   8        880.49        731.34       255.69 o                         
   3  15   8          2.02       -186.31       131.40 o                         
   0  16   8       2337.24       1956.11       203.43 o                         
   1  16   8        279.70        357.59       153.98 o                         
   2  16   8          0.54       -163.41       108.94 o                         
   0  17   8         51.85        -47.51       207.75 o                         
   1   1   9         35.21        143.76       107.38 o                         
   2   1   9       1375.39       1642.05       439.90 o                         
   1   2   9         79.00        148.42       122.15 o                         
   1   3   9         46.57         49.52       128.42 o                         
   1   4   9         40.82        107.50       135.08 o                         
                                                                                
